# Supplementary material for: Dissection of artifactual and confounding glial signatures by single-cell sequencing of mouse and human brain
Source: Nat Neurosci. 2022 Mar 8;25(3):306–16. doi: 10.1038/s41593-022-01022-8 (PMC11645269; doi:10.1038/s41593-022-01022-8)
Supplement: Supplementary file 4 — Sample information (human experiments). [file 41593_2022_1022_MOESM4_ESM.xlsx]

## Sheet: Sheet1
Supplementary Table 2 - Human Meta Data
	NA - Meta data column is not applicable to given patient
	NS - Meta Data was not provided. Unknown whether it was measured.
		Study Supplied Meta Data																								Consensus Meta			ROSMAP DUC Data					Sequencing & Preprocessing
Experiment	Library ID	Sample ID (Analysis)	Donor ID	Tissue Source	RIN	Case Year	Library Batch	Seq Batch	Unspecified Batch	Age	Sex	APOE	PMI	Brain Region	Clinical Dx	cogdx/CDR	Education	Neuropath Dx	Braak	A	B	C	CERAD	ROSMAP amyloid	ROSMAP tangles	Overall Diagnosis	Amyloid Hi/Lo		Age at Dx	Dx to Death Time	First MMSE	Final MMSE	MMSE Decline	Sequencer	FlowCell Type	# Flowcells	Facility	Library Kit	Sequencing Parameters	bcl2fastq Version	Cell Ranger Version	Genome Version	premRNA	Annotation Version
Acute Human Nuclei (Current Study)
	pEXP20sHSrCTXt0iSAMPLEAd20190601L1	Sample_A_t0	SampleA	Neurosurgery	NS	2019	2	1	NA	NS	NS	NS	NA	NS	GBM Stage IV	NA	NA	NA	NA	NA	NA	NA	NA	NA	NA	Cancer	NA		NA	NA	NA	NA	NA	NovaSeq 6000	S2 100 Cycle Kit	2	Broad Genomics Platform	10X 3' V3	R1=28 | i7 = 8 |R2=89	2.20.0.422	Cell Ranger 3.1.0	GRCh38	Yes	Ensembl v93 premRNA (filtered, 10X Default)
	pEXP20sHSrCTXt6iSAMPLEAd20190601O1	Sample_A_t6	SampleA	"	NS	"	2	1	NA	"	"	"	"	"	"	"	"	"	"	"	"	"	"	"	"	"	"		"	"	"	"	"	NovaSeq 6000	S2 100 Cycle Kit	2	Broad Genomics Platform	10X 3' V3	R1=28 | i7 = 8 |R2=89	2.20.0.422	Cell Ranger 3.1.0	GRCh38	Yes	Ensembl v93 premRNA (filtered, 10X Default)
	pEXP20sHSrCTXt0iSAMPLEBd20190601N1	Sample_B_t0	SampleB	Neurosurgery	NS	2019	2	1	NA	NS	NS	NS	NA	NS	GBM Stage IV	NA	NA	NA	NA	NA	NA	NA	NA	NA	NA	Cancer	NA		NA	NA	NA	NA	NA	NovaSeq 6000	S2 100 Cycle Kit	2	Broad Genomics Platform	10X 3' V3	R1=28 | i7 = 8 |R2=89	2.20.0.422	Cell Ranger 3.1.0	GRCh38	Yes	Ensembl v93 premRNA (filtered, 10X Default)
	pEXP19sHSrCTXt6iSAMPLEBd20190601dapi	Sample_B_t6	SampleB	"	NS	"	1	1	NA	"	"	"	"	"	"	"	"	"	"	"	"	"	"	"	"	"	"		"	"	"	"	"	NovaSeq 6000	S2 100 Cycle Kit	2	Broad Genomics Platform	10X 3' V3	R1=28 | i7 = 8 |R2=89	2.20.0.422	Cell Ranger 3.1.0	GRCh38	Yes	Ensembl v93 premRNA (filtered, 10X Default)
Post Mortem Human Nuclei (Current Study)
	pEXP27sHSrCTXPMiDONORAd20191001dapi	DonorA	DonorA	MGH ADRC	6.8	NS	1	1	NA	69	Male	NS	24	Ctx	Ctrl	NS	NS	Ctrl	NS	NS	NS	NS	NS	NA	NA	Ctrl	NS		NA	NA	NA	NA	NA	NovaSeq 6000	S2 100 Cycle Kit	2	Broad Genomics Platform	10X 3' V3	R1=28 | i7 = 8 |R2=89	2.20.0.422	Cell Ranger 3.1.0	GRCh38	Yes	Ensembl v93 premRNA (filtered, 10X Default)
	pEXP27sHSrCTXPMiDONORAd20191001dapi2	"	"	"	"	"	2	1	NA	"	"	"	"	"	"	"	"	"	"	"	"	"	"	"	"	"	"		"	"	"	"	"	NovaSeq 6000	S2 100 Cycle Kit	2	Broad Genomics Platform	10X 3' V3	R1=28 | i7 = 8 |R2=89	2.20.0.422	Cell Ranger 3.1.0	GRCh38	Yes	Ensembl v93 premRNA (filtered, 10X Default)
	pEXP27sHSrCTXPMiDONORBd20191001dapi	DonorB	DonorB	MGH ADRC	7.1	NS	1	1	NA	80	Male	NS	54	Ctx	Ctrl	NS	NS	Ctrl	NS	NS	NS	NS	NS	NA	NA	Ctrl	NS		NA	NA	NA	NA	NA	NovaSeq 6000	S2 100 Cycle Kit	2	Broad Genomics Platform	10X 3' V3	R1=28 | i7 = 8 |R2=89	2.20.0.422	Cell Ranger 3.1.0	GRCh38	Yes	Ensembl v93 premRNA (filtered, 10X Default)
	pEXP27sHSrCTXPMiDONORBd20191001dapi2	"	"	"	"	"	2	1	NA	80	Male	"	"	"	"	"	"	"	"	"	"	"	"	"	"	"	"		"	"	"	"	"	NovaSeq 6000	S2 100 Cycle Kit	2	Broad Genomics Platform	10X 3' V3	R1=28 | i7 = 8 |R2=89	2.20.0.422	Cell Ranger 3.1.0	GRCh38	Yes	Ensembl v93 premRNA (filtered, 10X Default)
	pEXP27sHSrCTXPMiDONORCd20191001dapi	DonorC	DonorC	MGH ADRC	8.2	NS	1	1	NA	94	Male	NS	17	Ctx	Ctrl	NS	NS	Ctrl	NS	NS	NS	NS	NS	NA	NA	Ctrl	NS		NA	NA	NA	NA	NA	NovaSeq 6000	S2 100 Cycle Kit	2	Broad Genomics Platform	10X 3' V3	R1=28 | i7 = 8 |R2=89	2.20.0.422	Cell Ranger 3.1.0	GRCh38	Yes	Ensembl v93 premRNA (filtered, 10X Default)
	pEXP27sHSrCTXPMiDONORCd20191001dapi2	"	"	"	"	"	2	1	NA	94	Male	"	"	"	"	"	"	"	"	"	"	"	"	"	"	"	"		"	"	"	"	"	NovaSeq 6000	S2 100 Cycle Kit	2	Broad Genomics Platform	10X 3' V3	R1=28 | i7 = 8 |R2=89	2.20.0.422	Cell Ranger 3.1.0	GRCh38	Yes	Ensembl v93 premRNA (filtered, 10X Default)
PBMC Mock Digestion (Current Study)
	PBMC_No_Inhibitors	PBMC_NO_INHIB	Donor A	Yale (Hafler Lab)	NA	2019	1	1	NA	35	Male	NA	NA	NA	NA	NA	NA	NA	NA	NA	NA	NA	NA	NA	NA	NA	NA		NA	NA	NA	NA	NA	NovaSeq 6000	S4 200 Cycle Kit	1	Yale Center for Genome Analysis	10x 5' V1	R1=26 | i7 = 8 |R2=91	2.20.0.422	Cell Ranger 5.0.0	GRCh38	No	Ensembl v98 (filtered, 10X Default)
	PBMC_Inhibitors	PBMC_INHIB	"	Yale (Hafler Lab)	"	"	1	1	NA	"	"	NA	NA	NA	NA	NA	NA	NA	NA	NA	NA	NA	NA	NA	NA	NA	NA		NA	NA	NA	NA	NA	NovaSeq 6000	S4 200 Cycle Kit	1	Yale Center for Genome Analysis	10x 5' V1	R1=26 | i7 = 8 |R2=91	2.20.0.422	Cell Ranger 5.0.0	GRCh38	No	Ensembl v98 (filtered, 10X Default)
Zhou et al., 2020
	C1	C1	20800682	RUSH - ROS	NS	NS	4	1	NA	84.7529	Female	33	5.75	dorsolateral prefrontal cortex, BA9/46	Ctrl	1	16	NA	3	NS	NS	NS	4	0	1.30504	Ctrl	NS		DUC	DUC	DUC	DUC	DUC	NovaSeq6000	300 cycle	NS	McDonnell Genome Institute	10x 5' V1	R1=150 | i7 = 8 |R2=150	NS	NS	hg38	NS	NS
	C2	C2	34779151	RUSH - ROS	NS	NS	4	1	NA	86.3025	Male	33	4.5	dorsolateral prefrontal cortex, BA9/46	Ctrl	1	22	NA	2	NS	NS	NS	4	0	0.64101	Ctrl	NS		DUC	DUC	DUC	DUC	DUC	NovaSeq6000	300 cycle	NS	McDonnell Genome Institute	10x 5' V1	R1=150 | i7 = 8 |R2=150	NS	NS	hg38	NS	NS
	C3	C3	20280666	RUSH - ROS	NS	NS	5	5	NA	101.09	Female	33	4.4	dorsolateral prefrontal cortex, BA9/46	Ctrl	1	18	NA	4	NS	NS	NS	4	3.55938	5.42245	Ctrl	NS		DUC	DUC	DUC	DUC	DUC	NovaSeq6000	300 cycle	NS	McDonnell Genome Institute	10x 5' V1	R1=150 | i7 = 8 |R2=150	NS	NS	hg38	NS	NS
	C4	C4	15178486	RUSH - ROS	NS	NS	5	4	NA	93.4018	Male	33	5.15	dorsolateral prefrontal cortex, BA9/46	Ctrl	1	20	NA	4	NS	NS	NS	4	0.61375	2.37692	Ctrl	NS		DUC	DUC	DUC	DUC	DUC	NovaSeq6000	300 cycle	NS	McDonnell Genome Institute	10x 5' V1	R1=150 | i7 = 8 |R2=150	NS	NS	hg38	NS	NS
	C5	C5	20963578	RUSH - ROS	NS	NS	1	1	NA	81.911	Female	34	3.91667	dorsolateral prefrontal cortex, BA9/46	Ctrl	1	16	NA	4	NS	NS	NS	4	0.373333	0.99813	Ctrl	NS		DUC	DUC	DUC	DUC	DUC	NovaSeq6000	300 cycle	NS	McDonnell Genome Institute	10x 5' V1	R1=150 | i7 = 8 |R2=150	NS	NS	hg38	NS	NS
	C6	C6	21272396	RUSH - ROS	NS	NS	1	1	NA	87.2005	Female	33	4.56667	dorsolateral prefrontal cortex, BA9/46	Ctrl	1	18	NA	1	NS	NS	NS	4	0.18	0.197503	Ctrl	NS		DUC	DUC	DUC	DUC	DUC	NovaSeq6000	300 cycle	NS	McDonnell Genome Institute	10x 5' V1	R1=150 | i7 = 8 |R2=150	NS	NS	hg38	NS	NS
	C7	C7	20897173	RUSH - ROS	NS	NS	1	3	NA	89.2813	Female	23	5.41667	dorsolateral prefrontal cortex, BA9/46	Ctrl	1	18	NA	3	NS	NS	NS	4	0.18875	2.92598	Ctrl	NS		DUC	DUC	DUC	DUC	DUC	NovaSeq6000	300 cycle	NS	McDonnell Genome Institute	10x 5' V1	R1=150 | i7 = 8 |R2=150	NS	NS	hg38	NS	NS
	C8	C8	20240514	RUSH - ROS	NS	NS	2	1	NA	89.7358	Female	33	2.75	dorsolateral prefrontal cortex, BA9/46	Ctrl	1	20	NA	3	NS	NS	NS	4	0.256	0.04303	Ctrl	NS		DUC	DUC	DUC	DUC	DUC	NovaSeq6000	300 cycle	NS	McDonnell Genome Institute	10x 5' V1	R1=150 | i7 = 8 |R2=150	NS	NS	hg38	NS	NS
	C9	C9	20207013	RUSH - ROS	NS	NS	7	7	NA	96.0164	Female	23	4.16667	dorsolateral prefrontal cortex, BA9/46	Ctrl	1	23	NA	1	NS	NS	NS	4	0	0.350492	Ctrl	NS		DUC	DUC	DUC	DUC	DUC	NovaSeq6000	300 cycle	NS	McDonnell Genome Institute	10x 5' V1	R1=150 | i7 = 8 |R2=150	NS	NS	hg38	NS	NS
	C11	C11	11072071	RUSH - ROS	NS	NS	3	1	NA	87.9535	Male	33	85.0833	dorsolateral prefrontal cortex, BA9/46	Ctrl	1	18	NA	2	NS	NS	NS	4	0	0.65585	Ctrl	NS		DUC	DUC	DUC	DUC	DUC	NovaSeq6000	300 cycle	NS	McDonnell Genome Institute	10x 5' V1	R1=150 | i7 = 8 |R2=150	NS	NS	hg38	NS	NS
	C12	C12	15196848	RUSH - ROS	NS	NS	3	1	NA	90.9021	Male	34	6.91667	dorsolateral prefrontal cortex, BA9/46	Ctrl	1	20	NA	3	NS	NS	NS	4	0.2225	0.726559	Ctrl	NS		DUC	DUC	DUC	DUC	DUC	NovaSeq6000	300 cycle	NS	McDonnell Genome Institute	10x 5' V1	R1=150 | i7 = 8 |R2=150	NS	NS	hg38	NS	NS
	AD1	AD1	21403995	RUSH - ROS	NS	NS	4	1	NA	86.1136	Female	33	21	dorsolateral prefrontal cortex, BA9/46	AD	4	12	NA	3	NS	NS	NS	1	0.889687	8.28124	AD	NS		DUC	DUC	DUC	DUC	DUC	NovaSeq6000	300 cycle	NS	McDonnell Genome Institute	10x 5' V1	R1=150 | i7 = 8 |R2=150	NS	NS	hg38	NS	NS
	AD2	AD2	15144878	RUSH - ROS	NS	NS	4	1	NA	86.193	Male	33	3.66667	dorsolateral prefrontal cortex, BA9/46	AD	4	19	NA	5	NS	NS	NS	1	3.59194	24.3604	AD	NS		DUC	DUC	DUC	DUC	DUC	NovaSeq6000	300 cycle	NS	McDonnell Genome Institute	10x 5' V1	R1=150 | i7 = 8 |R2=150	NS	NS	hg38	NS	NS
	AD3	AD3	20959216	RUSH - ROS	NS	NS	5	5	NA	97.5934	Female	33	8.58333	dorsolateral prefrontal cortex, BA9/46	AD	4	12	NA	5	NS	NS	NS	2	6.65167		AD	NS		DUC	DUC	DUC	DUC	DUC	NovaSeq6000	300 cycle	NS	McDonnell Genome Institute	10x 5' V1	R1=150 | i7 = 8 |R2=150	NS	NS	hg38	NS	NS
	AD5	AD5	20535564	RUSH - ROS	NS	NS	1	1	NA	82.6995	Female	34	6.75	dorsolateral prefrontal cortex, BA9/46	AD	4	18	NA	5	NS	NS	NS	1	7.32875	14.0448	AD	NS		DUC	DUC	DUC	DUC	DUC	NovaSeq6000	300 cycle	NS	McDonnell Genome Institute	10x 5' V1	R1=150 | i7 = 8 |R2=150	NS	NS	hg38	NS	NS
	AD7	AD7	30544882	RUSH - ROS	NS	NS	1	2	NA	89.3525	Female	33	7.5	dorsolateral prefrontal cortex, BA9/46	AD	4	16	NA	3	NS	NS	NS	2	1.27875	9.40608	AD	NS		DUC	DUC	DUC	DUC	DUC	NovaSeq6000	300 cycle	NS	McDonnell Genome Institute	10x 5' V1	R1=150 | i7 = 8 |R2=150	NS	NS	hg38	NS	NS
	AD8	AD8	20371236	RUSH - ROS	NS	NS	2	1	NA	90.0972	Female	33	4.96667	dorsolateral prefrontal cortex, BA9/46	AD	4	17	NA	5	NS	NS	NS	1	9.11	16.972	AD	NS		DUC	DUC	DUC	DUC	DUC	NovaSeq6000	300 cycle	NS	McDonnell Genome Institute	10x 5' V1	R1=150 | i7 = 8 |R2=150	NS	NS	hg38	NS	NS
	AD9	AD9	20911508	RUSH - ROS	NS	NS	2	1	NA	101.262	Female	34	8	dorsolateral prefrontal cortex, BA9/46	AD	4	18	NA	5	NS	NS	NS	1	8.92156	6.99729	AD	NS		DUC	DUC	DUC	DUC	DUC	NovaSeq6000	300 cycle	NS	McDonnell Genome Institute	10x 5' V1	R1=150 | i7 = 8 |R2=150	NS	NS	hg38	NS	NS
	AD10	AD10	15179365	RUSH - ROS	NS	NS	2	1	NA	83.6441	Male	34	3	dorsolateral prefrontal cortex, BA9/46	AD	4	20	NA	3	NS	NS	NS	1	2.56625	3.65655	AD	NS		DUC	DUC	DUC	DUC	DUC	NovaSeq6000	300 cycle	NS	McDonnell Genome Institute	10x 5' V1	R1=150 | i7 = 8 |R2=150	NS	NS	hg38	NS	NS
	AD11	AD11	10248033	RUSH - ROS	NS	NS	3	1	NA	88.4682	Male	44	17.9167	dorsolateral prefrontal cortex, BA9/46	AD	4	19	NA	3	NS	NS	NS	2	3.53875	2.31291	AD	NS		DUC	DUC	DUC	DUC	DUC	NovaSeq6000	300 cycle	NS	McDonnell Genome Institute	10x 5' V1	R1=150 | i7 = 8 |R2=150	NS	NS	hg38	NS	NS
	AD12	AD12	15121461	RUSH - ROS	NS	NS	3	1	NA	93.4428	Male	34	5.83333	dorsolateral prefrontal cortex, BA9/46	AD	4	22	NA	5	NS	NS	NS	1	1.95687	15.242	AD	NS		DUC	DUC	DUC	DUC	DUC	NovaSeq6000	300 cycle	NS	McDonnell Genome Institute	10x 5' V1	R1=150 | i7 = 8 |R2=150	NS	NS	hg38	NS	NS
	AD13	AD13	10298957	RUSH - ROS	NS	NS	3	1	NA	82.371	Male	33	3.93333	dorsolateral prefrontal cortex, BA9/46	AD	4	24	NA	3	NS	NS	NS	2	8.48688	5.11974	AD	NS		DUC	DUC	DUC	DUC	DUC	NovaSeq6000	300 cycle	NS	McDonnell Genome Institute	10x 5' V1	R1=150 | i7 = 8 |R2=150	NS	NS	hg38	NS	NS
Leng & Li et al., 2021
	EC1	EC1	1	BBAS	NS	NS	NS	NS	C	50	Male	33	13	EC	NS	NS	NS	NS	0	0	0	0	NS	NA	NA	Ctrl	NS		NA	NA	NA	NA	NA	NovaSeq6000	100 cycle	NS	NS	10X 3' V2	R1=26 | i7 = 8 |R2=90	NS	V2.1.0	GRCh38	Yes	NS
	EC2	EC2	2	BBAS	NS	NS	NS	NS	C	60	Male	33	12	EC	NS	NS	NS	NS	0	0	0	0	NS	NA	NA	Ctrl	NS		NA	NA	NA	NA	NA	NovaSeq6000	100 cycle	NS	NS	10X 3' V2	R1=26 | i7 = 8 |R2=90	NS	V2.1.0	GRCh38	Yes	NS
	EC3	EC3	3	BBAS	NS	NS	NS	NS	C	71	Male	33	12	EC	NS	NS	NS	NS	0	1	0	0	NS	NA	NA	Ctrl	NS		NA	NA	NA	NA	NA	NovaSeq6000	100 cycle	NS	NS	10X 3' V2	R1=26 | i7 = 8 |R2=90	NS	V2.1.0	GRCh38	Yes	NS
	EC4	EC4	4	BBAS	NS	NS	NS	NS	C	72	Male	33	15	EC	NS	NS	NS	NS	2	1	1	0	NS	NA	NA	Ctrl	NS		NA	NA	NA	NA	NA	NovaSeq6000	100 cycle	NS	NS	10X 3' V2	R1=26 | i7 = 8 |R2=90	NS	V2.1.0	GRCh38	Yes	NS
	EC5	EC5	5	UCSF	NS	NS	NS	NS	B	77	Male	33	4.9	EC	NS	NS	NS	NS	2	2	1	1	NS	NA	NA	Ctrl	NS		NA	NA	NA	NA	NA	NovaSeq6000	100 cycle	NS	NS	10X 3' V2	R1=26 | i7 = 8 |R2=90	NS	V2.1.0	GRCh38	Yes	NS
	EC6	EC6	6	UCSF	NS	NS	NS	NS	D	87	Male	33	30	EC	NS	NS	NS	NS	2	2	1	2	NS	NA	NA	Ctrl	NS		NA	NA	NA	NA	NA	NovaSeq6000	100 cycle	NS	NS	10X 3' V2	R1=26 | i7 = 8 |R2=90	NS	V2.1.0	GRCh38	Yes	NS
	EC7	EC7	7	UCSF	NS	NS	NS	NS	D	91	Male	33	50	EC	NS	NS	NS	NS	2	1	1	1	NS	NA	NA	Ctrl	NS		NA	NA	NA	NA	NA	NovaSeq6000	100 cycle	NS	NS	10X 3' V2	R1=26 | i7 = 8 |R2=90	NS	V2.1.0	GRCh38	Yes	NS
	EC8	EC8	8	UCSF	NS	NS	NS	NS	B	72	Male	33	6.9	EC	NS	NS	NS	NS	6	3	3	3	NS	NA	NA	AD	NS		NA	NA	NA	NA	NA	NovaSeq6000	100 cycle	NS	NS	10X 3' V2	R1=26 | i7 = 8 |R2=90	NS	V2.1.0	GRCh38	Yes	NS
	EC9	EC9	9	UCSF	NS	NS	NS	NS	B	82	Male	33	6.7	EC	NS	NS	NS	NS	6	3	3	3	NS	NA	NA	AD	NS		NA	NA	NA	NA	NA	NovaSeq6000	100 cycle	NS	NS	10X 3' V2	R1=26 | i7 = 8 |R2=90	NS	V2.1.0	GRCh38	Yes	NS
	EC10	EC10	10	UCSF	NS	NS	NS	NS	D	82	Male	33	9	EC	NS	NS	NS	NS	6	3	3	3	NS	NA	NA	AD	NS		NA	NA	NA	NA	NA	NovaSeq6000	100 cycle	NS	NS	10X 3' V2	R1=26 | i7 = 8 |R2=90	NS	V2.1.0	GRCh38	Yes	NS
	SFG1	SFG1	1	BBAS	NS	NS	NS	NS	C	50	Male	33	13	SFG	NS	NS	NS	NS	0	0	0	0	NS	NA	NA	Ctrl	NS		NA	NA	NA	NA	NA	NovaSeq6000	100 cycle	NS	NS	10X 3' V2	R1=26 | i7 = 8 |R2=90	NS	V2.1.0	GRCh38	Yes	NS
	SFG2	SFG2	2	BBAS	NS	NS	NS	NS	C	60	Male	33	12	SFG	NS	NS	NS	NS	0	0	0	0	NS	NA	NA	Ctrl	NS		NA	NA	NA	NA	NA	NovaSeq6000	100 cycle	NS	NS	10X 3' V2	R1=26 | i7 = 8 |R2=90	NS	V2.1.0	GRCh38	Yes	NS
	SFG3	SFG3	3	BBAS	NS	NS	NS	NS	C	71	Male	33	12	SFG	NS	NS	NS	NS	0	1	0	0	NS	NA	NA	Ctrl	NS		NA	NA	NA	NA	NA	NovaSeq6000	100 cycle	NS	NS	10X 3' V2	R1=26 | i7 = 8 |R2=90	NS	V2.1.0	GRCh38	Yes	NS
	SFG4	SFG4	4	BBAS	NS	NS	NS	NS	C	72	Male	33	15	SFG	NS	NS	NS	NS	2	1	1	0	NS	NA	NA	Ctrl	NS		NA	NA	NA	NA	NA	NovaSeq6000	100 cycle	NS	NS	10X 3' V2	R1=26 | i7 = 8 |R2=90	NS	V2.1.0	GRCh38	Yes	NS
	SFG5	SFG5	5	UCSF	NS	NS	NS	NS	A	77	Male	33	4.9	SFG	NS	NS	NS	NS	2	2	1	1	NS	NA	NA	Ctrl	NS		NA	NA	NA	NA	NA	NovaSeq6000	100 cycle	NS	NS	10X 3' V2	R1=26 | i7 = 8 |R2=90	NS	V2.1.0	GRCh38	Yes	NS
	SFG6	SFG6	6	UCSF	NS	NS	NS	NS	D	87	Male	33	30	SFG	NS	NS	NS	NS	2	2	1	2	NS	NA	NA	Ctrl	NS		NA	NA	NA	NA	NA	NovaSeq6000	100 cycle	NS	NS	10X 3' V2	R1=26 | i7 = 8 |R2=90	NS	V2.1.0	GRCh38	Yes	NS
	SFG7	SFG7	7	UCSF	NS	NS	NS	NS	D	91	Male	33	50	SFG	NS	NS	NS	NS	2	1	1	1	NS	NA	NA	Ctrl	NS		NA	NA	NA	NA	NA	NovaSeq6000	100 cycle	NS	NS	10X 3' V2	R1=26 | i7 = 8 |R2=90	NS	V2.1.0	GRCh38	Yes	NS
	SFG8	SFG8	8	UCSF	NS	NS	NS	NS	B	72	Male	33	6.9	SFG	NS	NS	NS	NS	6	3	3	3	NS	NA	NA	AD	NS		NA	NA	NA	NA	NA	NovaSeq6000	100 cycle	NS	NS	10X 3' V2	R1=26 | i7 = 8 |R2=90	NS	V2.1.0	GRCh38	Yes	NS
	SFG9	SFG9	9	UCSF	NS	NS	NS	NS	A	82	Male	33	6.7	SFG	NS	NS	NS	NS	6	3	3	3	NS	NA	NA	AD	NS		NA	NA	NA	NA	NA	NovaSeq6000	100 cycle	NS	NS	10X 3' V2	R1=26 | i7 = 8 |R2=90	NS	V2.1.0	GRCh38	Yes	NS
	SFG10	SFG10	10	UCSF	NS	NS	NS	NS	D	82	Male	33	9	SFG	NS	NS	NS	NS	6	3	3	3	NS	NA	NA	AD	NS		NA	NA	NA	NA	NA	NovaSeq6000	100 cycle	NS	NS	10X 3' V2	R1=26 | i7 = 8 |R2=90	NS	V2.1.0	GRCh38	Yes	NS
Morabito et al., 2020
	23	23	23	UCI ADRC	7.2	2011	NS	NS	NA	86	Female	NS	6.17	FC	Ctrl	NS	NS	Normal (No Path)	NS	NS	NS	NS	NS	NA	NA	Ctrl	NS		NA	NA	NA	NA	NA	NS	NS	NS	NS	10X 3' V3	NS	NS	NS	NS	NS	NS
	187	187	187	UCI ADRC	7.9	2008	NS	NS	NA	90	Female	NS	4.42	FC	Ctrl	NS	NS	Normal (No Path)	NS	NS	NS	NS	NS	NA	NA	Ctrl	NS		NA	NA	NA	NA	NA	NS	NS	NS	NS	10X 3' V3	NS	NS	NS	NS	NS	NS
	280	280	280	UCI ADRC	8.2	2015	NS	NS	NA	87	Male	NS	4.57	FC	Ctrl	NS	NS	Normal (No Path)	NS	NS	NS	NS	NS	NA	NA	Ctrl	NS		NA	NA	NA	NA	NA	NS	NS	NS	NS	10X 3' V3	NS	NS	NS	NS	NS	NS
	121	121	121	UCI ADRC	7.5	1997	NS	NS	NA	67	Male	NS	2.72	FC	Ctrl	NS	NS	Normal (No Path)	NS	NS	NS	NS	NS	NA	NA	Ctrl	NS		NA	NA	NA	NA	NA	NS	NS	NS	NS	10X 3' V3	NS	NS	NS	NS	NS	NS
	165	165	165	UCI ADRC	8.6	2003	NS	NS	NA	79	Male	NS	3.7	FC	Ctrl	NS	NS	Normal (No Path)	NS	NS	NS	NS	NS	NA	NA	Ctrl	NS		NA	NA	NA	NA	NA	NS	NS	NS	NS	10X 3' V3	NS	NS	NS	NS	NS	NS
