# Supplementary material for: Dissection of artifactual and confounding glial signatures by single-cell sequencing of mouse and human brain
Source: Nat Neurosci. 2022 Mar 8;25(3):306–16. doi: 10.1038/s41593-022-01022-8 (PMC11645269; doi:10.1038/s41593-022-01022-8)
Supplement: Supplementary file 11 — DESeq2 sig. genes results DNC-NONE versus DNC-INHIB. [file 41593_2022_1022_MOESM11_ESM.csv]

	baseMean	log2FoldChange	lfcSE	stat	pvalue	padj
