# Supplementary material for: Dissection of artifactual and confounding glial signatures by single-cell sequencing of mouse and human brain
Source: Nat Neurosci. 2022 Mar 8;25(3):306–16. doi: 10.1038/s41593-022-01022-8 (PMC11645269; doi:10.1038/s41593-022-01022-8)
Supplement: Supplementary file 15 — Microglia homeostatic versus exAM MAST summary results. [file 41593_2022_1022_MOESM15_ESM.csv]

	gene	Pr(>Chisq)	coef	ci.hi	ci.lo	z	fdr
1	Jun	0	2.08925184764248	2.21440799446443	1.96409570082053	32.7179965186896	0
2	Junb	0	1.42892289481707	1.54251579197297	1.31532999766118	24.6550398893568	0
3	Jund	0	1.56677826119188	1.69338631639824	1.44017020598552	24.2546096983415	0
4	Socs3	2.6076784787501e-320	2.30730356957338	2.44572902940499	2.16887810974178	32.6690762181018	5.56217819517396e-317
5	Hspa1a	2.59147817162332e-234	2.0739804161056	2.21960903833986	1.92835179387133	27.9129669555578	4.42209835205804e-231
6	Fos	7.0771143214148e-225	2.51843051923677	2.70920778725253	2.327653251221	25.8732770765056	1.00636565650519e-221
7	Zfp36	2.20951850561105e-182	1.736988110999	1.8648909130973	1.60908530890069	26.617353828697	2.69308741283907e-179
8	Dusp1	1.31602916565643e-169	2.34965005416193	2.54995591748499	2.14934419083886	22.9909869138596	1.40354510517258e-166
9	Ccl12	5.28420281624956e-148	1.67762678577914	1.82152762006394	1.53372595149433	22.8496804481276	5.00942426980458e-145
10	Klf2	2.31007845018143e-144	1.71297739553354	1.85950588054904	1.56644891051804	22.9127735895292	1.9709589336948e-141
11	Cebpb	2.91244704726051e-126	0.802004157337113	0.907450578734591	0.696557735939636	14.9070897143764	2.25899983702061e-123
12	Ier5	1.51989793870722e-124	1.0705735564305	1.17831682773265	0.962830285128349	19.4748645372051	1.08064743442083e-121
13	Btg2	4.59543727933432e-120	0.779053152664615	0.88573944707075	0.672366858258479	14.3122050471857	3.01602083594465e-117
14	Gadd45g	2.61992140738696e-119	1.47079293209457	1.60943848061469	1.33214738357445	20.7918768859943	1.59665496055897e-116
15	Ubc	9.74082410592739e-106	0.477662730011218	0.661523328696225	0.293802131326211	5.09191068817839	5.5405807514515e-103
16	Klf6	5.51011242774675e-104	1.06961098741126	1.18571926513881	0.953502709683715	18.0555517128044	2.93826745209595e-101
17	Hsp90aa1	9.0243918165092e-103	0.993318609126815	1.1080583983198	0.87857881993383	16.9676858634232	4.52918299873273e-100
18	Hspa1b	4.26974984121488e-97	3.18762883378566	3.61822617817024	2.75703148940109	14.5092341877552	2.02386142473585e-94
19	Ccl4	4.51088004013503e-96	1.81102780152999	2.02267609988646	1.59937950317352	16.770979467178	2.02562255275958e-93
20	Ccl3	1.25841887893803e-84	1.77791962399839	1.98004082087967	1.57579842711711	17.2404403111198	5.36841493754965e-82
21	Btg1	5.79516281981088e-84	0.68003358349244	0.783862767596687	0.576204399388194	12.8368660836696	2.35449186564888e-81
22	Egr1	9.02884891375527e-81	2.79280633454444	3.16138262608743	2.42423004300145	14.8511989433374	3.50155176964363e-78
23	Ier2	6.34896498247106e-78	1.599647916546	1.77895418767809	1.42034164541391	17.4854581748845	2.355189966541e-75
24	Rhob	1.19853949140798e-77	0.604920366892393	0.711956276997187	0.497884456787599	11.0768631897749	4.26080789195538e-75
25	Hist1h1c	1.00604724323126e-55	1.05537746490401	1.20416444194524	0.906590487862779	13.9024386572074	3.43343803169963e-53
26	Atf3	3.58907877258628e-53	1.77546136694965	2.02531594894873	1.52560678495058	13.9274625557054	1.17777000337331e-50
27	P2ry12	1.09324249049314e-50	-0.230631004414938	0.542544469830527	-1.0038064786604	-0.58463890465836	3.45464626995832e-48
28	Cdc42ep3	1.25413293979536e-50	1.4895753704131	1.69034438837735	1.28880635244886	14.5416564162678	3.82152222940502e-48
29	Hist1h2bc	4.05582190920248e-49	0.792300821531159	0.919545788237256	0.665055854825063	12.2038703401866	1.19325077687295e-46
30	Ccl2	4.40981045645743e-49	2.41979388271786	2.7562603424304	2.08332742300531	14.0956363501706	1.25415009381649e-46
31	Zfp36l1	2.0490716575999e-47	0.589689415355738	0.693891591520312	0.485487239191164	11.0916111227499	5.63957399440075e-45
32	Sbno2	2.20509708573045e-47	1.15892301508536	1.32122179021742	0.996624239953308	13.995468348875	5.87934010482882e-45
33	Hsp90ab1	6.16490456971451e-47	0.548869931275474	0.655677417210955	0.442062445339993	10.072002800878	1.59390805420619e-44
34	Cst3	3.24323408488476e-44	NA	NA	NA	NA	8.13860976830494e-42
35	Pim1	7.39951573605801e-44	1.54575060444939	1.76601061410454	1.32549059479424	13.7547234223096	1.80379052171563e-41
36	Ptpn1	4.86208653758047e-43	0.579735280657853	0.685492878574096	0.47397768274161	10.7440060387576	1.15231450940657e-40
37	Il4ra	2.84721202671297e-39	0.827644127041702	0.964457151021987	0.690831103061416	11.8567124227265	6.56551703024732e-37
38	C5ar1	8.04058306038545e-39	0.613266245584448	0.718995171162966	0.50753732000593	11.3685043870704	1.8053224913476e-36
39	Gm26532	2.71233318483545e-36	1.36355582583056	1.58108074202905	1.14603090963207	12.2860422440019	5.93375044436308e-34
40	Adamts1	1.1060944255473e-35	1.93320920331455	2.26697192194389	1.59944648468522	11.3524375299862	2.35929940969239e-33
41	Irf2bpl	3.69188114976336e-35	0.629807637231587	0.744641447319703	0.514973827143471	10.7494498807884	7.68271462677585e-33
42	Arid5a	1.11197899580589e-34	1.19882588863939	1.39829534494148	0.9993564323373	11.7795255926749	2.25890590290854e-32
43	Cebpd	1.42235959476787e-34	0.66143611913742	0.788594491410524	0.534277746864316	10.1950893866348	2.82222606106033e-32
44	Dnajb1	6.47546913519353e-34	0.752153574368431	0.900716029318288	0.603591119418575	9.92305840060852	1.25565233321525e-31
45	Gpr34	5.43742863529904e-31	-0.596106269080378	-0.416806695984467	-0.775405842176289	-6.51617177990218	1.0309364692527e-28
46	Txnip	8.09276083149673e-29	0.480849644648613	0.595020558319915	0.366678730977311	8.25471177539552	1.50103120465935e-26
47	Rsrp1	7.44080103550967e-28	-0.524578851320348	-0.404426368013518	-0.644731334627178	-8.55709035171334	1.35074286031848e-25
48	Adrb2	1.57967234733226e-27	0.220736549560518	0.323086213595777	0.118386885525259	4.22703573371002	2.8078675973831e-25
49	Ccr5	7.99222176829697e-26	0.477427701966557	0.580344232345247	0.374511171587867	9.0922332654729	1.39162522708387e-23
50	Ddx5	2.26392517544136e-25	0.369664954915669	0.486146167694331	0.253183742137006	6.22014469713742	3.86316191937314e-23
51	Fcgr3	1.89410606520993e-24	0.342917861803021	0.578276837058912	0.10755888654713	2.85566615022294	3.16872802909237e-22
52	Myc	3.72443830193925e-24	0.917809965784617	1.09833722965384	0.737282701915395	9.96455847739944	6.11094376772032e-22
53	Tsc22d3	1.38110379232125e-22	0.505605775782385	0.620933705079147	0.390277846485622	8.59262033881611	2.22331652001603e-20
54	Il1a	4.59419591363684e-22	0.706446933145524	0.861786209487522	0.551107656803526	8.91346077154124	7.25882954354621e-20
55	Hspa8	7.11739463290409e-22	0.3088666724553	0.512787974821221	0.104945370089379	2.96863322768914	1.10410201832614e-19
56	Map3k8	1.55018688607817e-21	1.25222543021484	1.50794226690482	0.996508593524857	9.59779096095163	2.36182044857482e-19
57	Ly86	1.78701716722971e-19	0.280061394833454	0.418693634361157	0.141429155305752	3.95947038873259	2.67488253873753e-17
58	Lfng	6.04389409461493e-18	0.628522277126764	0.774781312786355	0.482263241467173	8.4225977635781	8.89077662331975e-16
59	Rgs1	8.02232267723137e-18	0.663731773551789	0.854199199197104	0.473264347906474	6.82998873507586	1.16010944207014e-15
60	Slfn2	1.01313018245369e-16	0.839766538578085	1.03231395124599	0.647219125910184	8.54808770592894	1.44067111944915e-14
61	Klf4	1.13709403139158e-16	1.43327417104494	1.78426181290097	1.08228652918891	8.00360303389795	1.59044037308738e-14
62	Bcl3	2.01985472268549e-16	1.63790359348299	2.05264636887046	1.22316081809552	7.74029650155149	2.77958072483106e-14
63	Neat1	2.23768839015609e-15	0.666407420996066	0.845008115922926	0.487806726069205	7.31315488283733	3.03046941981139e-13
64	Kctd12	2.76777789807006e-14	0.240035798083581	0.345113480728175	0.134958115438987	4.47727345525306	3.68979391036465e-12
65	Mcl1	5.37651763503829e-14	0.603823490369729	0.756958808302195	0.450688172437263	7.72827790559628	7.05729976340718e-12
66	Ctsc	6.08462367567314e-14	0.290468904042402	0.409891125387049	0.171046682697755	4.76719143340109	7.86575896982473e-12
67	Arhgap5	1.70687014385337e-13	-0.342107257984168	-0.23876877199024	-0.445445743978097	-6.48855939826832	2.17358448766522e-11
68	Dusp6	4.32930468244183e-13	0.271561720889703	0.374029172915144	0.169094268864262	5.19434397950469	5.4320040515579e-11
69	Lag3	5.92701200987159e-13	-0.328189491929063	-0.222575293600505	-0.43380369025762	-6.09046505550697	7.32887919829339e-11
70	Maf	1.29875381369497e-12	-0.389433749102773	-0.27920095791829	-0.499666540287257	-6.92422022888306	1.56069965330218e-10
71	Nfkbia	1.29556906485344e-12	0.281920186545212	0.410668973002592	0.153171400087833	4.29171743942103	1.56069965330218e-10
72	Itm2b	1.79039842281322e-12	-1.11237115070297	0.0807588098711529	-2.30550111127708	-1.82730085142619	2.12162213103367e-10
73	Klf10	1.87419298389169e-12	0.89821364314538	1.14390583540274	0.65252145088802	7.16533307311365	2.19049514226903e-10
74	Gbp7	2.05755076934912e-12	0.527326754661273	0.675590765460078	0.379062743862467	6.97095297538525	2.37230042757928e-10
75	Stat3	9.3325429272852e-12	0.475810825442108	0.610892197113545	0.340729453770671	6.90378006812911	1.06167008340796e-09
76	Cited2	1.01109303617259e-11	0.390163403949249	0.547426470224367	0.232900337674131	4.86259258412458	1.13508497166113e-09
77	Picalm	1.44568621619695e-11	0.257561111031981	0.360588012697561	0.154534209366401	4.89979309558774	1.60189542812888e-09
78	Sat1	1.58817015707657e-11	0.0535476760371638	0.163240823437747	-0.0561454713634199	0.956773681635659	1.73721381797145e-09
79	Runx1	2.54409020931779e-11	0.529404156446691	0.689717171817454	0.369091141075927	6.47241945703276	2.74761742606322e-09
80	B4galt3	3.92834707819113e-11	0.536594504561973	0.708551580339523	0.364637428784423	6.11609553423732	4.18958215889084e-09
81	Ldhb	8.21714569963009e-11	-0.297789145639847	-0.191525788547752	-0.404052502731942	-5.49254245689996	8.65539347027703e-09
82	BC037034	9.17276937444531e-11	0.380261696007108	0.502213064204137	0.258310327810079	6.11144622559641	9.54415467106919e-09
83	Actb	1.04979773672181e-10	-0.472886572102386	-0.102425150101276	-0.843347994103497	-2.50185470078583	1.07914148068801e-08
84	Calm2	2.54447150382938e-10	-0.460976667101302	-0.259678736494079	-0.662274597708526	-4.48836042430454	2.58445605603241e-08
85	Fcrls	4.12997547729594e-10	-0.187215133301595	-0.0123157309490502	-0.36211453565414	-2.0979769724562	4.14552362026929e-08
86	Tmx4	4.87110190451946e-10	0.371983416519102	0.550013569316574	0.19395326372163	4.09522818335723	4.83258621504187e-08
87	Il17ra	6.52796556727544e-10	0.34449983323175	0.468461880068522	0.220537786394978	5.44688703554056	6.40190830114875e-08
88	Marcks	7.7532698978873e-10	-0.211878932176426	-0.084495067286612	-0.339262797066241	-3.26002886242939	7.51714758736073e-08
89	Gpr84	8.908790542582e-10	0.418926166228907	0.558500588711201	0.279351743746614	5.88274114545781	8.54042706846176e-08
90	Cd14	1.55178358546032e-09	0.114024260058896	0.21739091777561	0.0106576023421829	2.16204575068824	1.47109083901639e-07
91	Actg1	1.58200552445828e-09	0.110846014870464	0.21434561672253	0.00734641301839868	2.09908244175111	1.48326056425034e-07
92	Laptm5	1.83435939306166e-09	-0.29519236169962	-0.0939183343763179	-0.496466389022922	-2.87452089639583	1.70116895017414e-07
93	Ssh2	4.48930230747476e-09	0.310727248278637	0.417022369110458	0.204432127446816	5.72946538726776	4.11857282659942e-07
94	Hspa5	6.25943076026074e-09	0.151634510899516	0.267824227828433	0.0354447939705985	2.5578699047715	5.68143226027071e-07
95	Bin2	9.95671515098643e-09	0.22821690416087	0.332303161799631	0.124130646522109	4.29736761572224	8.94217828086487e-07
96	Tuba1a	1.06017641591977e-08	0.240639425456587	0.350155597106817	0.131123253806357	4.30662065746463	9.42231789648698e-07
97	Spint1	1.37198296128751e-08	0.400931815268541	0.53498667891468	0.266876951622401	5.86186802037178	1.20677923976341e-06
98	Nfkbid	1.50617738651296e-08	0.947685474540084	1.2629703710491	0.632400578031072	5.89127300209011	1.31129647568659e-06
99	Apobec3	1.59537652509118e-08	0.305032453754108	0.431965689183518	0.178099218324699	4.70997703203124	1.37492449616949e-06
100	Malat1	2.349585841986e-08	14.821130251869	9433.1947427177	-9403.55248221396	0.00308427789118412	2.00466664038246e-06
101	Tmem176a	3.20526249636264e-08	0.293306837865076	0.402183837444571	0.184429838285581	5.28000257956359	2.7076534276204e-06
102	Icam1	5.11854277286191e-08	0.331413378362928	0.464925872471847	0.197900884254008	4.86514981179345	4.28151048412331e-06
103	Fscn1	5.51584365871014e-08	-0.277574288920736	-0.167779055910811	-0.387369521930662	-4.95500209257518	4.56904641709854e-06
104	Rhoh	5.6977046956719e-08	0.292960677624199	0.407934177840383	0.177987177408016	4.99412800297662	4.67430927533391e-06
105	Selplg	8.32426159660615e-08	-0.603025379259376	0.0602003207534126	-1.26625107927216	-1.78206005148654	6.76405713735654e-06
106	Nfkbiz	1.56194372630725e-07	0.953681035091818	1.30451455856503	0.602847511618606	5.32782746361912	1.25721734649561e-05
107	Pmepa1	2.20999846742595e-07	-0.316866319737773	-0.199278651836319	-0.434453987639226	-5.28156213728353	1.76221560038114e-05
108	Pfkfb3	2.43285774292433e-07	0.515215704426491	0.707529631430792	0.322901777422189	5.25081173618158	1.92195761691022e-05
109	B430010I23Rik	2.67201243961642e-07	0.202246456118381	0.316265804737223	0.0882271074995399	3.47656581794736	2.09152386557865e-05
110	Tnfaip8	3.6601087427236e-07	0.365395853353484	0.50727828661221	0.223513420094757	5.04757845086547	2.8389134357198e-05
111	Srgap2	4.07638249097366e-07	-0.289478702513812	-0.17894762471618	-0.400009780311445	-5.13310683767356	3.13330589306192e-05
112	Rgs10	4.31249272138721e-07	-0.174012401748226	-0.0511196441632669	-0.296905159333184	-2.77524930673034	3.2851953481139e-05
113	Bhlhe41	4.49491950095993e-07	0.137974000253102	0.240704139694983	0.0352438608112212	2.63237325256422	3.39386311346815e-05
114	Clasp2	4.72121199610959e-07	-0.413468183564132	-0.248565872240445	-0.578370494887819	-4.91432013313745	3.53345445182518e-05
115	Mob3c	6.03413340025795e-07	0.377078213351836	0.52526648015346	0.228889946550211	4.98730252722146	4.4768022757392e-05
116	Nuak2	6.58411821824816e-07	0.669768297893996	0.913732200490116	0.425804395297877	5.38080317575559	4.84273246880115e-05
117	Fyb	6.95353165910817e-07	0.271726520182811	0.379983160684688	0.163469879680934	4.91955219313748	5.03484219900959e-05
118	Gcnt2	6.96333074874745e-07	0.627567201557465	0.867868307566769	0.387266095548161	5.11861611191918	5.03484219900959e-05
119	Ppp1r15a	8.24470469878183e-07	0.663101485380232	0.929932352576484	0.39627061818398	4.87070721276178	5.91124541932828e-05
120	Slc25a5	9.50098673441032e-07	-0.150353526120425	-0.0387781485420623	-0.261928903698788	-2.64115168185442	6.75520156816574e-05
121	Nupr1	9.61339623022402e-07	0.386877879159252	0.539223796525623	0.234531961792882	4.97726964184966	6.77863608564226e-05
122	Zfp691	1.00184763050555e-06	-0.376958817974388	-0.234699986954437	-0.51921764899434	-5.19353140741731	7.00636392087977e-05
123	Zfp36l2	1.02777526788511e-06	0.156200252342263	0.258607661868828	0.0537928428156971	2.98949920110503	7.12925088259815e-05
124	Bnip3l	1.15716926510818e-06	-0.298588475357015	-0.182268099874654	-0.414908850839376	-5.03112765473507	7.96207110476047e-05
125	Plek	1.19129021299061e-06	0.256053393109446	0.374126047880182	0.137980738338709	4.25039506046723	8.13127047778872e-05
126	Adap2os	1.26717747459256e-06	-0.201502433147654	-0.0864649041080228	-0.316539962187284	-3.43311887054297	8.58060175652674e-05
127	Sox4	1.41456446101295e-06	-0.311570338958875	-0.192260273068528	-0.430880404849222	-5.118316199503	9.50319998532479e-05
128	Pou2f2	1.46711168776858e-06	0.258877635295299	0.368569520809181	0.149185749781417	4.62560051005295	9.77921634378241e-05
129	Capza2	1.56688090833512e-06	-0.147103410225477	-0.0158097861731923	-0.278397034277762	-2.19597400959958	0.000103632774495467
130	Herc2	1.70543514405025e-06	-0.371622650641852	-0.222488060272191	-0.520757241011514	-4.88395756673171	0.000111375568967865
131	Smad7	1.71005620426515e-06	0.403815299959878	0.562196532704774	0.245434067214981	4.99720472312779	0.000111375568967865
132	Rnf13	2.1854038025585e-06	-0.233057091482692	-0.130138942612191	-0.335975240353193	-4.43831832053735	0.000141256554874463
133	Hexb	2.20363106050502e-06	11.9791383561448	1109.08806912571	-1085.12979241342	0.0214005000646536	0.000141363760964127
134	Batf	2.23910380933131e-06	0.863417515747039	1.22557194428772	0.501263087206353	4.67277796741101	0.000142567415680707
135	Id2	2.68985395949574e-06	0.589632162747176	0.816502330962362	0.362761994531991	5.09391698433789	0.000169912516342781
136	Mid1	2.70840391732515e-06	0.535657812268757	0.755592155107779	0.315723469429735	4.77356108433106	0.000169912516342781
137	Ftl1	2.82914643533107e-06	-0.00219751128931504	0.330536423507229	-0.334931446085859	-0.0129444055212201	0.000176191805739012
138	Rgs2	2.94906030950547e-06	0.105759140012498	0.213042350190005	-0.00152407016500948	1.93212064700021	0.000182328859135512
139	Tagap	3.02967878195929e-06	0.301309970940214	0.465134592317383	0.137485349563046	3.60481035305438	0.000185965606961702
140	Cx3cr1	3.08692769990027e-06	-0.207607542335628	0.00201805612510231	-0.417233140796359	-1.94109550018974	0.000188126193825351
141	Ccnl1	3.64514875994239e-06	0.312794400374365	0.454030653845182	0.171558146903548	4.34071100184085	0.000220570278154812
142	Eid1	3.69696125543097e-06	0.619932435048998	0.870245280571262	0.369619589526734	4.85410664006926	0.00022213009458688
143	Vapa	5.51410191795717e-06	-0.226766485028072	-0.123704393974937	-0.329828576081207	-4.31248909287721	0.000328995227720353
144	Selenop	5.6518069262143e-06	-0.321752552336122	-0.0111972569705078	-0.632307847701737	-2.03063165859146	0.000334869560378197
145	Rbpj	8.0121645287785e-06	0.462813729638252	0.661643148887203	0.263984310389301	4.56219328642644	0.000471446812134746
146	Sgk1	8.12841419883887e-06	-0.0319704527880673	0.0827341465066744	-0.146675052082809	-0.546280937463007	0.000475011164003378
147	Fcgr1	9.17846781427383e-06	0.233664299182254	0.337424871554322	0.129903726810187	4.41375370625169	0.00053272576456724
148	Ighm	1.02148651460984e-05	-0.25694702063396	-0.149956037440709	-0.363938003827211	-4.70700325716046	0.000588873171800752
149	Nrros	1.1194134773403e-05	0.237497423840438	0.342178015977565	0.132816831703311	4.44673064648448	0.000640995690514595
150	Pim2	1.21778997587623e-05	0.925723987501316	1.31088127044475	0.540566704557884	4.71076558973925	0.000692678938278399
151	Ehd4	1.2933683411451e-05	0.247708419175627	0.364327927493069	0.131088910858184	4.16310776178229	0.000726812294247866
152	Eif4ebp1	1.2948367173661e-05	0.306522645174536	0.472534914987443	0.14051037536163	3.61884905052563	0.000726812294247866
153	Hnrnpr	1.3043426813263e-05	-0.285254191590932	-0.1542691546936	-0.416239228488264	-4.26833442353829	0.000727362859939606
154	Sema4b	1.36306940966562e-05	-0.475959569608333	-0.272415817421654	-0.679503321795012	-4.5831110240807	0.000755175857355004
155	Limd2	1.39671884473037e-05	-0.223045766788766	-0.116983117190234	-0.329108416387299	-4.12173061360283	0.000764403306211925
156	Nab2	1.40633276368317e-05	0.615582578207175	0.888549571960581	0.342615584453769	4.42002040688598	0.000764403306211925
157	Rab3il1	1.408642268553e-05	0.225518849970308	0.328417343043701	0.122620356896915	4.2955811166392	0.000764403306211925
158	Tyrobp	1.41556167817023e-05	-0.31259966419218	-0.0994287176481363	-0.525770610736224	-2.8741444053653	0.000764403306211925
159	Hist1h2ap	1.61927708887786e-05	0.860826039289301	1.22525811480693	0.496393963771677	4.62963648730667	0.000868910196371439
160	Fcgr2b	1.91542576963547e-05	0.227383563018281	0.334353900669285	0.120413225367276	4.16623527585955	0.00102140079165811
161	Ppp1r3d	2.13746649276414e-05	0.690209260912688	0.992213809493259	0.388204712332117	4.47935403470909	0.00113272447927103
162	Rassf1	2.19435717541019e-05	0.43786347722263	0.621903355843485	0.253823598601775	4.66310156218816	0.00115569477904936
163	Tgfbr1	2.24328899340377e-05	-0.182990828373634	-0.0759136995109122	-0.290067957236356	-3.34950550993282	0.00117421728170067
164	Gpr146	2.47142109142675e-05	0.312541536405491	0.476399986954789	0.148683085856193	3.73841051818857	0.00128574175317397
165	Fam217b	2.76907991975679e-05	0.606317734909366	0.880825933674604	0.331809536144129	4.32905439238469	0.00143186605305242
166	Mafb	2.98346825821866e-05	0.196641038373862	0.300950798011929	0.0923312787357942	3.69485419612331	0.00153343079392299
167	Eif1	3.09674260803209e-05	0.21166476569546	0.328006388031746	0.0953231433591749	3.56583748127624	0.00158212023543292
168	Tmem176b	3.21247706942696e-05	0.23751877924564	0.340658086821928	0.134379471669353	4.5135871464819	0.00163147942597327
169	Trf	3.24337304774579e-05	-0.127913074422628	0.00883775990337471	-0.264663908748632	-1.8332979118978	0.00163742360019924
170	Serpine2	3.27864722873669e-05	-0.157312809134436	-0.0433139142133355	-0.271311704055536	-2.70465288653643	0.00164549518562244
171	Cd164	3.42627551877141e-05	-0.251542688853444	-0.140451812840253	-0.362633564866636	-4.43793971584646	0.00170953115357647
172	Glul	3.62834775288749e-05	-0.309062723217671	-0.164388873098144	-0.453736573337198	-4.18701656152818	0.0017998292457928
173	Sall1	3.7118470574451e-05	-0.273075954856735	-0.14702890049348	-0.399123009219989	-4.2461844052352	0.00183060572798391
174	Iscu	4.01872592645935e-05	-0.227130600114542	-0.118225958562409	-0.336035241666674	-4.08768432333868	0.00195930112026007
175	Ptafr	4.01206060540048e-05	-0.258727424492822	-0.143849865111353	-0.373604983874291	-4.41423404665871	0.00195930112026007
176	Dnaja1	4.31705455592453e-05	0.167337923193575	0.271583088214476	0.063092758172673	3.14620157818711	0.00209279031086069
177	Epb41l2	4.50419511372095e-05	-0.235488636755515	-0.128350594886568	-0.342626678624462	-4.30798658214997	0.00217117472939363
178	Nudt5	4.75273270313752e-05	-0.497203336659191	-0.273090319301686	-0.721316354016695	-4.34825537728866	0.00227810760804322
179	Hnrnpk	4.80376838439642e-05	-0.123305307106035	-0.015286120121051	-0.231324494091019	-2.23732438445473	0.00228970680757934
180	Plk3	4.83693220372556e-05	0.39011579980869	0.574081004998149	0.206150594619232	4.15629094989798	0.00229270586456591
181	Capzb	4.8913628604337e-05	-0.183676840513847	-0.0799445023366424	-0.287409178691051	-3.47047023644897	0.00230569657045416
182	Sdf2l1	4.9338776976661e-05	0.182912389926774	0.286532911186538	0.0792918686670106	3.45975577254534	0.00231295848991688
183	Snx18	5.0650842744092e-05	0.151352400124156	0.259236773056102	0.0434680271922104	2.74965915039584	0.00235333072532548
184	Tgfb1	5.07516237060347e-05	-0.221220392585515	-0.115457575037422	-0.326983210133608	-4.09958823114995	0.00235333072532548
185	3830403N18Rik	5.16316094240556e-05	-0.630117240982993	-0.304043756514013	-0.956190725451973	-3.78751158002208	0.00238119400868131
186	BC017643	5.38679907361281e-05	0.283681038259835	0.408729472183899	0.15863260433577	4.446314125164	0.00247097686537981
187	H3f3b	5.80749980712136e-05	0.0340172319335608	0.198556593463933	-0.130522129596812	0.405207294007991	0.002649710607185
188	Arglu1	5.91500842269285e-05	-0.2224644257418	-0.111668229049737	-0.333260622433862	-3.93535405829098	0.00268440701395826
189	Crybb1	6.90155600850779e-05	-0.16459592284231	-0.0601270242422614	-0.269064821442359	-3.088020311271	0.00311555956955495
190	Gm36839	6.95652362046756e-05	0.819512542748616	1.23031288310513	0.408712202392099	3.90996528209339	0.00312384523841206
191	Ckb	7.2950358123488e-05	-0.151721809344516	-0.0475526447326868	-0.255890973956345	-2.85467665112422	0.00325870395554764
192	Fth1	7.39052104602262e-05	0.136146460005454	0.300525222867539	-0.0282323028566319	1.62333718533454	0.00326714640231425
193	Tspo	7.37518522273177e-05	0.317318286367912	0.468171757714164	0.166464815021661	4.12275837849011	0.00326714640231425
194	Pomp	7.58496315770065e-05	-0.197448002534583	-0.0901191485608253	-0.30477685650834	-3.60565644241182	0.00333581987945886
195	Nfia	8.01439378235718e-05	-0.319449958569206	-0.171075571942856	-0.467824345195556	-4.2198011927435	0.00350660552569597
196	Cd68	8.29603483786982e-05	-0.0817042809431911	0.031681604473411	-0.195090166359793	-1.41232259591236	0.00361131475697476
197	Vmp1	8.71157889183951e-05	0.218925971006782	0.354240290620294	0.0836116513932705	3.171039249056	0.00377295386320684
198	Madd	8.85195992139058e-05	-0.490036163064582	-0.259959643292294	-0.720112682836869	-4.17449477973399	0.00381439000249012
199	Ccl6	8.95412173717931e-05	-0.240663445743312	-0.120528361145724	-0.3607985303409	-3.92634414527786	0.00383902345033236
200	Srsf2	9.11890738076858e-05	-0.209197022606249	-0.106419158783016	-0.311974886429481	-3.98936711397748	0.00389012588863588
201	Otub1	9.56194228276978e-05	-0.270025150889676	-0.100928007887159	-0.439122293892193	-3.12979605253224	0.00405883042570108
202	Lage3	0.000103937765932468	-0.495344459227737	-0.260467911430191	-0.730221007025284	-4.13347909415235	0.00439008425215753
203	Ubxn2b	0.000110112342808253	-0.660236439264967	-0.345616714547907	-0.974856163982026	-4.11302769845102	0.0046279729499508
204	Spry1	0.000111221478911338	0.67243782658158	1.00366223722883	0.341213415934329	3.97903620499121	0.00465167479446833
205	Ntpcr	0.000116107741027686	0.219552579487762	0.332925908977401	0.106179249998122	3.79555888890255	0.00483234754364985
206	Dazap2	0.00012517204988068	-0.229379438217031	-0.115753452966896	-0.343005423467165	-3.9566252095392	0.00518431033777652
207	Gsk3b	0.000127788315614281	-0.230180645154499	-0.114873383902091	-0.345487906406907	-3.91255303040674	0.00526710100879731
208	Osm	0.00013423448347958	0.581339146877303	0.850528605842802	0.312149687911804	4.23272068327456	0.0055061952550374
209	Tbc1d14	0.000140865589710635	0.352316869457133	0.518729402559602	0.185904336354663	4.14949741109152	0.00575055125077101
210	Tln1	0.000161059416404578	-0.258133801394738	-0.116331820913189	-0.399935781876288	-3.5678835528812	0.00654361400363745
211	Tpp2	0.000164888568738739	0.324588510592528	0.51648971541486	0.132687305770196	3.31515266486132	0.00666743729136929
212	mt-Nd1	0.000169015398731451	-0.148712048538354	-0.0184512246238747	-0.278972872452834	-2.23758955642493	0.00680207255649408
213	Clk1	0.000183091772723328	0.207816846422794	0.348651595556386	0.0669820972892023	2.89213803322788	0.00733398593838234
214	Pik3cg	0.000193890111262327	-0.118827715394214	0.0536379898484284	-0.291293420636856	-1.35040205361507	0.00773023565088865
215	Dnajb6	0.000197011345213815	-0.0280107078722994	0.0883570356279147	-0.144378451372514	-0.471780039380745	0.00781814324355475
216	Gm26740	0.000200626199219127	0.444171289347086	0.65326496925955	0.235077609434621	4.16349136163016	0.00792473486915552
217	Cd180	0.000217519024598501	-0.287864865994509	-0.149294010423874	-0.426435721565143	-4.07159764901712	0.00855240699481294
218	Ikzf2	0.000219109421113279	0.536623261956626	0.795341670499556	0.277904853413696	4.06527804737507	0.00857542009604815
219	Zfp706	0.000230022345881034	-0.123274127737839	-0.020290338105702	-0.226257917369977	-2.34612506934156	0.00896141851624195
220	Mgme1	0.000249774113556371	0.0937858061713093	0.323114158390186	-0.135542546047567	0.801544163982748	0.00968669425846799
221	Snn	0.000261263218474169	-0.27906443768568	-0.132927162601436	-0.425201712769923	-3.74275657538128	0.0100864152942154
222	Naprt	0.000269101463098935	0.659202941993968	0.97927792485247	0.339127959135466	4.03659796611531	0.0103422237980185
223	Anapc11	0.000277497447619431	-0.293438842524252	-0.145714890939784	-0.441162794108721	-3.89327226115933	0.0106170772335829
224	Cbx3	0.000289276823936391	-0.2434071699003	-0.122510577308016	-0.364303762492584	-3.94609373476964	0.0110183475974343
225	Wasf2	0.000305399218657579	-0.153255920761262	-0.0434771425092355	-0.263034699013288	-2.73619446210273	0.0115807383714954
226	Siglech	0.000307433386988274	-0.208695242747485	-0.103149718135883	-0.314240767359088	-3.87543821526423	0.0116062905211679
227	Map4k3	0.000311583533866152	-0.779574574135712	-0.350968110165773	-1.20818103810565	-3.56489744558848	0.0117111485063701
228	Susd6	0.000317338253353028	0.4741436665156	0.714346806045167	0.233940526986033	3.86882749196522	0.011875131480737
229	Thrsp	0.000320212403184071	-0.307729884211447	-0.149945094097726	-0.465514674325167	-3.82254518693732	0.0119303590566223
230	Zfand5	0.000356265478982147	0.250280672138047	0.383582625297511	0.116978718978584	3.67992435062251	0.0132159002898942
231	Tmem52	0.000362363977343639	-0.836560780413226	-0.369212959834736	-1.30390860099172	-3.50836984423954	0.0133839370333157
232	Hnrnpdl	0.00036906385873343	0.344543882385756	0.513660799005726	0.175426965765787	3.99305766724195	0.0135145208207519
233	Hyal1	0.000369067434509517	-0.617538863866006	-0.290214873384926	-0.944862854347086	-3.6977244791995	0.0135145208207519
234	Med28	0.000372396236818225	-0.235669989708355	-0.117633639649311	-0.353706339767399	-3.91324106374219	0.0135781397116799
235	Hectd1	0.000398546030283555	-0.348720978106372	-0.172160702004895	-0.525281254207849	-3.87108908545908	0.0144697648101246
236	Ndufa7	0.000406535270571928	-0.248628027064165	-0.12454883000619	-0.37270722412214	-3.92734632514849	0.0146972835954224
237	Eif1a	0.000445911245229557	0.251767870622354	0.438390300509775	0.0651454407349332	2.64414068117015	0.0160528048282641
238	Gm26522	0.000450944942927748	0.757723113516269	1.13949935247526	0.375946874557277	3.89000116087623	0.0161658077859645
239	Mtdh	0.000455918778179787	-0.164666748500701	-0.0620338431882164	-0.267299653813186	-3.14461424949479	0.0162757280980332
240	Zfp207	0.000467911926071376	-0.237245124082266	-0.11084000744454	-0.363650240719992	-3.67858446776037	0.0166342689718374
241	Ltc4s	0.000496169456536735	-0.152058111767075	-0.0413350429914524	-0.262781180542697	-2.69165609223296	0.0175656340380557
242	Rnaset2b	0.000569103263251495	-0.158738740153018	-0.0536415188314286	-0.263835961474607	-2.96032768268123	0.0200644175291808
243	Nmt1	0.000578918907893446	0.16551449871716	0.27735985405089	0.0536691433834298	2.90045532455832	0.0203264860993699
244	Rplp1	0.000590912741260742	-0.20382859876121	-0.0994880964711667	-0.308169101051253	-3.82877889048997	0.0206625717558879
245	Akap8	0.000643663195269374	0.296088900315533	0.481519742163383	0.110658058467684	3.12959578383776	0.0224152423756665
246	Srrm2	0.000658621381933213	-0.161213638971574	-0.0570282578917404	-0.265399020051408	-3.03279522449324	0.0228429171977812
247	Cd83	0.000664057060211064	0.121065209890172	0.246299855032332	-0.00416943525198799	1.89471093159698	0.0228457049908097
248	Stk4	0.00066244125050779	-0.48279691594987	-0.228953985100047	-0.736639846799693	-3.72775623075587	0.0228457049908097
249	Peak1	0.000671897477908141	-0.502667533077873	-0.21545397572625	-0.789881090429495	-3.43023591962297	0.0230226075562741
250	Atp6v1f	0.000679863130979442	-0.20132073647032	-0.086637519199563	-0.316003953741076	-3.44062019023529	0.0231099292171976
251	Ttc4	0.000678042539279952	0.320324574389945	0.550185273638762	0.0904638751411274	2.73132654350717	0.0231099292171976
252	Csrnp1	0.000682715235541156	0.750794182538493	1.1504380000277	0.351150365049283	3.68210264535712	0.0231147872604649
253	Spcs1	0.000697340124470199	-0.191957898275619	-0.0829721382636733	-0.300943658287564	-3.45210757008052	0.0234240391416525
254	Zfp146	0.000697272191927716	-0.861132382571812	-0.375753572012031	-1.34651119313159	-3.47726027391969	0.0234240391416525
255	Amotl1	0.000714320859872333	-1.06413367373299	-0.457852052132742	-1.67041529533324	-3.4400905469441	0.0239003355938461
256	Ccni	0.000744644668042705	-0.232987130289064	-0.101080173263049	-0.36489408731508	-3.46188248537826	0.0248176105771108
257	Gm38843	0.000748685679533463	-0.365745229114483	-0.167523392197794	-0.563967066031172	-3.61639003922168	0.0248551992909708
258	Orai1	0.000754638140794899	0.200794389024103	0.311725654337133	0.0898631237110727	3.54769027175911	0.0249557078188452
259	Naaa	0.00076473734089551	0.385535795823474	0.589682259960544	0.181389331686405	3.70144189251126	0.0251920424421641
260	B4galt4	0.000778595544211216	-0.243352901923804	-0.0904454309271728	-0.396260372920435	-3.11929116474938	0.0255499122431158
261	Oaz1	0.000834323698763087	-0.184869879985	-0.0777453310940824	-0.291994428875918	-3.38240216970064	0.0272737540147381
262	Cyth4	0.000851520859024769	0.145203906810881	0.25400372039615	0.0364040932256111	2.61576208989358	0.0277296792717532
263	Rbm18	0.000861382584969127	0.300763588007416	0.490178895391161	0.111348280623671	3.11213390563685	0.0277332687356853
264	Slc2a5	0.000861092408150091	-0.182180179787272	-0.0789721358213527	-0.285388223753192	-3.45967792198438	0.0277332687356853
265	Tbc1d7	0.000857981352174099	-0.95458524193454	-0.409613891434883	-1.4995565924342	-3.43312119554499	0.0277332687356853
266	P2ry6	0.000867800757424426	0.197812913679221	0.301577195156646	0.0940486322017955	3.73641277102229	0.0277683710795983
267	Rasgrp3	0.000868982076682226	-0.213164678031072	-0.0810298552292482	-0.345299500832896	-3.16188482988763	0.0277683710795983
268	Ddit3	0.000888121514695317	0.37801604116143	0.595868266409105	0.160163815913754	3.40091924887381	0.0282740774753002
269	Setd2	0.00091992142907859	-0.335896023502783	-0.109438546992271	-0.562353500013296	-2.9071422977952	0.0291775822784332
270	Creld2	0.000938125363955636	0.255261374095116	0.403411666453045	0.107111081737187	3.3769970474436	0.0296447615009981
271	Csnk1a1	0.000956538686941257	-0.172362951647274	-0.0538665078743179	-0.290859395420229	-2.85093093717616	0.0299716348214
272	Gnas	0.000963124318965623	-0.0892787736942779	0.0149309850240536	-0.193488532412609	-1.67914390338095	0.0299716348214
273	Hmgn2	0.000966033705565518	-0.232610314680292	-0.104638769134059	-0.360581860226524	-3.56257195503817	0.0299716348214
274	Pdia3	0.000962302322339823	0.0714141029371814	0.197813061219634	-0.0549848553452716	1.10735936155688	0.0299716348214
275	Snx17	0.000959126311910912	-0.15245768558475	-0.0393493770118357	-0.265565994157665	-2.64181806520265	0.0299716348214
276	Glb1	0.000980015373308702	-0.338303045899937	-0.157239455639025	-0.519366636160849	-3.66203820916511	0.0300773063491721
277	Mpc1	0.000974330991593214	-0.202206976115048	-0.0950269623776232	-0.309386989852472	-3.6976893059481	0.0300773063491721
278	Sept1	0.000977299787654058	-0.916490110121874	-0.391739898647895	-1.44124032159585	-3.42312888827696	0.0300773063491721
279	Fam110a	0.0010171542898966	-0.321543912531229	-0.148519806218561	-0.494568018843898	-3.64235077666264	0.0311052344136121
280	Snhg20	0.00104007012659133	-0.401424639692	-0.182274042176911	-0.620575237207088	-3.59012407551897	0.0316924225717043
281	Lbh	0.00105486348066506	0.393774163246505	0.622421538109065	0.165126788383945	3.37542986648968	0.0320288086015455
282	Wfdc17	0.00107741487292737	1.01827684826888	1.54631284078823	0.490240855749524	3.77963998131209	0.0325975308362281
283	Ctsl	0.00109243774499563	0.161048445970782	0.266374632431975	0.0557222595095885	2.99687252025569	0.0329352609197975
284	Atp6v0a2	0.00111821588874254	0.228542433047739	0.369615783435367	0.0874690826601107	3.17519174586788	0.0335937252209555
285	Zfyve19	0.00118362462606171	0.341469926246499	0.524535670310808	0.158404182182191	3.65589291796494	0.0354339835423105
286	Tmsb4x	0.00120384455000063	0.23296070610888	1.87072298534928	-1.40480157313152	0.278791738931852	0.0359132926594594
287	Rcan1	0.00122032868450758	0.198016565712126	0.391188829450896	0.00484430197335664	2.00911523024298	0.0362782032620861
288	Phactr4	0.0012372192965226	-0.846862280493564	-0.361712606564851	-1.33201195442228	-3.42125257179238	0.0365257959789994
289	Tspan3	0.00123379900166	-0.223713221603305	-0.103256507119609	-0.344169936087002	-3.64006156972887	0.0365257959789994
290	Cd9	0.00125197407696615	-0.186701457040338	-0.0522453054264902	-0.321157608654187	-2.721542504884	0.0367040405795359
291	Idh2	0.00125616266399724	-0.160472544247314	-0.0224112010549532	-0.298533887439675	-2.27812072488694	0.0367040405795359
292	Vps4b	0.00124803222811192	-0.241223516897891	-0.0925780698939912	-0.389868963901791	-3.18065177826504	0.0367040405795359
293	Itpripl2	0.00126785545806572	0.430387780914707	0.705838057610442	0.154937504218971	3.06242041248964	0.0369192585945964
294	Selenof	0.00128358799414546	-0.174350722591741	-0.0693175213689306	-0.279383923814551	-3.25345826824265	0.0372502475035681
295	Pkig	0.00129469141008868	-0.216619477336155	-0.099601203197425	-0.333637751474885	-3.62820574011725	0.0373298544659048
296	Taldo1	0.00129508168329909	-0.18032799740812	-0.0623209533699652	-0.298335041446275	-2.99504477215675	0.0373298544659048
297	St3gal6	0.00134521732726649	-0.177091046176633	-0.0745757784740552	-0.279606313879212	-3.38575980211767	0.0386444250378373
298	Nudcd2	0.00135152497812421	-0.412713363601483	-0.186327383663028	-0.639099343539939	-3.573115829952	0.0386953393065629
299	Rab24	0.0013630825246779	0.25390403149432	0.39034910831486	0.11745895467378	3.6472020013805	0.0388957193998389
300	Naxd	0.00137131203219543	-0.279965850264241	-0.111714706994383	-0.448216993534099	-3.2613328667785	0.0390001141956379
301	Pkm	0.0014043838308829	-0.163309133005399	-0.0526690522314922	-0.273949213779306	-2.89298432175883	0.0398079828740628
302	Adgre1	0.00146672324566605	-0.196245833485967	-0.0883626542881834	-0.304129012683752	-3.56528949747934	0.0411927309401583
303	Rapsn	0.00146772037105112	-0.326515286328825	-0.0823196867377392	-0.570710885919911	-2.62067868003319	0.0411927309401583
304	Vti1a	0.00146504780572019	-0.632849767416583	-0.265322725457807	-1.00037680937536	-3.37488840317818	0.0411927309401583
305	Lcp1	0.001490141102347	0.188233843172196	0.290892577464266	0.0855751088801248	3.59376682201662	0.0416848651974578
306	Klf13	0.00150260660856032	0.232639825338015	0.359595428780943	0.105684221895088	3.5915364636676	0.0418962077916229
307	Cd2ap	0.0015207421234211	-0.341734607233599	-0.153458143368103	-0.530011071099095	-3.55746814390613	0.0422637517818529
308	Dram2	0.00153449626441507	0.201272905898668	0.320513664332828	0.0820321474645091	3.3083288952991	0.0425075393765889
309	2300009A05Rik	0.0015491649191386	-0.555510443523864	-0.236137428123937	-0.87488345892379	-3.40911852236247	0.0427750002915551
310	Spryd3	0.00158481141322389	0.485769193152602	0.762471396162004	0.209066990143199	3.4408476442301	0.0436180999278264
311	Tmem173	0.00163196794386954	0.11216942331472	0.21778959960105	0.00654924702838981	2.08149652456064	0.0447715450067362
312	Mafg	0.00167234817112812	0.200707862687369	0.327192057239438	0.0742236681352995	3.11011335190431	0.0457322903720036
313	Pim3	0.00168902783218434	0.57880414712251	0.905039151250716	0.252569142994305	3.47735610252519	0.0457485252831644
314	Tmem100	0.00168185712209927	-0.218539803278844	-0.0791798873619874	-0.357899719195701	-3.07355340161476	0.0457485252831644
315	Zfp871	0.0016887509806276	-0.344062349958595	-0.122806824370295	-0.565317875546896	-3.04783264762325	0.0457485252831644
316	Ncoa3	0.00171038815230183	-0.220723982012309	-0.0972658396804977	-0.344182124344121	-3.50411116753796	0.0461804801121495
317	Gm43796	0.00172273170442634	-0.643691070664573	-0.277339809097941	-1.01004233223121	-3.44372040723306	0.0463670249279671
318	Aldoa	0.00179744835215959	-0.185159894893116	-0.0796773416050789	-0.290642448181154	-3.44044312599026	0.0479244666894551
319	Arl4a	0.00179469413235847	0.616116606205576	0.95232766012342	0.279905552287731	3.59169142230241	0.0479244666894551
320	Ptgs1	0.00179077393696833	-0.146819415204123	-0.0431359631712318	-0.250502867237014	-2.77537794497841	0.0479244666894551
321	Mta2	0.00182462716476938	-0.326268847453914	-0.124614806148347	-0.52792288875948	-3.17114988693962	0.0483752237832036
322	Tha1	0.00182569409964739	0.595451258172795	0.948737852693325	0.242164663652265	3.30344552742411	0.0483752237832036
323	B130006D01Rik	0.00185362066443182	-0.541520543042611	-0.225759687564187	-0.857281398521035	-3.36128035770607	0.0488405353904076
324	Clasrp	0.00185512944932322	0.516972245104288	0.819913829715797	0.214030660492779	3.34469426741331	0.0488405353904076
325	Cnot8	0.00186042827026283	-0.269582759840949	-0.119303444100015	-0.419862075581884	-3.51593629193806	0.0488405353904076
326	Surf4	0.0018836634348729	-0.150482761854897	0.0136271038988144	-0.314592627608609	-1.79721549448069	0.0492988233936675
327	Aif1	0.00189240190099883	-0.161590646323183	-0.048562882262724	-0.274618410383642	-2.80207124032444	0.0493760642792721
328	Morf4l1	0.00190001211530957	-0.155016596059936	-0.0461287553761421	-0.263904436743731	-2.79027431690715	0.0494234858775038
329	Man1b1	0.00193947020800364	-0.378948660066204	-0.16525981451205	-0.592637505620358	-3.47573465425104	0.049908008776649
330	Myd88	0.00193112295645263	0.312707450424127	0.486335157678332	0.139079743169922	3.52993972114891	0.049908008776649
331	Slc25a4	0.00194203690973365	-0.113237357572091	0.0100893079353816	-0.236564023079563	-1.79962007107323	0.049908008776649
332	Trim30a	0.00193310187160454	0.338290363129007	0.53294849697006	0.143632229287954	3.40616091897413	0.049908008776649
333	Tra2b	0.0019512782654323	0.149627923695596	0.254083176858058	0.0451726705331334	2.80756910395641	0.0499949133954006
334	Uqcrc2	0.00196879532589939	-0.262645788017032	-0.10263635388857	-0.422655222145494	-3.21716208802564	0.0502926997621963
335	Gna12	0.00197523569530092	-0.250158979465667	-0.094662043894726	-0.405655915036608	-3.15313345797941	0.0503065998576342
336	Ldha	0.00198322152944571	0.185516233186178	0.300691895854941	0.070340570517415	3.156961524399	0.0503596609798535
337	3222401L13Rik	0.00200845258897155	-0.330284836197966	-0.0906841093660992	-0.569885563029833	-2.70177136833972	0.0507825431540225
338	Bin1	0.00201177913573132	-0.17137884787559	-0.0673416715831759	-0.275416024168003	-3.22861866804258	0.0507825431540225
339	1110012L19Rik	0.00202809335425608	-0.482107115355031	-0.139253581695107	-0.824960649014956	-2.75602404531031	0.0508198304902978
340	Msrb2	0.00203708181290223	-0.287614663926951	-0.12466862590758	-0.450560701946323	-3.45951573646363	0.0508198304902978
341	Ndufa13	0.00202799351982746	-0.198650846971281	-0.0872292261017487	-0.310072467840814	-3.49437122278081	0.0508198304902978
342	Phf5a	0.00203576333373498	0.244197914832733	0.453463752512347	0.0349320771531186	2.28713450546429	0.0508198304902978
343	Trib1	0.00208192808363633	0.324008529455458	0.507054290925676	0.14096276798524	3.4693239729553	0.0517872023603067
344	Dhx9	0.00209966248123463	0.392025281027215	0.630428379573103	0.153622182481327	3.22292552625796	0.0520765124706218
345	Fkbp1a	0.00216447384838262	-0.219401914857687	-0.0959646469414813	-0.342839182773893	-3.48371167411211	0.0535283793460885
346	Plod1	0.00217154587778383	0.240777170394778	0.375859320690851	0.105695020098705	3.49353768235764	0.0535480619342533
347	AI480526	0.0021899376118876	-1.05352282501984	-0.403729953912676	-1.70331569612701	-3.17773075966732	0.053845958802954
348	Pecr	0.00221571378546144	-0.287924360930201	-0.0663799774144183	-0.509468744445984	-2.54721590653506	0.0543231897056236
349	Selenok	0.00223198893371507	-0.183511008278408	-0.0797011001393249	-0.287320916417492	-3.46474602896694	0.054565414276381
350	Sf3b1	0.00224099687793619	0.183773931096487	0.291848881866465	0.07569898032651	3.33278233004312	0.0546291010358616
351	Kif5b	0.0022746818687122	0.197887900390872	0.341223080693507	0.0545527200882375	2.70591739532092	0.0552922669625426
352	Atxn7l3b	0.00235128817986842	-0.189615990566007	-0.0671718561011354	-0.312060125030879	-3.03518428241968	0.0559100005173508
353	Fli1	0.00233376278253546	-0.187602226313888	-0.0662798296154111	-0.308924623012365	-3.03071499575287	0.0559100005173508
354	Map4	0.00234560520807297	0.378139439619694	0.592240606627381	0.164038272612007	3.46163308284139	0.0559100005173508
355	Park7	0.00233026707910056	-0.194607733600443	-0.0793174657053438	-0.309898001495541	-3.30838114902193	0.0559100005173508
356	Serpine1	0.0023284532282385	0.566133619857621	0.995823408674044	0.136443831041198	2.58233156625531	0.0559100005173508
357	Stx7	0.00231725401928429	-0.17685088124645	-0.0664430406912562	-0.287258721801644	-3.13946324947758	0.0559100005173508
358	Tmf1	0.00233640482558557	-0.101997065017501	0.0140490238947321	-0.218043153929733	-1.72268256377246	0.0559100005173508
359	Tpp1	0.00235251877469866	-0.19255460893528	-0.0829866979996349	-0.302122519870924	-3.44444003127896	0.0559100005173508
360	Psmb8	0.00245426404333154	-0.17085717007803	-0.0590901177782815	-0.282624222377778	-2.99617725405582	0.0581660578269575
361	Slc12a2	0.00248849358856753	-0.402025761573423	-0.169516367582538	-0.634535155564308	-3.38892119589837	0.0588139260322941
362	Rps27	0.00259809037963849	-0.00730357166736253	0.123889437285351	-0.138496580620076	-0.109112044466464	0.0612345500526951
363	Hmox1	0.00262085209190772	0.382651551014502	0.599947555522944	0.165355546506061	3.45143602761311	0.0616008541271534
364	Chd7	0.00263545409056933	0.222339319224347	0.353443236298536	0.0912354021501572	3.32390570588577	0.0617738854415865
365	Tor1aip1	0.00266840924721902	0.176599810921051	0.300291652046351	0.0529079697957507	2.79831932270466	0.0623749799925279
366	Trem2	0.00267941360652763	-0.192437396972835	-0.0160990464585497	-0.36877574748712	-2.13890152791714	0.0624610844013489
367	Ywhah	0.00269309936224789	-0.100595096929846	0.0406578631804443	-0.241848057040136	-1.39581334684858	0.0626090565632125
368	Man2b1	0.00272543776587284	-0.122472872921577	-0.0175583292985392	-0.227387416544615	-2.28798040500394	0.063188682115291
369	Malsu1	0.00277547995548339	0.378779429935768	0.59491037045204	0.162648489419496	3.43492717417211	0.0641745121414208
370	Vamp4	0.0027978590370894	-0.228373184299736	-0.077509101723311	-0.379237266876161	-2.96693028995462	0.0643432164540343
371	Zc3h12a	0.00279519283382229	0.474986090355885	0.832096121371459	0.11787605934031	2.60691537453458	0.0643432164540343
372	Ppp3ca	0.00281288286964018	-0.213824866892996	-0.0906988218159969	-0.336950911969994	-3.40373994671281	0.0645148296875538
373	Lpar6	0.00286464931992085	-0.160066015184393	-0.053076523509177	-0.267055506859609	-2.93228447016657	0.0655259731838195
374	H2afv	0.00296564202920321	-0.292309453705854	-0.117160534384717	-0.467458373026991	-3.27102218971507	0.0675177086367365
375	Rnf130	0.00296755048508863	-0.103514569764316	0.00417103964298192	-0.211200179171614	-1.88404773608932	0.0675177086367365
376	Polr3a	0.00300137141668876	0.145971849901816	0.523113593083334	-0.231169893279703	0.758599581554527	0.0681055875723098
377	Ccdc90b	0.00303251838686525	-0.321362619236803	-0.102380945097471	-0.540344293376134	-2.87630991112449	0.0686298325642819
378	Ggt5	0.00304827812639177	0.321775965821713	0.548255816627504	0.0952961150159216	2.78465965893784	0.0687915838472349
379	Irf8	0.00305579117183568	0.163389880542373	0.269387647996255	0.0573921130884922	3.02117949267834	0.0687915838472349
380	Atf7ip	0.00310336031469719	-0.242504663018599	-0.101586517177778	-0.38342280885942	-3.37288290846779	0.0696786058026222
381	Bcl2l1	0.00322690391225143	0.216517416184628	0.343621958527458	0.0894128738417977	3.33871889961986	0.0719692450475882
382	Edc4	0.00323068692606965	-0.584567170644852	-0.232109441310455	-0.937024899979248	-3.25068938953916	0.0719692450475882
383	Synrg	0.0032225783288842	-0.477354900843195	-0.189899161412773	-0.764810640273616	-3.25475642041515	0.0719692450475882
384	Ivns1abp	0.00328415918706811	-0.15382990814883	-0.0509492718465714	-0.256710544451088	-2.93059112534078	0.0729699119376696
385	Zyx	0.0032959148968649	0.29506110731489	0.468656795777528	0.121465418852251	3.33135660624519	0.0730408984416917
386	Mbd6	0.00332333573927734	0.438467967143878	0.691907986207324	0.185027948080431	3.39086710596149	0.0732679600194166
387	Timm10b	0.00331724846136155	0.197980442395499	0.330045363982325	0.0659155208086721	2.93821048069429	0.0732679600194166
388	Cebpa	0.00337902626375376	0.0822303591708247	0.219608386224446	-0.0551476678827967	1.1731755497384	0.0742108753007396
389	Tmem59	0.00338350099531033	-0.160213138366483	-0.0437723805334167	-0.276653896199549	-2.69675315492723	0.0742108753007396
390	Fkbp8	0.00344024446962013	-0.251790451894952	-0.103936242649153	-0.399644661140751	-3.33774885329612	0.0745968606361847
391	Srsf10	0.00342162104056213	-0.177033129434666	-0.0472907854509239	-0.306775473418408	-2.67436634107553	0.0745968606361847
392	Tmcc1	0.0034145341311245	-0.304992716406499	-0.0796491754505187	-0.530336257362479	-2.65272630920692	0.0745968606361847
393	Tpd52	0.00344481517705776	0.216704271011443	0.345362270950161	0.0880462710727246	3.30125267516005	0.0745968606361847
394	Vps37c	0.0034384999966242	0.427836778483227	0.741417532085186	0.114256024881269	2.67409484624546	0.0745968606361847
395	Tmem229b	0.0034655889734203	-0.129857110478482	0.240960571156159	-0.500674792113122	-0.686362253688409	0.0748567218258785
396	Dnajc7	0.00349101251564592	0.198656175505683	0.32261322264888	0.0746991283624858	3.14107957773319	0.0752154514734622
397	Snap47	0.00350111764001488	-0.28569052094738	-0.000717775738538484	-0.570663266156221	-1.96490064820409	0.0752431629838967
398	Hmgb1	0.00364652212407908	-0.154960039362507	-0.0516794380203185	-0.258240640704695	-2.94068868932272	0.0780068822584526
399	Ubb	0.00364800117453383	-0.249905656484014	0.119372502174956	-0.619183815142985	-1.32638791316614	0.0780068822584526
400	F11r	0.00370447821378817	0.142916303186234	0.245883092880606	0.0399495134918624	2.72039953736595	0.078904637572026
401	Ptpn2	0.00370848097355631	0.448503072018342	0.712601134720276	0.184405009316408	3.32849797956919	0.078904637572026
402	Ndufv3	0.00375424832274964	-0.216937361704139	-0.0764575095162288	-0.35741721389205	-3.0266932177043	0.079679718133582
403	Fkbp7	0.0037810700263718	-0.416116514565994	-0.164568258001272	-0.667664771130717	-3.24221440871661	0.0800498497890923
404	Atp5j2	0.00381496049795893	-0.205359338168809	-0.0841718261261876	-0.326546850211431	-3.32127378403716	0.0805674330905584
405	Nudt19	0.00383085487501766	0.482835135088821	0.793997891700592	0.171672378477049	3.04130058992034	0.0807033427003721
406	Fuca1	0.003875199625459	-0.191645090928342	-0.0782737963563896	-0.305016385500294	-3.31316209673397	0.0813002217975849
407	Gcn1l1	0.00387824546080838	-0.2244373845054	-0.0410414827072877	-0.407833286303512	-2.39857699164508	0.0813002217975849
408	Flcn	0.00393222333970878	-0.279599371282645	-0.113325301544711	-0.44587344102058	-3.29579169306278	0.0820286785682038
409	Mrpl38	0.00393141115871527	-0.361749154290992	-0.139710734760585	-0.583787573821399	-3.19321005503317	0.0820286785682038
410	Bsg	0.00398943359568711	-0.0855716447527712	0.0200960279214569	-0.191239317426999	-1.5872152529597	0.0828171470520741
411	Il16	0.00398435427486187	-0.210275842094206	-0.0742383429791889	-0.346313341209222	-3.02955493892919	0.0828171470520741
412	Paip1	0.00404158724743508	-0.260736941560022	-0.0735563565380512	-0.447917526581993	-2.73017105292616	0.0836961708619323
413	Ypel3	0.00407725222900898	-0.173782422224996	-0.0709976535637206	-0.276567190886272	-3.31379146096624	0.0842303051280984
414	Kdm6b	0.00411597932106	0.265147458812822	0.453636822666724	0.0766580949589208	2.7570758330335	0.0848249651383669
415	Daglb	0.0042320448201956	-0.129901305962309	-0.0264117418969178	-0.2333908700277	-2.46016961739225	0.0867976115526655
416	Raly	0.00423115679669315	-0.220261689396481	-0.0871563766545681	-0.353367002138393	-3.24333393985643	0.0867976115526655
417	Ecscr	0.00427708463746633	-0.178406136814205	-0.0696907206663793	-0.28712155296203	-3.21637551661767	0.0875109979061457
418	Gm47551	0.00432314249880806	-0.716720016649068	-0.270580156529737	-1.1628598767684	-3.14866602427183	0.0882417507172974
419	Fgfr1op	0.004431996503764	0.348900442515466	0.591671804373552	0.10612908065738	2.81677499473822	0.0902477187830893
420	Paxbp1	0.00446108653561871	-0.314450072332249	-0.052700592808798	-0.576199551855701	-2.35458277827065	0.0906237864807116
421	Hpf1	0.00448797753493516	-0.342201979111206	-0.135445464122325	-0.548958494100088	-3.24392948165314	0.0909535019669044
422	Spcs2	0.00459850355523512	-0.159767416780085	-0.0499466437963421	-0.269588189763828	-2.85135839317322	0.092972588467455
423	Vamp3	0.00462453139398806	0.239032440891665	0.393303633937698	0.084761247845631	3.03682733006781	0.0932777821595889
424	Rpap1	0.00474558668036298	-0.590280469811362	-0.10769108445369	-1.07286985516903	-2.39733507762545	0.0952690483690752
425	Supt4a	0.00473869192641403	-0.209426959324092	-0.0780558478151343	-0.34079807083305	-3.12450197727806	0.0952690483690752
426	Thap2	0.00484897931599158	-0.434453705138022	-0.142610088369772	-0.726297321906272	-2.9177051204676	0.0971161772864792
427	Gpr165	0.0049034841351854	-0.604963505749895	-0.209140296955707	-1.00078671454408	-2.99554613495997	0.0979778141484821
428	Sart3	0.00492850758595492	0.415278667428769	0.665374931855552	0.165182403001986	3.25447176739602	0.0982477259891761
429	Apobec1	0.00495278484360712	0.240445058287856	0.415728569515202	0.06516154706051	2.68857949732416	0.0982724657805951
430	Pigp	0.00494235093088958	-0.210384408854237	-0.0126251148378126	-0.408143702870662	-2.08508968599376	0.0982724657805951
431	Csf2rb	0.005094758987256	0.191159927576642	0.410204893640099	-0.0278850384868154	1.7104550726309	0.100854950531945
432	Nadk	0.00513473240341962	0.223674092827694	0.406952827108222	0.0403953585471663	2.39194780528079	0.101410964967537
433	Hnrnpul1	0.00519979967465877	-0.230636246023572	-0.0839479786488052	-0.377324513398338	-3.08162843440525	0.102458870263715
434	Ppp4r3a	0.00522396536375026	0.287999768748913	0.486278735762737	0.089720801735089	2.8468434287555	0.102697862865247
435	Pdia6	0.00537547497828866	0.145113737421767	0.252091898758636	0.038135576084897	2.65865196647983	0.105433454056917
436	Rnf114	0.00539907170169515	0.298739261656549	0.480215166223546	0.117263357089551	3.22642388812978	0.105653393942346
437	Abcc3	0.00546701439166374	-0.0448158249501505	0.110623358988664	-0.200255008888965	-0.565091765241911	0.106738139106808
438	Ctso	0.00549031606305686	-0.212684412639686	-0.0688144429151017	-0.356554382364271	-2.89743432659949	0.106840126407438
439	Polr3c	0.00549728264098279	-0.448276030346702	-0.107657602554675	-0.788894458138729	-2.57944022672953	0.106840126407438
440	Mbnl1	0.00556864568690344	-0.16897338562284	-0.0660563477714496	-0.27189042347423	-3.21794871948008	0.10773624716703
441	Ppp1r3b	0.00555700742911025	0.455295226795966	0.734430208527112	0.176160245064821	3.19688432212551	0.10773624716703
442	Pacsin2	0.00558857022430412	0.21704053651864	0.350970817569582	0.0831102554676973	3.17621699457182	0.107877106682721
443	Igsf6	0.00561804546831116	0.275781704699525	0.444346216046762	0.107217193352287	3.20661926099421	0.108201272992395
444	Parp8	0.00566555236090965	0.312501962760573	0.545116354254176	0.0798875712669691	2.63308124736402	0.108870479151534
445	Opa3	0.00570410110053221	0.426987588164238	0.686696673431667	0.167278502896809	3.222375889491	0.109364922673575
446	Syf2	0.0058153323971056	-0.205018937813836	-0.0787816563483853	-0.331256219279287	-3.18313044767009	0.111247569533868
447	Akt1	0.00586386747446068	-0.239348108401415	-0.091309611510135	-0.387386605292694	-3.16886270859046	0.11137173887626
448	Gprasp1	0.00587403686056222	-0.30249259449437	-0.0165133538345575	-0.588471835154183	-2.07313855869804	0.11137173887626
449	Lat2	0.00586093950907249	0.128787363045134	0.255756260890708	0.00181846519956	1.98803484566237	0.11137173887626
450	Mterf3	0.00584862396897416	0.400491970533718	0.643465084170522	0.157518856896914	3.23060369353009	0.11137173887626
451	Isyna1	0.00600669647715921	-0.0917021197606722	0.0877918585513515	-0.271196098072696	-1.00133081748546	0.113634444219784
452	Lrrc14	0.00604434921178056	-0.470984187610214	-0.174717312801036	-0.767251062419392	-3.11581254434348	0.113995002238607
453	Sertad1	0.00605247726372348	0.721350121042464	1.16201154665481	0.280688695430119	3.2084048553199	0.113995002238607
454	Ogfrl1	0.0061556759012149	0.0969729981708154	0.209501182954156	-0.0155551866125254	1.6890309237069	0.115683318918867
455	Dnajc18	0.00635863515776949	0.438351265970847	0.739318781265606	0.137383750676088	2.85463596640644	0.119234890474922
456	Nono	0.0064798987663842	-0.216928831393658	-0.0679439411801804	-0.365913721607135	-2.85379742959645	0.121242316392083
457	Capns1	0.00650012764498757	-0.184000702831203	-0.067505490847012	-0.300495914815394	-3.09570448893775	0.121354680671847
458	Hsbp1	0.00660894406057496	-0.165123640061591	-0.0526335253024431	-0.27761375482074	-2.87702068941622	0.122692155086273
459	Lpcat2	0.00661490756442636	-0.0785557820350211	0.0807166152099434	-0.237828179279986	-0.966686671571949	0.122692155086273
460	Senp5	0.00659317338407234	-0.602884551655932	-0.208890873796738	-0.996878229515126	-2.99911413427171	0.122692155086273
461	Gng5	0.00668385645280586	-0.165338699507959	-0.0573213895686542	-0.273356009447264	-3.00005523622444	0.123702089490975
462	Cope	0.00678434096736445	-0.070207647565641	0.0424121470527118	-0.182827442183994	-1.22184968578795	0.125290037085614
463	Ampd2	0.00690305275383484	0.362602164277525	0.748726593843928	-0.0235222652888792	1.84056518645631	0.12638808175047
464	Gp9	0.00686697412490877	-0.270287334066998	-0.0756746242084635	-0.464900043925532	-2.72209066218617	0.12638808175047
465	Ilf2	0.00689744636021465	-0.039922137403191	0.147110236657479	-0.226954511463861	-0.418355121080441	0.12638808175047
466	Ppard	0.00689158772776266	0.363352020035834	0.600975295501111	0.125728744570557	2.99699964822754	0.12638808175047
467	Bcs1l	0.00703173106735725	-0.507306986038671	-0.181203983615618	-0.833409988461724	-3.04904712423178	0.128468371449019
468	Ppie	0.00706543905346257	-0.37816368756679	-0.138620780962508	-0.617706594171072	-3.09417305817444	0.128808388897741
469	Cept1	0.00710638290660217	0.206549003598688	0.334856827377481	0.0782411798198946	3.15513579899851	0.129278590531193
470	Notch2	0.00716921782431515	-0.174845488515042	-0.0477353387013303	-0.301955638328754	-2.69601491974504	0.12986786937804
471	Syngr1	0.00716006180796942	-0.117473397772463	-0.0135534849315625	-0.221393310613363	-2.21558720057891	0.12986786937804
472	Atp13a2	0.00721214341243671	-0.329867911684321	-0.108973921238663	-0.550761902129979	-2.92687558069064	0.130063759430735
473	Mef2c	0.00724100864153766	-0.122447050089456	-0.0127988799954507	-0.232095220183461	-2.18874430811524	0.130063759430735
474	Pirb	0.00723366351464508	0.406323315900641	0.660164294159312	0.152482337641969	3.13731482878471	0.130063759430735
475	Ube2w	0.00721277981076127	0.266054357945728	0.431392671420257	0.100716044471199	3.15387854481706	0.130063759430735
476	Clk4	0.00729846628757456	0.281085674793756	0.458733024527534	0.103438325059979	3.1011878307867	0.130820408331063
477	Dcun1d3	0.00748403054998056	-0.51348810188473	0.0577593021567268	-1.08473550592619	-1.76179038900432	0.133865301158143
478	Tacc1	0.00752773910841443	-0.180170889227058	-0.0661875494323678	-0.294154229021747	-3.09807077581385	0.134365418562745
479	Etv3	0.00755602994045351	0.18998418230637	0.377386205647403	0.00258215896533692	1.98696976859825	0.134588825578182
480	Bco2	0.00772341857960202	-0.229905350723002	-0.0332755552387993	-0.426535146207206	-2.29164764251782	0.137283765252426
481	1810013L24Rik	0.00780700044190501	0.381553598038504	0.655217287817771	0.107889908259237	2.73266545127097	0.137425836823879
482	Etv6	0.00778493029844491	0.475638041266028	0.772693298201623	0.178582784330434	3.1382492273507	0.137425836823879
483	Ppp1r16a	0.00781194688930863	-0.573590554953149	-0.173532863692005	-0.973648246214292	-2.81013677311521	0.137425836823879
484	Pycard	0.00781074186573199	-0.107816525051491	-0.00471278934669361	-0.210920260756287	-2.04955237164457	0.137425836823879
485	Rgs7bp	0.00778875047784278	-0.579420912806559	-0.196553654260184	-0.962288171352934	-2.96615627385287	0.137425836823879
486	Ndufs8	0.0078602980564892	-0.18617515469012	-0.0564009959670923	-0.315949313413147	-2.81178164897678	0.137991899213922
487	Fech	0.00788470244304634	-0.335262152873317	-0.121047387290993	-0.54947691845564	-3.0674904375746	0.13813610111719
488	Btf3l4	0.00801084724034822	0.260715040556558	0.487961855995252	0.033468225117863	2.24862156476118	0.139772083138346
489	Mrps18b	0.00800568812515408	0.323414740286128	0.537255020488483	0.109574460083773	2.96427428186285	0.139772083138346
490	Blnk	0.00805693980083973	-0.190014867992133	-0.0657941149131872	-0.31423562107108	-2.99806826605718	0.140111007242836
491	Pde8b	0.00807230427027097	-0.298230408678783	0.0239969022935078	-0.620457719651073	-1.81400160756498	0.140111007242836
492	Taz	0.00807953768910866	-0.179760176810808	-0.0540702907973297	-0.305450062824286	-2.80311712881937	0.140111007242836
493	1500015A07Rik	0.00812900143224017	-0.89832730268523	-0.279713962255859	-1.5169406431146	-2.8461868578036	0.140682840202582
494	Ckap5	0.00824469948038996	-0.263652117066755	0.0869027743650793	-0.61420700849859	-1.47408770075331	0.142396307624873
495	Ndufc2	0.00828543934262298	-0.184042424931956	-0.0627223619234464	-0.305362487940465	-2.97326357692997	0.142810845396483
496	Dock2	0.00832783607313798	-0.248973260927173	-0.0873587108292584	-0.410587811025088	-3.01939784651264	0.14325221245164
497	Ahcyl1	0.00836902570936921	-0.420057167216172	-0.147872666297965	-0.692241668134379	-3.02477516689689	0.143671081191827
498	Cyfip1	0.00840217461448606	-0.162086571552686	-0.0580025818489765	-0.266170561256396	-3.05218740677767	0.143950509660231
499	Rhobtb1	0.00866191949805622	0.162292938477438	0.354389753657853	-0.0298038767029782	1.65587500272821	0.147806994314831
500	Stard3nl	0.00865133929215718	-0.190140029260784	-0.0652422273863875	-0.315037831135181	-2.98378036905166	0.147806994314831
501	Rrs1	0.00872685335315844	0.343279272696756	0.566324397039522	0.12023414835399	3.01649728102011	0.148617790038219
502	Zbtb18	0.0087499237112248	-0.427364049929233	-0.148560290842389	-0.706167809016077	-3.00432873965507	0.148713842836992
503	Khdrbs3	0.0087799807585404	-0.682735171625736	-0.230829727780569	-1.1346406154709	-2.96109809162576	0.148928023522598
504	Atraid	0.00890642500617891	-0.0748040212237712	0.0357704834111901	-0.185378525858733	-1.32592217330183	0.150177110973752
505	Ifih1	0.0089057921175723	-0.575721717087681	-0.184930200292474	-0.966513233882888	-2.8874573323984	0.150177110973752
506	Wdr53	0.00888066319403025	-0.119644545558961	0.221925042744002	-0.461214133861925	-0.686533603320186	0.150177110973752
507	Apc	0.00902180558462059	-0.483415996291985	-0.163948676978615	-0.802883315605354	-2.96580553002808	0.151822574453615
508	Nsun4	0.00907256756666235	-0.342128770963999	0.016525273185246	-0.700782815113244	-1.86965706954458	0.152376272595991
509	Tars2	0.0091486815478914	0.114456400980213	0.393157786817768	-0.164244984857341	0.804913197855599	0.153352752390195
510	Skap2	0.00925948314436587	0.0419500134829282	0.165970637905425	-0.0820706109395687	0.662958406800236	0.15490570625045
511	Adipor1	0.00931485263938367	-0.169657453225801	-0.0578844369014	-0.281430469550201	-2.97498008881028	0.15522328656098
512	Slc25a37	0.00931081323271042	-0.461472597006991	-0.145399338526298	-0.777545855487684	-2.86158238863196	0.15522328656098
513	Ttc13	0.0093586616336625	-0.239239106864339	-0.0367487390166021	-0.441729474712076	-2.3156658666363	0.155649319801966
514	Actr8	0.00940983776260792	0.0900597096759636	0.31138461920864	-0.131265199856712	0.797532405167263	0.156195984028348
515	Rbm47	0.00965305901768019	0.212857136023093	0.358243342899714	0.0674709291464725	2.86954539512574	0.159922135026888
516	Dido1	0.009816292187177	-0.327286621570192	-0.0886877130714555	-0.565885530068929	-2.68848669482812	0.162311249885648
517	Pla2g4a	0.00988002588862984	0.160597014342348	0.308330761874651	0.0128632668100449	2.13061923489647	0.16304909261468
518	Cd53	0.0100083079962961	-0.22849532577551	-0.0673044345167928	-0.389686217034227	-2.77833694980285	0.16452964128015
519	Gm15232	0.0100034510268517	-0.557450691296909	-0.0656319639275844	-1.04926941866623	-2.22151621582811	0.16452964128015
520	Aldh3b1	0.0100413567350957	0.0689538696586219	0.354645897610883	-0.216738158293639	0.473051705692505	0.164755491661224
521	Cd300a	0.0100754187855798	-0.115812173027386	0.00294283290222623	-0.234567178956997	-1.91139469303329	0.164997069248689
522	Ddit4	0.0102044273545073	-0.282785954885508	-0.0770118083546756	-0.48856010141634	-2.69348844961103	0.166504331480688
523	Ugp2	0.0102064891425691	-0.202680763660258	-0.0427878991833326	-0.362573628137184	-2.48445731729641	0.166504331480688
524	Arfgef1	0.0102564693450619	-0.407584339755345	-0.129877999564892	-0.685290679945798	-2.87660204673453	0.167000374908527
525	Hist1h2be	0.0102919196390184	0.547962984189948	0.950393307611816	0.14553266076808	2.66875444360471	0.16725839687639
526	Ap2a2	0.0103795396975481	-0.286992778373633	-0.0886396077087643	-0.485345949038501	-2.83582817229466	0.168042187285542
527	Il6st	0.0103783835297825	-0.248855317721011	-0.0848184884874925	-0.412892146954529	-2.97340214617358	0.168042187285542
528	Eef2k	0.0104690268229028	-0.217737789917474	-0.0391126533679875	-0.396362926466961	-2.38912750218314	0.168316901619782
529	Hhex	0.0104754189826658	-0.203706592693402	-0.0683575136986413	-0.339055671688162	-2.94983599487879	0.168316901619782
530	Pcgf5	0.0104627866281495	0.479746119520331	0.790461505059244	0.169030733981417	3.02619425926347	0.168316901619782
531	Sowahc	0.0104249852825	0.270700416840601	0.446038834996745	0.0953619986844567	3.02593734554555	0.168316901619782
532	Dse	0.0105007828972351	0.418802672443047	0.708547398622742	0.129057946263352	2.83297013008764	0.168407292630094
533	Prkab1	0.010524430702322	0.163787527195903	0.306239080057363	0.0213359743344427	2.25352162171968	0.168469873831541
534	4931406P16Rik	0.0105977553647416	-0.460949032071255	-0.15484701867612	-0.76705104546639	-2.95144579922131	0.169325934029916
535	Usp14	0.0106290827752804	-0.250006274541101	-0.065088241627781	-0.434924307454421	-2.64984050657341	0.169509035960173
536	Rtcb	0.0108395799334581	0.180447383290487	0.323305560798159	0.0375892057828156	2.47567467627016	0.172543462672136
537	Hsp90b1	0.0108795391914888	0.14734550128802	0.255670423784947	0.0390205787910929	2.66597814382661	0.172857036092705
538	1110038F14Rik	0.0109222258526661	0.264227030739781	0.464024949421555	0.0644291120580066	2.59199629009533	0.173111516636472
539	Uqcc3	0.0109361354274564	-0.25650655757486	-0.0861294779080455	-0.426883637241674	-2.95077023052766	0.173111516636472
540	Rexo4	0.0109574179017538	0.321234377354391	0.532275024046361	0.110193730662422	2.98334856379453	0.173127202847711
541	Gse1	0.0110631006631749	-0.615499364050865	-0.162615969395949	-1.06838275870578	-2.66372448247128	0.174473890680607
542	Ssbp3	0.011154992288072	-0.381123170075262	-0.118146562223077	-0.644099777927448	-2.84051001008088	0.175290677936674
543	Tia1	0.0111559819643242	-0.19913172756743	-0.044916152486498	-0.353347302648362	-2.53081450434939	0.175290677936674
544	Rragc	0.0112007792540158	-0.207913832298825	-0.0569637608947176	-0.358863903702933	-2.69959211945301	0.175348713018831
545	Stag2	0.011183751043119	-0.333302094831482	-0.111295518629966	-0.555308671032997	-2.94252590629789	0.175348713018831
546	Asb10	0.0113101410950514	-0.777918745901511	-0.172152793308482	-1.38368469849454	-2.51696669041725	0.176736490518276
547	Ccr2	0.0113887153951628	-0.927578439981605	-0.261977016897366	-1.59317986306584	-2.73139490413875	0.17763897577976
548	mt-Nd5	0.0114792532681263	-0.22207896124622	-0.0239957808847703	-0.420162141607671	-2.19739386742686	0.178724432269441
549	Otulin	0.0115259179198026	-0.186356328076988	0.005188045104701	-0.377900701258678	-1.90687768716426	0.179124101442178
550	Ppp2r2a	0.0116877151946131	0.158361757197926	0.318853948654289	-0.00213043425843701	1.93394667877535	0.181184144645492
551	Tshz1	0.0117009451124784	-0.783194578325839	-0.226884708418433	-1.33950444823324	-2.75931319834605	0.181184144645492
552	Ccdc86	0.0117593576020993	0.303964252702702	0.51404038634278	0.0938881190626231	2.83591942388675	0.181754476266451
553	Chrac1	0.0117803827209737	-0.139977704245708	0.0213936989394986	-0.301349107430914	-1.70012315407156	0.181754476266451
554	Gemin7	0.0118245054606171	-0.21395224278853	-0.00610916100245998	-0.421795324574599	-2.01757348223266	0.182105921642572
555	1810037I17Rik	0.0119301266509545	-0.138479922820223	0.00673795610060499	-0.28369780174105	-1.86902372715069	0.182415484921046
556	A630001G21Rik	0.0119274017684313	0.0860267307363211	0.32077552059704	-0.148722059124398	0.718254156074471	0.182415484921046
557	Smg6	0.0118918725442896	-0.504370364760476	-0.162341504193794	-0.846399225327157	-2.890246595454	0.182415484921046
558	Tsc22d2	0.0118724349713269	0.116320530701038	0.294441803961971	-0.0618007425598944	1.27993723974027	0.182415484921046
559	Snrk	0.0126594859592086	0.0656990168079058	0.227122535650326	-0.0957245020345145	0.797701027003931	0.193221349202089
560	Poc5	0.0126843110222627	-0.636746314954477	-0.196967059510012	-1.07652557039894	-2.83778697869247	0.193254538646332
561	Adap2	0.0127428064297974	-0.121425333637091	-0.0177799822161809	-0.225070685058002	-2.29618866139948	0.193355489933252
562	Rfc3	0.0127589241481975	0.434997178020866	0.767999682554912	0.101994673486821	2.5602774474337	0.193355489933252
563	Uqcrh	0.0127168878224846	-0.201421265571402	-0.0658674785752642	-0.336975052567541	-2.91233786225148	0.193355489933252
564	Ubap1	0.0128016280854399	0.273021701425682	0.454343124129963	0.0917002787214017	2.95118300866692	0.193658671675484
565	Epn1	0.0128718541454338	-0.206498834025372	-0.0525516747523885	-0.360445993298355	-2.6290207591396	0.193942205496949
566	Exoc6b	0.0128754516389231	-0.432187221337629	-0.135878376961553	-0.728496065713704	-2.8587448686651	0.193942205496949
567	Mrps24	0.0129340265972532	0.0153145517217966	0.190078993359772	-0.159449889916179	0.171751012578836	0.193942205496949
568	Nrp1	0.0129122981559238	-0.208608519909592	-0.0156769331863169	-0.401540106632867	-2.11922367319484	0.193942205496949
569	Suclg1	0.0129066567805059	-0.269260931073106	-0.0879337769795021	-0.450588085166709	-2.91043958631028	0.193942205496949
570	Zc3h13	0.0130128132825798	-0.32394710879745	-0.0333989981440461	-0.614495219450854	-2.1852651690318	0.194781268292932
571	Ctbp1	0.0137045125499876	-0.196826658799417	-0.0613366257346289	-0.332316691864205	-2.84724384309319	0.204541036462263
572	Mindy2	0.0137127839728568	-0.0430050032505133	0.0974995659187157	-0.183509572419742	-0.5998969145588	0.204541036462263
573	Card19	0.0137577605746264	-0.196585591057498	-0.0471782209136186	-0.345992961201377	-2.57885991823008	0.204853775257788
574	Decr1	0.0138356081450027	-0.462359873960633	-0.146156161668293	-0.778563586252974	-2.86590152370349	0.204939945647852
575	Evl	0.0138197549886128	-0.144283878835318	-0.0382883398580756	-0.250279417812561	-2.66795384782826	0.204939945647852
576	Gspt1	0.0138194790640384	-0.181223347601314	-0.0558056337902819	-0.306641061412345	-2.83206593122506	0.204939945647852
577	Ppp1cc	0.0138798211496331	-0.162716480027974	-0.0500448003617464	-0.275388159694202	-2.83051110528134	0.205238533879843
578	Hif1a	0.0140073332531141	-0.252267035102903	-0.0458846129494732	-0.458649457256332	-2.3957190642952	0.206765687397179
579	Psma3	0.0140494234701054	-0.1659621295475	-0.0449383062391319	-0.286985952855867	-2.68773360334072	0.207028810098341
580	Kiz	0.014269741651851	0.394658126676347	0.789933274749747	-0.000617021397053386	1.95690449617654	0.209912820299297
581	M6pr	0.0143537209877293	-0.119584653799145	-0.0117345363961409	-0.22743477120215	-2.17321612802886	0.210784763282799
582	Ubtd1	0.0143805292336166	0.271075273083797	0.452918381479799	0.0892321646877956	2.92173718888807	0.210815593507246
583	Hebp1	0.0145975955056403	0.302855203434473	0.506974963378023	0.0987354434909226	2.90802463919356	0.213264871325552
584	Pdzd8	0.0145757470900878	-0.310509436284978	-0.0891760972619683	-0.531842775307988	-2.74964139909859	0.213264871325552
585	Atg12	0.0147090832761463	0.355588769911621	0.620376168843452	0.0908013709797912	2.63207835850643	0.213383538423911
586	Mtss1	0.0146902750245874	-0.27972032622959	-0.0884881808626984	-0.470952471596481	-2.86689125461597	0.213383538423911
587	Pttg1	0.014730767010277	-0.182013796463725	-0.0280142225785923	-0.336013370348857	-2.31650307048509	0.213383538423911
588	Sept10	0.014670090985415	-0.331677252257511	-0.0907302519707953	-0.572624252544226	-2.698001918025	0.213383538423911
589	Tmco1	0.0147104207183081	-0.111034698781174	-0.00297718510570781	-0.219092212456641	-2.01396463089974	0.213383538423911
590	Tbc1d16	0.0148015340298512	-0.3382456297878	-0.0757334476673235	-0.600757811908276	-2.52540376205438	0.214045234479136
591	Ctc1	0.0148605346065558	-0.156635446479125	-0.042442350272992	-0.270828542685258	-2.68842726925683	0.214534824472307
592	Mlph	0.0149145603333789	-0.227812459629844	-0.0294357744385136	-0.426189144821174	-2.25078978244512	0.214951062102008
593	Cep162	0.0149474407234816	-0.631237468607987	-0.179163831093797	-1.08331110612218	-2.73672827056865	0.215061659785405
594	Ifitm10	0.0149753521527764	0.353371057512875	0.593349792096405	0.113392322929345	2.88606633044393	0.215100512739879
595	Tubg1	0.0150693085859541	-0.314520517596425	0.00071257142905945	-0.629753606621909	-1.95553356658588	0.216086287151866
596	Nav3	0.0151361831783806	0.19278037912873	0.32796220806255	0.0575985501949105	2.79506944830038	0.216681065231449
597	Wdr89	0.0151670820993654	-0.326391237839494	-0.0987418635403117	-0.554040612138677	-2.81008930072492	0.21675970598289
598	Camk1	0.0152562473174231	-0.0933397807418042	0.0104235161442055	-0.197103077627814	-1.76307629064423	0.217306013542995
599	Prim2	0.0152478364155062	-0.583498789776089	-0.153456984068037	-1.01354059548414	-2.65936148021906	0.217306013542995
600	Mrpl14	0.0153934251876182	-0.283440603405165	-0.0888531102948295	-0.478028096515501	-2.85492847228071	0.218452833940924
601	Ndufb8	0.0153888379208397	-0.0903909792803906	0.0322948033911267	-0.213076761951908	-1.44403907330659	0.218452833940924
602	Zscan20	0.0154135731402293	-0.834071578216644	-0.235412160222298	-1.43273099621099	-2.73068493486649	0.218452833940924
603	Parp1	0.0154883631601278	-0.287423293359498	-0.0898542974025323	-0.484992289316464	-2.85135479164561	0.219148780235839
604	Dnajb9	0.0155325002961847	-0.113303035259806	0.0133890844309146	-0.239995154950526	-1.75283094947346	0.219409424713656
605	Abi3	0.0157584310496183	0.0655202518592878	0.17662195587751	-0.0455814521589347	1.15585386414177	0.219827660989972
606	Arrb2	0.0156420350241177	0.141967832652024	0.244319623484781	0.0396160418192674	2.71858300374872	0.219827660989972
607	Cryzl2	0.0157682288473819	-0.438426623683005	-0.134346901442871	-0.742506345923139	-2.82590495003014	0.219827660989972
608	Gas6	0.0157457552367953	0.166909179300096	0.308518996827683	0.0252993617725095	2.31012217817171	0.219827660989972
609	H3f3a	0.0157474401089789	-0.159841900413844	-0.04289177805555	-0.276792022772138	-2.67878615014851	0.219827660989972
610	Mosmo	0.0157527003203794	-0.550201181174668	-0.161189045876945	-0.93921331647239	-2.77208447116549	0.219827660989972
611	Pdgfb	0.0155911962348503	0.256320202316055	0.429846732648977	0.0827936719831318	2.89510983758875	0.219827660989972
612	Rgs3	0.0157590390553744	0.215069189100869	0.474286201803026	-0.0441478236012884	1.62615817699541	0.219827660989972
613	Mfap3	0.015798029117521	0.196690376560772	0.332536313150969	0.0608444399705746	2.837818074218	0.219883824519884
614	Gabarap	0.0159014326708045	-0.121396624742844	-0.0130792013590986	-0.229714048126589	-2.19662732834544	0.220245168096272
615	Rala	0.0158934476707532	0.115670601263978	0.268455708782983	-0.0371145062550278	1.4838502012985	0.220245168096272
616	Tmem234	0.0158840620048116	-0.065022054569189	0.0528229819269804	-0.182867091065358	-1.0814276862696	0.220245168096272
617	Rpl37	0.0159769142857927	-0.148845642646524	-0.0421369718007336	-0.255554313492315	-2.73391184175184	0.220931981663507
618	H13	0.0160828049240802	-0.176688365025217	-0.040103182080709	-0.313273547969725	-2.53543484345142	0.222036394194583
619	Timm9	0.016167839008777	0.276198463149279	0.572474264868651	-0.0200773385700919	1.82714564340509	0.222490326488525
620	Vps36	0.0161486062879562	0.304822118795782	0.515467748437691	0.0941764891538729	2.83623436928909	0.222490326488525
621	Osgin2	0.0162552008880919	0.406579837488031	0.681616610145906	0.131543064830155	2.89736470732933	0.223332325245089
622	Rnf149	0.0163981545324842	0.231027459739421	0.3949891821224	0.0670657373564422	2.76165371983217	0.22493417117549
623	Sub1	0.0165075823211035	-0.124349931269557	-0.0199764889433228	-0.228723373595792	-2.33509005103594	0.225348307781849
624	Wrn	0.0164657347243507	-0.541033859376239	-0.129070020556132	-0.952997698196346	-2.57402902602135	0.225348307781849
625	Xrn1	0.0164835583143716	-0.328803226472188	-0.0771374659497517	-0.580468986994625	-2.56070782353646	0.225348307781849
626	Pitpna	0.0165602161239539	-0.147108411612183	-0.0190275643543349	-0.27518925887003	-2.25113430115216	0.225705693242132
627	Ryk	0.0167082044847878	0.0266689297092843	0.494039398952944	-0.440701539534376	0.111838777107624	0.227359490692519
628	Rps6ka4	0.0167535957551628	-0.292205053917564	-0.0537656530628601	-0.530644454772268	-2.40191587349273	0.22761413850804
629	Arrdc3	0.0168328978874408	0.307757436793221	0.597702862887847	0.0178120106985963	2.08036905501044	0.227955132214959
630	Kif21b	0.01681184324116	-0.194866851189232	0.0322519730960187	-0.421985675474483	-1.68163960567149	0.227955132214959
631	Nisch	0.0168588476825644	0.113878549601566	0.23217546638326	-0.0044183671801289	1.88675970517995	0.227955132214959
632	Snx29	0.0169251794253293	-0.218126192363859	-0.0670367846734968	-0.369215600054221	-2.8295794367939	0.228489922241946
633	Atp5o.1	0.0170587549572408	-0.118703349747566	0.0230100149926219	-0.260416714487755	-1.64172441163916	0.228686763381963
634	Cdkn2d	0.0170530383511569	0.41177747846939	0.692793727959319	0.130761228979461	2.87196569205385	0.228686763381963
635	Krtcap2	0.0169797861226403	0.0684656483303466	0.199036135871534	-0.0621048392108407	1.0277223240308	0.228686763381963
636	Pam16	0.0170616116032473	-0.0170458166233417	0.198540537208829	-0.232632170455513	-0.15496893043069	0.228686763381963
637	Smarca2	0.0170737773411053	-0.288855299898943	-0.0852517906409248	-0.492458809156961	-2.78062979665047	0.228686763381963
638	Nsmce1	0.0172286557702127	0.20725140053093	0.386133367429455	0.0283694336324049	2.27080061690364	0.230188195740568
639	Plekhm2	0.0172640376559185	0.206740884835184	0.606653946417402	-0.193172176747033	1.01323194297718	0.230188195740568
640	Slc39a1	0.0172668126200144	-0.152993475975566	-0.0319885008062567	-0.273998451144876	-2.47809399871484	0.230188195740568
641	Dusp27	0.0173655678252467	-0.712693576615492	-0.149110667165858	-1.27627648606513	-2.47852395585149	0.2310268378518
642	Mettl26	0.0173838759846291	-0.343637265003673	-0.0208365603565351	-0.666437969650811	-2.08647829281936	0.2310268378518
643	Gosr1	0.0175398215050402	-0.416555054329001	0.0030139068983705	-0.836124015556373	-1.94588489499949	0.232736791727843
644	Arsk	0.0175819412776901	-0.336229125720252	-0.0999389563100566	-0.572519295130447	-2.78893099365923	0.232933420778341
645	Efhd2	0.017665848289961	0.0160301623372551	0.119415274495477	-0.0873549498209664	0.303898116387078	0.233682197844879
646	Fez2	0.0177652789787683	-0.113608663219179	-0.00342910861621432	-0.223788217822145	-2.02096377176079	0.234459922663376
647	Slc25a25	0.0177796026679799	0.497902927503903	0.842038681571311	0.153767173436494	2.83571757415696	0.234459922663376
648	Cdkn1a	0.0179322661057574	0.399739157347479	0.682507862388476	0.116970452306481	2.77072511082107	0.236108170392472
649	Scp2	0.0182152304695764	-0.115444394911586	0.012086989088687	-0.242975778911859	-1.774205290858	0.239095917486808
650	Usp8	0.0182143526089389	-0.19672297897471	-0.0508076991237651	-0.342638258825654	-2.64242342622191	0.239095917486808
651	Lrrc45	0.0183076841776389	0.44948166536547	0.759562775143923	0.139400555587018	2.84108850247873	0.23994034009772
652	Yaf2	0.0184998429169836	-0.254501731189275	-0.0654626659579901	-0.443540796420559	-2.63868331407472	0.242086901484209
653	Ostc	0.0186309506310239	-0.157449224113135	-0.0381623996878479	-0.276736048538423	-2.58699827195754	0.243056988966201
654	Tes	0.018613787875453	-0.297054505571302	-0.0173535239226318	-0.576755487219971	-2.08156628172446	0.243056988966201
655	Cpsf2	0.0186650974026721	-0.276855057634207	-0.0485389046833989	-0.505171210585015	-2.37664280379548	0.24313070387725
656	0610037L13Rik	0.0188671682549322	0.271250942180213	0.458878884984726	0.0836229993756998	2.83349094755936	0.243489517471886
657	Ago4	0.018998259155442	-0.66893771006065	-0.183069032999322	-1.15480638712198	-2.69845306256299	0.243489517471886
658	B3galt5	0.0189307453470995	0.487486962130606	0.824734945995321	0.150238978265892	2.83309888990205	0.243489517471886
659	Bptf	0.0189509345307443	-0.282445785897585	-0.0820802644159328	-0.482811307379236	-2.76286840096424	0.243489517471886
660	Enc1	0.0189521720719503	0.453930863451221	0.787883800235046	0.119977926667396	2.6641123518895	0.243489517471886
661	Galnt12	0.0187638042554546	-0.232688181542722	-0.0649416681149872	-0.400434694970457	-2.71874774701844	0.243489517471886
662	Kansl3	0.0188469355243107	0.260939061759071	0.462272752679643	0.0596053708384985	2.5402164976413	0.243489517471886
663	Ptp4a3	0.0189969526555312	-0.183345220288345	-0.0550763890207353	-0.311614051555954	-2.80153818313819	0.243489517471886
664	Ptpra	0.0188929436392991	-0.161207643554391	-0.0453543269188182	-0.277060960189963	-2.72725187827865	0.243489517471886
665	Rcn2	0.0187405255870972	0.0272010275038318	0.167422940426832	-0.113020885419168	0.380204727910605	0.243489517471886
666	Slc15a4	0.0190065657098308	0.203976729826687	0.356724984578132	0.0512284750752427	2.61729369540167	0.243489517471886
667	Ppil2	0.0191319319099891	-0.175271746956365	-0.0310440599384152	-0.319499433974314	-2.3818333264898	0.244728100533774
668	Arl6ip6	0.0192833185325794	0.304375153872148	0.515303560824984	0.093446746919311	2.82827878898093	0.245560110029802
669	Cap1	0.0192499428421776	-0.218169816126692	-0.0616635977866202	-0.374676034466764	-2.73219164488979	0.245560110029802
670	Preb	0.0192732362477958	-0.184430342930056	0.00311654061616418	-0.371977226476275	-1.92739448912355	0.245560110029802
671	Slc25a1	0.0194601592925498	-0.560739134366482	-0.0775879164912575	-1.04389035224171	-2.27470917472529	0.247442740810782
672	Zdhhc6	0.0195258019432682	-0.198827624167843	-0.0112449151222734	-0.386410333213412	-2.07745684281577	0.247907949672566
673	Gdi2	0.0196469466280041	-0.118430736398053	-0.015055143412122	-0.221806329383984	-2.24540407748211	0.248563560619183
674	Pgm1	0.0196513838188618	0.289153747408943	0.583305073104961	-0.00499757828707553	1.92666454783206	0.248563560619183
675	Zbtb25	0.0196648386565809	0.559767380860525	0.958524909483486	0.161009852237565	2.75135596811343	0.248563560619183
676	Alox5	0.0197441342445815	0.242650578039979	0.500101268252234	-0.0148001121722756	1.84729119737099	0.249064757962718
677	Atp6v0d1	0.0198212576953453	-0.108322762058037	0.0257381375414465	-0.24238366165752	-1.58367363619028	0.249064757962718
678	Psma1	0.0198118142430123	-0.173779173258669	-0.0512394073443586	-0.296318939172979	-2.77951339558061	0.249064757962718
679	Smo	0.0197724036185695	-0.123121175989657	0.110550838643014	-0.356793190622328	-1.03269991938609	0.249064757962718
680	Fam117b	0.0198912562476041	-0.221398709543761	-0.00140106784099897	-0.441396351246522	-1.97244612974398	0.249210276511832
681	Gm20300	0.0198711613768004	-0.604646672140728	-0.111754164194352	-1.0975391800871	-2.40434918701738	0.249210276511832
682	Ints5.1	0.0200553371386014	0.608733001799367	1.03339482378724	0.184071179811493	2.8095173569942	0.250462152367145
683	Mib1	0.0200340367114143	-0.390696729006936	-0.0197154463462985	-0.761678011667574	-2.06412440066872	0.250462152367145
684	Rnf7	0.0201379555231905	-0.173907461294229	-0.0514641296108942	-0.296350792977564	-2.78375601262632	0.250462152367145
685	Trappc1	0.0201171733442954	-0.243394628079943	-0.0713439279278231	-0.415445328232063	-2.77269842346138	0.250462152367145
686	Ube2a	0.0201243105924846	-0.244887522501368	-0.062675056668149	-0.427099988334587	-2.63412671669372	0.250462152367145
687	Mtap	0.0202100812193541	-0.0565235622753936	0.246076045517971	-0.359123170068758	-0.366108030164167	0.250993323091018
688	Gsdme	0.0202663188061062	0.269293269501631	0.493432036751188	0.0451545022520737	2.35481401088717	0.251043111509131
689	Med21	0.020353891348218	0.189358383336703	0.377481641247965	0.0012351254254406	1.97283215074731	0.251043111509131
690	Mif	0.0203208120473964	-0.188646992880248	-0.0382798010300871	-0.339014184730408	-2.45892276957272	0.251043111509131
691	Serf1	0.0203717909372168	-0.220914822401792	0.12809131939706	-0.569920964200644	-1.2406231401169	0.251043111509131
692	Tjp1	0.0203846950796837	-0.162986760730699	0.0397000832012035	-0.365673604662602	-1.57606766572548	0.251043111509131
693	Yipf5	0.0203906324748978	-0.194425833950224	-0.0274933030153002	-0.361358364885147	-2.28276436038196	0.251043111509131
694	Frg1	0.0204675618846753	-0.0448261100876637	0.0940736826880626	-0.18372590286339	-0.632524783393357	0.251627144092291
695	BC035044	0.0205567708597903	-0.231567171741001	-0.0618115500842287	-0.401322793397773	-2.6736276076431	0.252019180804619
696	Yes1	0.0205585267041743	-0.289181490350973	-0.0813801655810469	-0.496982815120899	-2.72753461370402	0.252019180804619
697	Cox6a1	0.0206279912228045	-0.136876485010689	-0.0232326999020901	-0.250520270119287	-2.36064806091264	0.252507921252465
698	Aff4	0.0206685400990035	0.233250262260255	0.510544335752029	-0.0440438112315186	1.64865446873023	0.252641811066902
699	Zbtb34	0.0208055692472102	-0.489266504603051	0.0871630402931947	-1.0656960494993	-1.66359399228293	0.253952956820025
700	AI837181	0.020853663171461	-0.286187214969213	-0.0721732895563848	-0.50020114038204	-2.62093521761953	0.254176363112722
701	Fam213b	0.0210284679161951	-0.283391110508639	-0.0815162090077007	-0.485266012009577	-2.75138893446426	0.255941352726072
702	Zfp322a	0.0210777406049621	-0.371071554430853	-0.103682016894357	-0.638461091967348	-2.71995265436479	0.256175616583386
703	Map2k7	0.0211753854280408	0.425216200914991	0.725041910457945	0.125390491372036	2.77964301562649	0.256267217690843
704	Ppfia4	0.0211615767702148	-0.160838173284667	-0.0469804289845892	-0.274695917584746	-2.76869201049984	0.256267217690843
705	Ubap2l	0.02114462888403	-0.0784347014639227	0.0516172054323218	-0.208486608360167	-1.18206025329628	0.256267217690843
706	Gm5617	0.0215566363370542	-0.385974375169395	-0.106460671081673	-0.665488079257118	-2.70647150112521	0.259409338826159
707	Nudt14	0.0215336110602395	-0.479153790931532	-0.132169178150362	-0.826138403712702	-2.70652973846396	0.259409338826159
708	Telo2	0.021555241580726	-0.229301757539014	0.0261644787632764	-0.484767993841304	-1.75922733615727	0.259409338826159
709	Tmem60	0.0215099039239622	-0.218993514004469	-0.053623865668452	-0.384363162340487	-2.59551498485677	0.259409338826159
710	Hcfc1	0.0215989369172123	-0.420998307308071	-0.107221538116266	-0.734775076499876	-2.62970876397721	0.259552295461486
711	Ipo11	0.0217389053291781	-0.268282107131636	-0.0404399468703126	-0.496124267392959	-2.30784007258108	0.260866863950137
712	Commd10	0.0217700387184029	-0.257724866774746	-0.0677767397112925	-0.447672993838199	-2.65931264818496	0.260873553855918
713	Eif2b3	0.0219410805267305	-0.260606574654931	0.0235798441285789	-0.544792993438441	-1.79733958661522	0.262554416625616
714	Ola1	0.0221409985654193	-0.378746632936184	-0.068427485192614	-0.689065780679754	-2.39214938948644	0.263468618912354
715	Ppp4r3b	0.0221358575672011	-0.231169206675465	-0.0519619188802079	-0.410376494470722	-2.52826391712513	0.263468618912354
716	Slc36a1	0.0221031211959557	0.259026124541846	0.457673513977212	0.0603787351064795	2.55569366705515	0.263468618912354
717	Ssr3	0.0220809048370424	0.106877421093293	0.289144124774914	-0.0753892825883275	1.14928229825939	0.263468618912354
718	Klhl24	0.0222261781262239	-0.21443909678224	-0.0608085296222135	-0.368069663942266	-2.73573751851543	0.264113860407998
719	Afap1l1	0.0223541433845975	0.335944697301877	0.600494821393567	0.071394573210187	2.48890265982518	0.265047148386834
720	Sec31a	0.0223668479651336	-0.181512732337917	0.0066920069138961	-0.36971747158973	-1.89027343058445	0.265047148386834
721	Gmppb	0.0224405840566634	0.45231349359337	0.773715044682909	0.130911942503831	2.75828835971461	0.265552098712138
722	Chchd3	0.0226509930329748	-0.115089573572174	0.12066011498092	-0.350839262125268	-0.956825947817667	0.267670737614046
723	Dusp16	0.0227073240813236	0.533528824395749	0.943856570406063	0.123201078385436	2.54844399555515	0.267965268411968
724	Dand5	0.0230611456752902	-0.562480117981014	-0.101853869504862	-1.02310636645717	-2.39335204389618	0.271764771963503
725	Rab20	0.0232126266407306	0.285395958034444	0.503822187480565	0.066969728588324	2.56089115533075	0.273172593791329
726	Mttp	0.0233297828302047	-0.350644877692523	-0.07260057140902	-0.628689183976026	-2.47173315946292	0.274173150285546
727	Chchd1	0.0233923777603341	-0.233035198050472	-0.0630591486951943	-0.40301124740575	-2.68708795763585	0.274209276116964
728	Tstd2	0.0233971346710208	0.374943920044598	0.652907320870745	0.096980519218451	2.64378899281531	0.274209276116964
729	Rrm1	0.0235277834777196	-0.215348990353947	0.154807228691789	-0.585505209399682	-1.14026522717601	0.275109405080192
730	Speg	0.0235384277670582	-0.476541985906231	-0.0978234257876086	-0.855260546024854	-2.46622486419693	0.275109405080192
731	Ergic3	0.0237043319949487	-0.12088127260356	-0.00501621529625158	-0.236746329910868	-2.04481787878425	0.275438718746089
732	Gcc2	0.0237614627079965	-0.378168190658924	-0.101024999610486	-0.655311381707362	-2.67441545645126	0.275438718746089
733	Mdh1	0.0236564744438102	-0.118169200530751	0.00637330291007403	-0.242711703971576	-1.85966534093486	0.275438718746089
734	Midn	0.0238543584279531	0.320721914511339	0.55426857131277	0.087175257709909	2.69155384240597	0.275438718746089
735	Mrpl1	0.0237712967524262	0.374529680759334	0.644857134453728	0.10420222706494	2.71546480166029	0.275438718746089
736	Ndufa3	0.0238246626113495	-0.161230076115728	-0.0446963100701511	-0.277763842161306	-2.71170453967726	0.275438718746089
737	Srp14	0.0238571510962681	-0.179310364904839	-0.0399704249625547	-0.318650304847123	-2.52219038858341	0.275438718746089
738	Swt1	0.0236088004807814	-0.300021278174176	-0.0806621645831206	-0.519380391765231	-2.68067685992434	0.275438718746089
739	Trmu	0.0236713275006372	-0.30331500171332	0.0353578190894195	-0.641987822516059	-1.7553415651121	0.275438718746089
740	Kdm4b	0.0239791648999856	0.205966751829364	0.609377697604979	-0.197444193946251	1.00068533049371	0.275973451753997
741	Layn	0.0240328498187084	-0.575790142231065	-0.149589110832064	-1.00199117363007	-2.64787707744793	0.275973451753997
742	Ptma	0.0239533699965392	0.100945090434603	0.204603899687238	-0.00271371881803177	1.90865342843914	0.275973451753997
743	Sec24a	0.0240053213517378	-0.269553123343844	0.0364279104930909	-0.575534157180778	-1.72662470954252	0.275973451753997
744	Btbd1	0.0241173301376994	-0.200554643039073	-0.0402161939862644	-0.360893092091882	-2.45156342481151	0.276571318192005
745	Disc1	0.0241834409838516	0.311229302652828	0.570760780080581	0.0516978252250737	2.35038242828508	0.276957206005667
746	Polr2j	0.0243181800509182	-0.0948807353620184	0.0797225390396002	-0.269484009763637	-1.06505920220307	0.278126960046159
747	Ap4s1	0.0244456420345761	-0.182748768601998	0.0301098816344734	-0.395607418838469	-1.6827176357693	0.27921046564793
748	Dock8	0.0245274149539056	-0.198131427320339	-0.0349229161503152	-0.361339938490362	-2.37935178116314	0.279769925650699
749	Brd7	0.0246540275141142	-0.159569300207609	-0.0182335615714486	-0.300905038843768	-2.21281669069055	0.280464217000563
750	Hmg20a	0.0246370099046603	-0.316531188184131	-0.0723922979183697	-0.560670078449891	-2.54113438522323	0.280464217000563
751	Ppib	0.0247906937383996	-0.0892029424150799	0.0155154529550103	-0.19392133778517	-1.66956869259375	0.281643407424801
752	BC031181	0.0249508787783581	-0.141635014251111	-0.015084541585883	-0.268185486916338	-2.19358743618719	0.282933373952481
753	Liph	0.0250037229207889	0.264768473783898	0.468753999430691	0.0607829481371042	2.54398772272024	0.282933373952481
754	Spg7	0.0249841125912459	-0.280785575356791	-0.0346475059715449	-0.526923644742038	-2.23585736433283	0.282933373952481
755	4732440D04Rik	0.0250932273659143	-0.677582822587525	-0.159585677323784	-1.19557996785127	-2.56379391461388	0.283398706425467
756	Armc3	0.025111277784535	-0.343087595826637	-0.0802188629480202	-0.605956328705253	-2.55808031635756	0.283398706425467
757	Ddx27	0.0252635933030992	-0.398127979133906	-0.0981038128952629	-0.69815214537255	-2.6008454922911	0.28474105424312
758	Mtfr1l	0.0253951571078641	-0.153103663161879	-0.010091613607652	-0.296115712716107	-2.09826840908711	0.28584628026952
759	2900060B14Rik	0.0254911323238099	0.532925602976878	0.921014739013408	0.144836466940347	2.69143063096632	0.28617150129835
760	Ctps2	0.0254577276134517	-0.287418541280449	-0.0771747955283477	-0.497662287032549	-2.67941377938986	0.28617150129835
761	Cfl1	0.0255343342259558	-0.095045954140166	0.012278139648817	-0.202370047929149	-1.73573929594264	0.286279815526747
762	Sh3bp5	0.025581007509685	-0.386296749139386	-0.102126201553484	-0.670467296725287	-2.6643426705902	0.28642671400608
763	Btaf1	0.0258121665620971	-0.353235150528657	0.00663646404689228	-0.713106765104206	-1.92381989873338	0.28655835123658
764	Cyb5d2	0.0257264595312126	-0.238455723214577	0.0448859357061933	-0.521797382135347	-1.64947375260025	0.28655835123658
765	Gfpt1	0.0258239051195451	-0.37819869512612	-0.0995178826191591	-0.656879507633081	-2.65987390656371	0.28655835123658
766	Gripap1	0.025861454577141	-0.24648477966317	-0.0499376713012556	-0.443031888025084	-2.45794148234193	0.28655835123658
767	Ice2	0.0258547657726147	0.539570768803011	0.927181136403169	0.151960401202853	2.72835652078172	0.28655835123658
768	Mink1	0.0258068315654044	0.376330357503977	0.724956284164501	0.0277044308434542	2.11571742257458	0.28655835123658
769	Pfdn5	0.0257565801130802	-0.0575057073656034	0.05186791083666	-0.166879325567867	-1.03049635912794	0.28655835123658
770	Zkscan1	0.0257020103018393	-0.492503281803246	-0.111271395308323	-0.873735168298169	-2.53202507134722	0.28655835123658
771	Nol11	0.0259522418916638	-0.2124013527734	0.0221087324177577	-0.446911437964558	-1.77518592159527	0.287191346069618
772	Etfdh	0.0260552899975027	-0.333948340013573	-0.0766997843600392	-0.591196895667106	-2.54433583683582	0.287958204998308
773	Ccl9	0.0261034584718893	-0.123479247941903	0.00441135176576415	-0.25136984764957	-1.89235862023808	0.288075295745311
774	Rexo1	0.0261334129051653	-0.269919836591686	-0.0667753597903605	-0.473064313393011	-2.60422122600967	0.288075295745311
775	Lztfl1	0.0263016322762548	-0.0383758638592971	0.255279335016266	-0.33203106273486	-0.256134784358806	0.28955551816904
776	Psmc3	0.0263486397385668	-0.169615540658052	-0.042720480784644	-0.296510600531461	-2.61980530400251	0.289699219393623
777	Rnf40	0.0264938177675993	0.353655519020862	0.662639446451581	0.044671591590143	2.24332730177407	0.290920531780126
778	Cnnm4	0.0265914245496561	0.570050954003269	0.990915717221517	0.149186190785022	2.65472293440665	0.291617010613966
779	H2-T22	0.0266478816978383	-0.373409000948544	-0.0741724933820767	-0.672645508515012	-2.44578510594889	0.291683250290734
780	Naa16	0.026665838634174	0.364554871515815	0.641660876530386	0.0874488665012433	2.57848767485949	0.291683250290734
781	Pik3r1	0.0267598395312185	0.105697341936809	0.223724536745016	-0.0123298528713984	1.75521398940641	0.292336684866013
782	Ercc1	0.0268719752478797	-0.299738798321359	-0.0499578279763771	-0.54951976866634	-2.35196960227912	0.292718311641832
783	Rnf5	0.0268561253623827	-0.215521152228839	-0.0545451263929345	-0.376497178064743	-2.62407830036566	0.292718311641832
784	Tmem184c	0.0268976976473507	-0.500420051023864	-0.121700254765935	-0.879139847281793	-2.58979141528817	0.292718311641832
785	Selenoo	0.0269371858778678	-0.274580485087795	-0.0634588593327305	-0.48570211084286	-2.54908922619788	0.292774611350278
786	Wdr75	0.0270363280885251	0.176879909229893	0.542309578681015	-0.188549760221228	0.948686657544853	0.29347830948002
787	Pepd	0.0271425074764948	-0.185550730410674	-0.0367119813897647	-0.334389479431584	-2.44340100479434	0.293883088565297
788	Pfn1	0.0271402063018623	-0.117712436718936	0.0392847966274564	-0.274709670065328	-1.4695299502032	0.293883088565297
789	Ldb1	0.0272329714986669	-0.277179980561367	-0.0701750294908252	-0.484184931631908	-2.62439509937452	0.294116092185603
790	Nagk	0.0272328492923776	-0.214776607907943	-0.0333305703709226	-0.396222645444964	-2.31999784583536	0.294116092185603
791	Cbfa2t3	0.0274280592967598	-0.3532846464011	-0.0849366987235596	-0.62163259407864	-2.5803259880682	0.295371341722651
792	Dstn	0.0274530560227452	-0.17575660081069	-0.0389326483975262	-0.312580553223853	-2.51766303749163	0.295371341722651
793	Mbnl2	0.0274168322132386	-0.0769961251385922	0.0527760155266838	-0.206768265803868	-1.16288158187992	0.295371341722651
794	Dhx8	0.0275571818600054	0.0196314108816961	0.340503497687759	-0.301240675924367	0.119913385663514	0.295564507658603
795	Lpcat3	0.0275291403144082	-0.123205786533663	-0.00240109860840118	-0.244010474458924	-1.99891997934968	0.295564507658603
796	Sft2d1	0.0276095771922066	-0.0866782876009399	0.023688372863515	-0.197044948065395	-1.53929022790502	0.295564507658603
797	Slc7a7	0.0275923668109948	-0.128860166357252	0.0117612288061608	-0.269481561520664	-1.79603740105521	0.295564507658603
798	Cog5	0.027670203755551	-0.339958697344295	-0.0813049484859155	-0.598612446202674	-2.57605701045065	0.295756202049702
799	Ythdc1	0.0276968126392067	0.251389959142252	0.438605559771716	0.0641743585127876	2.63180666748487	0.295756202049702
800	Ube2z	0.027746661091653	-0.179621649465332	0.0393388020903835	-0.398582101021048	-1.60783356672128	0.295918140542479
801	1110034G24Rik	0.0279143796630501	0.157498782158931	0.396509930248696	-0.0815123659308342	1.29153783456364	0.297335190118781
802	Pias4	0.0279531182327207	0.213860099943456	0.407575397116311	0.0201448027706002	2.16378417056701	0.297376564540615
803	Cox5a	0.0281434308618737	-0.139463435397593	0.0116729390154127	-0.2905998098106	-1.80858718889573	0.29759329473355
804	Ei24	0.0280912206022909	-0.253359842990322	-0.0539324499051787	-0.452787236075465	-2.49000982115705	0.29759329473355
805	Pcyt1a	0.0280322532838446	-0.136313430665036	0.333074444649792	-0.605701305979863	-0.569186868180973	0.29759329473355
806	Ptp4a2	0.02808668007781	-0.129601264532823	-0.017929577741711	-0.241272951323935	-2.27464828493482	0.29759329473355
807	Tdg	0.0281478889885109	0.265473703123004	0.577116163960682	-0.046168757714675	1.66960206759045	0.29759329473355
808	Tmem204	0.0283847258832987	-0.304168156525929	-0.0564511804930622	-0.551885132558795	-2.40661193908513	0.299725843114238
809	Mri1	0.0284293958674286	-0.478256503156529	-0.0900617908361163	-0.866451215476942	-2.41467874705405	0.299826459259457
810	Glrx	0.0284726421760137	0.393250625124914	0.685881885503711	0.100619364746117	2.63388491422613	0.299911830920678
811	Eef1b2	0.0285576897993857	0.159585431076089	0.329019523226853	-0.00984866107467483	1.84603755593719	0.300436756311169
812	5031425E22Rik	0.0286300004059118	-0.352721334790906	-0.0813640762646357	-0.624078593317176	-2.54764186712235	0.300706852574034
813	Dhodh	0.0286637437234155	-0.369229830095625	-0.0334579899996518	-0.705001670191598	-2.15526462492632	0.300706852574034
814	Nmd3	0.02868909728027	0.174102561985269	0.412152749697261	-0.0639476257267227	1.43345718139121	0.300706852574034
815	Ndufa6	0.0287533228567375	-0.0998139827365547	0.0272104910117229	-0.226838456484832	-1.5401111734171	0.30101024615176
816	Pias1	0.0289776115517295	0.122033400555397	0.274242991489573	-0.0301761903787796	1.57139289667339	0.302697631405108
817	Plekho1	0.0289854623602875	-0.130592796034307	-0.0225681791579294	-0.238617412910684	-2.36943378526898	0.302697631405108
818	Mafk	0.0290432097310846	0.158458613910615	0.565139325674944	-0.248222097853714	0.76367815664914	0.302929908833269
819	B2m	0.029115432202642	0.188131111241017	0.395432287046939	-0.0191700645649049	1.7787173708513	0.303312414594556
820	St3gal2	0.0291760163313489	-0.276009532516847	-0.0699405539050422	-0.482078511128651	-2.6251828235721	0.303572891876913
821	Zfyve16	0.0292655274989119	0.49733257794584	0.911164938659789	0.0835002172318915	2.3554318938003	0.304133350329739
822	H2-K1	0.0296357127773139	0.11399658793939	0.231317006625645	-0.0033238307468649	1.90443581111967	0.307455998463283
823	Kras	0.029657323808636	0.150593896525943	0.309941296331259	-0.00875350327937313	1.85229639042126	0.307455998463283
824	Canx	0.0297345304280271	-0.0854585244216294	0.0184192442955203	-0.189336293138779	-1.61242999447174	0.307882298072727
825	Leng1	0.0298379994201958	0.248412482303081	0.509340000765908	-0.0125150361597471	1.86595695805689	0.308579164912861
826	Copz2	0.0299007764421877	-0.371311456969879	-0.0921553673090119	-0.650467546630745	-2.60698981559805	0.308854024945212
827	Csf2ra	0.0300227071516847	0.165580240186433	0.301734251988371	0.029426228384495	2.38356037418121	0.309738497482677
828	Usp40	0.0301419094453308	-0.339499490531698	-0.0840835487377054	-0.59491543232569	-2.60518889125767	0.310592719067104
829	Crtc2	0.0303219187737208	0.281235521741611	0.597836068807092	-0.0353650253238702	1.74103140028019	0.310945445886281
830	Ncf4	0.0303038198818726	-0.0815069259470203	0.0741101780565456	-0.237124029950586	-1.02656221737086	0.310945445886281
831	Usp11	0.0302439116263758	-0.509074538505348	-0.103710428644648	-0.914438648366048	-2.4614112020418	0.310945445886281
832	Zfp715	0.0302865536483698	0.244897510295391	0.425504830794505	0.0642901897962764	2.65764587368897	0.310945445886281
833	Slc7a5	0.0303664168672932	0.322072082809214	0.581874653665693	0.0622695119527348	2.42972839202803	0.311027933627546
834	Cep85	0.0305455300716096	0.334255387829165	0.652908038556915	0.0156027371014146	2.0559330678324	0.312113128827513
835	Zbtb5	0.0305229895574889	-0.784995806462895	-0.165674619613131	-1.40431699331266	-2.48427397827014	0.312113128827513
836	Abi2	0.0308668370620774	-0.453773928668412	-0.107139385150012	-0.800408472186812	-2.56575858910647	0.315018963891919
837	Arpc2	0.0310010101338385	-0.00851121894539027	0.101404527582404	-0.118426965473185	-0.151767905186192	0.315752802801485
838	Twf2	0.0310127577060062	-0.149808753641961	-0.0287301446471131	-0.270887362636809	-2.42503415049616	0.315752802801485
839	Nkiras2	0.031177835886771	0.349031884240757	0.607552257760311	0.0905115107212027	2.64617412258339	0.316464129841763
840	Nop2	0.0311588101415103	0.149668579749832	0.356444968509808	-0.0571078090101438	1.41865823117476	0.316464129841763
841	Zfp273	0.0311938974679938	-0.51771753244626	0.0690422401188215	-1.10447730501134	-1.72934097599042	0.316464129841763
842	Ap2a1	0.0313172059265751	0.218737915288652	0.460850543810311	-0.0233747132330068	1.77073967036287	0.317337768367623
843	Atm	0.0317243097523624	-0.626878504531183	-0.0889093121571194	-1.16484769690525	-2.28388411265961	0.32108162610576
844	Tmem44	0.0320657581224582	-0.222618078674831	0.123655656807203	-0.568891814156865	-1.26005345424996	0.324152900830348
845	Atrx	0.0322194004521082	-0.23959074712613	-0.0583615716214664	-0.420819922630793	-2.59113486605348	0.325320620896317
846	Lemd3	0.0322850134640465	-0.12280611080722	0.247448985062522	-0.493061206676961	-0.650080328261745	0.325597795360809
847	Accs	0.0325409514230258	-0.268448560066274	-0.0640692676762498	-0.472827852456299	-2.57437778200868	0.327404949930726
848	Eif3b	0.032510220175352	-0.164714658556149	0.00301333467297282	-0.332442651785271	-1.92475204812629	0.327404949930726
849	Ppm1h	0.0326589545587217	-0.151821060127122	-0.0165852691621414	-0.287056851092103	-2.20033326843856	0.327460380911942
850	Purb	0.0326036821856781	-0.272130352679059	-0.0516890008182136	-0.492571704539904	-2.41953556285496	0.327460380911942
851	Taf8	0.0326616015185259	0.221834340473012	0.536667877431562	-0.0929991964855384	1.38100699836988	0.327460380911942
852	Dnajc4	0.0327330762934486	-0.397439463732347	-0.0944997224644988	-0.700379205000195	-2.57135967598777	0.327791792178056
853	Rfx7	0.0327792629987826	0.525262096176161	0.916144681365229	0.134379510987092	2.63376990932284	0.327869486407518
854	Arhgap25	0.0330116192912258	0.172816592440932	0.303093461144952	0.0425397237369122	2.59995731003252	0.329036373589648
855	D3Ertd751e	0.0329821883349578	-0.247563123177081	0.0122171902382379	-0.5073434365924	-1.86778897503139	0.329036373589648
856	Rcbtb2	0.0329762184285329	-0.172317268137109	-0.0423319042249403	-0.302302632049277	-2.59825898315193	0.329036373589648
857	Ccdc47	0.0332442542564881	0.164710404144596	0.304449106223474	0.0249717020657189	2.31021510290128	0.330889936214283
858	Pak2	0.0333677223724718	-0.179187933894065	-0.0209750322261483	-0.337400835561982	-2.21980567446814	0.330889936214283
859	Pisd	0.0333914949695848	0.236788809824358	0.426081782097429	0.0474958375512863	2.45174204633622	0.330889936214283
860	Sipa1l2	0.0333823074284305	-0.213830562100856	-0.0240734652407766	-0.403587658960934	-2.20861410427597	0.330889936214283
861	Ube2i	0.0333363066653094	-0.0632612843645402	0.0643149809902117	-0.190837549719292	-0.971887981086972	0.330889936214283
862	Gba2	0.0334593343733103	-0.472885512989477	-0.106926210758558	-0.838844815220396	-2.53262744960993	0.331177541616106
863	H2afy	0.0335651936068365	-0.188185309043668	-0.0457785717086384	-0.330592046378698	-2.59002091507367	0.331840361359825
864	Spns2	0.0337698551506288	0.455483183111913	0.874646573949765	0.0363197922740602	2.12979151800104	0.33347731961246
865	Fbxo42	0.0339020933046047	0.568926252212044	0.99486297145978	0.142989532964308	2.61793574915151	0.334396138814898
866	Camk2g	0.0340030199968316	0.251824315928838	0.56722674794939	-0.0635781160917137	1.56487883270284	0.334834482450143
867	Svil	0.0340250230056579	-0.804568683392191	-0.163506049923888	-1.44563131686049	-2.4598620481215	0.334834482450143
868	Eng	0.0340850410259732	-0.207694475819767	-0.0490441194238433	-0.366344832215691	-2.5658542573884	0.335038675153921
869	Babam2	0.0345008541143188	-0.201050020680954	-0.0322520334167003	-0.369848007945207	-2.3344520039141	0.336372785578805
870	Numa1	0.0343466047272132	-0.254671762073836	-0.0598612235483497	-0.449482300599322	-2.56222012074963	0.336372785578805
871	Paip2	0.0345361650453625	-0.0929609896054498	0.0192080297508975	-0.205130008961797	-1.62433613701352	0.336372785578805
872	Pde3b	0.0344945670570305	-0.160059882070836	-0.0384166625168005	-0.281703101624871	-2.57894854623781	0.336372785578805
873	Ppp1ca	0.034502543570608	-0.116332790184639	-0.0103714673731975	-0.22229411299608	-2.15180476171186	0.336372785578805
874	Trmt2b	0.0345024981716152	-0.612511926191175	-0.129425716474203	-1.09559813590815	-2.48506641524564	0.336372785578805
875	Vma21	0.0342928705241516	-0.194680577484136	-0.0157424528128113	-0.373618702155461	-2.13239588298599	0.336372785578805
876	Zswim8	0.0343420217851631	-0.1642049598417	0.0910517509104709	-0.419461670593872	-1.26083191475835	0.336372785578805
877	Bscl2	0.034591260055009	-0.227232421813905	-0.0535694941518385	-0.400895349475971	-2.5645505858436	0.336525234651467
878	Alyref	0.0346906212895935	-0.0946701390113756	0.0656825200479029	-0.255022798070654	-1.1571374242388	0.336937529153775
879	Myl12b	0.034712621674422	-0.165319064711666	-0.037977724044906	-0.292660405378426	-2.54449506418061	0.336937529153775
880	Med30	0.0347803379791452	-0.284901979233604	-0.0667907549715366	-0.503013203495671	-2.56015076854142	0.337113193798015
881	Tnfaip3	0.0348097425850975	0.19746053068525	0.475497064664984	-0.0805760032944835	1.39195926151009	0.337113193798015
882	Coq7	0.0349012359122478	-0.429981772853198	-0.0589475110394967	-0.801016034666899	-2.2713503186509	0.337233686073951
883	Man2c1	0.0348894929521875	-0.131953640825335	0.10953465451296	-0.37344193616363	-1.07096032660419	0.337233686073951
884	Gmpr2	0.0349814684372818	-0.181331378887435	-0.037067975171088	-0.325594782603783	-2.46356985022451	0.337626570935394
885	Gnl3l	0.0350830972145337	0.308025954402812	0.738120959858526	-0.122069051052902	1.40368934601649	0.337856251986582
886	Tcf20	0.0350844631106554	-0.0369016848937571	0.36622744819342	-0.440030817980934	-0.179411427814048	0.337856251986582
887	Arl8b	0.0352699965487098	-0.146902037192764	0.00939363843501073	-0.303197712820538	-1.8421667841859	0.338496749779068
888	Dctn5	0.0352413307381184	0.218109316960203	0.396624080146398	0.0395945537740078	2.39468376903231	0.338496749779068
889	Serpinf1	0.0352535950434889	-0.216709340130266	-0.0221340858032943	-0.411284594457237	-2.18292147805706	0.338496749779068
890	Pum1	0.0353436625750072	0.233060019134691	0.414981296408196	0.0511387418611858	2.5109170877987	0.338822616955013
891	Arhgef2	0.0354795077845383	0.196525102782468	0.345706507393132	0.0473436981718034	2.58197142275824	0.339743165451942
892	Acer3	0.0357083895415437	0.149248410958952	0.29482364156109	0.00367318035681466	2.00941814771258	0.340026762911218
893	Arl10	0.0356571497701487	-0.247959440078723	-0.0543081324457692	-0.441610747711677	-2.50962194947922	0.340026762911218
894	Dtnbp1	0.0356612202337879	-0.0468997450393049	0.120366347986897	-0.214165838065507	-0.549554362740745	0.340026762911218
895	Rgs19	0.0356835882137214	0.154929986152849	0.279990261354535	0.0298697109511626	2.42808671654657	0.340026762911218
896	Scoc	0.0355777708012803	-0.107078289559248	-0.00273907032062561	-0.21141750879787	-2.01141615390382	0.340026762911218
897	Milr1	0.0358201789042767	0.344365653325096	0.634971410932367	0.0537598957178249	2.3225426900933	0.340710999343688
898	Zfhx3	0.0359090213735028	-0.145193997166998	-0.0345046647127422	-0.255883329621253	-2.57093433404102	0.341175690822635
899	Derl2	0.0361105733292607	-0.0550368126013639	0.0548708565846759	-0.164944481787404	-0.981461724385788	0.341201528766698
900	Fbxl4	0.0359895389437091	-0.347302570266119	-0.0278716983067424	-0.666733442225495	-2.13097915453317	0.341201528766698
901	Lrba	0.0361116948518903	-0.18029417911718	-0.0411026822028888	-0.319485676031472	-2.53873336752372	0.341201528766698
902	Rbms1	0.036040779427853	0.190475390540836	0.433357800013808	-0.0524070189321355	1.53706028448629	0.341201528766698
903	Smg8	0.036111235936342	-0.667485993821378	-0.133432867563695	-1.20153912007906	-2.44965986294702	0.341201528766698
904	Slc25a19	0.0361902298846249	0.374806970537301	0.658801260467922	0.0908126806066788	2.5867004705874	0.341414444165024
905	Snx12	0.0362142606621363	-0.237041080908812	0.0577753691583298	-0.531857530975954	-1.57586858308588	0.341414444165024
906	Casp4	0.0362636158238688	0.444182890501723	0.779596364784427	0.10876941621902	2.59555007381279	0.341502395374447
907	Trmt6	0.0363381582453569	0.120042471934228	0.368784727400582	-0.128699783532127	0.94587435964643	0.341827085059961
908	Cdc23	0.0366070260988743	0.188486917060395	0.431467630958499	-0.0544937968377086	1.52039873070044	0.342844288337646
909	Letm1	0.0365528469360312	-0.268612116869063	-0.0602194498410987	-0.477004783897027	-2.52633685427991	0.342844288337646
910	Oaf	0.0365824375579268	0.222224235227658	0.42749065769689	0.0169578127584255	2.1218838049533	0.342844288337646
911	Rfwd3	0.0365581450715677	0.0435014541968975	0.374354816492584	-0.287351908098789	0.257701124478339	0.342844288337646
912	Ccar1	0.0366568871310684	0.241142812961791	0.424090040475772	0.0581955854478096	2.58342930340209	0.34293482566039
913	Mad2l2	0.0367180339191343	-0.314032197434974	-0.0657356461709439	-0.562328748699003	-2.47885761531995	0.343049438192967
914	Rab3ip	0.0367495530366118	-0.296972371938924	0.00523982688212399	-0.599184570759973	-1.92598166346152	0.343049438192967
915	Cmtm7	0.0369275493883831	-0.0922604570314258	0.0108769936242538	-0.195397907687105	-1.75326393884297	0.343208988433208
916	Gphn	0.0368154797374077	-0.637045294957243	-0.134093173710718	-1.13999741620377	-2.48251430283737	0.343208988433208
917	Plcb3	0.0369063855794957	0.169806672631762	0.415949455461637	-0.076336110198114	1.35212155670989	0.343208988433208
918	Xiap	0.0368708958297499	-0.083757407686944	0.0930142087678344	-0.260529024141722	-0.928664373824087	0.343208988433208
919	Dgkd	0.0369695191490337	-0.26272405474849	-0.0597654088569397	-0.46568270064004	-2.53711628256782	0.343225176691573
920	Rexo2	0.0372571114104211	-0.197329967191053	-0.0349780594608369	-0.359681874921269	-2.38223026863116	0.345519211471427
921	Klc1	0.0373495741849553	0.2384173487742	0.542760720825074	-0.0659260232766731	1.5354019827606	0.345801760954674
922	Npc2	0.0373686384904137	-0.0326536571219677	0.0759462691825763	-0.141253583426512	-0.589318925899663	0.345801760954674
923	Acp2	0.0375350338036795	-0.149801326111177	-0.00615747441216727	-0.293445177810187	-2.04398030644197	0.346499622634801
924	Ctsf	0.0375658873578517	-0.145337767947953	-0.0338437847929381	-0.256831751102968	-2.55490729374498	0.346499622634801
925	Rasal3	0.0375476947331355	0.0990387529821823	0.229854636596159	-0.0317771306317946	1.48385947911066	0.346499622634801
926	Donson	0.037723998162245	0.122155079077459	0.398150490455471	-0.153840332300554	0.867476579864379	0.34727419818257
927	Fam89a	0.0377719709228112	-0.453021303849522	-0.0208104590540508	-0.885232148644994	-2.05433401421154	0.34727419818257
928	Kdm1b	0.0377686695464418	-0.482202417986781	-0.104509588965094	-0.859895247008469	-2.50229631036482	0.34727419818257
929	Pfkfb4	0.0378778939818148	0.277098505753598	0.490044743329898	0.0641522681772985	2.55042351359845	0.347873187785624
930	Pik3cb	0.0379576733196353	-0.212289198078033	0.201960828723421	-0.626539224879487	-1.00441558387456	0.348231041680783
931	Ccrl2	0.0380512950740833	0.38584217014422	0.680209572623966	0.0914747676644748	2.56902344087329	0.348340825721115
932	Phf1	0.0380372151498195	0.263341027820476	0.511658125618401	0.0150239300225508	2.07854769066251	0.348340825721115
933	Gmpr	0.038224028574218	-0.197996085252933	-0.0265094230444938	-0.369482747461372	-2.26294681567703	0.34917281776791
934	Wiz	0.0381845340859461	0.388564611561629	0.684763392205517	0.0923658309177409	2.57115388075553	0.34917281776791
935	Slc1a3	0.0382685507249813	-0.125434589362399	-0.000464978261089682	-0.250404200463708	-1.96725648259057	0.349205641481862
936	Actn1	0.038420792228291	-0.394158815932582	-0.0859927317405261	-0.702324900124638	-2.50688548495606	0.349799795439713
937	Fam105a	0.0385386553813092	-0.126715801792962	-0.0133950709060147	-0.240036532679909	-2.191641422028	0.349799795439713
938	Mrpl17	0.0385245607389767	0.144492291667337	0.290282106387095	-0.00129752305242153	1.94252038975433	0.349799795439713
939	Prdx3	0.0383926621879742	-0.233518512475985	-0.0529682796472292	-0.414068745304741	-2.53496141769252	0.349799795439713
940	Top1	0.0384773078317025	-0.0904678285917272	0.0604320773921103	-0.241367734575565	-1.17504172479948	0.349799795439713
941	Mmaa	0.0388024458806395	-0.520908455593688	-0.0874381789688989	-0.954378732218478	-2.35532138479186	0.351819838739231
942	Ap1s2	0.0388929869999243	-0.126907686236098	0.0698096654832827	-0.323625037955478	-1.2644257977755	0.351987049932199
943	Creg1	0.0389084824149021	-0.0892664328537008	0.0144475136883253	-0.192980379395727	-1.68693796017801	0.351987049932199
944	Phf12	0.0389859074291992	-0.108112658904019	0.157360367778879	-0.373585685586918	-0.79818624276977	0.351987049932199
945	Stab1	0.0389795411102713	-0.162169951130752	-0.0358151149837649	-0.288524787277738	-2.51551324257306	0.351987049932199
946	Rbmx2	0.0391067718303867	-0.5244475733396	0.0197373693945694	-1.06863251607377	-1.88887687770363	0.352569952464021
947	Rbx1	0.0391331159146072	-0.110146056653105	-0.00063153052582908	-0.21966058278038	-1.97126638550487	0.352569952464021
948	Pde4a	0.039528175954881	0.375849550922642	0.670350802199471	0.0813482996458141	2.50135298312022	0.355753583593929
949	Wdr46	0.0396205597125728	0.209496211184347	0.493299200259466	-0.0743067778907715	1.4467959980162	0.356209289217777
950	Atp5l	0.0397294762372543	-0.1042913633605	0.00582099343908911	-0.214403720160089	-1.85635220266144	0.356266000044203
951	Nub1	0.0397062100196495	-0.297222016065576	-0.0587310279217155	-0.535713004209437	-2.4426266645745	0.356266000044203
952	Stim1	0.0397521369013222	0.356497487048562	0.6291737072279	0.0838212668692232	2.56246120301458	0.356266000044203
953	Mrps14	0.0398916534326109	-0.159783660500917	-0.0296572018048107	-0.289910119197022	-2.40666059030425	0.356837964515502
954	Sesn1	0.0398996036272608	-0.210603717320979	-0.0455127997585796	-0.375694634883378	-2.50029321451531	0.356837964515502
955	Mtpap	0.0400811405132944	0.0261917019199722	0.301906823229116	-0.249523419389172	0.186187802153206	0.357711601317393
956	Polr1d	0.0400789142082445	0.198054355418404	0.372680597223567	0.0234281136132417	2.22291563735578	0.357711601317393
957	mt-Co3	0.0403112816411685	0.196630324256662	0.373007482209717	0.0202531663036065	2.18502417367483	0.359389608111232
958	Maf1	0.0403709527966	-0.182501403085679	-0.0392673533833024	-0.325735452788056	-2.49728453478211	0.359545896931723
959	Actr1b	0.0407371236996705	0.279546899037724	0.495032963517573	0.0640608345578758	2.54263242231626	0.362051186880822
960	Pex3	0.0407092107800389	-0.266645026579597	-0.0113966664254784	-0.521893386733716	-2.04747504915284	0.362051186880822
961	Cdk16	0.04088927970703	0.381586193723788	0.679940070317289	0.0832323171302865	2.50673865959293	0.362151855331338
962	Dok3	0.0409182358813186	0.200628613701334	0.368122481198535	0.033134746204134	2.34769704108353	0.362151855331338
963	Eif1b	0.0407943113697282	-0.145982481720154	-0.00525763028011739	-0.28670733316019	-2.03319032578404	0.362151855331338
964	Sh2b3	0.0409110185907709	0.206656742197037	0.368381618426329	0.0449318659677462	2.50449888299381	0.362151855331338
965	Atxn10	0.0409986101175617	-0.199690312701359	-0.0417757767147243	-0.357604848687994	-2.47846607983783	0.362354915029667
966	Ccdc167	0.041034156332585	-0.584185011224479	-0.10868846238097	-1.05968156006799	-2.40797033142071	0.362354915029667
967	Prpf8	0.0410685891741313	-0.338875081513808	-0.0595905723599868	-0.618159590667629	-2.37815894994494	0.362354915029667
968	Cbr1	0.0411718426399246	-0.151476285090615	0.05955320960458	-0.36250577978581	-1.40685577491594	0.362890662607269
969	Gdi1	0.0412674114589077	0.0316476370060705	0.166817536781553	-0.103522262769412	0.458890839090095	0.363357641452426
970	Pwwp2b	0.0413282647932924	0.528103707415695	0.934098660981276	0.122108753850115	2.54945101545369	0.363518304346774
971	Ier3ip1	0.041655036915981	0.126315808543385	0.24055708733152	0.0120745297552513	2.16711890876354	0.365400726804632
972	Naa38	0.0415958901498167	-0.180782896116358	-0.00776256517799126	-0.353803227054725	-2.0478978596748	0.365400726804632
973	Supt6	0.0416707579911987	-0.405440597418849	-0.011555371596394	-0.799325823241304	-2.01746325253016	0.365400726804632
974	Celf1	0.0419298665666497	-0.168939937484262	-0.00117105612701468	-0.33670881884151	-1.97364487586063	0.366342251858798
975	March1	0.0419498804578112	0.141600803185336	0.280522316651287	0.00267928971938433	1.99776454705285	0.366342251858798
976	Setd1b	0.0419342673988018	0.265221694061993	0.526659158457709	0.00378422966627745	1.98833388122749	0.366342251858798
977	Whrn	0.0419042855202426	-0.22158624183898	-0.0172682417990387	-0.425904241878921	-2.12561327630989	0.366342251858798
978	Rmnd5a	0.0420767478585058	-0.522576373198659	-0.0939146419684276	-0.95123810442889	-2.38936857671306	0.367074450642915
979	Themis2	0.0421980728800372	0.206381776221081	0.393173195051173	0.0195903573909876	2.16552158012494	0.367756851698139
980	Dcun1d1	0.042267605792285	0.0569597996720964	0.255050290595332	-0.141130691251139	0.563576552330258	0.367986951652833
981	Atg16l1	0.0424053474564389	-0.105726239373233	0.174095644350325	-0.385548123096792	-0.740541156520531	0.368059434891492
982	Cdkn1c	0.0423677847932352	-0.334482798171216	-0.0473077193842062	-0.621657876958225	-2.2828381927597	0.368059434891492
983	Tnpo1	0.0423891818325375	-0.329458285606064	-0.06736877811543	-0.591547793096698	-2.463762782336	0.368059434891492
984	Yeats4	0.0424651918016231	-0.273335982317524	-0.0499776939540409	-0.496694270681007	-2.39851713113687	0.368204285011635
985	Aaed1	0.0426625027308943	-0.356412295181466	-0.0640338344085192	-0.648790755954412	-2.38921588257971	0.368757471469537
986	Gdap10	0.04276958236653	-0.454359504351269	0.142793197748542	-1.05151220645108	-1.4912906890156	0.368757471469537
987	Lifr	0.0426877561583859	0.179324308057973	0.350029464627715	0.00861915148823084	2.05892541507731	0.368757471469537
988	Mcm3	0.0427526030410885	-0.0377661926823618	0.189086138113465	-0.264618523478189	-0.326293220047404	0.368757471469537
989	Rpain	0.0427883142000517	0.213145785703479	0.403159457170568	0.0231321142363899	2.19856845146886	0.368757471469537
990	Vps50	0.0426817992177328	-0.0792936323819948	0.161915240873579	-0.320502505637569	-0.644307406997422	0.368757471469537
991	Lrp6	0.042861299470867	-0.290480496496954	-0.0265512011479926	-0.554409791845915	-2.15713572300713	0.36901373066139
992	Clcf1	0.0429186506940039	0.172455455525005	0.420651345638511	-0.0757404345885001	1.36185366168586	0.369046175794276
993	Zc3hav1	0.0429515767186728	-0.212984722731438	-0.0353288785310956	-0.390640566931781	-2.34972504107502	0.369046175794276
994	Kdm1a	0.0430258449385268	-0.301910266029502	-0.0613447452237044	-0.5424757868353	-2.45975917911537	0.369312383315403
995	Med7	0.0431137503034545	0.170370086400778	0.31791639227696	0.0228237805245955	2.26314872070548	0.369694992551833
996	Prr13	0.0431779132302655	-0.0877317381767837	0.0213147452617264	-0.196778221615294	-1.57686008485138	0.369873449478539
997	Csmd3	0.0432846888455904	-0.276270882314195	-0.0464419024482322	-0.506099862180158	-2.35601698109925	0.36990155868565
998	Dennd4a	0.0433112584536995	0.160110297645399	0.290125387119739	0.0300952081710599	2.41364612528999	0.36990155868565
999	Mtmr2	0.0433035666266805	-0.303589738719364	-0.0466715297453997	-0.560507947693328	-2.31600927136378	0.36990155868565
1000	Slc39a7	0.0433558308988122	0.142561044262057	0.284601789224491	0.00052029929962219	1.96714338851115	0.369911949228666
1001	Ccdc115	0.0435462271258172	0.202457792612438	0.364468897093703	0.0404466881311736	2.4492764442313	0.37012772240534
1002	Fam212a	0.0434790630461216	-0.155447055496093	-0.0333042804781885	-0.277589830513998	-2.49438110629532	0.37012772240534
1003	Hmbox1	0.043554645252574	0.0672274665546368	0.363115270044078	-0.228660336934804	0.445315459660916	0.37012772240534
1004	Immt	0.0435388590186434	-0.174238435961653	-0.0233758316794717	-0.325101040243834	-2.26365613156636	0.37012772240534
1005	Pink1	0.0436923886562812	-0.225622856652007	-0.0234510644980018	-0.427794648806012	-2.18731143655352	0.370809969320307
1006	Rps19bp1	0.0437218505785548	-0.0236939885905649	0.173271297049501	-0.220659274230631	-0.235774360627554	0.370809969320307
1007	Ap5m1	0.0440762836575106	0.23688718034496	0.54722651456002	-0.0734521538700996	1.49607313893901	0.372486083262918
1008	H1f0	0.0439847519999853	-0.0223505879129442	0.139473610878424	-0.184174786704312	-0.270703316746491	0.372486083262918
1009	Hes6	0.04409410971584	-0.139620579049702	0.0693176578996927	-0.348558815999096	-1.3097234399672	0.372486083262918
1010	Ncoa4	0.044037160016802	-0.0932866999574841	0.0388429600372317	-0.2254163599522	-1.38378144740988	0.372486083262918
1011	Cebpg	0.0443213625657532	-0.134047153548129	-0.0200532809581385	-0.24804102613812	-2.30475188898454	0.373665874912061
1012	Hivep3	0.0442927131050739	-0.245286858420455	-0.0288956990863498	-0.46167801775456	-2.2216869204106	0.373665874912061
1013	Ccdc43	0.0444779366254903	-0.224158457376977	0.0791936854469087	-0.527510600200863	-1.44829207138318	0.374146381515294
1014	Ly9	0.0444566434535122	0.114762476569392	0.436706679121536	-0.207181725982752	0.698662436128817	0.374146381515294
1015	Tbccd1	0.0445099129439783	-0.182009190036055	0.10856816017445	-0.47258654024656	-1.22766436223451	0.374146381515294
1016	Ifi204	0.0446977003656186	0.654734856450961	1.15681213614116	0.152657576760757	2.55589485917127	0.374986017226605
1017	Txndc12	0.0446628843046458	-0.0762809916996677	0.0817174378461255	-0.234279421245461	-0.946262547457885	0.374986017226605
1018	Pdk1	0.0448468292905207	-0.195734687808222	-0.0298537482328488	-0.361615627383594	-2.31270054058858	0.375867531931947
1019	Rap1gds1	0.0450225414017663	-0.162693940576624	-0.0163157349396536	-0.309072146213594	-2.17842719580752	0.376969895230491
1020	Fcgr4	0.0450731393655959	0.336378714204883	0.638812978110852	0.0339444502989133	2.17994534247761	0.377023553987514
1021	Ap3m1	0.0451840046787397	-0.269028529234278	-0.013534295096503	-0.524522763372053	-2.06378914926365	0.377580732535756
1022	9330160F10Rik	0.0455178203893064	-0.473859942770131	-0.073638154509857	-0.874081731030405	-2.32058435794525	0.378945340811969
1023	Anapc15	0.0455249618298486	0.261644224223863	0.570925313320484	-0.0476368648727583	1.65808151329126	0.378945340811969
1024	Pald1	0.0454033055645013	0.0415973315744966	0.18562375381859	-0.102429090669596	0.566071630945676	0.378945340811969
1025	Tmem37	0.0454586100821365	-0.140359366187859	-0.0206653524051407	-0.260053379970578	-2.29835472908831	0.378945340811969
1026	Atpaf1	0.0456762039125837	0.259924315412356	0.483983823139687	0.0358648076850248	2.27369194051079	0.379833695694117
1027	Tceal1	0.045857545113738	-0.324272290950109	-0.0576716710203207	-0.590872910879897	-2.38394798786998	0.380970374791054
1028	Glmp	0.0459466128495321	-0.129288702327218	-0.0211701894172809	-0.237407215237155	-2.34373553010621	0.381339008591642
1029	Mrpl22	0.0460857625412445	-0.242677540288673	-0.0179511188011472	-0.467403961776198	-2.1165256656257	0.382122182703497
1030	Usf3	0.0461528586964335	-0.624643527546291	-0.0919757199919302	-1.15731133510065	-2.29839085411941	0.382306980968904
1031	Coro2a	0.0462028717998947	0.53834708838311	0.967179027705113	0.109515149061107	2.46049980810923	0.382350050627256
1032	Mfap1a	0.0464666208014765	0.292654592932633	0.525499369441178	0.0598098164240877	2.4634113363378	0.38350776531479
1033	Pla2g15	0.0464348732136309	0.124666886547586	0.228725852124684	0.0206079209704876	2.34811682340791	0.38350776531479
1034	Rps17	0.0465225664675114	0.11370894665353	0.229337210949258	-0.00191931764219815	1.92743047314893	0.38350776531479
1035	Rrad	0.0464947790633463	0.359406437050644	0.642180959094176	0.076631915007112	2.49111435973953	0.38350776531479
1036	Nckap1l	0.0466589792205703	-0.131116588539357	-0.0112261200568917	-0.251007057021822	-2.14348809013522	0.383831434524185
1037	Plpp6	0.0466137797718228	-0.380354036969663	-0.072594407385593	-0.688113666553733	-2.42228070927449	0.383831434524185
1038	Tmem183a	0.0466967919639128	-0.0350881376171569	0.231852642973144	-0.302028918207457	-0.257628249464673	0.383831434524185
1039	Adcy3	0.046935282130042	-0.148640669622377	0.0636892375180995	-0.360970576762852	-1.37206464704491	0.385084551644161
1040	Gss	0.0469846481788059	-0.412257913930589	0.0394442697500555	-0.863960097611234	-1.78881283473457	0.385084551644161
1041	Smagp	0.0469587115967302	0.204193134307278	0.414856168075256	-0.00646989946070073	1.89976941836602	0.385084551644161
1042	Mxd4	0.0470895554540501	-0.21946461517804	-0.020197549157033	-0.418731681199048	-2.15862435383354	0.385204302141855
1043	Rps29	0.0470489264221579	-0.122730284740261	0.0243429079861347	-0.269803477466657	-1.63555936635409	0.385204302141855
1044	Inpp5d	0.0473809705750615	-0.0722868248390602	0.0371957820212564	-0.181769431699377	-1.2940829352198	0.386653373838633
1045	Map2k5	0.0474026522544784	-0.401534169232176	-0.0757971387356404	-0.727271199728711	-2.41603636239217	0.386653373838633
1046	Smchd1	0.0473990806183823	-0.238399690075398	-0.0463364859972056	-0.430462894153591	-2.43281792947213	0.386653373838633
1047	Rps28	0.0475732802312222	-0.0988020293686064	0.00768102469886069	-0.205285083436073	-1.81858438281872	0.387674524291106
1048	Tuba1c	0.0477719712243492	0.569736475521311	1.01446159580704	0.125011355235583	2.51090599960515	0.38855143802302
1049	Xbp1	0.0477416984658898	0.116635908491512	0.220620025769783	0.012651791213242	2.19843362554797	0.38855143802302
1050	Slc30a6	0.0478219742913906	0.392353570500242	0.701851788731158	0.0828553522693273	2.48466331012098	0.388587699670614
1051	Tma16	0.0483762059852324	0.351603787676839	0.665567424852344	0.0376401505013334	2.1949381363844	0.392717211670793
1052	Jmy	0.0485899444724514	-0.542644773560739	-0.0874053069730369	-0.997884240148442	-2.33627418235507	0.393013324860234
1053	Ltbr	0.0485969359736928	0.194448670065883	0.413152954684024	-0.0242556145522593	1.7425922443004	0.393013324860234
1054	Nfkbie	0.048548760941395	-0.395739954576898	-0.0691616896394588	-0.722318219514337	-2.3750388237344	0.393013324860234
1055	Suds3	0.0485341701873985	-0.110221346431391	0.0857832751147432	-0.306225967977525	-1.10216722253251	0.393013324860234
1056	Gga2	0.0486739564992302	-0.466693477334376	-0.0850247331594082	-0.848362221509345	-2.39658714881775	0.393263443988099
1057	Akap8l	0.0488014115816921	0.157352895518249	0.308946964603668	0.00575882643283007	2.03442001352364	0.393920192634813
1058	Srsf1	0.0488751070851061	-0.16113726751838	-0.00251812929174483	-0.319756405745015	-1.99107903645254	0.394142167911271
1059	Rpn2	0.0489671114406574	-0.0430450776207919	0.0607512875386497	-0.146841442780234	-0.812810754200181	0.394511232116798
1060	Gorab	0.0490210206013007	0.565940586322707	1.01642160469967	0.115459567945744	2.46230833560625	0.394518938934033
1061	Sae1	0.049060547844469	-0.198146597437944	0.0146868800730007	-0.410980074948888	-1.8247138522536	0.394518938934033
1062	Mrpl11	0.0491196120756493	-0.3005898166346	-0.0487213050943476	-0.552458328174852	-2.3390983299997	0.394621968200979
1063	Specc1	0.049205290171147	-0.157043453263569	-0.0168486524958489	-0.297238254031289	-2.19551303414146	0.39482181716764
1064	Tnrc6c	0.0492370386153737	-0.217686299020653	-0.0167613585409267	-0.418611239500379	-2.12346613113143	0.39482181716764
1065	Snx24	0.0493214256589026	0.244563841421488	0.439193248565388	0.0499344342775883	2.46281550224567	0.395127139644842
1066	Abcd2	0.0494209712503789	0.170696082932941	0.356967538805142	-0.0155753729392602	1.79607859553191	0.39523707193581
1067	Tcf3	0.0494277960332289	-0.167943069414194	0.0327133328355767	-0.368599471663964	-1.64042793459039	0.39523707193581
1068	Stx16	0.049514100342569	-0.138251642446505	0.00507440595898631	-0.281577690851997	-1.89057218149243	0.395463967312877
1069	Vps18	0.0495488726040161	0.250859956996019	0.451463037478509	0.0502568765135297	2.45099167815811	0.395463967312877
1070	Dnm2	0.0498612732653415	-0.134253116741299	-0.0181635668813023	-0.250342666601295	-2.26662325715391	0.396843641324528
1071	Mark3	0.0498011879499552	-0.204888456162369	-0.0260887393329547	-0.383688172991783	-2.24594312590206	0.396843641324528
1072	Slc48a1	0.0498167394794924	0.241071551582905	0.464414762174852	0.0177283409909569	2.1155402823636	0.396843641324528
1073	4931414P19Rik	0.0500972324295886	0.556029056266795	0.998245707479945	0.113812405053645	2.46439595083322	0.396987765414955
1074	Adck2	0.0500269181157739	-0.190210924584795	0.0502412676213532	-0.430663116790943	-1.55043943759366	0.396987765414955
1075	Cmklr1	0.0500343548938393	0.140131281816396	0.274829381145752	0.00543318248704008	2.03902109112917	0.396987765414955
1076	Hist2h3c1	0.0501120280534349	0.309216197258743	0.659535765663584	-0.0411033711460975	1.72999930555748	0.396987765414955
1077	Senp7	0.050108197327383	-0.239733175670575	0.0214340019056461	-0.500900353246795	-1.79910965296016	0.396987765414955
1078	Dock10	0.0502066688989474	-0.155786467320608	-0.0290492024865485	-0.282523732154668	-2.40920352531595	0.397000277150898
1079	Sbno1	0.0501895990228458	-0.196055419197718	-0.0372932986484367	-0.354817539746999	-2.42036046931076	0.397000277150898
1080	Atp2b1	0.0504172212741503	-0.0601464492588108	0.076080586996916	-0.196373485514538	-0.865355935101901	0.397927596587465
1081	Tesk1	0.0503904596887618	0.38281839865414	0.721070868784846	0.0445659285234347	2.21819599334036	0.397927596587465
1082	Ywhae	0.0504956588317117	-0.0510696116647791	0.0539236693284346	-0.156062892657993	-0.953342905570151	0.398178337478895
1083	Nfrkb	0.0506847173956546	0.0249496241231445	0.345964276129206	-0.296065027882917	0.152330631650581	0.399300100479894
1084	Gm13889	0.0507964891786517	0.382462562622993	0.705428642029251	0.0594964832167341	2.32102655967478	0.399715160647313
1085	Sesn2	0.0508311004808175	0.370734620160042	0.811298422058534	-0.0698291817384491	1.6493104976047	0.399715160647313
1086	Tsen15	0.0508838356683311	0.358886097069088	0.667421338586869	0.0503508555513068	2.27981679288011	0.399761405084899
1087	5430427O19Rik	0.0510455026824437	-0.185882497545764	0.0376507043665053	-0.409415699458033	-1.62983841965919	0.400133535824333
1088	Ccdc50	0.0510655282514258	-0.124920174870867	0.0344549545854605	-0.284295304327195	-1.53624373215921	0.400133535824333
1089	Ppih	0.0510718964501523	-0.430751445511158	-0.066499982449141	-0.795002908573174	-2.31778703754086	0.400133535824333
1090	Arl2	0.0512960614844272	-0.242166275010761	0.00578473894292292	-0.490117288964445	-1.91423769446643	0.401034720467924
1091	Irf2bp2	0.0512906068248598	0.18223248608812	0.337449702106859	0.027015270069381	2.30109209987886	0.401034720467924
1092	Irf7	0.0513749354748525	0.624410468471517	1.17549667244633	0.0733242644967026	2.22074517733688	0.401034720467924
1093	Rps6ka1	0.0513655588763311	-0.00316967309753617	0.115439278556829	-0.121778624751901	-0.0523775400362691	0.401034720467924
1094	Kmt2d	0.0516854261431949	-0.275348206892865	-0.050542070664298	-0.500154343121432	-2.40061315839261	0.402820566823375
1095	Ptprc	0.0517399432206408	0.0551985688700983	0.179098514319401	-0.068701376579204	0.87318203887196	0.402820566823375
1096	Rida	0.0517453517625901	0.228438837959592	0.514042141814654	-0.0571644658954709	1.56767057323047	0.402820566823375
1097	Fam216a	0.0519395874407404	-0.656057893152699	-0.107222685042358	-1.20489310126304	-2.34287054356396	0.40359613847395
1098	Set	0.0519239631713264	-0.0949192768488372	0.022278860319472	-0.212117414017146	-1.58738328575254	0.40359613847395
1099	Dap3	0.0522718360907969	-0.323690451805058	-0.00706448676069993	-0.640316416849416	-2.00369425668717	0.404548555843412
1100	Eif4a1	0.0522992331335306	0.0835016132010635	0.190995008997105	-0.0239917825949778	1.52251357688624	0.404548555843412
1101	Per3	0.0521299954386565	-0.0828629334741249	0.126863053116912	-0.292588920065162	-0.774383603588989	0.404548555843412
1102	Tlr4	0.0521945716150099	0.0340482645414173	0.214920187964044	-0.146823658881209	0.36895373795158	0.404548555843412
1103	Ywhaq	0.0522552872850954	-0.153341153686203	-0.0291739078063874	-0.277508399566019	-2.42047036191559	0.404548555843412
1104	Mgll	0.05235071738255	-0.160737373012386	0.0435219204356995	-0.364996666460471	-1.54235068943841	0.404580000641229
1105	Rps14	0.0524906171435201	-0.084859551460556	0.0296909978757583	-0.19941010079687	-1.45194995196925	0.405294068297297
1106	Cox7a2	0.0527002092064774	-0.122292825904342	0.0052241660802221	-0.249809817888906	-1.87966741223908	0.405444711406371
1107	Elac1	0.0526741607185179	0.29930549493185	0.640315279628884	-0.0417042897651838	1.72026732594358	0.405444711406371
1108	Itga6	0.0526152334556103	0.106870978123081	0.236070099251004	-0.0223281430048416	1.62124375371264	0.405444711406371
1109	Rnf123	0.0526122131725371	-0.501525492687401	-0.0851781215901896	-0.917872863784612	-2.36094177898988	0.405444711406371
1110	Dopey2	0.0527683347670387	-0.303023907758411	-0.0446898129278863	-0.561358002588936	-2.29902269017452	0.405603092101238
1111	Nufip2	0.0528721026100756	-0.32629602404674	-0.0521721172345933	-0.600419930858887	-2.33299044533349	0.40603490501275
1112	Ddx31	0.0530725363377375	0.18995339985778	0.444609319111226	-0.0647025193956648	1.46197984933409	0.406476552992439
1113	Lsm3	0.0530599248248833	-0.160924462355853	0.0508915321800247	-0.372740456891731	-1.48905728833202	0.406476552992439
1114	Zfp653	0.0530714683997116	0.554886486949306	0.999305706438526	0.110467267460087	2.44714333277159	0.406476552992439
1115	Oxct1	0.0535718950290366	-0.162919400456948	-0.0260626219997044	-0.299776178914191	-2.33321404228609	0.409358198991789
1116	Pwwp2a	0.0536407016494163	-0.038679763775087	0.106789323974999	-0.184148851525173	-0.52114813602138	0.409358198991789
1117	Rhbdf2	0.0536114073935393	0.564286849295895	1.02558537933809	0.102988319253699	2.3975404852653	0.409358198991789
1118	Sh3tc1	0.0535739824990666	0.297231984177096	0.537035781562296	0.0574281867918964	2.42933594210232	0.409358198991789
1119	Ndufa2	0.0538966079383956	-0.120973599849295	0.00415500930308897	-0.246102209001679	-1.8948815973494	0.410943573664335
1120	Abhd17c	0.0540668661914796	-0.0696205939101862	0.0575812325491809	-0.196822420369553	-1.07273504197553	0.411873662808664
1121	Gars	0.05414772148822	-0.0465755998074969	0.190602967131576	-0.28375416674657	-0.384885107280771	0.412121641157442
1122	Bicral	0.0543470108766069	-0.452103102225891	-0.0778196722013922	-0.826386532250389	-2.36747268668446	0.41319935793741
1123	Colgalt1	0.054396753545185	-0.236836461296125	-0.0427025310189834	-0.430970391573267	-2.39108605952421	0.41319935793741
1124	Dlat	0.05453986098762	-0.081601555188376	0.164068352909435	-0.327271463286187	-0.651020348768143	0.41319935793741
1125	Hlx	0.0545893264902276	0.197255639972963	0.370196176743315	0.0243151032026108	2.23553110979291	0.41319935793741
1126	Rassf2	0.054594654326956	0.103411323537838	0.233972085460096	-0.0271494383844204	1.55239956280638	0.41319935793741
1127	Rhot1	0.0546283258032582	-0.135507678465865	0.0405524070508494	-0.31156776398258	-1.50852005235744	0.41319935793741
1128	Slc31a1	0.0544377680007151	0.0519904944740636	0.228499921389629	-0.124518932441501	0.577303425025214	0.41319935793741
1129	Bloc1s1	0.0547794814147225	-0.257021792757263	-0.0441162428530673	-0.469927342661458	-2.36608889375047	0.413243621070214
1130	Camkk2	0.0547543548351384	0.113383004441346	0.294664675354433	-0.0678986664717402	1.22586361900055	0.413243621070214
1131	Copb1	0.0547449174879789	-0.115525404491888	0.0240913006889341	-0.25514210967271	-1.62176604733847	0.413243621070214
1132	Chst12	0.0549521784959324	0.0810649941311194	0.266267590048816	-0.104137601786577	0.857895474502705	0.413639715949054
1133	Gmfb	0.0549087350603803	-0.221212936447201	-0.0374162435667348	-0.405009629327667	-2.35896185919318	0.413639715949054
1134	Vps25	0.0549774306008236	-0.439134208154662	-0.0549304318873295	-0.823337984421994	-2.2401842082983	0.413639715949054
1135	Borcs6	0.0551252787807926	-0.265604655569505	-0.0418026463547285	-0.489406664784281	-2.32605400134194	0.414386677143368
1136	Mycbp2	0.055188244338595	-0.123894440435052	0.0166360612111916	-0.264424942081296	-1.72794260529088	0.41449480695149
1137	Ric8a	0.0552903654743805	0.250516802082844	0.453969755274979	0.0470638488907099	2.41335356356727	0.414896568361842
1138	Dhps	0.0556971003209944	0.369914127705418	0.671998874985151	0.0678293804256861	2.40004956954612	0.417581423496242
1139	Romo1	0.0559248379312595	-0.141384115822856	0.0220006195745217	-0.304768851220234	-1.69604445803867	0.418920735056634
1140	Cdkn2c	0.0561011764518912	-0.512518940356383	-0.0680262625719306	-0.957011618140835	-2.25992173706912	0.419505028472863
1141	Swi5	0.0560781657431946	-0.167226253081368	-0.0282755387749808	-0.306176967387754	-2.35880351493807	0.419505028472863
1142	Akap13	0.0562054823933628	0.155799070024486	0.285041044129851	0.0265570959191201	2.36270428540404	0.419916966532549
1143	Cisd2	0.0563536971286649	-0.160278642371163	-0.0213144041277105	-0.299242880614615	-2.26058423742165	0.420655943921058
1144	Eif3l	0.0566574259005424	0.210881698164051	0.382676322946221	0.0390870733818816	2.40589910146644	0.421448263106737
1145	Letm2	0.0566553018361792	-0.298883344901502	-0.0504611948073886	-0.547305494995616	-2.35808518428763	0.421448263106737
1146	Lst1	0.0565932241337019	-0.137956898947761	-0.013438130303909	-0.262475667591614	-2.17148431759563	0.421448263106737
1147	Tpm1	0.0565184350698194	0.184797531067806	0.531150837521119	-0.161555775385507	1.04574288328223	0.421448263106737
1148	Cd47	0.0568254661168639	-0.13567783756742	-0.0212439273441464	-0.250111747790693	-2.32381882794682	0.422330032150769
1149	Ap2m1	0.0568949192875802	-0.0671327555665362	0.0411253598683754	-0.175390871001448	-1.21540803259642	0.42247819961848
1150	Nop10	0.0572146218110797	-0.172242550578133	-0.0302779122083389	-0.314207188947928	-2.37798088041542	0.424482741993158
1151	Cep170	0.0572721447937519	-0.263423274440506	-0.0431919748867853	-0.483654573994227	-2.34435401161978	0.424540346985483
1152	Uckl1	0.0574183838349027	0.249528740945847	0.455025096000923	0.0440323858907716	2.37993197120411	0.425254905277248
1153	Atp5b	0.0583394628957223	0.121942810023802	0.234621316600131	0.00926430344747234	2.12111007753158	0.425647155001281
1154	Bst2	0.0581071734967369	0.0487246414857773	0.181112625891713	-0.0836633429201582	0.721353549570833	0.425647155001281
1155	Ccny	0.0575476282562347	-0.295493791082125	-0.0416257532870498	-0.549361828877201	-2.28133164460691	0.425647155001281
1156	Dcun1d2	0.0578244386736477	0.306637607701314	0.708251888418817	-0.0949766730161881	1.49645741263579	0.425647155001281
1157	Dpy19l4	0.0579368257626682	-0.277513164076272	-0.0460866823379223	-0.508939645814622	-2.35027470814769	0.425647155001281
1158	Eif3h	0.0581007440295489	-0.159931288685977	-0.0203857741374388	-0.299476803234516	-2.2462890823808	0.425647155001281
1159	Eif4e	0.0578319018203612	0.144242242949172	0.277160631818472	0.0113238540798714	2.12694122788114	0.425647155001281
1160	Exd2	0.058285130578642	0.240587732825086	0.523135748903913	-0.0419602832537422	1.66889613313638	0.425647155001281
1161	F8a	0.0582231937762521	-0.34696422407871	-0.0451188324149268	-0.648809615742494	-2.25293279903915	0.425647155001281
1162	Gab1	0.0578574931214493	-0.352025343378939	-0.0477578904339335	-0.656292796323944	-2.26760038903264	0.425647155001281
1163	Ints6	0.0583168544060271	0.195310441629579	0.50837272648507	-0.117751843225912	1.22276444629952	0.425647155001281
1164	Man1a	0.0580450439151262	-0.128758219348711	0.00127716451158591	-0.258793603209008	-1.9407138668357	0.425647155001281
1165	Pid1	0.0583693356014415	-0.144937920490943	-0.02368516113452	-0.266190679847367	-2.34281764525741	0.425647155001281
1166	Ptbp1	0.058199184720826	-0.238494354791927	-0.0311838683195372	-0.445804841264317	-2.2547838937735	0.425647155001281
1167	Ptpn6	0.0577014811714343	0.119312838413611	0.225953987142068	0.0126716896851546	2.19285771929728	0.425647155001281
1168	Soat1	0.0583028932595636	-0.195966973811142	-0.0244914407641043	-0.367442506858179	-2.23990095848708	0.425647155001281
1169	Tmem86a	0.0577783974506413	-0.089905328392397	0.0400465257257075	-0.219857182510501	-1.35597300141018	0.425647155001281
1170	Trappc2	0.057887261213842	-0.184473016231961	0.0156688516324928	-0.384614884096414	-1.80652090335733	0.425647155001281
1171	Tef	0.0585019735882141	-0.298618290608488	-0.0487933740817532	-0.548443207135222	-2.34276509667089	0.426250075708491
1172	Tmem63a	0.0586976550624393	0.170147633084211	0.314337942028849	0.0259573241395724	2.3127992119625	0.427310915522809
1173	Atxn7l1	0.0589848313289684	-0.287929299316002	0.0366449289934511	-0.612503527625455	-1.73868103975026	0.428563591653373
1174	Lamp1	0.0590204196193991	-0.044523182361656	0.0836800436423705	-0.172726408365683	-0.680668003652373	0.428563591653373
1175	Narf	0.0590180369035669	-0.254590209964544	-0.0420637642414627	-0.467116655687624	-2.34788494509135	0.428563591653373
1176	Rpl31	0.0592831846582303	-0.138047360815607	-0.0200753658469745	-0.25601935578424	-2.29349224306444	0.430105554000018
1177	Rtn1	0.0594131348546239	-0.192138968469973	-0.0325059328703195	-0.351772004069626	-2.35906970517224	0.430682129634368
1178	Hspa13	0.0596483441853914	-0.155980893596196	0.12019612633942	-0.432157913531812	-1.106960071465	0.431747749652046
1179	Man2a1	0.0597119484985248	-0.686509936586495	-0.0904925391318582	-1.28252733404113	-2.25754274369284	0.431747749652046
1180	Slco2b1	0.0597082427919099	-0.116067498086543	-0.0136323893083703	-0.218502606864715	-2.22080221067496	0.431747749652046
1181	D5Ertd579e	0.0597726130207117	-0.17422263935025	0.0837170262056605	-0.432162304906161	-1.32383709842403	0.431820435472238
1182	Ddost	0.0598312965377492	-0.0875684921164465	0.0194240047332578	-0.194560988966151	-1.60414137236007	0.431878698866393
1183	Tial1	0.0600128366068517	-0.0766938029077201	0.0973802467452182	-0.250767852560658	-0.863523838482765	0.432822926398697
1184	Eno3	0.0602507642777054	-0.201098890240584	0.0956296920509834	-0.497827472532151	-1.32830676154826	0.43307457524632
1185	Lrch4	0.0601773053397508	-0.0434344134740911	0.113537356074983	-0.200406183023166	-0.542326090502697	0.43307457524632
1186	Pja2	0.0601113868069316	-0.18319775807316	-0.0102960753609402	-0.35609944078538	-2.07667734772427	0.43307457524632
1187	Sv2a	0.060240861726656	-0.586995560421394	-0.0844240763940397	-1.08956704444875	-2.28920699656771	0.43307457524632
1188	Slc46a1	0.0604884770753664	-0.0816222077301155	0.0517126330142696	-0.2149570484745	-1.19981084161163	0.434417244450359
1189	9930111J21Rik2	0.0605787155434959	-0.231294518965641	-0.0284790694025497	-0.434109968528731	-2.2351794598032	0.434699412125405
1190	Zc3h18	0.0610570950835505	-0.131403514298903	0.13184415160276	-0.394651180200566	-0.978341648674107	0.437763979204078
1191	Arpp19	0.0613249598848768	-0.125216814420376	-0.00915658873895937	-0.241277040101792	-2.11459563413609	0.437869358390462
1192	Atp5j	0.0616300367193666	-0.126142482225581	-0.0144782355729914	-0.237806728878172	-2.21409027055742	0.437869358390462
1193	Bmf	0.0612606803122138	0.219536471540535	0.443479461900057	-0.00440651881898768	1.92139783800183	0.437869358390462
1194	Cbx7	0.0612887701709989	-0.0632266469184595	0.307128793599946	-0.433582087436865	-0.334602755261138	0.437869358390462
1195	Fto	0.0615902337089003	0.18276376238323	0.40931725177996	-0.0437897270135009	1.581129440575	0.437869358390462
1196	Fuca2	0.0618404626267823	-0.118475811768246	0.0171122904754118	-0.254063914011904	-1.71260103403188	0.437869358390462
1197	Mapk14	0.0616158880721926	-0.105232490568094	0.067224864748927	-0.277689845885116	-1.19595879884492	0.437869358390462
1198	Mrfap1	0.0618829818173564	-0.13458709499426	-0.0222585446115792	-0.24691564537694	-2.34834205617321	0.437869358390462
1199	Ndufs3	0.0617839116163662	-0.123346695833689	0.00809471908642818	-0.254788110753807	-1.83926110041476	0.437869358390462
1200	Pdlim4	0.0616783441421759	-0.156001668041104	-0.0205938815445353	-0.291409454537673	-2.25805072809816	0.437869358390462
1201	Polr2g	0.0618712646232018	-0.136660561529354	0.00992572536798558	-0.283246848426694	-1.82724990429794	0.437869358390462
1202	Ppip5k2	0.0618390054115324	0.0353538040345639	0.37630318719631	-0.305595579127182	0.203233048793521	0.437869358390462
1203	Rint1	0.0615216437125357	-0.332654914104408	-0.0407691488545808	-0.624540679354234	-2.233721984924	0.437869358390462
1204	Rp2	0.0615778029977778	-0.14102058000673	-0.0233821309950732	-0.258659029018388	-2.34953163879908	0.437869358390462
1205	Rrp7a	0.0618929261859935	0.218248884572749	0.406938022119217	0.0295597470262819	2.26700889617075	0.437869358390462
1206	Zmym1	0.0611775347410204	-0.306745492038061	0.105367895448765	-0.718858879524887	-1.45884636381495	0.437869358390462
1207	P3h2	0.0619517835296599	0.137908196063816	0.280753335701044	-0.00493694357341229	1.89222467172781	0.437922632208002
1208	Hacd1	0.0621301861464506	0.531127687498266	1.00266532607774	0.0595900489187879	2.20765227103538	0.438820155795957
1209	Dnajc25	0.0622442910357451	0.257834038420241	0.481432357064695	0.0342357197757877	2.26005916482648	0.43926244095697
1210	Cox4i1	0.0624802036529536	-0.122190220120897	-0.017845291337015	-0.22653514890478	-2.29516118790981	0.439473287359439
1211	Nudt9	0.0624156184739317	-0.0995468700658997	0.0701200378481769	-0.269213777979976	-1.14994893524941	0.439473287359439
1212	Pbrm1	0.0624439322310629	-0.187853965633254	-0.0270135199353962	-0.348694411331112	-2.2891444088998	0.439473287359439
1213	Sult1a1	0.0624659910234028	0.169244332409162	0.319459707347923	0.0190289574704018	2.20824796559417	0.439473287359439
1214	Washc3	0.0625344416424273	-0.0540352007185431	0.165015185014871	-0.273085586451957	-0.483482587584333	0.439492467951556
1215	Rab7	0.062794626212623	-0.0301768549154558	0.0790032243662509	-0.139356934197162	-0.541724728449558	0.44079090863322
1216	Rasgef1b	0.0628225204990618	0.17940937913073	0.548917217185027	-0.190098458923568	0.95163318709697	0.44079090863322
1217	Adipor2	0.0631343103805554	0.173943093865266	0.3772331688731	-0.0293469811425676	1.67702333388511	0.441281690646731
1218	Col27a1	0.0630555977017364	-0.161146110781936	-0.00367781549298493	-0.318614406070886	-2.0057407289622	0.441281690646731
1219	Cox5b	0.0631510717627354	-0.140246772857615	-0.01045096181155	-0.27004258390368	-2.11777731140599	0.441281690646731
1220	Fyn	0.0630047291749745	-0.592062102433885	-0.0806554768445495	-1.10346872802322	-2.26907579862547	0.441281690646731
1221	Sec11c	0.0630111060077954	-0.118137895650832	-0.0104441178040528	-0.225831673497612	-2.15004084093338	0.441281690646731
1222	0610009B22Rik	0.0632164871141774	-0.198258536207327	-0.0299325261170297	-0.366584546297623	-2.30849403716954	0.441377306103242
1223	Fkbpl	0.0633285036162813	-0.695068387445764	-0.0877913572698328	-1.3023454176217	-2.24330731855832	0.441436922266431
1224	Secisbp2	0.0633011868298769	0.111161229794468	0.339535905534286	-0.11721344594535	0.954011236878801	0.441436922266431
1225	Hagh	0.0634133293840394	-0.193752024984415	-0.00698012533170952	-0.38052392463712	-2.03321265997338	0.441667368411938
1226	Trpm7	0.0635216453667163	-0.225438050186337	0.0588141727374657	-0.50969027311014	-1.55443097178029	0.442060912127914
1227	Reep3	0.0636148513027108	-0.161058753241793	-0.020295009114126	-0.301822497369459	-2.24254731006969	0.442348745977774
1228	AC160336.1	0.0638353422540014	0.136461126033145	0.296768688883169	-0.0238464368168781	1.66841094431065	0.443520472403208
1229	Ep300	0.0642276932580627	-0.255992743642143	-0.0392215783879614	-0.472763908896324	-2.3145908601537	0.443717148888899
1230	Hps6	0.0641921414615221	-0.515008251704585	-0.0685005125519619	-0.961515990857209	-2.26064978626697	0.443717148888899
1231	Ifngr2	0.0641689123596403	0.0737534636531971	0.182528098222662	-0.0350211709162674	1.32893236614862	0.443717148888899
1232	Mlf2	0.0640577246794695	-0.0945757511204098	0.0367808808245128	-0.225932383065333	-1.41115879162119	0.443717148888899
1233	Sp4	0.064172701467476	-0.213954831071873	0.220806956605428	-0.648716618749173	-0.964536845474738	0.443717148888899
1234	Srsf7	0.0639748335901758	0.130431934538568	0.241800676274472	0.0190631928026629	2.29545463246498	0.443717148888899
1235	Uspl1	0.0642257402197728	0.370992229631227	0.681254924478806	0.0607295347836471	2.3435992167174	0.443717148888899
1236	Mtif2	0.0643019176737939	-0.298582280064344	-0.0391568137667455	-0.558007746361942	-2.25579440484322	0.443870519088033
1237	Ctsh	0.0644292931768148	0.128227575871332	0.245612024704261	0.0108431270384023	2.14101129264906	0.444031283832459
1238	Pcgf1	0.0644017484270731	-0.0909570016765815	0.304097882258836	-0.486011885611999	-0.45125995064775	0.444031283832459
1239	Tbc1d20	0.0645548407805717	0.305217905025909	0.563106568872305	0.0473292411795138	2.31966807832957	0.444178952854708
1240	Tom1	0.06454326160226	-0.129867033783333	0.122146596280094	-0.38188066384676	-1.01000374039419	0.444178952854708
1241	Arhgap31	0.0646634080290676	-0.184376929456791	-0.0178373136036056	-0.350916545309977	-2.16988696331546	0.444567443435943
1242	Gpr89	0.064825822503656	-0.0910857033389986	0.244908510000456	-0.427079916678453	-0.531332656823389	0.445325215459898
1243	Tmem106b	0.0649705577055473	-0.171854336055368	0.066584204128628	-0.410292876239364	-1.412642054408	0.445960417010241
1244	Spns3	0.0651205636747076	-0.415439903184488	0.00114712213384621	-0.832026928502821	-1.95456698959887	0.4464019497436
1245	Trim28	0.0651395250153284	-0.13898247925401	0.0364391424593506	-0.31440410096737	-1.55283397314071	0.4464019497436
1246	Gm26520	0.0652609242354503	-0.246477340637658	-0.000289964526015235	-0.492664716749301	-1.96227247020151	0.446874964347401
1247	Adam15	0.0655297892446428	-0.0836306332769796	0.0388713473206887	-0.206132613874648	-1.33804391102454	0.447004078748447
1248	Commd6	0.0656989117147859	-0.161044505240555	-0.00689688978938688	-0.315192120691724	-2.04765691156313	0.447004078748447
1249	D230025D16Rik	0.0656603584322369	-0.474185619139092	-0.0480228009970469	-0.900348437281137	-2.180825487196	0.447004078748447
1250	Lgals9	0.0655898962951902	-0.147075175650062	-0.021029225575058	-0.273121125725067	-2.28696001039694	0.447004078748447
1251	Plxnb2	0.0656770630876812	-0.00052919953596706	0.138778839307281	-0.139837238379215	-0.0074454571304233	0.447004078748447
1252	Poglut1	0.0656698640374845	0.239784160256298	0.485974773447804	-0.00640645293520875	1.90896115848229	0.447004078748447
1253	Snrpg	0.0653854165833694	-0.0880568420967808	0.0584090229952391	-0.234522707188801	-1.1783512765489	0.447004078748447
1254	Tbc1d10a	0.0656131658475049	0.152526734026682	0.318263121681062	-0.0132096536276987	1.80374937334357	0.447004078748447
1255	Ccdc97	0.0659245601687981	-0.125885350042965	0.111832406770219	-0.363603106856148	-1.03791469166238	0.447190590649026
1256	Gnb1	0.0659359778523763	-0.12540036346445	-0.018509925077953	-0.232290801850946	-2.29936559105368	0.447190590649026
1257	Tmem135	0.0657982627791798	-0.179615847571965	-0.0222327984954015	-0.336998896648528	-2.23683931884194	0.447190590649026
1258	Vash1	0.0658867991682066	0.467684530222705	0.904593650702864	0.0307754097425456	2.09802174501565	0.447190590649026
1259	Il10rb	0.0660650208609839	0.0732208002429175	0.176790457930135	-0.0303488574443003	1.3856387536659	0.447709895143697
1260	Endod1	0.0661335909341437	-0.237106231397348	0.0164108873356444	-0.49062335013034	-1.83308991665478	0.447800310173103
1261	Ptrh2	0.0661833322935166	-0.353516210976745	-0.0492940483788905	-0.657738373574599	-2.27754294936555	0.447800310173103
1262	Wdr34	0.0664622379259505	0.464949258374071	0.962276844364682	-0.0323783276165389	1.8323612578953	0.449331072887646
1263	Chuk	0.0666843039562109	-0.040252053030079	0.156928398900725	-0.237432504960883	-0.40010342541682	0.449602828539711
1264	Plekhf2	0.0666334235444779	0.154418342745119	0.293670677602504	0.0151660078877336	2.17342417017824	0.449602828539711
1265	Rif1	0.0667659146460167	-0.0510042042637975	0.273606420106241	-0.375614828633836	-0.307957891431215	0.449602828539711
1266	Tlr1	0.0667219307295078	0.394500125048128	0.725911626357829	0.0630886237384276	2.33306941350936	0.449602828539711
1267	Zbtb44	0.0667641509983259	-0.23644019490547	0.0964221792454866	-0.569302569056426	-1.3922098215348	0.449602828539711
1268	4933434E20Rik	0.0670234518843635	-0.13948337736456	-0.0193418644989349	-0.259624890230185	-2.27550319249199	0.450981144698257
1269	Sept7	0.0671732291728971	-0.0394110528648035	0.0737741910895948	-0.152596296819202	-0.68245860952458	0.451632774864585
1270	Rpl21	0.0672536400308594	-0.119894390417851	-0.0166525567501464	-0.223136224085556	-2.27609951140261	0.451817367514403
1271	Med13	0.0673234140798482	-0.411656213537869	-0.0451868010966833	-0.778125625979054	-2.20163354745422	0.451930266663465
1272	Emc2	0.0674885630345199	-0.0923533430523297	0.079882656180412	-0.264589342285071	-1.05093724332183	0.452682719976827
1273	Flot1	0.0676155470935463	0.170262084051004	0.337198489444292	0.00332567865771535	1.99901005347822	0.453178199373242
1274	St13	0.0677587359602029	-0.0601006515479517	0.0496512509327438	-0.169852554028647	-1.0732853811085	0.453425517813687
1275	Zfp938	0.0677149414137903	-0.544422538312683	-0.0690036762344238	-1.01984140039094	-2.24443885713792	0.453425517813687
1276	Mras	0.0678183135248963	-0.359623883382507	-0.0456541239467215	-0.673593642818293	-2.24496098183719	0.453468535262081
1277	Per1	0.0680808988959328	0.44346336134307	0.854228766830709	0.0326979558554302	2.11598203033591	0.454867838198981
1278	Rce1	0.068163981183946	0.221107276931819	0.426814628663165	0.0153999252004725	2.10669329928499	0.455066578608316
1279	Acap2	0.0682334716125084	-0.188084969876475	-0.0157255163984202	-0.36044442335453	-2.13878472896253	0.455174339169602
1280	Eif3d	0.0685231568762478	-0.0630137475977554	0.132472597597484	-0.258500092792994	-0.631781599370276	0.456749667553239
1281	Arhgap9	0.0686025596512138	-0.210214428555026	-0.030524576391462	-0.389904280718589	-2.29291027866995	0.456838024734567
1282	Cuta	0.06878828666063	-0.12101097132619	0.0270770731504772	-0.269099015802858	-1.60159549929712	0.456838024734567
1283	Gm10384	0.068964765102921	-0.497310776612352	-0.0578342379442751	-0.936787315280428	-2.21789134463904	0.456838024734567
1284	H2afx	0.068839814292569	0.389787084568481	0.720725987942291	0.0588481811946717	2.30848848414221	0.456838024734567
1285	Mydgf	0.0688450110439386	-0.087116884555245	0.0432289833025671	-0.217462752413057	-1.30994529385367	0.456838024734567
1286	Polr3h	0.0686726631354704	-0.442280634567946	-0.0528995516149934	-0.831661717520898	-2.2262358208024	0.456838024734567
1287	Taf6	0.0689492572479974	-0.222721029776216	-0.0222170991653276	-0.423224960387104	-2.17714034648132	0.456838024734567
1288	Uba1	0.0689407826800505	-0.0827364432925515	0.117545162480502	-0.283018049065605	-0.809662217538296	0.456838024734567
1289	Rel	0.0691269165694663	-0.196410942627654	0.0232882245751393	-0.416110109830447	-1.75220679541506	0.4575569062612
1290	Pxdc1	0.0692236096130318	-0.297594072510302	-0.0246475524317001	-0.570540592588904	-2.13695219109159	0.45784173427782
1291	Psmd11	0.0694368572316329	-0.148896095553807	-0.0219555266299956	-0.275836664477618	-2.29895759250339	0.458186593890404
1292	Sbf2	0.0693817003109334	-0.211008568736018	-0.0194271736691742	-0.402589963802862	-2.15871272368407	0.458186593890404
1293	Ubtf	0.0694166252732618	-0.206278583505998	-0.0246964912694297	-0.387860675742566	-2.22653340686794	0.458186593890404
1294	Plekho2	0.0696129369212674	0.358392739307076	0.662974719696469	0.0538107589176827	2.30623249761687	0.458993491354137
1295	Fbxl14	0.0697115751787456	0.226005256575193	0.422317834440564	0.0296926787098215	2.25641254381515	0.459288926196955
1296	Hfe	0.0699337639719338	0.0456977633080022	0.170651561574273	-0.0792560349582687	0.716792698584954	0.460275052909829
1297	Nat6	0.0699691448223216	0.13353918282974	0.397659954210318	-0.130581588550838	0.990955718867202	0.460275052909829
1298	Ccr1	0.0701464845257351	0.372182403394998	0.710682265984398	0.0336825408055976	2.1549908491945	0.460731182427692
1299	Stip1	0.07011310768512	0.171812336875852	0.340089560990309	0.00353511276139409	2.00113826543328	0.460731182427692
1300	Fam126b	0.0703914448604488	-0.389961211038157	-0.0445514652811002	-0.735370956795214	-2.21276306876409	0.461656785615675
1301	Tnks	0.0703956256547108	-0.279791176181791	0.114694684591987	-0.674277036955569	-1.39011478746734	0.461656785615675
1302	Nfat5	0.0707511512495506	-0.237472018468358	0.00756401820327104	-0.482508055139987	-1.89946185000429	0.462987267207599
1303	Rnft1	0.0706965664095138	-0.223366275808018	-0.02986936624096	-0.416863185375077	-2.26251601084531	0.462987267207599
1304	Slc35e3	0.0708105159405873	-0.286057252823255	0.113115535754817	-0.685230041401326	-1.40455945167814	0.462987267207599
1305	Xlr3b	0.0708155630222593	-0.455477775307305	-0.0121272549228758	-0.898828295691734	-2.01357615321319	0.462987267207599
1306	Ctdsp2	0.071084633090896	0.0487975965769291	0.40412046031034	-0.306525267156482	0.269167964081966	0.463263991235105
1307	Efnb1	0.0710458707283365	-0.269169702846211	-0.0104737442373752	-0.527865661455047	-2.03931644755854	0.463263991235105
1308	Rock2	0.0710682164615863	-0.122797613611629	0.0240856157025153	-0.269680842925774	-1.63857304329489	0.463263991235105
1309	Rps23	0.071129375119314	0.0520203939444458	0.15659935040292	-0.0525585625140283	0.97493895565103	0.463263991235105
1310	Zfp266	0.070945255002383	-0.144192481530099	0.129864069531169	-0.418249032591367	-1.03121808088897	0.463263991235105
1311	2510009E07Rik	0.0712800816382808	-0.0605212931566635	0.191488710738375	-0.312531297051702	-0.470693833782311	0.463572866981766
1312	Serinc1	0.0713185754492059	-0.0276806415662041	0.0765723651757954	-0.131933648308204	-0.520398041593039	0.463572866981766
1313	Sqor	0.0713398000875596	-0.1520876686329	0.0118207803720186	-0.315996117637818	-1.81861493304839	0.463572866981766
1314	Rps27rt	0.0714145978857994	-0.17276341390902	-0.023042474406992	-0.322484353411049	-2.26160796368285	0.463705745176286
1315	C1qa	0.0718077686669453	-0.0922631648628294	2.0874147383159	-2.27194106804156	-0.0829629368481969	0.464911740954645
1316	Cct7	0.0717155929686116	0.101380264838618	0.226177004513319	-0.0234164748360834	1.59220239522895	0.464911740954645
1317	Ppp1r9a	0.0717075272246153	-0.232197493688801	-0.0320217028620354	-0.432373284515567	-2.27349532653708	0.464911740954645
1318	Tstd1	0.0718182928478928	-0.123731311632759	0.286993391334102	-0.53445601459962	-0.590441511816433	0.464911740954645
1319	Grcc10	0.0720414872253159	-0.13848891561433	-0.0193739801271358	-0.257603851101523	-2.27875107140762	0.465849238977807
1320	Wdr1	0.0720723154536692	-0.142831017380734	-0.0136295252040078	-0.27203250955746	-2.166721492338	0.465849238977807
1321	Cars2	0.0722606055529312	0.285331811970764	0.552784265551595	0.0178793583899325	2.09098876311948	0.466369622351368
1322	Zfp866	0.0722621472982312	0.348876692345044	0.717154104203333	-0.0194007195132443	1.85671379787166	0.466369622351368
1323	Gm30329	0.0725047131774413	-0.50160865473487	-0.00924160088992143	-0.993975708579819	-1.9967519961714	0.467581415593295
1324	Sdad1	0.0726446817116809	0.362872225207297	0.678669130449715	0.0470753199648798	2.25213255921635	0.468130229882221
1325	Kpna6	0.0728288593044117	0.36828623727252	0.726334096147783	0.0102383783972572	2.01600915398124	0.468609221406667
1326	Mmp14	0.072778081442318	0.371083058546887	0.700495604497276	0.0416705125964984	2.20789839053186	0.468609221406667
1327	St3gal5	0.0729326008930745	-0.115762565506462	0.00251791112326563	-0.23404304213619	-1.91824099475771	0.468923097829474
1328	1600012H06Rik	0.0734756932226516	0.245233721565997	0.4584241479224	0.0320432952095952	2.2545536883563	0.469201315942673
1329	2700062C07Rik	0.0731884932622617	0.245780953179204	0.48536698376004	0.00619492259836837	2.01064233648895	0.469201315942673
1330	Aamdc	0.0735319936107564	-0.272438621884709	-0.0148168277824972	-0.530060415986922	-2.07268910905846	0.469201315942673
1331	Ccdc12	0.0733412254283927	-0.118754847625499	-0.00117685032864284	-0.236332844922355	-1.97958146665714	0.469201315942673
1332	Cd302	0.0734006386755643	-0.0989032778617183	0.0205202047328369	-0.218326760456273	-1.62318882643909	0.469201315942673
1333	Cdc42se1	0.0732031839661887	0.118944515087484	0.270975443114416	-0.0330864129394471	1.53341802721058	0.469201315942673
1334	Cmtm4	0.0735397990981109	-0.515458479830144	-0.0629559033061091	-0.96796105635418	-2.23265039450927	0.469201315942673
1335	Denr	0.0733672014821754	0.129714311897137	0.267078135699047	-0.0076495119047725	1.85081757744611	0.469201315942673
1336	Espl1	0.0734081524425555	-0.060119347235018	0.316048279584928	-0.436286974054964	-0.313242679469314	0.469201315942673
1337	Mzt2	0.0735807970852433	-0.0936271912475704	0.0769869859124938	-0.264241368407635	-1.07556081137808	0.469201315942673
1338	Slco4a1	0.0733784932426545	0.263222116670804	0.489255436910434	0.0371887964311753	2.28243282035693	0.469201315942673
1339	Trove2	0.0736647811722997	-0.340439756435615	0.0323530934221964	-0.713232606293426	-1.78986711191991	0.469386044034399
1340	2310022A10Rik	0.0742744418404281	0.35947373892094	0.689031200021673	0.0299162778202061	2.13788387408908	0.470176523151137
1341	Cd72	0.0740556053225664	0.479295731161723	0.891850461588826	0.0667410007346205	2.27703696440043	0.470176523151137
1342	Cops4	0.073901125184125	-0.131926933953393	-0.00634729711184887	-0.257506570794936	-2.05902840335261	0.470176523151137
1343	Exosc7	0.0742822492706985	-0.225578500220696	-0.0298890615872041	-0.421267938854189	-2.25932344232018	0.470176523151137
1344	Prkar1a	0.0741579887414842	0.0215927653338619	0.127495967088826	-0.0843104364211017	0.399620046227836	0.470176523151137
1345	Rab8b	0.0741303324606605	0.0224840335467913	0.171699843471644	-0.126731776378061	0.295329938570816	0.470176523151137
1346	Rrp1b	0.0739462574434326	-0.280326774201522	-0.0236881586567903	-0.536965389746254	-2.14087182543077	0.470176523151137
1347	Zbtb7a	0.0742848046422566	0.158862126435134	0.295130902435444	0.0225933504348246	2.28492583157571	0.470176523151137
1348	Zfp87	0.0741509736537972	-0.345050610846184	-0.00699577920981009	-0.683105442482559	-2.00052389971314	0.470176523151137
1349	Lrch1	0.0743566133194361	0.213994116710655	0.414282533884365	0.0137056995369451	2.09408395939632	0.470282153329451
1350	Acin1	0.0749611571033051	0.0426089838564563	0.18492682474033	-0.0997088570274168	0.586799752285774	0.470287477497434
1351	Cdc40	0.0749556339428971	-0.0217336004783443	0.161108931895901	-0.20457613285259	-0.232971364150377	0.470287477497434
1352	Gm3248	0.0749099146081784	0.27303182057593	0.605196552340754	-0.0591329111888938	1.61104561618873	0.470287477497434
1353	Mark2	0.0744825644397913	0.175199079397057	0.355001411207765	-0.00460325241365211	1.90978549768926	0.470287477497434
1354	Mettl16	0.0745884754764531	-0.262170974846967	0.00012707324983724	-0.524469022943771	-1.95901445786654	0.470287477497434
1355	Msh6	0.0746013023058593	-0.436773989562407	0.108167775406667	-0.981715754531481	-1.57092251678447	0.470287477497434
1356	Pla2g12a	0.074761874740055	-0.303364250593058	-0.010975304875002	-0.595753196311113	-2.03353448913462	0.470287477497434
1357	Ptpn23	0.07496377981675	-0.443846043666885	0.0470049521869374	-0.934697039520707	-1.7722735975191	0.470287477497434
1358	Vkorc1l1	0.074913138880504	-0.139279771290918	0.210794675261682	-0.489354217843519	-0.779786523105047	0.470287477497434
1359	Zeb2	0.0748534801083262	0.12569163314069	0.234232783555636	0.0171504827257434	2.26965600762464	0.470287477497434
1360	Zfp397	0.074558701334389	-0.21992991964223	-0.0268042557666763	-0.413055583517784	-2.23199088599287	0.470287477497434
1361	Cldnd1	0.0750835747680508	-0.118811277936287	-0.00447485301470538	-0.233147702857869	-2.03667226670777	0.470347327401622
1362	Gm37494	0.0750368299114406	-0.0589369703097972	0.180968165299521	-0.298842105919115	-0.481500068232063	0.470347327401622
1363	Osbpl1a	0.0751701410642826	-0.242180662917231	0.112724999654181	-0.597086325488643	-1.33744097975416	0.470409828803305
1364	Uqcrq	0.0752038216699143	-0.0413389767051675	0.0844631352242323	-0.167141088634567	-0.644050439672576	0.470409828803305
1365	Tmed3	0.0753724596932894	-0.089124715425294	0.0331458662268151	-0.211395297077403	-1.42864481386839	0.47111928652245
1366	Saraf	0.0755918703630961	-0.0500542738595972	0.0532710934366069	-0.153379641155801	-0.94947229905196	0.472144830115619
1367	Rmnd5b	0.0756902764982291	-0.295577720108317	-0.0283410226836938	-0.562814417532941	-2.16782235234802	0.472413635027718
1368	Nipal3	0.075800748863161	0.0256730585695628	0.485270403037692	-0.433924285898566	0.109483378820566	0.472757302120241
1369	Pdap1	0.0758819270033822	-0.229252277458928	-0.00943205082443413	-0.449072504093421	-2.04406215966832	0.472917897145988
1370	Ipo7	0.0761276065424838	0.244126874789111	0.472799717401743	0.015454032176479	2.09242110597065	0.474102729212023
1371	Cyba	0.076281958223458	-0.139244730927925	0.00867614398066857	-0.28716560583652	-1.84500434995635	0.474717481810754
1372	Ascc1	0.0766083958769129	-0.243374136950089	-0.000161736188056399	-0.486586537712122	-1.96126736011874	0.475123242121143
1373	Cnpy2	0.0766255955413377	-0.139531626248515	-0.0118755342191056	-0.267187718277925	-2.14229464339539	0.475123242121143
1374	Mfn2	0.076440231876982	-0.304730206449782	0.0543844108516715	-0.663844823751235	-1.66314653001625	0.475123242121143
1375	Ncor1	0.0765191382911462	-0.126987530963978	-0.00880680745201752	-0.245168254475939	-2.10602016791573	0.475123242121143
1376	Tirap	0.0765963494393356	0.34594821318425	0.647652791712069	0.0442436346564304	2.24738398623471	0.475123242121143
1377	Bloc1s5	0.0766908378068616	-0.332319050603392	-0.0408638982459138	-0.623774202960869	-2.23476361728652	0.475182446018986
1378	Bckdha	0.0767756860260107	-0.164001628924854	0.0273776025262496	-0.355380860375957	-1.67958290803745	0.475362955859161
1379	C87436	0.0770771279364107	-0.254443331905576	-0.0293981199173798	-0.479488543893771	-2.21599811982428	0.476883289016284
1380	Cflar	0.0771365250007462	-0.133275875809987	-0.00126883696512234	-0.265282914654852	-1.97880294021738	0.476904950222005
1381	Tubb5	0.0774471392590093	-0.106538820720467	-0.00143183582610339	-0.21164580561483	-1.98666389086652	0.478478632989042
1382	Cdkn2aip	0.0775407941013964	-0.165891546112274	0.0897120137888914	-0.42149510601344	-1.27205370631554	0.478710604394438
1383	Eef1d	0.0778237670026366	0.151472699982665	0.286437733571492	0.0165076663938387	2.19968853200539	0.479763280394867
1384	Guk1	0.0777970325433558	-0.206418317474066	0.0469792964040415	-0.459815931352173	-1.59659146669446	0.479763280394867
1385	Scfd1	0.0778995982231214	0.124195941847276	0.287300506356227	-0.0389086226616741	1.49241422997291	0.479884023133337
1386	Ash1l	0.0781809746009303	-0.176647786656348	-0.0115008039954621	-0.341794769317234	-2.09645549810677	0.481269895595337
1387	Mat2b	0.0784148541919612	-0.132154502014717	-0.00343843148868297	-0.26087057254075	-2.01232109778617	0.482014074903323
1388	Orc6	0.078371671322365	0.106602728399553	0.559622144033936	-0.346416687234831	0.461210935130106	0.482014074903323
1389	4933406I18Rik	0.0787216968649219	-0.339946340712591	0.0395700818372878	-0.71946276326247	-1.75560936203042	0.482509710956547
1390	Il6	0.0787081228962345	0.318541430412603	0.698722094273083	-0.0616392334478765	1.64219222738191	0.482509710956547
1391	Msrb1	0.078640534909239	-0.155150046388504	0.122671310854613	-0.432971403631622	-1.09454689207023	0.482509710956547
1392	Tecpr1	0.0785958969980695	-0.292310656789481	-0.0333612730080263	-0.551260040570936	-2.21247238065705	0.482509710956547
1393	Sprtn	0.0788729098981521	0.437510883221691	0.853090547756501	0.0219312186868816	2.06339637652554	0.483089495514023
1394	Ogt	0.0789470088560758	-0.151175930721196	-0.0117773222285034	-0.290574539213888	-2.12555478671366	0.483196470272624
1395	Ak1	0.0793162095540876	-0.114739575178409	0.062935138921199	-0.292414289278017	-1.26571434821633	0.484554803571368
1396	Btbd2	0.0793961105711173	-0.227104090463557	0.0111180890115287	-0.465326269938642	-1.86849032710176	0.484554803571368
1397	Dzip3	0.0793821668969422	-0.302383108155764	-0.0237804462123525	-0.580985770099176	-2.12725893350924	0.484554803571368
1398	Poc1b	0.0793342770201536	-0.349032887129354	-0.0243286826264927	-0.673737091632215	-2.10681561466365	0.484554803571368
1399	Vps41	0.0795740873846243	-0.208211066909609	-0.00901553269402694	-0.407406601125191	-2.04867139181863	0.484947223975439
1400	Zfp119a	0.0795479990287069	-0.256054241088219	0.192706562737266	-0.704815044913703	-1.11831756771879	0.484947223975439
1401	Gm12802	0.0797562649710942	-0.674447849804371	-0.0479797158123882	-1.30091598379635	-2.11007300027165	0.485174891211542
1402	Hacd3	0.0798329140327749	0.167004812190777	0.374090266190767	-0.0400806418092143	1.58062003301696	0.485174891211542
1403	Hmgb2	0.0798957714665045	0.250455565875166	0.470006001663016	0.0309051300873173	2.23585932353723	0.485174891211542
1404	Nat10	0.0798822397859979	0.524682942364093	0.978020546284425	0.0713453384437608	2.26841907982742	0.485174891211542
1405	Ubn1	0.0798385070780656	-0.180986168055202	-0.000546462819113386	-0.36142587329129	-1.96589974819557	0.485174891211542
1406	Tcerg1	0.0800326354031398	-0.224853975471968	0.0882809445626051	-0.537988895506541	-1.40739874574529	0.485430130787405
1407	Yrdc	0.080051593297923	0.216908190353794	0.433927171309851	-0.000110790602263183	1.95896340113806	0.485430130787405
1408	Cdk5rap3	0.0803980088398176	-0.204163335640028	-0.0245199291679479	-0.383806742112108	-2.22748383965993	0.486324720510661
1409	Commd9	0.080294529021154	-0.195977034013991	-0.0239283951207719	-0.368025672907211	-2.23255429938506	0.486324720510661
1410	Mbtps1	0.0804064145861942	-0.222215323030747	0.0102398081680865	-0.454670454229581	-1.87362622501397	0.486324720510661
1411	Tmem256	0.0804271191561817	-0.142546449679139	0.00398016506005089	-0.289073064418329	-1.90672464516058	0.486324720510661
1412	Bola2	0.0804874790727498	0.16748191339233	0.360417110609679	-0.0254532838250185	1.70139260770044	0.486345022272451
1413	Hinfp	0.0805512086584644	0.395940490486861	0.768096557455175	0.0237844235185473	2.085224910337	0.4863856420906
1414	Smad1	0.0806420089283864	0.0278617907542053	0.20479998289305	-0.149076401384639	0.308628147280843	0.486589547508481
1415	Fars2	0.0807559349883528	-0.10551538037623	0.218883966794503	-0.429914727546963	-0.637505430131499	0.486932605880301
1416	Exoc6	0.0808832403491204	0.411133999339716	0.771499735049021	0.0507682636304106	2.2360833777376	0.48735579566292
1417	Pmpcb	0.0811129507630364	0.266985175587202	0.499937657145466	0.0340326940289367	2.2463007264687	0.488222595625638
1418	Zc3h10	0.0811415424984945	0.230307184976675	0.501255798057902	-0.0406414281045522	1.66597563575557	0.488222595625638
1419	Anks3	0.0812594682409097	0.110866503722234	0.344629326919088	-0.12289631947462	0.929550522259341	0.488243509177072
1420	Atp5c1	0.0812073169573287	-0.0222646970948558	0.0981840894938454	-0.142713483683557	-0.362295093778092	0.488243509177072
1421	Rpl35a	0.0813537335405161	-0.117292311256	-0.013534767298005	-0.221049855213995	-2.21563364894498	0.488465907507166
1422	Trim39	0.0814728440909283	0.431749914910229	0.832028281114635	0.0314715487058239	2.11406449860484	0.48883706454557
1423	Cox8a	0.0815501199067554	-0.104660744636189	0.00626450422217956	-0.215585993494557	-1.84927500450316	0.488956867915978
1424	Lgals1	0.0817150247585055	0.426167459178115	1.025914464748	-0.173579546391774	1.39270869819243	0.489601538791832
1425	D8Ertd738e	0.0818855213712988	-0.131472493426197	-0.0159715282141263	-0.246973458638267	-2.23098873329671	0.489934970785358
1426	Pitpnc1	0.0818418445730106	-0.185638453805614	-0.0220901136506599	-0.349186793960568	-2.22469199785202	0.489934970785358
1427	Fcrl1	0.0820588540846361	-0.184854735389019	-0.0123622544078565	-0.357347216370181	-2.10043140241995	0.490284413900641
1428	Rassf5	0.0820370028865656	0.159794075302176	0.310151754539017	0.00943639606533442	2.08297064788964	0.490284413900641
1429	Trim36	0.082289950601915	0.263735459102314	0.587131629742867	-0.059660711538239	1.59838627731065	0.490977523451426
1430	Zfp111	0.0822343930953992	0.464026670011363	0.872215858436947	0.0558374815857798	2.22807361605103	0.490977523451426
1431	Arpc4	0.0826832592070705	-0.0730031263514227	0.0301233093226315	-0.176129562025477	-1.38745703245142	0.491509594623165
1432	Bysl	0.0826654754841674	0.431324329664635	0.810855725215646	0.0517929341136232	2.22743141070378	0.491509594623165
1433	Lxn	0.082612949520637	0.258171672733833	0.506103826740491	0.0102395187271739	2.04090987074304	0.491509594623165
1434	Mrps12	0.0825631235719029	-0.120158078479591	0.0708147261802648	-0.311130883139446	-1.23318870815663	0.491509594623165
1435	Timm17b	0.0825755302298948	0.161416029882535	0.367798049754337	-0.0449659899892675	1.53293201265172	0.491509594623165
1436	Tmem164	0.0827247747162289	0.205678060749608	0.518215415220777	-0.10685929372156	1.28983491321023	0.491509594623165
1437	Tmem123	0.0829497294088057	-0.0751736986951802	0.11536632592404	-0.2657137233144	-0.773264002257071	0.492503195070237
1438	Churc1	0.0830631974806855	0.0362426717652968	0.17394086935013	-0.101455525819537	0.515869725307955	0.492833936651745
1439	Rftn1	0.0831993465660631	0.436351118618333	0.813742363911804	0.058959873324861	2.26616936076681	0.493298696943468
1440	Eif4a3	0.0833132379900515	-0.172871047618854	-0.00371520031904471	-0.342026894918664	-2.00301102628833	0.493524901370533
1441	Rad21	0.0833531859909678	-0.147840267211861	0.0650531733233985	-0.360733707747121	-1.36106400681723	0.493524901370533
1442	Pcif1	0.0834136306451097	-0.0749973305316399	0.104357562362385	-0.254352223425665	-0.819559836962536	0.493540288948735
1443	Avl9	0.083569334664822	-0.181215621799138	0.0691688660855969	-0.431600109683872	-1.4185227494039	0.494118893527555
1444	Cnbp	0.0836687845276615	0.0330684069994246	0.13560622593154	-0.0694694119326904	0.632087627959922	0.494364314120504
1445	Akr1e1	0.0838378259591309	-0.322684956976937	-0.0177961193271514	-0.627573794626723	-2.07436552581871	0.494685864539202
1446	Ralgps1	0.0838391655091053	-0.265971004721981	0.0109670293898698	-0.542909038833832	-1.88234740619439	0.494685864539202
1447	Pef1	0.0840961170238705	0.0850680661179364	0.374695505231231	-0.204559372995358	0.57567178833635	0.495859067344619
1448	Fam89b	0.0841938375836245	-0.308072136115156	-0.0322236189514895	-0.583920653278823	-2.18891983772301	0.496092418690252
1449	Gtf2h4	0.0844888813475521	-0.377921153381381	0.00880400313750901	-0.764646309900271	-1.91534436572699	0.497144231487803
1450	Hnrnpa3	0.0844366880434365	-0.0833579036225109	0.0274422644168497	-0.194158071661871	-1.47453286234046	0.497144231487803
1451	Rnf19b	0.0846386048868551	0.182613953250265	0.415584720376866	-0.0503568138763362	1.53631623340323	0.497681996481494
1452	Agpat2	0.0849645865211845	0.231078034463404	0.446632362379567	0.0155237065472417	2.10111589753248	0.497927812421973
1453	Blmh	0.0849530206106533	0.212410068313502	0.399542947603524	0.025277189023481	2.2247083752874	0.497927812421973
1454	Ccdc94	0.0849722099022963	0.498349210448139	0.933806333714202	0.0628920871820753	2.24303714881599	0.497927812421973
1455	Mrm3	0.0848633087439525	0.404582798154911	0.77132349947793	0.0378420968318929	2.1622026415051	0.497927812421973
1456	Ptges2	0.0849209912087328	0.312145617673717	0.590060327480983	0.0342309078664512	2.20137382795166	0.497927812421973
1457	Maged2	0.0851488957809099	-0.260536500149227	-0.0246769643071224	-0.496396035991331	-2.16502654907473	0.498278723458658
1458	Phf11b	0.0851097408913725	0.364549791288555	0.694117073778048	0.0349825087990628	2.16800786807453	0.498278723458658
1459	Wapl	0.0853329508011209	-0.179884742703667	-0.0116223162185256	-0.348147169188809	-2.09534371060895	0.499013527234519
1460	Arhgap30	0.0854101551115108	0.166786938516588	0.320893471192786	0.0126804058403911	2.12123643889303	0.499122906446171
1461	Ifi27l2a	0.0855515772337598	0.383040213549037	0.735812108480347	0.0302683186177273	2.1281316169839	0.499607157397973
1462	Tk2	0.0856560197961006	-0.213469568499729	-0.019803027061102	-0.407136109938356	-2.1603766089217	0.499874939056314
1463	P2rx4	0.0860652120868682	0.151095874401558	0.285201169928179	0.0169905788749378	2.20828320669004	0.501919610065044
1464	Gm31243	0.0861444893007025	-0.276106195756755	-0.0245017690110848	-0.527710622502425	-2.15082940547237	0.502038786006553
1465	Gm11772	0.086237232381741	0.417237998223438	0.795547051823349	0.0389289446235263	2.16164916413652	0.502085246644389
1466	Mtus1	0.0862701560689961	-0.115843617751458	0.0114912418468995	-0.243178477349815	-1.78308845941988	0.502085246644389
1467	Cask	0.0865244736551751	-0.217929491517515	-0.0150868006640971	-0.420772182370934	-2.10573993446044	0.502195108316975
1468	Cbx4	0.0864651499199214	-0.165866935186743	0.128627244590897	-0.460361114964383	-1.10390371530439	0.502195108316975
1469	Clta	0.0864916416120829	-0.0162573623889544	0.0871153190337116	-0.11963004381162	-0.308242413057692	0.502195108316975
1470	Tulp3	0.0863698027229698	0.210820934910743	0.727302960387554	-0.305661090566069	0.800030628811632	0.502195108316975
1471	Fam3c	0.0869400518244475	-0.185314798797797	-0.0191733799320571	-0.351456217663538	-2.18615161665064	0.502555909326684
1472	Lyl1	0.0866909802232172	0.078280046452933	0.199695462888517	-0.0431353699826512	1.26364572358297	0.502555909326684
1473	Mrpl46	0.0867386635444898	-0.0148907285540104	0.213782463210124	-0.243563920318145	-0.127628828916359	0.502555909326684
1474	Nicn1	0.0869132164350556	-0.441564255534625	0.0950763221505633	-0.978204833219814	-1.61271822090168	0.502555909326684
1475	Nup37	0.086852471859153	-0.502221454286914	0.0195074689453884	-1.02395037751922	-1.88668083909812	0.502555909326684
1476	Tra2a	0.086906848073013	-0.11470214167537	0.0287193799423519	-0.258123663293092	-1.56749185267016	0.502555909326684
1477	Vps13b	0.0870918359563236	-0.445307193365611	-0.0214447531017214	-0.8691696336295	-2.05912574020437	0.503092447108566
1478	Cacnb2	0.0874274550181149	-0.52277739067537	-0.0259025225647785	-1.01965225878596	-2.06213862567003	0.503327291642751
1479	Cops6	0.087311010697651	-0.115634530904076	0.019958810021061	-0.251227871829212	-1.67146494359412	0.503327291642751
1480	Gcnt1	0.0872056292845252	-0.0157351690061306	0.127287451090839	-0.1587577891031	-0.215632775583032	0.503327291642751
1481	Ndufs7	0.0872742010675019	-0.139936166928345	-0.0115048298759721	-0.268367503980718	-2.13553680596113	0.503327291642751
1482	Snd1	0.087414207104054	-0.219912103305783	-0.00224926410209469	-0.437574942509471	-1.98021767896007	0.503327291642751
1483	Ddx18	0.0878950955427369	0.202113563843176	0.38205195192384	0.0221751757625115	2.20150524935279	0.504997276209179
1484	Rcl1	0.0878386042300389	-0.312288905521438	-0.0148045618215475	-0.609773249221328	-2.05750326212436	0.504997276209179
1485	Rfx5	0.08778861087724	-0.206305406754086	0.196220733766103	-0.608831547274274	-1.00453393295488	0.504997276209179
1486	Hdac11	0.0879573969455793	0.363160083954077	0.686116573290473	0.0402035946176815	2.20395226191332	0.50501514854622
1487	Cnot11	0.088088710834986	0.19607344779624	0.45494765832617	-0.0628007627336896	1.48449277824372	0.505089301642541
1488	Tlr2	0.0880570760559651	0.187802679807739	0.356022719717072	0.0195826398984061	2.1881250820156	0.505089301642541
1489	Dnajb14	0.0882442606272146	0.211683929327945	0.401108627047612	0.0222592316082769	2.1902786837369	0.505641391317257
1490	Prpf18	0.0883272139083531	0.204622070399945	0.489804580394198	-0.0805604395943069	1.40629903437625	0.505777039641657
1491	Rbm4b	0.0884487086965391	-0.0823995140969933	0.0411216182118101	-0.205920646405797	-1.30746923182307	0.506133053386232
1492	Dync1li2	0.0886609189168904	-0.271576235610134	0.00398631486638584	-0.547138786086654	-1.93161095342011	0.507007345977821
1493	Taf5l	0.0887922519962944	0.343700003785768	0.652740699949554	0.0346593076219826	2.17977644131817	0.507418281334484
1494	Clstn1	0.0890863465494982	-0.219486968711098	0.00292873765233215	-0.441902675074528	-1.93415546403315	0.50875817186099
1495	Ccdc137	0.0893060400197045	0.332124223314014	0.645307292179997	0.0189411544480301	2.07850162030106	0.509337490073764
1496	Vamp8	0.0893071829758968	-0.104862310032661	-0.00189424038557648	-0.207830379679746	-1.99602023912962	0.509337490073764
1497	Wls	0.0894604182299994	-0.0728790549029063	0.0925290229528543	-0.238287132758667	-0.863563162626032	0.509870600092421
1498	Gmfg	0.0897508585196582	-0.148718515563261	-0.0129295952735441	-0.284507435852978	-2.14658849717892	0.510663655444059
1499	Hacl1	0.0896885257240176	-0.428260140859806	0.0882503006814352	-0.944770582401047	-1.62508709329209	0.510663655444059
1500	Vars	0.0897791236715997	-0.217453239105729	0.0338119135886322	-0.46871839180009	-1.69621816793368	0.510663655444059
1501	Mkln1	0.0903911299386113	0.100531515762728	0.22758098201661	-0.0265179504911527	1.55087743393136	0.513802212282632
1502	Arid5b	0.0907245219112606	-0.255940571003717	-0.0221634596842336	-0.4897176823232	-2.14578021996499	0.515353942041861
1503	Malt1	0.0909725859587375	-0.374659301096281	-0.013874446409294	-0.735444155783268	-2.03533692471306	0.516075866622306
1504	Usf2	0.0909466846978171	-0.0469935082364658	0.0912378089313597	-0.185224825404291	-0.666314881010898	0.516075866622306
1505	Psmd13	0.0910992419411109	-0.186196917889857	-0.0168766093783483	-0.355517226401365	-2.15531885279831	0.516450984878112
1506	Sik2	0.0911934475704092	-0.287340020236566	-0.0271085178953003	-0.547571522577831	-2.16413495642866	0.516641762729569
1507	Ncbp2	0.0915199605773833	-0.273294328170408	-0.0228023495400054	-0.523786306800811	-2.13838001249297	0.517866086033857
1508	Ndufaf8	0.0915309491020928	-0.165402147043269	0.0338093687150055	-0.364613662801543	-1.62732686379321	0.517866086033857
1509	Ebf3	0.0917008801957287	-0.397307195378961	0.0240210003017113	-0.818635391059633	-1.8482214143854	0.518483704327341
1510	Itpa	0.0918148877621611	0.272102282657792	0.574157101767339	-0.0299525364517547	1.76560889077222	0.518784518136926
1511	Atp1b3	0.0919236745492035	-0.144535364179217	0.00371789921028162	-0.292788627568716	-1.91081195655968	0.518935596888308
1512	Dnajb5	0.0919632703346369	0.368673747758177	0.709236722124125	0.0281107733922289	2.12174347195765	0.518935596888308
1513	Carm1	0.0920496014679822	0.48934156190249	0.927396512486935	0.0512866113180448	2.18943270972707	0.519079444629758
1514	Plxdc2	0.0922945720442602	-0.0833858824686633	0.0217599835463441	-0.188531748483671	-1.55434856977014	0.520053254972905
1515	Zfp326	0.0923441961186066	0.0952964725941204	0.327721813824685	-0.137128868636444	0.803602796275565	0.520053254972905
1516	Dhx58	0.092627757595851	0.260740969998226	0.641817050468679	-0.120335110472227	1.34105218532651	0.520619254155337
1517	Gpank1	0.0926271770113963	-0.345703363332948	-0.00244232104523739	-0.68896440562066	-1.97390923523162	0.520619254155337
1518	Ndc1	0.0926100111735232	-0.616258170056593	-0.0409607211760883	-1.1915556189371	-2.09951186267187	0.520619254155337
1519	Uso1	0.0927410463400065	0.152523898483758	0.315554820210438	-0.0105070232429226	1.8336481487296	0.52091284224683
1520	Zc3h14	0.0931581878713724	-0.208770832867146	-0.0189583579273815	-0.39858330780691	-2.1557240301086	0.522911617709572
1521	Degs1	0.0939786727530431	0.0907424467435467	0.238574958591192	-0.057090065104099	1.20306369190079	0.526132569507194
1522	Dirc2	0.0939551518832441	0.175199630051859	0.385287867354323	-0.0348886072506042	1.63447972821065	0.526132569507194
1523	Hnrnpu	0.0938910390188829	-0.0563269003613	0.0603780295739179	-0.173031830296518	-0.945964288999665	0.526132569507194
1524	Nrip1	0.0938001578801399	-0.086208157262662	0.0275760877153138	-0.199992402240638	-1.48495851460883	0.526132569507194
1525	Ppdpf	0.0942634843345998	-0.0542125297992496	0.146018310852763	-0.254443370451262	-0.530660539462035	0.526795007845614
1526	Umad1	0.0942612913651625	-0.284150806830198	0.0407937887139481	-0.609095402374344	-1.71390863304733	0.526795007845614
1527	Zfp260	0.094282228900639	-0.213727655800067	0.00237611697828305	-0.429831428578416	-1.9384136726662	0.526795007845614
1528	Kif2a	0.0943509075897687	0.0936553889187796	0.468417659748334	-0.281106881910775	0.48980701507806	0.526833732693656
1529	Ppp1r7	0.0944378800425819	-0.139912228041638	0.0691147128871774	-0.348939168970454	-1.31190231622704	0.526974488242844
1530	Ermard	0.0945736261699968	0.338802389297838	0.704723686896188	-0.0271189083005114	1.81470847763761	0.527042572490145
1531	Msh2	0.0945246599846512	-0.292015144466733	-0.0154168048883045	-0.568613484045162	-2.06920680350929	0.527042572490145
1532	Pld3	0.0947346146957589	-0.11607106170048	0.0124152609767937	-0.244557384377754	-1.77057834514946	0.527397270583173
1533	Tyw3	0.0947609019929682	-0.454886938153962	0.0279731906504938	-0.937747066958418	-1.84641879218096	0.527397270583173
1534	Cd79b	0.0949681311687195	-0.165368006801678	0.0475664572806469	-0.378302470884003	-1.52213658283684	0.528206059407767
1535	Ccnd3	0.0952570887347703	0.0828003015360741	0.269280623108789	-0.103680020036641	0.870255947389501	0.528435293293277
1536	H2afz	0.0951396143102536	-0.0612007078216604	0.0495446955358754	-0.171946111179196	-1.08312561534998	0.528435293293277
1537	Khdrbs1	0.0952494824793903	-0.175401254597566	-0.00896219956981609	-0.341840309625316	-2.06550164441304	0.528435293293277
1538	Sptssa	0.095085814435928	-0.0994814164285669	0.0261769984892555	-0.225139831346389	-1.55166682198351	0.528435293293277
1539	Selenos	0.0953402234865745	-0.102824224874262	0.00280402111879155	-0.208452470867316	-1.90793452638657	0.528552817925571
1540	Pin1	0.0956087735626208	-0.174298531670705	-0.015529088573394	-0.333067974768017	-2.15166620206267	0.529353702813939
1541	Wwc2	0.0955963887157279	0.229312710891042	0.440125221699805	0.0185002000822801	2.13196386125015	0.529353702813939
1542	Rinl	0.0957455090248279	-0.203196404506746	-0.0174646750614266	-0.388928133952066	-2.14426278057409	0.529766979896129
1543	Ptpn18	0.0958836024880158	-0.123924105195281	-0.0114801079925673	-0.236368102397995	-2.1600689146725	0.53018723034851
1544	Cox7b	0.0959903402113882	-0.121459553504425	0.048142739995423	-0.291061847004272	-1.40361516070655	0.530232804851013
1545	Elavl1	0.0960720954410223	-0.133860379206289	-0.00823195332516261	-0.259488805087416	-2.08839297604075	0.530232804851013
1546	Gpr160	0.096078283673191	0.205284488479731	0.404530001060996	0.00603897589846622	2.01936896240459	0.530232804851013
1547	Clns1a	0.0961431173583241	-0.192369018379767	-0.00256036246833785	-0.382177674291196	-1.98640228473882	0.530247625921927
1548	Fnta	0.0962090126790878	-0.163258812039192	-0.0144228395414188	-0.312094784536965	-2.1498928409958	0.53026827918474
1549	Gsto1	0.0963235900712873	-0.29763474690696	0.00737219800661193	-0.602641691820531	-1.91259049740863	0.530534401077349
1550	Pycr2	0.0964438415460582	0.177688237392917	0.340386876993027	0.014989597792807	2.14053753997268	0.530534401077349
1551	Sec13	0.0963849798997779	-0.158124797049639	-0.0141732719416471	-0.302076322157631	-2.1529393804442	0.530534401077349
1552	Fbxl20	0.0965423501116304	0.135789237908581	0.384863039566406	-0.113284563749245	1.06852673391392	0.530734105123989
1553	Cdk12	0.0967770580352467	-0.22267126367456	-0.0182054184739608	-0.427137108875159	-2.13447706518409	0.531068240489213
1554	Csf3r	0.0966946123530512	0.0426447799497323	0.1588520628494	-0.0735625029499357	0.719251244367145	0.531068240489213
1555	Tmem50a	0.0967898633334185	-0.0937819712563975	0.00948550944541422	-0.197049451958209	-1.77993386507089	0.531068240489213
1556	Mbtps2	0.0969386287894825	-0.20598000347533	0.0543314862478128	-0.466291493198474	-1.55088578216988	0.531201272210575
1557	Zfp593	0.0969058625384535	0.431341935058417	0.848795313145632	0.0138885569712018	2.02517143737111	0.531201272210575
1558	Lamtor1	0.0971282484178885	-0.144327252555933	-0.00832374208254977	-0.280330763029316	-2.07991849631415	0.53182266217276
1559	Tmem106a	0.0971766913182528	0.258272874545869	0.493461927858547	0.0230838212331914	2.1523345800476	0.53182266217276
1560	H2-DMb1	0.0973295063232261	-0.124936086457645	-0.00907451162959225	-0.240797661285698	-2.11347230684351	0.532317530737029
1561	Spsb1	0.0974304370712354	0.105383213051732	0.336734415717869	-0.125967989614404	0.892786809734356	0.532528180071608
1562	Pick1	0.0974978047928033	0.28153362286394	0.680214508108726	-0.117147262380845	1.38405371732735	0.532555230788859
1563	Upf2	0.097560495556057	-0.22086696768214	-0.0148198489238592	-0.426914086440422	-2.10093353714595	0.532556716624618
1564	Npl	0.0976660057829049	0.109258497007857	0.258528461158555	-0.0400114671428403	1.43460019139676	0.532628001231118
1565	Terf1	0.0976984085708743	0.236623935703059	0.457412401485165	0.0158354699209537	2.10053722786322	0.532628001231118
1566	Ubald2	0.0978031085569871	0.0755438270148428	0.229188650788895	-0.0781009967592093	0.963671776025175	0.532858315586343
1567	Sem1	0.0978971961573927	-0.0718921177256003	0.0505768400112593	-0.19436107546246	-1.15054430215079	0.533030553678924
1568	Sh3glb1	0.0982096358398166	-0.114424188722631	-0.00678804769763371	-0.222060329747627	-2.08356864823394	0.534050103878467
1569	Sirt5	0.0981720494225074	-0.368270072857514	0.00568801656228013	-0.742228162277309	-1.93015233472969	0.534050103878467
1570	Foxo3	0.0985227187744028	-0.281732175544706	-0.0049609784420428	-0.558503372647369	-1.995095310257	0.534697151906632
1571	Mitf	0.0987046430207391	0.0689279271260099	0.333361248989095	-0.195505394737075	0.510889678139464	0.534697151906632
1572	Prrc2a	0.0985873069656388	-0.191471722494077	-0.00837000174720451	-0.37457344324095	-2.04955845644421	0.534697151906632
1573	Snap23	0.0985330514579984	0.162077390822118	0.309485302335201	0.0146694793090357	2.15501220700343	0.534697151906632
1574	Tspan14	0.0985373067692377	0.113316527234962	0.22892907162655	-0.00229601715662517	1.9210399131207	0.534697151906632
1575	Wars	0.0986633112034008	-0.280497861780645	-0.0222967310291894	-0.5386989925321	-2.12921494662145	0.534697151906632
1576	Dnaja3	0.0991434821180739	0.0372441227733718	0.27986316329484	-0.205374917748097	0.300871436613968	0.535713862844463
1577	Ndufb11	0.0990454660723845	-0.153985027697909	-0.0107481067038875	-0.297221948691931	-2.10703432014502	0.535713862844463
1578	Nenf	0.0990235985758465	-0.0916387362799184	0.0843603307640137	-0.26763780332385	-1.02050894765579	0.535713862844463
1579	Ptpre	0.0990814413623514	-0.110586948335915	-0.00358554010423356	-0.217588356567597	-2.02564096567105	0.535713862844463
1580	Sec23ip	0.099239579231746	-0.164727896974804	0.102918508644154	-0.432374302593763	-1.20629583861959	0.535893727851428
1581	Tmem106c	0.0994383486648972	-0.141951468794219	0.0296891842199792	-0.313592121808417	-1.62094329929062	0.536627445166922
1582	Apba3	0.0997927366791962	0.389056331526615	0.762481075448294	0.0156315876049348	2.04200822297242	0.536842137040922
1583	Btbd19	0.0995812199861281	0.245843088684909	0.490417028952943	0.00126914841687467	1.97013467233036	0.536842137040922
1584	Dnajc30	0.0997089595987141	-0.215795285971094	-0.0173655821909445	-0.414224989751244	-2.13149029847605	0.536842137040922
1585	Il10ra	0.0997697118248272	0.00617570153171873	0.145747196099072	-0.133395793035635	0.086723672473081	0.536842137040922
1586	Jpt2	0.0996448812438028	0.0894840136785144	0.337574068414431	-0.158606041057403	0.70694266317394	0.536842137040922
1587	Itch	0.0999353319456265	-0.151082964496847	0.0144046673476337	-0.316570596341329	-1.78936133045667	0.536932148715419
1588	Ythdf2	0.0999198861483881	0.133918429233111	0.261754362340073	0.00608249612614967	2.0532200280766	0.536932148715419
1589	A930033H14Rik	0.100086927156363	-0.329285775022579	-0.00773561728833366	-0.650835932756825	-2.00711535709777	0.537126100263946
1590	Timp2	0.100097339360018	-0.0989130519039559	0.0050032722728663	-0.202829376080778	-1.86559735314363	0.537126100263946
1591	Kdelc2	0.100516552480899	0.182337239829703	0.478855929638872	-0.114181449979466	1.20523405569024	0.539036596962306
1592	Atp6v1c1	0.100612088236443	-0.132311102850816	-0.0090707383972848	-0.255551467304347	-2.10422127110923	0.539210010573701
1593	Lrrc39	0.100690804475858	-0.45965414145833	0.0495678345922694	-0.968876117508929	-1.7691804458052	0.539293122277477
1594	BC043934	0.100924365113128	-0.625730262766716	-0.0300165665796005	-1.22144395895383	-2.05872181034147	0.540204945511423
1595	C2cd2	0.101027580861423	-0.0803311645694685	0.335178545986366	-0.495840875125303	-0.378923008036804	0.540418382388502
1596	Cnp	0.101417039878976	-0.160777994900216	0.00813695450310367	-0.329692944303536	-1.86554879022919	0.542161769578587
1597	Prpf38b	0.101511291847948	0.0476204422542592	0.200019063351004	-0.104778178842485	0.612435670838305	0.542325824700495
1598	Spg21	0.101576268184335	-0.0298207807829687	0.121566011443425	-0.181207573009363	-0.386081609009036	0.54233336680147
1599	Smc3	0.101791963258057	-0.244966810178653	-0.0101889751391501	-0.479744645218157	-2.04502322494385	0.542913311959472
1600	Tmem43	0.101812154141486	0.0566940044611567	0.239965479341251	-0.126577470418937	0.606303883110669	0.542913311959472
1601	Pdhb	0.101892609589771	-0.14188605243503	0.0245824286648866	-0.308354533534947	-1.67053577256049	0.54300296378509
1602	Armc8	0.102167305006006	-0.142719024306038	0.138704987727246	-0.424143036339321	-0.993959774532133	0.544126995200528
1603	Paox	0.102259950346945	0.261469669419562	0.535204528382253	-0.0122651895431285	1.87214422399079	0.544280658989481
1604	Pigm	0.102379803355568	-0.38119574561911	-0.0104129301358727	-0.751978561102347	-2.01500690235501	0.544352915993148
1605	Twnk	0.102401128711791	-0.290721918966381	0.248790143538837	-0.830233981471598	-1.05614782372909	0.544352915993148
1606	Map2k1	0.102681952847316	-0.131668298234693	0.00267705075106145	-0.266013647220448	-1.9209084973462	0.544872020256972
1607	Rab3gap2	0.102690366686968	0.311684246842638	0.679209236054887	-0.05584074236961	1.66217241355327	0.544872020256972
1608	Vps72	0.102678459935552	0.0130186744127417	0.188261810132139	-0.162224461306656	0.145604179420093	0.544872020256972
1609	Sdhaf1	0.102910895140511	-0.158375420832665	0.0802288806638935	-0.396979722329224	-1.3009410095353	0.545702770254094
1610	Dnajc3	0.103016728479223	-0.0451433809832064	0.0908619661466085	-0.181148728113021	-0.650558251823752	0.545857318723033
1611	Gabpb1	0.103084373563987	-0.234337938757398	-0.0172058764873279	-0.451470001027467	-2.11527452635982	0.545857318723033
1612	Tlr7	0.10313197348588	0.149791881804297	0.289534872384352	0.0100488912242428	2.1009046127771	0.545857318723033
1613	Cpsf7	0.103226331732037	0.220559964512445	0.465481951059473	-0.024362022034583	1.76500931161939	0.545914289676841
1614	Gatb	0.103341469947775	-0.301130967000806	-0.0155547008481033	-0.58670723315351	-2.06671884152903	0.545914289676841
1615	Ggcx	0.103308075779516	0.15075656053238	0.447155695444957	-0.145642574380197	0.996890322111593	0.545914289676841
1616	Wdfy2	0.103398674650466	-0.160114919962584	0.0932071494179273	-0.413436989343096	-1.23881617295173	0.545914289676841
1617	Slc20a2	0.10364479326065	0.467746687245667	0.924834783216443	0.0106585912748913	2.00566732971327	0.546875309894783
1618	Ebna1bp2	0.103779217277698	-0.0828269055977329	0.106747768614045	-0.272401579809511	-0.856326155365587	0.547033817064492
1619	Gon7	0.103803064911792	-0.307441129876183	-0.00976220755417267	-0.605120052198194	-2.02423986630734	0.547033817064492
1620	Slu7	0.104071006597415	-0.161414561386673	0.0682599838400583	-0.391089106613405	-1.37745663798266	0.548107301413051
1621	Vps33b	0.104388387727109	-0.387379121283921	-0.0222734457586219	-0.752484796809219	-2.07953252161003	0.549439681732073
1622	5730455P16Rik	0.104698261540761	-0.408717512896362	-0.0170300652175949	-0.80040496057513	-2.04518069158201	0.550730929387038
1623	Atg4c	0.10495456829506	0.1291370275268	0.412385675620948	-0.154111620567348	0.893575043433067	0.55139924673242
1624	Spast	0.104934260131337	-0.250307574452066	0.00344261737362495	-0.504057766277757	-1.93337324182451	0.55139924673242
1625	Qrich1	0.105219661651886	0.0256841214019042	0.204812696882725	-0.153444454078916	0.281026925978522	0.552451786593161
1626	Add1	0.105492399220606	-0.233506598100884	-0.0149904334188057	-0.452022762782963	-2.09441952770891	0.552665022133874
1627	Arl6ip1	0.105454379383391	-0.108416070606044	-0.00536740712667944	-0.211464734085409	-2.06205094329777	0.552665022133874
1628	Ccl24	0.105765140087882	0.412126183714032	0.79777498976336	0.0264773776647042	2.09452866051949	0.552665022133874
1629	Dctn4	0.105872143009775	0.0695710627993689	0.236594850912459	-0.0974527253137213	0.816391359538628	0.552665022133874
1630	Lias	0.10572471669999	0.300457733256651	0.584955788803151	0.0159596777101501	2.06991339511396	0.552665022133874
1631	Phf7	0.105732093248251	0.486694422436501	0.934363738404354	0.0390251064686475	2.1308218040134	0.552665022133874
1632	Rwdd1	0.105888933095435	0.205469242261624	0.398093698369932	0.0128447861533157	2.09066036005876	0.552665022133874
1633	Sccpdh	0.105368304343959	0.266610582496781	0.519660869213718	0.013560295779843	2.06499327216909	0.552665022133874
1634	Tsnax	0.105908029909621	0.129038220808354	0.327849989018399	-0.0697735474016911	1.27210912960796	0.552665022133874
1635	Ubn2	0.105580400442367	-0.0746967922105561	0.0802897978199706	-0.229683382241083	-0.944617353440229	0.552665022133874
1636	Adsl	0.10604242066895	-0.255356959507117	0.0640729755513301	-0.574786894565564	-1.56682385996173	0.552690246272133
1637	Atp2a2	0.106034573923089	0.00909910626880842	0.190829163247282	-0.172630950709665	0.0981341274794162	0.552690246272133
1638	Rheb	0.106300063648962	-0.0987742586732641	0.0226995239502736	-0.220248041296802	-1.59371006169465	0.55369483702866
1639	Errfi1	0.106495040342367	0.250246065372095	0.504248058687287	-0.00375592794309743	1.93098199348984	0.554033953781142
1640	Tsc2	0.106446100327918	-0.472122006659301	0.00466417148793974	-0.948908184806543	-1.94079059287504	0.554033953781142
1641	Akr1b10	0.106671979552913	-0.0859430531953467	0.0598369826822472	-0.231723089072941	-1.15547569988065	0.554308267954069
1642	Lmo2	0.106677704639074	-0.0693559078629952	0.0405052761299085	-0.179217091855899	-1.23733494020353	0.554308267954069
1643	Rab40c	0.10680497480943	0.273202206273581	0.535473142350401	0.0109312701967616	2.04165392018986	0.554631798584331
1644	Rmi1	0.106959934575232	0.14160724061591	0.367933002810084	-0.0847185215782636	1.22630799457626	0.555098638561971
1645	Zfp41	0.10727198239649	-0.601330146237354	-0.0264927119701309	-1.17616758050458	-2.05029345548072	0.55637966796769
1646	Cwc15	0.107767497703488	-0.0726463433402805	0.0736413244215697	-0.218934011102131	-0.973316607844731	0.558610139979443
1647	Acp6	0.107937093888659	-0.266559562020428	-0.00346618004172389	-0.529652943999132	-1.9857859493292	0.559149535554363
1648	Chmp4b	0.108128866616357	-0.134923201376353	-0.00477232982630735	-0.265074072926399	-2.03183130644509	0.55946673791019
1649	Sra1	0.108129471497176	0.0382710340928976	0.202436231039505	-0.12589416285371	0.456916873176109	0.55946673791019
1650	Arrb1	0.108297295551608	-0.148495912731796	0.180003969996405	-0.476995795459996	-0.885987046292291	0.559604312919595
1651	Rac2	0.108305070546146	0.0732410965339886	0.191066410385846	-0.0445842173178686	1.21832827515593	0.559604312919595
1652	Scd2	0.108352827583588	-0.422416599595124	-0.0167103136689031	-0.828122885521345	-2.04069138290078	0.559604312919595
1653	Nxf1	0.108735585489751	-0.147970468129002	-0.00813467633233142	-0.287806259925674	-2.07398109298138	0.560713900328545
1654	Ppp2r3c	0.108664377162114	0.250181308782168	0.490494182804506	0.00986843475982987	2.04044979617931	0.560713900328545
1655	Zfp148	0.108764827126552	-0.0164819290463325	0.146570863821809	-0.179534721914474	-0.198119803766135	0.560713900328545
1656	Mrpl20	0.108858954969577	-0.197231887971817	-0.00698064615304941	-0.387483129790584	-2.03187844311598	0.56086026799543
1657	1810024B03Rik	0.109323239000417	-0.0553512414631415	0.391430647462397	-0.50213313038868	-0.242817451773248	0.561184261029465
1658	Acp1	0.109475559089145	0.117284107495609	0.304753770222073	-0.0701855552308547	1.22618573750636	0.561184261029465
1659	Akap10	0.109513806213556	0.205129042379711	0.516790138975066	-0.106532054215644	1.29000872948034	0.561184261029465
1660	Cdc37l1	0.109507900673063	-0.121979338896466	0.0601401262648737	-0.304098804057805	-1.31273782779497	0.561184261029465
1661	Cpsf6	0.109292058659917	-0.120077399307397	0.0577564801906296	-0.297911278805423	-1.32341136944237	0.561184261029465
1662	Rab11fip2	0.109282952890245	0.0049352580718632	0.242901669540858	-0.233031153397131	0.040648291561613	0.561184261029465
1663	Ssr4	0.109139362639504	-0.122007336303469	-0.00806272280746262	-0.235951949799475	-2.09865106973966	0.561184261029465
1664	Tmem115	0.109403037346286	0.00118691962959075	0.195660390464981	-0.1932865512058	0.01196214433027	0.561184261029465
1665	Zfr	0.109006275024178	0.141335172587221	0.311587534802217	-0.0289171896277747	1.62706610596036	0.561184261029465
1666	Sema4d	0.109584029850551	-0.0891596007620313	0.0553955132261206	-0.233714714750183	-1.20887875598697	0.561207048430312
1667	Ints3	0.109863108289566	0.284586708661367	0.563722103958571	0.00545131336416332	1.99824067048605	0.562189938263923
1668	Myl6	0.109973629508027	-0.103330637813413	0.00846099780263851	-0.215122273429464	-1.81162327125629	0.562189938263923
1669	Tomm40	0.109940900375827	0.0679480255745585	0.244360197926153	-0.108464146777036	0.754912096889314	0.562189938263923
1670	Cyb5a	0.110159960810481	-0.126419721295213	-0.00811741511587402	-0.244722027474552	-2.09444860946829	0.562213397513691
1671	Cyb5r1	0.110337448574423	0.297690466089501	0.576428493972609	0.0189524382063932	2.09322924649896	0.562213397513691
1672	Lrrc8a	0.110540928409026	0.127091833104033	0.246729503643279	0.00745416256478704	2.08208179322053	0.562213397513691
1673	Nt5c2	0.110637165310066	-0.0608370379151723	0.190066362749372	-0.311740438579717	-0.475236297810311	0.562213397513691
1674	Rnf44	0.110407562568681	-0.297910754327561	-0.0113780465158859	-0.584443462139237	-2.03779300990987	0.562213397513691
1675	Sf1	0.110458713782144	0.0969334449441969	0.269740793402399	-0.0758739035140054	1.09940961818516	0.562213397513691
1676	Tor1a	0.110077972339718	0.0589676031403779	0.213254796776642	-0.0953195904958861	0.749086010873081	0.562213397513691
1677	Trim11	0.110453996339643	0.281970930769733	0.54343012149315	0.0205117400463166	2.11372515713374	0.562213397513691
1678	Trim56	0.110585185109596	0.321300922487749	0.651263306073015	-0.00866146109751725	1.9085152356852	0.562213397513691
1679	Vat1	0.110310480826366	-0.481605835215307	0.0698416379156303	-1.03305330834624	-1.71173164763456	0.562213397513691
1680	Nthl1	0.110750219892507	-0.522587366127003	-0.019692973640989	-1.02548175861302	-2.03671472915272	0.562452902454089
1681	Myo6	0.111049244354505	-0.0321991548183941	0.391720667848307	-0.456118977485095	-0.148870565617075	0.563636021911145
1682	Slc25a53	0.111119932031509	0.455366541243607	0.939241898676506	-0.028508816189292	1.84448744266918	0.563659488759118
1683	Zfpm1	0.111361850974219	-0.313706136676947	0.142639298127085	-0.770051571480978	-1.34734059491589	0.564550987826521
1684	Ankrd46	0.111773356546097	0.236234213790494	0.500270427802657	-0.027802000221669	1.75358729740071	0.56463651464594
1685	Cmc2	0.11184197254473	-0.128709185179001	0.268623681926912	-0.526042052284913	-0.634896803951268	0.56463651464594
1686	Dhrs3	0.111821225191837	-0.0539406234675949	0.0544622258959437	-0.162343472831133	-0.97526660895762	0.56463651464594
1687	Ints11	0.111590989034237	-0.22436861370957	-0.00467505662144269	-0.444062170797696	-2.00167181942225	0.56463651464594
1688	Scpep1	0.111561051049961	-0.0396091005690073	0.161079497406769	-0.240297698544784	-0.386830200411533	0.56463651464594
1689	Trp53rka	0.111484917795409	0.214949536439559	0.415785815316549	0.0141132575625687	2.09769545756796	0.56463651464594
1690	Uba7	0.111761903522438	-0.259797465676369	-0.0139903683355025	-0.505604563017236	-2.07151738704417	0.56463651464594
1691	Ankrd16	0.112515671802575	0.421001728197167	0.812151512248535	0.0298519441457987	2.10954539243004	0.567260024568193
1692	Kcnd1	0.112531891903168	-0.270476677560196	-0.00718939167029076	-0.533763963450101	-2.01348327506293	0.567260024568193
1693	Rab9	0.112561090200885	-0.281772377842505	-0.0144642613949339	-0.549080494290076	-2.06601924307016	0.567260024568193
1694	Orc2	0.112764847412139	-0.291291504550337	0.0654871968241774	-0.648070205924851	-1.60021003417983	0.567616329274554
1695	Phpt1	0.112714947217763	-0.181396602447321	0.011356806785787	-0.374150011680429	-1.84448518513473	0.567616329274554
1696	Akr1a1	0.11284298752018	-0.10227994538735	0.0179663778970913	-0.222526268671792	-1.66711965758597	0.56767474618053
1697	Mob4	0.113214035213359	0.138812941795451	0.286401939177022	-0.00877605558611952	1.84341903078144	0.56920574451407
1698	Reep4	0.113317746283221	0.273137262857922	0.567711273793537	-0.0214367480776937	1.81733343120478	0.569391643868339
1699	Dip2b	0.113461072050024	-0.165176906184685	0.006182285198399	-0.336536097567769	-1.88925253782268	0.56961607536342
1700	Wdr13	0.113495936253846	0.213012975004535	0.509008935401509	-0.0829829853924388	1.41048465218476	0.56961607536342
1701	Slc31a2	0.113843044938269	0.184932094047486	0.363182042809187	0.00668214528578412	2.03343813805642	0.57102225715068
1702	Cyp20a1	0.113942756382242	0.155262170193842	0.371531007518424	-0.0610066671307404	1.40708326500477	0.571186602498994
1703	Cib1	0.114089172101721	-0.153716773347693	-0.0046157425915552	-0.302817804103832	-2.02063887857316	0.571416036489592
1704	Hpcal1	0.1143829586543	-0.276174658795664	-0.0131573204530536	-0.539191997138274	-2.05801027450534	0.571416036489592
1705	Ifnar1	0.114359487193232	0.156254683357719	0.318161633045446	-0.00565226633000723	1.89154049525062	0.571416036489592
1706	Ndufc1	0.114232215923423	-0.108531760526398	0.0393029117598774	-0.256366432812673	-1.43889345118272	0.571416036489592
1707	Rhbdd3	0.114386877657229	-0.126082481060825	0.212687052971456	-0.464852015093106	-0.729454974948021	0.571416036489592
1708	Zfp945	0.114390364548081	-0.237982956559093	0.0923946542239869	-0.568360567342173	-1.41183303155624	0.571416036489592
1709	Kat6a	0.114565486967126	0.128193329674212	0.378192972071471	-0.121806312723047	1.00501867446863	0.571955959510542
1710	Wars2	0.114719279801297	-0.420640218831	0.0942889005818814	-0.935569338243882	-1.60107410569017	0.572388827640158
1711	Cenpt	0.115201252078545	0.358952539415579	0.725636240859597	-0.00773116202843971	1.91864008856455	0.572472675534342
1712	Crtap	0.115137994896516	0.400477774946159	0.792434602914103	0.00852094697821409	2.00257262916568	0.572472675534342
1713	Gpatch3	0.115205764638123	0.388654183304818	0.758263520188045	0.0190448464215903	2.06095497516864	0.572472675534342
1714	Sar1b	0.115040944353401	0.0717670059590663	0.198129632113999	-0.0545956201958661	1.11315150086845	0.572472675534342
1715	Slc16a7	0.114961312172222	-0.26446208410838	0.0302263842855495	-0.559150552502309	-1.7589292277156	0.572472675534342
1716	Tpr	0.114950925574658	-0.0337499488146523	0.12684925660395	-0.194349154233255	-0.41188674616647	0.572472675534342
1717	Yif1a	0.114830261377318	-0.151806876657938	0.0100695703573412	-0.313683323673218	-1.83804386827806	0.572472675534342
1718	H2afj	0.115512081859668	-0.0803599446560791	0.0727811695067198	-0.233501058818878	-1.02848015822917	0.573660699899121
1719	Batf3	0.115950486125618	0.083798019535484	0.276073408985999	-0.108477369915031	0.85419720503337	0.573998812392432
1720	Cox19	0.115920310596532	-0.140409184672155	0.153694207759245	-0.434512577103556	-0.935714963302394	0.573998812392432
1721	Dgcr6	0.115903520670768	-0.160911584952691	0.135492677207675	-0.457315847113058	-1.06402286156026	0.573998812392432
1722	Gm26526	0.11585786725047	0.251831897280679	0.545037861932921	-0.041374067371563	1.68339497940956	0.573998812392432
1723	Psmd6	0.115707751562477	-0.157395975400272	-0.00618970452010978	-0.308602246280435	-2.04019609306136	0.573998812392432
1724	Ube2m	0.115983820038039	-0.178504239590672	-0.00752429600859578	-0.349484183172748	-2.04621590904596	0.573998812392432
1725	Jak3	0.1161246816207	0.2883499583815	0.585979611764374	-0.00927969500137538	1.89885492573665	0.574362773094383
1726	Lgals3bp	0.116299936364547	-0.168992443940832	-0.00570329365665878	-0.332281594225006	-2.02842076896727	0.574896325065072
1727	Osgep	0.116546467252053	0.0407930566996893	0.193123871095662	-0.111537757696283	0.524863746496225	0.575781388879279
1728	Stambp	0.116768004833261	-0.265871645065281	-0.00824032027297728	-0.523502969857585	-2.02265329830705	0.576542023864225
1729	Fes	0.1171376604614	0.179169307377485	0.35574573917798	0.00259287557699059	1.98874439818573	0.57803268887025
1730	Rps9	0.117264886407258	-0.0398752276020964	0.0703216757803523	-0.150072130984545	-0.709221471534509	0.578071619868541
1731	Vwa5a	0.117281056492317	0.186334928346301	0.364487646535405	0.00818221015719622	2.04998134371961	0.578071619868541
1732	Atg7	0.117723855654499	-0.315514771103686	-0.0112547208393076	-0.619774821368065	-2.03246396434985	0.578336183991046
1733	Gmcl1	0.117598905044094	-0.253212025190303	-0.0110849678577663	-0.495339082522839	-2.04969430221028	0.578336183991046
1734	Gnl3	0.117421558782746	0.25066469733304	0.487344827751446	0.0139845669146333	2.07577111817488	0.578336183991046
1735	Lamtor2	0.117741438301975	-0.140323762482932	0.000376893576965132	-0.281024418542829	-1.95471384671169	0.578336183991046
1736	Lemd2	0.117671859772946	0.0172972550607501	0.205673780475872	-0.171079270354372	0.179969329383075	0.578336183991046
1737	Rnaset2a	0.117625066857608	-0.0385831899809149	0.0720393140784811	-0.149205694040311	-0.683601075696647	0.578336183991046
1738	Terf2ip	0.118242752923677	-0.246995719936044	0.00909178209372605	-0.503083221965814	-1.89038009107493	0.580464423443505
1739	Slc16a10	0.11835432828144	0.327569290086907	0.635787712778531	0.0193508673952845	2.08301634083063	0.580678049969666
1740	Arpc3	0.119285120838577	-0.0542350063357923	0.0593520266452113	-0.167822039316796	-0.935834455128623	0.582231493704083
1741	Cisd1	0.119038453307586	-0.212891539269703	-0.00919002687333875	-0.416593051666067	-2.04838807858237	0.582231493704083
1742	Oxr1	0.119184637310162	-0.183059580249582	0.0153077309915293	-0.381426891490693	-1.80871627522389	0.582231493704083
1743	Papola	0.119015917450501	0.0614927384255485	0.193050820033508	-0.0700653431824106	0.916124278734738	0.582231493704083
1744	Pigb	0.119179780819739	-0.363026185786255	0.172941314082409	-0.898993685654919	-1.32753991568586	0.582231493704083
1745	Rpl3	0.119044230346073	0.00416723512116994	0.112123492278809	-0.103789022036469	0.0756568536891477	0.582231493704083
1746	Shisa5	0.119271392503645	-0.109550344733444	-0.00342960316930986	-0.215671086297579	-2.0233059721104	0.582231493704083
1747	Thap11	0.118842271541091	-0.149280974585952	0.0481122029307207	-0.346674152102624	-1.48224643549695	0.582231493704083
1748	Tpgs1	0.119124553005498	0.138830592088553	0.297069360642328	-0.0194081764652208	1.71957202986869	0.582231493704083
1749	Ndufv2	0.119385889060475	-0.156842217306414	-0.00590391461200571	-0.307780520000823	-2.03662749407188	0.582390168933087
1750	Zfp810	0.119469916550204	0.115201537174635	0.443056720982834	-0.212653646633564	0.688690845766919	0.582467044575052
1751	Dbnl	0.119659332802514	-0.130654687702678	0.00368514020932456	-0.264994515614681	-1.90619927305786	0.5825070564218
1752	Gm11808	0.119739019150423	-0.0968930958726911	0.030144795196754	-0.223930986942136	-1.4948845313974	0.5825070564218
1753	Neurl3	0.119751216240487	0.176350266248974	0.387129821038009	-0.0344292885400611	1.63981829669383	0.5825070564218
1754	Nlk	0.11973023807802	-0.322465054447941	0.0336422070104714	-0.678572315906354	-1.77480203689843	0.5825070564218
1755	2810006K23Rik	0.120167970813945	-0.280158239868022	0.0309333810448035	-0.591249860780848	-1.76507505570948	0.584201211957024
1756	Echdc1	0.120444143510969	-0.33101391027699	-0.0054766826630917	-0.656551137890888	-1.99293748146725	0.584544614582246
1757	Fnbp1	0.120395774565966	-0.0656879581656645	0.156685878978196	-0.288061795309525	-0.578962138155606	0.584544614582246
1758	Smn1	0.120377094780332	-0.212016262694265	0.0536928213037127	-0.477725346692243	-1.56390678393481	0.584544614582246
1759	Ift46	0.120818359113031	-0.242747017154319	0.0384199412665359	-0.523913975575174	-1.6921455268042	0.586027424646038
1760	Plxna4os1	0.120965592315207	-0.182425575651803	0.00264579045849914	-0.367496941762106	-1.93194423130493	0.586272051163216
1761	Reep5	0.121006221530523	-0.109753297158711	-0.00418152139294366	-0.215325072924479	-2.03759487851059	0.586272051163216
1762	Klhl25	0.121370166466971	0.29009860163479	0.565692177660728	0.0145050256088524	2.06312069885152	0.58637047581891
1763	Plbd2	0.121104383165291	-0.166610027920063	0.00335614782941782	-0.336576203669543	-1.92126258502074	0.58637047581891
1764	Rras2	0.121339160626051	0.290581443162159	0.566862983764222	0.0142999025600953	2.06140867005593	0.58637047581891
1765	Tada3	0.121314008117152	-0.0187666366465303	0.21745886152454	-0.254992134817601	-0.155706865782592	0.58637047581891
1766	Zw10	0.121296858642362	-0.407932912736445	-0.00971387227534465	-0.806151953197546	-2.00777395311426	0.58637047581891
1767	Dhrs7	0.12150265022927	-0.156658551922815	-0.00351835213678686	-0.309798751708843	-2.00499359454884	0.586440741081129
1768	Lpin1	0.121533762471529	-0.312604910568349	-0.00910668634530631	-0.616103134791392	-2.01877413837537	0.586440741081129
1769	Zfp24	0.121590913147271	-0.08871091457867	0.102615766033669	-0.280037595191009	-0.908760853704946	0.586440741081129
1770	Caprin1	0.122119204558084	0.135259256654694	0.298526072319619	-0.0280075590102315	1.6237425256271	0.587328665890402
1771	Plagl2	0.122042989796802	0.421424276433195	0.82010509642832	0.0227434564380704	2.0717736158715	0.587328665890402
1772	Psat1	0.122028375616041	-0.221245952249796	0.124865587764181	-0.567357492263772	-1.25287385135254	0.587328665890402
1773	Scap	0.122076575115141	-0.203133302314085	0.0993568476782748	-0.505623452306444	-1.31618816879277	0.587328665890402
1774	Sh3pxd2a	0.12197401753569	0.431106131887278	0.882957259777963	-0.0207449960034077	1.86997982268588	0.587328665890402
1775	Rap1b	0.122290166064005	-0.0912459110435664	0.014259212020615	-0.196751034107748	-1.69507123623887	0.587819547525686
1776	Ik	0.122427200671024	-0.0570590246955036	0.111876704507028	-0.225994753898035	-0.661989230603167	0.588146889710121
1777	Ranbp9	0.122549058806033	-0.36957154524839	0.0531827464387393	-0.792325836935519	-1.71339932589905	0.588400995910566
1778	Entpd6	0.122732989735424	0.27600774886656	0.609890844535042	-0.0578753468019221	1.62022352808651	0.588952681902495
1779	Gtf3c4	0.123118073144723	-0.351278167061617	0.0317793037898355	-0.73433563791307	-1.79736099250498	0.5895340106076
1780	Map3k14	0.123130521202853	0.1415158291148	0.358953594680737	-0.0759219364511376	1.27561064466155	0.5895340106076
1781	Pggt1b	0.123053734629089	0.228614054896727	0.489105083000301	-0.0318769732068459	1.72011802947428	0.5895340106076
1782	Sik3	0.123102663082716	0.295350428092141	0.756387610422933	-0.16568675423865	1.25559547920311	0.5895340106076
1783	Bcl9l	0.123239017841445	-0.243993179740458	0.0585609203575314	-0.546547279838448	-1.580602757027	0.589703364547174
1784	Khk	0.123304125920319	-0.149912813485598	-0.00135838847454853	-0.298467238496648	-1.97788598509259	0.589703364547174
1785	Zfp597	0.123547198057261	0.483633913956942	0.943676758973736	0.0235910689401478	2.06047124376675	0.590534842478738
1786	Rxra	0.123808135696991	-0.379519881997249	0.0304355612298376	-0.789475325224336	-1.81445401548056	0.591450735591673
1787	Pea15a	0.124126851020399	-0.0254682001210776	0.109314579224467	-0.160250979466623	-0.370349648751479	0.592310007218146
1788	Zc3h4	0.124125374872682	0.375497667575232	0.733139878305017	0.0178554568454467	2.05781611523003	0.592310007218146
1789	Eif4e2	0.12428083866103	0.0330108705732823	0.199972622143124	-0.13395088099656	0.387514606271255	0.592352332149204
1790	Fn3krp	0.124300966447206	-0.34679412829842	0.0328816982552375	-0.726469954852078	-1.79022195772795	0.592352332149204
1791	Klhl8	0.124344002212755	0.494741539894375	0.981125767549346	0.00835731223940395	1.99364112714758	0.592352332149204
1792	Ankle2	0.124652860788729	0.07732745927313	0.296362818385817	-0.141707899839557	0.691938670565741	0.593161298521716
1793	Zfp330	0.124633319843884	0.224228651801186	0.492468216568895	-0.0440109129665233	1.63838650056295	0.593161298521716
1794	Gm42715	0.12486683368501	-0.413107405217055	0.0950754868378366	-0.921290297271946	-1.5932760599205	0.593848285953458
1795	Parp14	0.125218883436474	-0.208230729083777	0.0829278271265923	-0.499389285294147	-1.40172672509009	0.595190815309192
1796	Tspyl1	0.125417367411196	-0.110973526084505	0.042246762437237	-0.264193814606246	-1.41955165638643	0.595802326699511
1797	Sh2b2	0.125502746450832	0.265409630638868	0.531994898644272	-0.00117563736653642	1.95132057031641	0.595876145085419
1798	Eci2	0.125628393153347	0.217258470623774	0.426209199647494	0.00830774160005396	2.03789084512125	0.596140962393971
1799	Clpp	0.126106904807891	0.117863338122115	0.325553479048428	-0.089826802804198	1.11227185261034	0.596532098666175
1800	Fam207a	0.126130321846435	0.297231687413207	0.586106022258526	0.00835735256788833	2.0166672221189	0.596532098666175
1801	Noa1	0.125961911271634	-0.315103316329536	0.0402990120625138	-0.670505644721586	-1.73772398793558	0.596532098666175
1802	Rnf14	0.126065988513873	-0.218830599757204	0.0332774082442073	-0.470938607758615	-1.70125533750208	0.596532098666175
1803	Supt5	0.125966623414828	-0.2286804321197	-0.00537524808371762	-0.451985616155682	-2.00714288321872	0.596532098666175
1804	Zbtb22	0.126056612997663	0.262738902448433	0.528800741315619	-0.00332293641875164	1.9354853305121	0.596532098666175
1805	Mecp2	0.126251138907077	-0.152448013681245	0.076416268193616	-0.381312295556105	-1.30554498885625	0.596772696484866
1806	Ctdsp1	0.126609579413821	-0.212183832522309	-0.00469429951998437	-0.419673365524633	-2.00430674178029	0.597406917554688
1807	Erich1	0.126543555636783	0.286329054016814	0.678723200194062	-0.106065092160433	1.43018095215641	0.597406917554688
1808	Kdelr2	0.126625817824309	-0.102017390227976	0.0292321816672524	-0.233266962123204	-1.52343666921226	0.597406917554688
1809	Lrch3	0.126764431684837	-0.235403931692722	0.0320885463437376	-0.502896409729182	-1.72484561556148	0.597406917554688
1810	Shq1	0.126793101979874	0.477333588283315	0.986451194143559	-0.0317840175769289	1.83760418197634	0.597406917554688
1811	Uba5	0.12680542987477	-0.177047875695411	-0.000762281680395133	-0.353333469710426	-1.96843912198958	0.597406917554688
1812	Gm26782	0.126882309245778	-0.260464176040949	0.0850441305328474	-0.605972482614746	-1.47753438800211	0.597439217706942
1813	Bloc1s4	0.126994562449202	-0.19668453316207	0.0101158797020889	-0.403484946026229	-1.8640900952502	0.597637951912075
1814	Papss1	0.127140852189875	-0.0978938602075558	0.0440599427210514	-0.239847663136163	-1.35162592587184	0.597667080376867
1815	Trmt112	0.127135079321819	-0.0816296899556015	0.0433800480553117	-0.206639427966515	-1.2798303150446	0.597667080376867
1816	Ncln	0.127315390014103	0.177773108400817	0.368695922222983	-0.013149705421349	1.82497252638377	0.598157988766701
1817	Cox14	0.127449137794882	0.0788074838968713	0.231937476196801	-0.0743225084030583	1.00868437221334	0.598171294673167
1818	Rpl29	0.127458440426139	-0.119281285313354	-0.00176670493720767	-0.2367958656895	-1.98942992857145	0.598171294673167
1819	Itgb2	0.127570063215791	-0.0620756129667815	0.0425967447966452	-0.166747970730208	-1.16235048424265	0.598366013940147
1820	Phlpp2	0.127713357558648	-0.296777810717547	0.203914149333983	-0.797469770769077	-1.16173988565179	0.598609695283577
1821	Sfswap	0.127762336510946	-0.226401501443566	0.0315695919321283	-0.484372594819261	-1.72011050954824	0.598609695283577
1822	Nr2c2ap	0.128083830799899	0.203233203456149	0.435163166360952	-0.0286967594486539	1.71745709026932	0.599457621714064
1823	Pank2	0.128021777801813	0.252390240834273	0.495364402587043	0.00941607908150316	2.03591928670961	0.599457621714064
1824	Abhd17b	0.128197512598257	0.222529470111036	0.454974669956188	-0.00991572973411506	1.8763551461031	0.599660733272112
1825	Brms1l	0.128284135135661	0.318445356938451	0.62560159341085	0.0112891204660529	2.03199986368974	0.599737118343814
1826	Grk3	0.128404682625847	-0.168652949441748	0.120212678003027	-0.457518576886522	-1.14431651046982	0.599971934372247
1827	Twistnb	0.128505271519369	0.144025492879101	0.319222234178986	-0.031171248420785	1.61124446039483	0.60011328768651
1828	Fam20b	0.128598385437459	-0.431508619046999	0.0151998473964244	-0.878217085490422	-1.89327361329035	0.600219597676369
1829	Atg9a	0.128670094356805	-0.338212615377919	-0.00297523005610661	-0.673450000699732	-1.97735865473799	0.600225940433168
1830	Acadvl	0.128907599842987	-0.189874624927931	-0.00177490710007699	-0.377974342755784	-1.97845818555336	0.600383095853566
1831	Agfg2	0.12898525723155	-0.319235472295363	0.00615418627974634	-0.644625130870472	-1.92289463354939	0.600383095853566
1832	Dhx29	0.128961166094502	0.182657230526201	0.471745596778508	-0.106431135726107	1.23838118423185	0.600383095853566
1833	Dynlt3	0.128979984043115	-0.191185724165996	-0.00439289397637191	-0.377978554355621	-2.00605737031322	0.600383095853566
1834	Adck1	0.129366345005638	-0.283906770641862	0.0351205021423869	-0.602934043426112	-1.74419898514895	0.601828601738331
1835	Cct4	0.129854893242931	-0.0163604259994855	0.107924781830892	-0.140645633829863	-0.258002108943545	0.602164316291609
1836	H2-Ob	0.12960527437444	0.164876247769039	0.416357874875193	-0.0866053793371155	1.28499052297372	0.602164316291609
1837	Nae1	0.129719201427098	0.170705966554047	0.372478852735757	-0.0310669196276622	1.65818883162886	0.602164316291609
1838	Samsn1	0.12985714549775	0.111902716785143	0.226942332021925	-0.00313689845163963	1.90651971687871	0.602164316291609
1839	Smap2	0.1296592900881	-0.080468836868805	0.0223767394742929	-0.183314413211903	-1.5335226632844	0.602164316291609
1840	Smarca5	0.129861971633446	0.0742651983548323	0.23602592909953	-0.0874955323898654	0.899829726350106	0.602164316291609
1841	Golm1	0.129938216610585	-0.0209333344119062	0.0865948820038466	-0.128461550827659	-0.381561071979786	0.602190583444601
1842	Trappc8	0.130035282863258	-0.0287655330034294	0.25677480834834	-0.314305874355199	-0.197448137856513	0.602313264597894
1843	Lhfpl2	0.130430092350826	-0.156571944405901	0.00296676002495325	-0.316110648836754	-1.92351676115044	0.603814187703335
1844	Atp2c1	0.131042039179056	-0.11579578190475	-0.00121981371727913	-0.23037175009222	-1.98083041047156	0.604695896142331
1845	Ccar2	0.131016801427293	0.261873663676413	0.61305135029121	-0.0893040229383841	1.46154772603282	0.604695896142331
1846	Gm14698	0.1307008706723	-0.407383328625316	-0.00356645307899933	-0.811200204171634	-1.97727410705025	0.604695896142331
1847	Ofd1	0.131045394008194	0.106080205334943	0.582672910737122	-0.370512500067237	0.436249610143844	0.604695896142331
1848	Rac3	0.131019875635896	0.206525892768657	0.439579870785359	-0.0265280852480441	1.73686506081669	0.604695896142331
1849	Rap1a	0.131150071308196	-0.111814283395545	-0.000441382336126298	-0.223187184454964	-1.96773152470459	0.604695896142331
1850	Sfxn4	0.131184141636059	-0.41392333362817	0.114126935148064	-0.941973602404403	-1.53635908216109	0.604695896142331
1851	Zfp580	0.131187541462665	-0.392830204796393	0.0143468371329777	-0.800007246725764	-1.89090487467606	0.604695896142331
1852	Tnfrsf21	0.131290773381542	-0.11441295716107	0.00971085932730316	-0.238536773649443	-1.80662568832168	0.604844966787969
1853	Wdr26	0.131437822919864	0.149286940393049	0.303482628513927	-0.00490874772783045	1.89756944632055	0.605195631490708
1854	Zfp263	0.131673618491079	-0.0526806597211674	0.0944727643123334	-0.199834083754668	-0.701663562458401	0.60595432198807
1855	Keap1	0.132194157734058	-0.123069880484351	0.0623511081557739	-0.308490869124477	-1.30089120492791	0.607040125827226
1856	Rnaseh2a	0.13205993369497	0.134679714563067	0.469881316551504	-0.200521887425371	0.787488450012988	0.607040125827226
1857	Snx13	0.132184100492599	0.188632101382458	0.426447144825527	-0.049182942060611	1.55462042974683	0.607040125827226
1858	Vasp	0.132181945525752	-0.105035011387377	0.00900408729814783	-0.219074110072901	-1.80521278936716	0.607040125827226
1859	Hck	0.132342078768005	0.121410706032886	0.239948255067853	0.00287315699792032	2.00747031720593	0.607200221465502
1860	Sos2	0.13237135629698	0.421966440974585	0.829109200790862	0.0148236811583081	2.03132441153549	0.607200221465502
1861	Rubcnl	0.132622708981758	-0.190085986511112	0.0516868159977308	-0.431858789019954	-1.54095780692255	0.608026304692294
1862	Dars2	0.132696647420548	0.482920897541428	0.950338835486492	0.0155029595963649	2.02497056643599	0.608038558427559
1863	Kcnk6	0.132863512253021	-0.115590603535556	0.0858888239557431	-0.317070031026854	-1.12444939268413	0.608476374955863
1864	2610008E11Rik	0.134972847123204	-0.425464612979208	0.0064583853296693	-0.857387611288086	-1.93065736578163	0.608710742672566
1865	Bcl10	0.134370528230142	-0.124276104577299	0.0305946796939631	-0.279146888848561	-1.57277365292995	0.608710742672566
1866	Bid	0.133572104982378	-0.158606827957295	0.00051241658480336	-0.317726072499394	-1.95365225239109	0.608710742672566
1867	Chpt1	0.133556592460894	-0.217571726744525	0.0170452230569427	-0.452188676545993	-1.81757008108027	0.608710742672566
1868	Fam102b	0.1342386235719	-0.098836087143995	0.0254386222570681	-0.223110796545058	-1.55876583504958	0.608710742672566
1869	Fam122a	0.133153529827128	-0.344906326560214	-0.00274302263709159	-0.687069630483335	-1.97567643972106	0.608710742672566
1870	Fam167b	0.134694243806746	0.178579497724985	0.380526590696478	-0.0233675952465086	1.73317366825196	0.608710742672566
1871	Fam46c	0.134609478893265	-0.166245085705965	0.0634246826366088	-0.395914854048539	-1.41870818672336	0.608710742672566
1872	Ftl1-ps1	0.134521808248336	-0.104384601857282	0.0402512013825696	-0.249020405097133	-1.41451878164323	0.608710742672566
1873	Hexa	0.134854014247423	-0.0240122904235621	0.10925571448468	-0.157280295331804	-0.353147212257749	0.608710742672566
1874	Hipk1	0.134470021103604	-0.259855452444493	0.0290542726927661	-0.548765177581751	-1.76285975744014	0.608710742672566
1875	Hnrnpf	0.135081827923206	-0.0891801119195861	0.013984020858487	-0.192344244697659	-1.69428853607143	0.608710742672566
1876	Lsm8	0.134712971587381	0.0850954334758259	0.290218915411545	-0.120028048459893	0.813090648069776	0.608710742672566
1877	Map3k7	0.134780839401669	-0.438137113008825	0.00423560739373541	-0.880509833411386	-1.941197822972	0.608710742672566
1878	Mb21d1	0.135126365051786	0.259987907886331	0.514990370655759	0.00498544511690174	1.99828241005606	0.608710742672566
1879	Mtm1	0.133485731514817	-0.330860797461631	-0.00296169548028474	-0.658759899442978	-1.97766704148488	0.608710742672566
1880	Nup93	0.134374561478437	0.400490625794007	0.787320472959529	0.0136607786284851	2.02917951769706	0.608710742672566
1881	Parvg	0.133884792244578	-0.151966495734278	-0.00080698804713375	-0.303126003421423	-1.97042755069303	0.608710742672566
1882	Polr3gl	0.134103657321653	-0.13488347559494	0.0388627306724456	-0.308629681862325	-1.52156849899113	0.608710742672566
1883	Pura	0.133920434746401	-0.12419668548736	0.0124306086069478	-0.260823979581669	-1.78164276887787	0.608710742672566
1884	Rpl35	0.133797792130795	-0.0461393039138804	0.0716931887626409	-0.163971796590402	-0.767457022157797	0.608710742672566
1885	Slamf8	0.13356868960347	-0.264795087704383	0.0698150910352477	-0.599405266444014	-1.55102524716546	0.608710742672566
1886	Slf2	0.134870466705374	-0.164842335475533	0.0686458415929158	-0.398330512543983	-1.38373190761089	0.608710742672566
1887	Smyd3	0.133424130130982	-0.28499160023353	0.01066344165615	-0.580646642123211	-1.88927362369345	0.608710742672566
1888	Snx5	0.133737912187049	-0.0825390036428225	0.0203839564999071	-0.185461963785552	-1.57179189400899	0.608710742672566
1889	Ssx2ip	0.133131597496705	0.452135421849017	0.890217441595148	0.0140534021028861	2.02283842526209	0.608710742672566
1890	Ttf1	0.135104003430976	-0.0727963361795904	0.173344917879433	-0.318937590238614	-0.579659828515597	0.608710742672566
1891	Vac14	0.134549191138375	-0.266350354780339	0.0610892251641704	-0.593789934724848	-1.59430055073794	0.608710742672566
1892	Xpa	0.134875182449298	-0.300164887331351	0.0279039004841694	-0.628233675146871	-1.79325918966662	0.608710742672566
1893	Ywhag	0.132996517682359	0.207127076606501	0.416424779537153	-0.00217062632415058	1.93963719948862	0.608710742672566
1894	Zbtb49	0.134354097973189	0.506949771679241	1.00225043868464	0.011649104673839	2.00606088513763	0.608710742672566
1895	Wdfy1	0.135360784341179	0.166056460158958	0.41088177937531	-0.0787688590573929	1.32937509222303	0.609444966754059
1896	Helz	0.135571036764781	-0.0396676378714489	0.190521755759539	-0.269857031502437	-0.33775292750652	0.609748068359046
1897	Rpl30	0.135552185885987	0.136948671881372	0.273194868644434	0.000702475118309648	1.97006941107403	0.609748068359046
1898	Frrs1	0.13591698757319	-0.105333668168105	0.0645208303016961	-0.275188166637906	-1.21545321336122	0.610981948353244
1899	Baz2b	0.13653729698142	0.251372738604012	0.499293816920162	0.00345166028786295	1.98725141769026	0.611417226432139
1900	Bnip3	0.136806922059702	-0.104974298364428	0.089655988127683	-0.299604584856539	-1.05711114033108	0.611417226432139
1901	Dnmt3a	0.136598037384428	-0.0739618842438004	0.0775761276350645	-0.225499896122665	-0.956609022048198	0.611417226432139
1902	Fcgrt	0.136945419563035	-0.0899545111542889	0.0464101640216705	-0.226319186330248	-1.29291256611591	0.611417226432139
1903	Fnip2	0.136494058289032	-0.421377448078598	0.00837990533368965	-0.851134801490885	-1.9217463426138	0.611417226432139
1904	Lamp2	0.136937725215348	0.103876731489541	0.206798776318384	0.000954686660697951	1.97814426335788	0.611417226432139
1905	Pgap2	0.136765121725392	0.249846539625157	0.53112947002638	-0.0314363907760667	1.74091694305364	0.611417226432139
1906	Pibf1	0.136931417034726	-0.248363035297343	0.0498480476527098	-0.546574118247396	-1.63234243160363	0.611417226432139
1907	Polr2a	0.136614114496615	0.320057424336589	0.661328697642947	-0.0212138489697689	1.83813017312255	0.611417226432139
1908	Prdm1	0.136561787049945	-0.495621413915817	0.0343500640445777	-1.02559289187621	-1.83292905682448	0.611417226432139
1909	Rtl8a	0.136137471796672	0.0708292467754787	0.339158785290734	-0.197500291739777	0.517359264657123	0.611417226432139
1910	Sorl1	0.136667252226592	-0.360805002806294	0.00331949395916509	-0.724929499571753	-1.94209622594469	0.611417226432139
1911	Tmem268	0.136844419065782	0.228549948780763	0.454794977314938	0.00230492024658727	1.97993154227963	0.611417226432139
1912	Elof1	0.137073239598975	-0.165039657261845	0.0279494833918151	-0.358028797915505	-1.67611391583196	0.611568717435968
1913	Ppm1k	0.137194388791894	0.0892770730362399	0.370074436266399	-0.191520290193919	0.623153457651089	0.611568717435968
1914	Ube2g2	0.137139399869288	0.172593585670928	0.346351514363609	-0.00116434302175381	1.94683036580128	0.611568717435968
1915	Prdx5	0.137294945028205	-0.102440930234923	0.0128646155445782	-0.217746476014423	-1.74129121410328	0.611697373880232
1916	Dapk1	0.137919825202486	-0.506377051996919	0.0314849085348048	-1.04423901252864	-1.84523327050378	0.613840348788528
1917	Rap2c	0.137879522819008	0.179756135427957	0.450325082597636	-0.0908128117417222	1.30212855216514	0.613840348788528
1918	Mettl9	0.138009532021995	-0.205622596494525	0.00735853290849514	-0.418603725897544	-1.89224690782002	0.613919357253213
1919	2310022B05Rik	0.139523807927298	-0.264662240911424	0.115091497040363	-0.644415978863211	-1.36596011681631	0.614567914498544
1920	Arl16	0.138327911360171	-0.36157101950926	0.0438044704006366	-0.766946509419157	-1.74817223470786	0.614567914498544
1921	Fam193b	0.139282737626653	-0.261055504747624	0.0501044103023571	-0.572215419797605	-1.64436150841949	0.614567914498544
1922	Fkbp4	0.139511236835885	0.128886987319938	0.256020245700742	0.00175372893913298	1.98700054132404	0.614567914498544
1923	Gm2a	0.138981236060751	-0.0728668023973284	0.0475591569762919	-0.193292761770949	-1.18592626631501	0.614567914498544
1924	Gsk3a	0.138747121837836	0.0470832886873553	0.301897970787128	-0.207731393412417	0.362151620701297	0.614567914498544
1925	Haus8	0.138651766332379	-0.373049216087688	0.0360246719883327	-0.782123104163708	-1.78736176838765	0.614567914498544
1926	Hnmt	0.139320138618856	-0.16183196436146	-0.00119606939793376	-0.322467859324987	-1.97455756552949	0.614567914498544
1927	Mrps25	0.139230991368213	-0.229920135074355	0.00913554258481186	-0.468975812733522	-1.88506371603026	0.614567914498544
1928	Nlrp3	0.138862168748568	0.215489520239103	0.430109796297826	0.000869244180379564	1.96790213147846	0.614567914498544
1929	Pcid2	0.13884690094572	-0.245267806338645	0.111457788077686	-0.601993400754975	-1.34757941262227	0.614567914498544
1930	Pgm3	0.138638888340641	-0.241686794359318	0.126335501927885	-0.60970909064652	-1.28714324447758	0.614567914498544
1931	Phc3	0.138789578453153	-0.0931285445412645	0.156841675167562	-0.343098764250091	-0.730201355369964	0.614567914498544
1932	Plxna4	0.139044249095242	-0.39440727220168	0.00126254342755122	-0.790077087830911	-1.95370993242596	0.614567914498544
1933	Rnase4	0.138620232868547	-0.10658728949478	0.000619275709659362	-0.213793854699219	-1.94864230769015	0.614567914498544
1934	Slc35a1	0.139595946823509	-0.217173642175818	0.00275773545314345	-0.43710501980478	-1.93538785436108	0.614567914498544
1935	Tagap1	0.139474608480215	0.258795465185664	0.572411959062473	-0.0548210286911446	1.61735687066713	0.614567914498544
1936	Tmcc3	0.139518576358494	0.0115475070560832	0.136893460892455	-0.113798446780288	0.180561854997651	0.614567914498544
1937	Zfyve21	0.13883131090449	-0.0337624589000075	0.159352391939159	-0.226877309739174	-0.342662426975333	0.614567914498544
1938	Zmynd11	0.139531729014916	-0.120527725802299	0.0681706682015297	-0.309226119806128	-1.25189195678174	0.614567914498544
1939	Eif2b1	0.139763056636912	0.273536829954113	0.599274522460467	-0.0522008625522412	1.64587134829311	0.614986281189341
1940	Hbp1	0.139930429897216	-0.124293080315018	0.0181687582700277	-0.266754918900064	-1.7100015229661	0.615337918659077
1941	Slc9a8	0.139987212859502	-0.317521335907749	0.00996589708800066	-0.645008568903498	-1.90031952393793	0.615337918659077
1942	2610037D02Rik	0.140492150283037	-0.15799011098362	0.0707805831540474	-0.386760805121288	-1.35356029149013	0.616287417077053
1943	C1qbp	0.140446981142293	-0.167500975425726	0.0078076232382048	-0.342809574089656	-1.87267413984125	0.616287417077053
1944	Cysltr1	0.140308605113963	0.11578803616898	0.237595717355857	-0.00601964501789649	1.8631040220169	0.616287417077053
1945	Tmem170b	0.14040591602408	0.182395480027552	0.367380147365634	-0.00258918731052965	1.93253082507397	0.616287417077053
1946	2010320M18Rik	0.140690253135976	-0.347922584639815	0.00227225602567599	-0.698117425305305	-1.94724666418914	0.616331863893556
1947	Nop16	0.140718995647521	-0.187026028482764	0.0388532680962502	-0.412905325061779	-1.62283257274778	0.616331863893556
1948	Snip1	0.140619949146307	-0.332404726292975	0.00108393425197223	-0.665893386837922	-1.9535935367653	0.616331863893556
1949	Ficd	0.14101730910397	-0.398447137442812	0.00358451526918829	-0.800478790154813	-1.9424889405174	0.616372787538459
1950	Frmd4b	0.140965267815059	-0.106928766543899	0.0180598484600202	-0.231917381547818	-1.6767649703996	0.616372787538459
1951	Sertad3	0.140808134481283	0.309594399918906	0.646002585633672	-0.026813785795859	1.80374289159193	0.616372787538459
1952	Trp53bp2	0.140979014831976	-0.360830150514507	0.0758091641263633	-0.797469465155376	-1.61967572738216	0.616372787538459
1953	Rhog	0.141140384594226	-0.112333377933797	0.0318808786418678	-0.256547634509461	-1.52668245317655	0.616594859886297
1954	2610044O15Rik8	0.141292990421433	-0.170662452234904	0.290687051551447	-0.632011956021256	-0.725030063213423	0.616630073798293
1955	Pdcd10	0.141233133899517	-0.130032484631976	-0.000626920729132119	-0.25943804853482	-1.96945926444303	0.616630073798293
1956	Arf5	0.141720940646833	0.00925260393681233	0.119565294512005	-0.101060086638381	0.164394235919796	0.618181526379746
1957	Ank2	0.141959137656532	-0.23989996957173	0.000558072424427597	-0.480358011567887	-1.95541515829343	0.618904119818869
1958	Eef1akmt4	0.142212023456913	-0.340142474990299	0.0411842217445979	-0.721469171725197	-1.74828305046992	0.619328686078909
1959	Hsdl2	0.14227428794124	0.251763616128484	0.562263615040657	-0.0587363827836899	1.58920329133067	0.619328686078909
1960	Tgds	0.142137497175145	0.325057523344646	0.646856295473331	0.00325875121596003	1.97981190060141	0.619328686078909
1961	Arhgap12	0.142448255080442	-0.162838961239514	0.007231480600496	-0.332909403079524	-1.87662533157644	0.619453879891097
1962	Strn3	0.142376272640251	-0.0681576038565436	0.14359719741997	-0.279912405133057	-0.630854403423581	0.619453879891097
1963	Atp6v0a1	0.142898921539647	0.181222087365027	0.362777501092135	-0.000333326362081499	1.95636559189857	0.62109709555592
1964	Bag4	0.143018402349113	-0.254316800709386	0.0678881258689119	-0.576521727287683	-1.54700232348161	0.621299902669365
1965	Smim8	0.143143488434594	-0.279917296143003	0.0330223810498083	-0.592856973335814	-1.75314240754487	0.621526841386239
1966	Stard3	0.143284739463892	-0.0593685175889656	0.0655449655246415	-0.184282000702573	-0.931525992146719	0.621823701478091
1967	Smim14	0.143409740786906	-0.134689569941701	-0.00028127779544973	-0.269097862087952	-1.96406562395477	0.622049775492566
1968	Rfc2	0.143557441015815	-0.168717575335974	4.87247220545273e-05	-0.337483875394003	-1.95939812097398	0.622374027818563
1969	Bmpr2	0.143727922883366	-0.198052276869992	0.0657903379520776	-0.461894891692061	-1.47123818486683	0.622480526924302
1970	Rnf185	0.14369320380642	-0.332295805062557	0.00940756141659022	-0.673999171541705	-1.90600349316751	0.622480526924302
1971	Got1	0.14434258767811	0.130765451704231	0.436913676834465	-0.175382773426003	0.837161723388656	0.624825448031272
1972	Mrpl16	0.144429927150409	-0.225681090303865	0.0346329204503435	-0.485995101058074	-1.69920477082948	0.624886479942844
1973	Nelfcd	0.144621656366883	0.0597696448562174	0.313811923198554	-0.19427263348612	0.461129352371317	0.625282527415973
1974	Vps8	0.144668039043499	-0.29118965477889	0.0810098917793601	-0.663389201337141	-1.53337434533375	0.625282527415973
1975	Ist1	0.144829871904831	0.131340753413161	0.32111881867962	-0.0584373118532971	1.35644309594324	0.625665046628868
1976	Hpgds	0.14516930913617	0.0820527348452147	0.187345112937682	-0.0232396432472526	1.52736986326212	0.626814041270141
1977	Itgb5	0.145440208200037	0.00201300478248966	0.172686048981402	-0.168660039416423	0.0231168131611245	0.627348764591869
1978	Zc3h15	0.145378437961595	0.0776310076584112	0.240605903776523	-0.0853438884597008	0.933603780202868	0.627348764591869
1979	Mplkip	0.145880427654835	0.186853092425584	0.372667415161435	0.00103876968973307	1.97092089652688	0.628612024621746
1980	Zmat2	0.145807485727032	0.0341538592111067	0.231889483330641	-0.163581764908428	0.338534516908061	0.628612024621746
1981	Arhgef3	0.145956347673129	0.392637280003437	0.838892705503984	-0.053618145497111	1.72447186929173	0.628621685182805
1982	Ttc28	0.146052605190269	-0.145148230339334	0.110002166685606	-0.400298627364273	-1.11497104140117	0.628718883694942
1983	N6amt1	0.146264653917292	-0.102317652653287	0.231356414552285	-0.435991719858859	-0.601002396927574	0.628996989527387
1984	Phka2	0.146199754691995	0.300539181758159	0.628614359456735	-0.0275359959404176	1.79546034637928	0.628996989527387
1985	Erp44	0.146356893158344	0.128454197878559	0.2746797363623	-0.0177713406051825	1.72176217722016	0.629076580567755
1986	Zfp358	0.146512407001641	-0.0503046156797281	0.224508146996226	-0.325117378355682	-0.358772402083285	0.629427923735145
1987	Nploc4	0.14666403765978	0.389301910123503	0.779547550333439	-0.000943730086432504	1.95522420838384	0.629762239211497
1988	Reps1	0.146791575437421	0.303969856757548	0.638582891782427	-0.0306431782673307	1.78047448625633	0.629928763767751
1989	Tspan13	0.146850481848811	-0.0164219115578618	0.0885107340900017	-0.121354557205725	-0.306733476621977	0.629928763767751
1990	1810022K09Rik	0.147234090376303	-0.215370895254427	0.0104258618035303	-0.441167652312384	-1.86946528159603	0.63125691411589
1991	4930503L19Rik	0.147317940982578	0.512881333262408	1.02531722404357	0.000445442481249669	1.96166771223778	0.631299182553168
1992	Tob2	0.147503859232779	-0.100937879740254	0.129275814880157	-0.331151574360664	-0.85935204373021	0.631517739372714
1993	Zfand2a	0.147516977797682	0.126036070748282	0.593451919498137	-0.341379778001573	0.528493332180046	0.631517739372714
1994	Pfkl	0.147854752767319	-0.136294949389921	0.00906423752924526	-0.281654136309087	-1.83774550298982	0.632646314248127
1995	Exo5	0.148303740443696	0.0303932701757723	0.475421100377431	-0.414634560025887	0.133856156568715	0.633151135448109
1996	Nol9	0.148255065487656	-0.072416796548813	0.298008904848049	-0.442842497945675	-0.383165402876228	0.633151135448109
1997	Snx20	0.148270246551907	0.0976722302887081	0.228744490908748	-0.0334000303313323	1.46052301799013	0.633151135448109
1998	Ss18l2	0.148067076005642	-0.304765587901787	0.0138776194948025	-0.623408795298376	-1.8746031992806	0.633151135448109
1999	Tor1b	0.148343778687385	-0.250090329220728	0.0170353251856174	-0.517215983627074	-1.83497178226379	0.633151135448109
[truncated: 6,533 more rows]
