# Supplementary material for: Dissection of artifactual and confounding glial signatures by single-cell sequencing of mouse and human brain
Source: Nat Neurosci. 2022 Mar 8;25(3):306–16. doi: 10.1038/s41593-022-01022-8 (PMC11645269; doi:10.1038/s41593-022-01022-8)
Supplement: Supplementary file 16 — Microglia homeostatic versus chemokine MAST summary results. [file 41593_2022_1022_MOESM16_ESM.csv]

	gene	Pr(>Chisq)	coef	ci.hi	ci.lo	z	fdr
1	Cd83	4.69241820318701e-193	2.88704117022776	3.28770788310343	2.48637445735208	14.1227023201364	4.00357121095915e-189
2	P2ry12	5.43413220750337e-169	-4.5636589718247	-4.03825574855002	-5.08906219509938	-17.0242716950811	2.31820079972094e-165
3	Ccl4	5.17414353150091e-159	5.05128041554645	5.43479177533427	4.66776905575862	25.8149529019449	1.47152642035886e-155
4	Selplg	8.75926565848593e-133	-4.63591355332109	-4.10634421315929	-5.16548289348289	-17.1577599208714	1.86835136495505e-129
5	Cd63	4.14578281108062e-122	1.69480562434166	2.18903156438041	1.20057968430291	6.72113241212135	7.07436378882797e-119
6	Ccl3	2.22006982478212e-111	4.16764683591142	4.51985258206106	3.81544108976178	23.1922329149002	3.15693929084018e-108
7	Cd9	3.86611898504184e-111	1.15013599999469	1.86732723017683	0.432944769812544	3.14312981314628	4.71224674005385e-108
8	Ctsb	1.20897033590216e-102	-1.19763260934838	-0.420692069731998	-1.97457314896476	-3.02123091966928	1.28936686323965e-99
9	Plaur	4.25403887431993e-97	3.51563918232645	3.8464965897686	3.1847817748843	20.8262714541235	4.03282885285529e-94
10	Tmem119	6.74468986967885e-93	-3.39631071143426	-3.02387389215584	-3.76874753071268	-17.8732239406827	5.75456939681e-90
11	Eif4a1	1.00164260935328e-85	1.60157963157186	2.13799855417761	1.06516070896611	5.85184128293856	7.76910431182015e-83
12	C3ar1	1.20596282235703e-85	1.70910922507902	2.04033121267453	1.37788723748351	10.1134364633149	8.57439566695851e-83
13	C5ar1	2.80891074998355e-82	1.53929974391373	1.8755406747008	1.20305881312665	8.97264961889234	1.84350973221997e-79
14	Cst3	2.19660905094868e-80	NA	NA	NA	NA	1.33867631590673e-77
15	Lgals3	1.78378882946854e-62	4.50829964157249	4.97207740272503	4.04452188041995	19.0524550099992	1.0146190862017e-59
16	Id2	8.35302330463723e-56	2.63316393646636	2.96548102694854	2.30084684598419	15.5300663994608	4.4542496771978e-53
17	Ftl1	7.29495854130001e-55	0.293625337094022	1.7014653451373	-1.11421467094925	0.408778754947151	3.66121095731598e-52
18	Serinc3	1.08681715081346e-54	-2.42196209843056	-1.61377114003357	-3.23015305682755	-5.87356049399553	5.15151329485581e-52
19	Csf1	8.2245319520079e-46	3.34767290353165	3.74183798450156	2.95350782256174	16.6461176794185	3.69324771655429e-43
20	Itm2b	3.35821933429816e-45	-3.54376645370265	-2.42455166406959	-4.6629812433357	-6.20582812451541	1.4326163680116e-42
21	Sdc4	1.02248027230237e-40	2.48936351565116	2.84628096851398	2.13244606278834	13.6700035147331	4.15419127775421e-38
22	AW112010	7.28927698396861e-39	0.802763861766057	1.29405588954788	0.311471833984229	3.20255198167081	2.82691414669183e-36
23	C1qc	4.57736065727791e-38	-19.4664557146263	1194.21221090065	-1233.14512232991	-0.0314362880034091	1.69800178816935e-35
24	Slc15a3	1.00761582608602e-36	1.52594746558286	1.8449673404563	1.20692759070942	9.37497099837143	3.58207426173579e-34
25	Cstb	2.7798693534039e-34	1.4307640284713	1.74628114499913	1.11524691194346	8.88777761738879	9.48713812929684e-32
26	Capg	1.65025592085464e-33	1.99093191510312	2.35258832692339	1.62927550328284	10.7896741817275	5.41537827566607e-31
27	Calm2	3.51432367675468e-33	-1.94750712712891	-1.56162378171317	-2.33339047254464	-9.8917039933283	1.11052628185448e-30
28	Csf1r	3.21309482883236e-31	-2.58537514792836	-2.00085215781863	-3.1698981380381	-8.66902117145677	9.79075895699919e-29
29	C1qa	1.42245907129497e-30	-4.11057424562904	-2.77405617287145	-5.44709231838663	-6.02803481780682	4.1849726883754e-28
30	Tlr2	1.64641227590522e-30	1.41474776425364	1.74817449829374	1.08132103021355	8.31623376910226	4.68239651267446e-28
31	Ctsz	2.07728331706308e-30	0.0777432676871304	0.759539914236784	-0.604053378862523	0.223488932482063	5.71721976167167e-28
32	Glul	1.07676187502795e-29	-1.6109903675682	-1.26870085623399	-1.9532798789024	-9.22459787788155	2.87091634929328e-27
33	Cxcl16	1.98953540302248e-29	1.4490103869712	1.77227856633178	1.12574220761062	8.78530072865657	5.14385335108721e-27
34	Plek	3.21036246180554e-29	1.4949269233516	1.81155742816295	1.17829641854024	9.25369755840189	8.05612133062496e-27
35	Actg1	9.15934693860739e-29	0.894843988634274	1.24008468553783	0.549603291730718	5.08011368658339	2.23278708800566e-26
36	Ldha	2.85395483216449e-27	0.889286441825423	1.20300815088899	0.57556473276186	5.55578191614551	6.76387295222985e-25
37	Pkm	3.66027599547646e-27	0.796485486227581	1.11853467592566	0.474436296529503	4.84734294372376	8.4403985928122e-25
38	Hexb	8.69447982957819e-27	-6.1061180120889	-3.90310854907271	-8.30912747510509	-5.43246481232095	1.95213952384108e-24
39	Atf3	2.87530743010827e-26	2.75117748090948	3.17489037293761	2.32746458888135	12.7260908957716	6.29028794709841e-24
40	Lpcat2	3.83536887753604e-25	-1.40686226854573	-1.04772883851043	-1.76599569858104	-7.67792454544507	8.18084181578437e-23
41	Gpr84	4.39921130715527e-25	0.64145865435007	0.999113741326763	0.283803567373376	3.51521872853885	9.15465143235335e-23
42	Fcgr3	5.33534075232131e-25	-1.85515087781373	-1.45770118060583	-2.25260057502163	-9.14840024271261	1.08383636425727e-22
43	Tmsb4x	1.18367799681858e-24	-4.16423143154345	-3.06829431129095	-5.26016855179594	-7.44727364215424	2.34863736485026e-22
44	Srsf2	1.82137377557105e-24	0.772864484242416	1.10705647006779	0.438672498417046	4.53268366177041	3.5318093302664e-22
45	Cdk6	7.40534766017651e-24	0.930610344665745	1.27085437065809	0.590366318673403	5.36074881510577	1.40405391636947e-21
46	Tpm4	3.22284935062344e-23	1.92512053734024	2.27624686597943	1.57399420870106	10.7458957398849	5.97768492598244e-21
47	Prdx1	5.18073039248458e-23	0.861915703238206	1.20516597538113	0.51866543109528	4.92155104644165	9.40467908695286e-21
48	Bcl2l1	7.43187076989116e-23	1.19822697321862	1.5117054957759	0.88474845066133	7.49168298247211	1.29405553895329e-20
49	C1qb	7.36062070240264e-23	-4.58564122415734	-3.06679595692131	-6.10448649139338	-5.917450473231	1.29405553895329e-20
50	Soat1	2.55952842769707e-22	0.789987051595947	1.16490292374629	0.4150711794456	4.12984961266226	4.36757930902228e-20
51	Nab2	8.90297487592294e-22	2.10802633933308	2.50024957247648	1.71580310618968	10.5339392326209	1.48941532630146e-19
52	Ywhah	1.97815421572339e-21	-1.27936611859385	-0.924878135067911	-1.63385410211978	-7.07361499406445	3.24569457087538e-19
53	Cdkn1a	2.0897177433409e-21	2.32371792477043	2.72514271951006	1.9222931300308	11.345595744115	3.36405128041218e-19
54	Mif	2.35929650749307e-21	1.12193507862825	1.44529918980269	0.798570967453811	6.80023623870017	3.72768848183905e-19
55	Olfml3	5.54748266370374e-21	-1.51014147229281	-1.13464812776867	-1.88563481681695	-7.88249096932771	8.60565856122188e-19
56	Vsir	9.05602656344415e-21	-1.36025023828737	-1.03193857198808	-1.68856190458666	-8.12045915716832	1.37975033284474e-18
57	Nme1	9.27982037569724e-21	1.12841189550161	1.4641568813876	0.792666909615607	6.58728132327397	1.38904258676226e-18
58	Crybb1	1.22763396714834e-20	-1.65685129748916	-1.25535501094362	-2.0583475840347	-8.08816663974024	1.80589189788097e-18
59	Cd74	1.90472105395013e-20	1.72430974022403	2.05488197387736	1.3937375065707	10.2234387676216	2.75442034445805e-18
60	Pmp22	2.50565789022654e-20	0.860221301694311	1.17383140382822	0.546611199560402	5.37611116026839	3.56304551990214e-18
61	Selenop	5.27532812605576e-20	-2.06941738299024	-1.56373121143801	-2.57510355454247	-8.02075233181077	7.37854091336193e-18
62	Cd81	6.89133199355993e-20	-4.26400947209398	-3.14959680457867	-5.37842213960929	-7.4992910962465	9.3328324712783e-18
63	Rgs10	6.86637787380351e-20	-1.38182821900322	-1.05325326731844	-1.710403170688	-8.24266587632549	9.3328324712783e-18
64	Fcrls	7.68329079114786e-20	-1.69534066759824	-1.33515182246965	-2.05552951272683	-9.22517922183954	1.0242787035949e-17
65	Ccl9	9.45756360800793e-20	0.886237522245447	1.20227010463368	0.570204939857213	5.49624855836941	1.24141434928498e-17
66	Mfsd12	1.16880009156495e-19	2.01196875348272	2.45355028506542	1.57038722190002	8.93014316226567	1.51093975473214e-17
67	Ltc4s	1.19746331739326e-19	-1.43044869211868	-1.112048513181	-1.74884887105636	-8.80535911644002	1.5248891080596e-17
68	Ifngr1	4.06807091458401e-19	-1.54859059873329	-1.20536855556403	-1.89181264190255	-8.84320183018595	5.10423250635747e-17
69	Itgb5	4.80907321932062e-19	-1.65684231604077	-1.28932184497114	-2.0243627871104	-8.83583779170389	5.94652358075993e-17
70	Gm13889	5.35265555084387e-19	1.86729144970288	2.37292749120984	1.36165540819592	7.2380599673033	6.52412245139999e-17
71	Aplp2	5.79255198853928e-19	1.11531936178512	1.45034634586351	0.780292377706739	6.52480511792924	6.96085261496017e-17
72	Cx3cr1	6.30209097170699e-19	-1.83383625151085	-1.45169520577233	-2.21597729724936	-9.40556646972854	7.46797780147278e-17
73	Tubb6	1.01001058417823e-18	2.35961707444659	2.79990843165138	1.91932571724179	10.5038729639882	1.18046716496009e-16
74	Dusp3	1.54116724039368e-18	1.10938850077832	1.45192208912753	0.766854912429118	6.34787822376032	1.77692417500526e-16
75	Scpep1	1.80103550094894e-18	1.08394600285691	1.46221627917734	0.705675726536473	5.6163417000442	2.04885798587952e-16
76	Bcl2a1b	3.36380246513415e-18	0.979908638931963	1.29174498392737	0.668072293936558	6.15895379505751	3.7763108727006e-16
77	Slc2a5	3.71097568965987e-18	-1.42871799073604	-1.07309366053305	-1.78434232093903	-7.87414011945896	4.11195384210104e-16
78	Lgals1	7.48286537191183e-18	3.08667071052306	3.67495467195745	2.49838674908867	10.2837470020583	8.18510350681433e-16
79	Nfkbia	1.12252264863936e-17	0.636813787740097	0.975048592842158	0.298578982638037	3.69013498907219	1.21232446053051e-15
80	Cst7	1.25858251999626e-17	2.31300128719619	2.74664676310837	1.879355811284	10.4541600706503	1.34227825757601e-15
81	Ninj1	1.37309655301567e-17	0.337767208160144	0.682714280857174	-0.00717986453688718	1.91916852048191	1.4463283691765e-15
82	Ftl1-ps1	2.30301411514426e-17	1.19386550788812	1.51528814557577	0.872442870200469	7.2799271845912	2.39625810126961e-15
83	Hspa5	3.02461640682525e-17	0.391654749403091	0.796139092679191	-0.0128295938730085	1.89779707413826	3.10915990157024e-15
84	Por	1.40501662059199e-16	1.09742441056578	1.5032564894392	0.691592331692365	5.30000567336847	1.42709545320129e-14
85	Evi2a	3.26737501451371e-16	0.782397675245585	1.09941584317482	0.465379507316353	4.83717155734599	3.27967572045071e-14
86	Rnase4	3.47042172174247e-16	-1.32565012529744	-1.00366987140342	-1.64763037919146	-8.06952125250265	3.44298117789614e-14
87	Ank	4.18555714324511e-16	1.85077798795345	2.30980905523094	1.39174692067596	7.90242416767716	4.10473259151348e-14
88	Commd8	5.09148603746638e-16	-1.59663568407177	-1.1501225411803	-2.04314882696323	-7.00841282509076	4.93642714450718e-14
89	Ctss	5.57698005590811e-16	-4.63121894270276	-3.49101924990311	-5.77141863550241	-7.96090578653756	5.3463813300009e-14
90	Cmtm7	7.18922369538565e-16	-1.37114903907622	-1.0032345078324	-1.73906357032003	-7.30442128757666	6.8153840632256e-14
91	Pdgfa	1.15957055939686e-15	1.72101520507768	2.12340330701281	1.31862710314256	8.38277226035359	1.0871929684367e-13
92	Ccl2	1.37098369649716e-15	2.90235328481923	3.43680168454059	2.36790488509786	10.6436990205657	1.2714383585341e-13
93	Cd68	2.70362621742178e-15	0.294374255107635	0.699021620920521	-0.110273110705252	1.42584132934542	2.48035902011211e-13
94	Atp6v1c1	2.77476926854796e-15	0.824419213581895	1.13886541957513	0.509973007588658	5.13865944630956	2.51854589353736e-13
95	Abi3	4.67628191901505e-15	-1.14700835348216	-0.830832214415805	-1.46318449254851	-7.11026160743852	4.19979340347752e-13
96	Myo1e	6.0688139665596e-15	2.31520038122704	2.78035765865773	1.85004310379636	9.75521524518039	5.39365841277984e-13
97	Ccl6	6.77343059981428e-15	0.339015898856299	0.659471706557892	0.0185600911547057	2.07348076076549	5.95782576057891e-13
98	Mt1	7.21875000165916e-15	1.17591158708008	1.49049832440896	0.861324849751209	7.32626041151533	6.28473214430162e-13
99	Rcan1	1.10173726809776e-14	0.798585663917568	1.22156260918776	0.375608718647378	3.70043605768778	9.49497209233345e-13
100	Cadm1	1.74274052742268e-14	1.05420793521738	1.37556183104299	0.732854039391767	6.42970137310441	1.48690621799703e-12
101	Ypel3	1.78144179618805e-14	-1.29839792896283	-0.945486622114259	-1.6513092358114	-7.21091426934782	1.50487736683925e-12
102	Kras	2.00874335395181e-14	0.989055047280794	1.34631022915609	0.631799865405493	5.42612779252716	1.68025473489381e-12
103	Sparc	2.89396662617727e-14	-1.34247737383805	-0.918211923538705	-1.76674282413739	-6.20179489262213	2.39721584995577e-12
104	H2-D1	3.28996668897149e-14	0.970145555329707	1.38288575350409	0.557405357155328	4.60689401376042	2.69903805676007e-12
105	Lgmn	3.74383056866176e-14	-4.25221178073465	-3.21052843835416	-5.29389512311514	-8.00068658660823	3.04212975350687e-12
106	Bax	7.44872235737873e-14	0.807013393148905	1.12753215955558	0.486494626742232	4.93486607148126	5.99551878803352e-12
107	Cd14	8.77375875626408e-14	0.239240482784646	0.561764803062329	-0.083283837493037	1.45385231568947	6.99604763630328e-12
108	Nceh1	9.91107545515225e-14	2.45137476645992	2.94619265170237	1.95655688121746	9.70984759881415	7.82974960957028e-12
109	Adrb2	1.01946693800463e-13	-1.39500486445492	-0.995745155734675	-1.79426457317517	-6.84807215171714	7.97990083950047e-12
110	Slc16a3	1.1662227964086e-13	1.08910229271826	1.49367271793797	0.68453186749856	5.2762167873457	9.04564808996199e-12
111	Anxa5	1.5968986367742e-13	1.10718314139732	1.49816855932911	0.716197723465528	5.55017906526434	1.22745397918536e-11
112	Gpr34	1.6435267828713e-13	-1.53554894751495	-1.14322601760899	-1.92787187742091	-7.6712840474277	1.25201522423732e-11
113	Mcl1	1.67135618872048e-13	1.20207268324705	1.55094390834102	0.853201458153072	6.75326308533758	1.26194787629762e-11
114	Adgrg1	1.72356247817824e-13	-1.38447223185863	-0.959889222899106	-1.80905524081815	-6.39101342912522	1.28995044419445e-11
115	Plpbp	1.86269668814336e-13	1.3740838033367	1.76755147296349	0.98061613370992	6.84466596412939	1.38195896897732e-11
116	Apoe	2.35346144071445e-13	0.732802073205816	1.04848248590871	0.417121660502923	4.54974592494418	1.7215462097289e-11
117	Cd52	2.36077011882656e-13	0.826004047029055	1.142653728412	0.509354365646112	5.11271060242565	1.7215462097289e-11
118	Vps29	2.43727361630318e-13	0.844095504651135	1.16444612602872	0.523744883273553	5.16433144881723	1.76227275375413e-11
119	Slc3a2	2.76385058612085e-13	0.480785080316039	0.796253420452206	0.165316740179871	2.98705550394342	1.98161119334312e-11
120	Ptgs1	2.82313315362162e-13	-1.11583986218272	-0.790823783171056	-1.44085594119438	-6.7289161479109	2.00724767222497e-11
121	Coro1c	5.77054368257734e-13	1.58659388458077	1.95509496389773	1.21809280526381	8.43869135372346	4.06894865287189e-11
122	Mat2a	6.94859111948315e-13	0.415030745859037	0.753158759560794	0.0769027321572801	2.40573179801068	4.8594573304451e-11
123	Slc25a5	1.01535612032188e-12	0.414777486487944	0.822372780335251	0.00718219264063735	1.99450029817804	7.04310440535468e-11
124	Axl	1.17862453972546e-12	2.65901321406972	3.21044659846179	2.10757982967765	9.45095143221747	8.10969723624001e-11
125	Marcksl1	1.83557725328316e-12	1.4202702478348	1.82624704577026	1.01429344989933	6.8567429178859	1.25289161000095e-10
126	Nab1	2.26581785170192e-12	0.779840219848454	1.43684819660203	0.122832243094879	2.32639297950571	1.53428237386673e-10
127	Rps2	2.66531725839391e-12	0.666918069924012	0.98210434615296	0.351731793695065	4.14718373315386	1.79058951563912e-10
128	Tpi1	2.7899252714106e-12	1.1422518668737	1.50975320427169	0.774750529475697	6.09187584512523	1.85965956372463e-10
129	Siglech	3.09072960863749e-12	-1.03566493112445	-0.717105051741426	-1.35422481050747	-6.37200757668063	2.04419418766628e-10
130	Neat1	3.32302778188996e-12	1.50140965056157	1.87843933923884	1.1243799618843	7.80497910248241	2.18092869500655e-10
131	Ptafr	4.69257099901444e-12	0.602624083190583	0.912506964386081	0.292741201995086	3.81150935060809	3.05626074531231e-10
132	Alox5ap	6.02882665709204e-12	-1.0972058536759	-0.770384719997993	-1.42402698735381	-6.58000274532629	3.89681432108404e-10
133	Ttyh2	7.51484748846848e-12	2.26065620699894	2.79032269630206	1.73098971769581	8.36527293424662	4.82080291515887e-10
134	Tpd52	7.97918535481382e-12	0.97705052997494	1.29618890041797	0.65791215953191	6.00048138106445	5.08047831696056e-10
135	Pld4	8.54517951665164e-12	-0.955843184128931	-0.626385571972451	-1.28530079628541	-5.68637101294533	5.40055345452383e-10
136	Ctsd	9.44221057712124e-12	-3.45078366681188	-2.43421103266808	-4.46735630095569	-6.65315146033488	5.92359857676459e-10
137	Pea15a	9.53336229784703e-12	0.980225486814938	1.30052051566702	0.659930457962857	5.99824061513229	5.93712752738912e-10
138	Nop56	1.31859554260498e-11	0.76805817873071	1.13937642790441	0.396739929557011	4.05411361195831	8.15236026775774e-10
139	H2-K1	1.37698417830492e-11	0.716986554976972	1.0310384372476	0.402934672706346	4.47463589453465	8.45210720093352e-10
140	Bhlhe41	1.59865928015166e-11	0.683310634342801	1.01057738981269	0.356043878872916	4.09227094161217	9.74268641303857e-10
141	Tmem59	1.7310329826761e-11	-0.960717052566274	-0.63631486881232	-1.28511923632023	-5.80443325187825	1.047459106964e-09
142	Lipa	1.83089669186736e-11	0.710086664843683	1.05684767980076	0.363325649886605	4.01355466435018	1.10008525176143e-09
143	Hif1a	1.93486374890068e-11	0.84707000065197	1.26595948715648	0.428180514147463	3.96340024553068	1.15442360179165e-09
144	Efhd2	2.22432346080552e-11	0.785604962029882	1.11875716373969	0.452452760320074	4.62178374854545	1.31791165052727e-09
145	Rsrp1	2.582232972936e-11	-0.992835641654168	-0.655332280541112	-1.33033900276722	-5.76563769259187	1.51942149828206e-09
146	Cryzl2	3.47201304682719e-11	-0.8394549076765	0.311914771546512	-1.99082458689951	-1.42899488789877	2.02898735037874e-09
147	Vat1	4.1692491724477e-11	2.20328954345583	2.76054741329547	1.64603167361619	7.74931748192228	2.41986625437577e-09
148	Aif1	5.55280369750954e-11	-0.926660143231662	-0.602278954187908	-1.25104133227542	-5.59903153446363	3.20111629372645e-09
149	Laptm5	6.70964656239803e-11	-1.0724150922312	-0.559927684935976	-1.58490249952643	-4.10135922820739	3.84206070271007e-09
150	Trf	7.99821362587143e-11	-1.02855834986768	-0.661925184409574	-1.39519151532579	-5.49851325975842	4.54938391039567e-09
151	Arhgap5	9.64159555003002e-11	-1.08174273392552	-0.742979262167464	-1.42050620568357	-6.2585756015222	5.44782074389776e-09
152	Susd3	1.03824354145413e-10	-1.00535537224809	-0.670482858388279	-1.34022788610791	-5.88421037772903	5.82782493137277e-09
153	Ivns1abp	1.06333937662447e-10	-0.937280758495675	-0.614807333676579	-1.25975418331477	-5.69670673198719	5.9296807590588e-09
154	Eif5a	1.16071556740535e-10	0.723964232471322	1.04308253518283	0.404845929759812	4.44645076663538	6.4306657279886e-09
155	Ankrd54	1.23859334914827e-10	-0.989334971868874	0.409927083372723	-2.38859702711047	-1.3857739558114	6.81785706769874e-09
156	Hpgd	1.2796119543226e-10	-1.09592868198274	-0.753806813199029	-1.43805055076645	-6.27840819982358	6.9984930732567e-09
157	Ncl	1.73172754090473e-10	0.961066919412297	1.28662579773347	0.635508041091123	5.78591669345499	9.41089132420328e-09
158	Asph	1.89454542711342e-10	0.691746315192044	1.00779850450661	0.375694125877476	4.28979108531112	1.02305453064125e-08
159	Ctsa	1.91685302464606e-10	0.0557851478780763	0.436879877496901	-0.325309581740749	0.286902106525143	1.02859056643271e-08
160	Fgd2	1.97860781825432e-10	-1.12201111191432	-0.746843518857361	-1.49717870497127	-5.86165066040751	1.05509261908411e-08
161	Sirpa	2.23917108860337e-10	0.49242340789949	0.864395891109043	0.120450924689937	2.59463317366882	1.18662159801018e-08
162	Ctsc	2.61213697476295e-10	0.532415014555866	0.964211649090189	0.100618380021543	2.41667991341169	1.37572547337515e-08
163	Zfhx3	3.0949955415931e-10	-1.26459513305593	-0.833866114317807	-1.69532415179405	-5.7543392898754	1.62003079514554e-08
164	Fth1	3.67170171478599e-10	0.528688128138127	1.25240730391597	-0.19503104763972	1.43178421255857	1.91018042869232e-08
165	Adap2os	4.0824696936575e-10	-0.95510839734541	-0.637073196134638	-1.27314359855618	-5.88607189707958	2.10254971097737e-08
166	Tsc22d4	4.09075541516928e-10	-0.847978558624619	-0.508192641915927	-1.18776447533331	-4.89133702380998	2.10254971097737e-08
167	Tmem206	4.23598517859012e-10	1.00619106002326	1.38876581742943	0.623616302617097	5.15480491337819	2.16415721818748e-08
168	Adap2	5.4909193327626e-10	-0.989745902304615	-0.674462537557093	-1.30502926705214	-6.15277093327326	2.78860260399586e-08
169	Fscn1	8.20331435622417e-10	-0.785907065818141	-0.463305726013094	-1.10850840562319	-4.77477726884198	4.14146024185234e-08
170	Ccdc86	8.71124684528448e-10	0.868045698768933	1.31978032234935	0.416311075188513	3.76623401818819	4.37202106376277e-08
171	Hnrnpf	1.03681655374571e-09	0.647502027260268	0.983974968143593	0.311029086376944	3.77171682815013	5.17316891026807e-08
172	Cmtm6	1.06848931123388e-09	-0.811701784082804	-0.497881020915369	-1.12552254725024	-5.06947420219101	5.30020395549272e-08
173	Rps19	1.11363793061914e-09	0.388348797088354	0.811953778101683	-0.0352561839249754	1.79683830419519	5.4922305341286e-08
174	Tnfaip2	1.21766152513694e-09	0.693121964114198	1.60449646630196	-0.218252538073565	1.49059918101331	5.97074030601631e-08
175	Marcks	1.25340790377343e-09	-0.909346644601303	-0.567861377828173	-1.25083191137443	-5.21921982088025	6.11090070571139e-08
176	Atp6v1b2	1.28662384491683e-09	0.825341962321548	1.15144264372229	0.49924128092081	4.96055547670557	6.23720150274452e-08
177	Lyz2	1.30330413441846e-09	0.652574646994195	0.973967483384523	0.331181810603868	3.97962449847266	6.28236772590863e-08
178	Hsp90ab1	1.38129570846866e-09	0.825595649392045	1.18488376315172	0.466307535632368	4.50373301156218	6.62090729474976e-08
179	Ckb	1.45490000033086e-09	-0.81766330047962	-0.492032999766095	-1.14329360119314	-4.9215033641175	6.93475240381166e-08
180	Pld3	1.50000406103847e-09	0.927026760915189	1.2433882682005	0.610665253629879	5.74323684221162	7.11001924932237e-08
181	Hnrnpa1	1.69589486188014e-09	1.22875647078288	1.58547583132104	0.872037110244716	6.75129722387843	7.99412981301733e-08
182	Gnl3	1.76873600797915e-09	1.3804203140557	1.78988385969517	0.970956768416228	6.60760677693849	8.29167891213084e-08
183	Arhgap45	1.81529374474072e-09	-0.887153877179317	-0.57268792375335	-1.20161983060528	-5.52934150445601	8.4634350984305e-08
184	Tmem100	1.83604540145897e-09	-1.91378153541528	-1.09516390161962	-2.73239916921095	-4.58204505844785	8.51366269850431e-08
185	Myl12a	2.10076264541822e-09	0.595904145939148	0.910658269728823	0.281150022149472	3.7106762898499	9.68849021119366e-08
186	Ybx1	2.22381323747743e-09	0.921972621381505	1.26355147052377	0.580393772239242	5.29023719465465	1.02008465280416e-07
187	Uap1l1	2.26254921321192e-09	0.972337064607653	1.37006501303764	0.574609116177669	4.79158086573311	1.03230320252e-07
188	Aldoa	2.2893130663593e-09	0.549357214900582	0.875384062628563	0.2233303671726	3.30255119587797	1.03895846181795e-07
189	Npm1	2.84620384253955e-09	0.587481819965774	0.907933444684475	0.267030195247073	3.59318886186245	1.28485773463214e-07
190	Cd72	2.91927465331915e-09	1.81631336618462	2.39608644537569	1.23654028699354	6.14017606220607	1.30404457288581e-07
191	Eef1e1	2.9050343511561e-09	1.15868344619666	1.54526519971279	0.772101692680536	5.87450856997953	1.30404457288581e-07
192	Gusb	3.83907543474527e-09	0.58046584290273	0.892386689728975	0.268544996076486	3.64737451158174	1.6971498243133e-07
193	Rnaset2a	3.82963858985506e-09	-0.878258613247184	-0.556864761775597	-1.19965246471877	-5.35590598013898	1.6971498243133e-07
194	Cxxc5	4.09058420613447e-09	-1.13526837409173	-0.728640644475726	-1.54189610370774	-5.47204473268062	1.79901363127522e-07
195	Tpst2	5.27640372216876e-09	-0.985539264153145	-0.632009097533314	-1.33906943077298	-5.4638094439263	2.30862956705353e-07
196	Apbb2	5.40160232313388e-09	1.30946221955962	1.80270230808665	0.816222131032602	5.20334589412057	2.35135056229481e-07
197	Actr3	5.45472593430546e-09	0.83366559695072	1.14726079837631	0.520070395525125	5.210393965678	2.3624224198728e-07
198	Bola2	5.74001369734257e-09	1.00042000898041	1.39318816892868	0.60765184903214	4.9922254066447	2.47342408412762e-07
199	Dtnbp1	5.8451023543063e-09	0.895580483072121	1.25372168956664	0.537439276577604	4.9011547966213	2.50605091894178e-07
200	Tns3	8.7941697873159e-09	0.820422584365149	1.23582679877377	0.405018369956523	3.87092538227646	3.75159283126896e-07
201	St3gal6	8.99939166240775e-09	-0.993335080996051	-0.657765704407524	-1.32890445758458	-5.80178383118587	3.82004028177427e-07
202	Plin2	1.01209333722789e-08	0.912614114841733	1.35806209642083	0.467166133262633	4.01548748864422	4.27484175902393e-07
203	Frmd4a	1.40524203479013e-08	-0.947814016357262	-0.590949607921144	-1.30467842479338	-5.20556629405377	5.90616997085192e-07
204	Tmbim1	1.48066471062142e-08	0.511094356064787	1.06867279131717	-0.0464840791875928	1.79656612819909	6.1926624073637e-07
205	Lpar6	1.63962715533865e-08	-1.11067574032459	-0.706640955437217	-1.51471052521197	-5.38786394380714	6.82404823870699e-07
206	Itga5	1.76165817922345e-08	1.86057416132995	2.36797277016323	1.35317555249667	7.18696954088561	7.29634348792934e-07
207	Tmem251	2.0981931383401e-08	1.09817231475073	1.49390190061432	0.702442728887144	5.43901255457906	8.64820476150615e-07
208	Nfe2l2	2.2951566850403e-08	0.430074502522456	0.745117799844285	0.115031205200627	2.67560218794913	9.41455617152109e-07
209	Ap1g2	2.67137902493875e-08	-1.25648152163616	0.716038222321021	-3.22900126559335	-1.24848358917132	1.08534313527512e-06
210	Rabep1	2.66139346707864e-08	1.2827326037284	1.76645127093387	0.79901393652294	5.19746264833537	1.08534313527512e-06
211	Bin2	3.00683656528535e-08	-0.920012680898041	-0.59334779673777	-1.24667756505831	-5.52000477344116	1.2158450035552e-06
212	Mettl15	3.12765198384211e-08	-0.882593163888292	1.09244153068716	-2.85762785846375	-0.875858443891363	1.25873239274249e-06
213	Klrd1	3.16155418096623e-08	1.12261888919899	1.90367877275164	0.341559005646344	2.81706004562206	1.26640282967154e-06
214	Cebpb	3.27344293147093e-08	0.33269810040332	0.648355128974712	0.0170410718319276	2.06577467153695	1.30509416314533e-06
215	Pfkfb3	3.56379076141485e-08	0.999258140661302	1.42770037994288	0.570815901379722	4.57123455016638	1.41424478029728e-06
216	Sft2d1	3.63840315661759e-08	-0.889580645619198	-0.574266834091049	-1.20489445714735	-5.52955805617117	1.43054634710881e-06
217	Syncrip	3.62567112034214e-08	1.09096891568182	1.4427285380556	0.739209293308046	6.0787527816851	1.43054634710881e-06
218	Adamts1	3.88295883560304e-08	2.34682925457975	2.99199893374243	1.70165957541707	7.12944356407279	1.51275820937741e-06
219	Rogdi	3.87986210101158e-08	-1.09327062303668	-0.666940221563641	-1.51960102450972	-5.0260808028326	1.51275820937741e-06
220	Ranbp1	4.02380859123106e-08	0.583784335991861	0.904167380391493	0.263401291592229	3.57133841282642	1.56050613183561e-06
221	Pkib	4.06456722016055e-08	0.647985692402674	1.02187411821498	0.274097266590369	3.39681180782006	1.56918043087827e-06
222	Tmsb10	4.0923246903331e-08	0.27530970871022	0.624102328988106	-0.0734829115676655	1.54704280508098	1.57277992152802e-06
223	Slc11a2	4.85448429452344e-08	1.65435624387348	2.12479419157738	1.18391829616957	6.89246832959953	1.85733004488224e-06
224	Sars	5.38109978898979e-08	0.355163955100672	0.853518705529963	-0.143190795328618	1.39681333428543	2.04962247319915e-06
225	Eif1a	5.80569729681872e-08	1.2174361318738	1.59256636437436	0.84230589937323	6.36080690176522	2.20152041495366e-06
226	Smim3	6.76627892291561e-08	1.42139575471228	1.84047855222857	1.00231295719599	6.64757538015128	2.55441998983699e-06
227	Dusp6	7.63174264641251e-08	-0.90123825845124	-0.563517400242829	-1.23895911665965	-5.23033885862025	2.86845939467804e-06
228	Bcl2a1d	7.70016987532861e-08	2.05512754218842	2.62151827310764	1.4887368112692	7.11165587012422	2.8814846217677e-06
229	Atp6v1a	7.96190476541411e-08	1.35805883733601	1.7801482897454	0.935969384926625	6.30611922394894	2.96641796762066e-06
230	2010111I01Rik	8.59746339042152e-08	2.05560369324093	2.62714203086983	1.48406535561203	7.0492370152354	3.18928511509028e-06
231	Cd180	8.91431736210401e-08	0.841372982995761	1.16457988056984	0.518166085421683	5.10218301841397	3.29250890621088e-06
232	Ldhb	9.26855969885708e-08	-0.760630668294991	-0.436000479779439	-1.08526085681054	-4.59232926614709	3.4085927306314e-06
233	Ccl12	9.55109753844089e-08	0.985653455910762	1.36642239591116	0.604884515910367	5.07353691932048	3.49742335613638e-06
234	Calm1	9.66317688104277e-08	0.372896584085707	0.691433866029111	0.0543593021423018	2.29443746837725	3.5233429550879e-06
235	Gm47283	9.99785546061711e-08	0.739590337368168	1.06495823938334	0.414222435352996	4.45517340701863	3.62985969319086e-06
236	Zfp36l2	1.11590988913596e-07	-0.929407004251774	-0.58007584114123	-1.27873816736232	-5.21454839325715	4.0342979551305e-06
237	Cysltr1	1.28105648593129e-07	-1.38628392233199	-0.795042799411622	-1.97752504525236	-4.59553041015988	4.61180334935266e-06
238	Rtn4	1.33246717688625e-07	0.738509651612438	1.05203973095714	0.424979572267734	4.61662983794366	4.7767268710897e-06
239	Gapdh	1.46454810969862e-07	0.469253325464901	0.788588886958686	0.149917763971116	2.88010396723309	5.22825291713332e-06
240	Il16	1.5016299425877e-07	-1.30536198753474	-0.714611183903876	-1.8961127911656	-4.33086585177868	5.33321004505505e-06
241	Pdgfb	1.51270139580792e-07	1.03637359189286	1.41504468857727	0.657702495208457	5.36416677275826	5.33321004505505e-06
242	Plekho2	1.50969162525841e-07	1.5894746320697	2.08895872954005	1.08999053459936	6.23706149800216	5.33321004505505e-06
243	Mtus1	1.60455572727397e-07	-1.3561150051687	-0.785040220399023	-1.92718978993837	-4.65427057875965	5.6337734424286e-06
244	Herpud1	1.66794637618222e-07	0.54160310956042	0.852603254632305	0.230602964488535	3.41325431989095	5.83234363999455e-06
245	Scamp2	1.69512533789124e-07	-0.773509744045338	-0.453198064148319	-1.09382142394236	-4.73305013575238	5.9031875032196e-06
246	Unc93b1	1.76786250799246e-07	-0.618545280360071	-0.221251398769824	-1.01583916195032	-3.05146021242611	6.12844387141132e-06
247	Znhit3	1.77417444472409e-07	-1.13013443037951	0.269313267324585	-2.5295821280836	-1.58278354015405	6.12844387141132e-06
248	Tcn2	1.8402632760331e-07	-0.921909694421396	-0.566851132530243	-1.27696825631255	-5.08904725023415	6.33109930286872e-06
249	F11r	1.91545543404873e-07	-0.889379139718631	-0.565235745318612	-1.21352253411865	-5.37771588921705	6.56331958365611e-06
250	Unc13d	1.97171748606165e-07	-1.67078916346653	0.300006391568323	-3.64158471850139	-1.66160643999235	6.7290774364312e-06
251	Glipr1	1.99231248083976e-07	1.47224196764758	1.97396148750914	0.970522447786014	5.75130350502176	6.77227493487047e-06
252	Rps6ka1	2.03751752178828e-07	-1.07059888591367	-0.597397623894848	-1.5438001479325	-4.43433994517965	6.89845218091174e-06
253	Hfe	2.29567638513307e-07	-1.2953333147035	-0.74300678756671	-1.8476598418403	-4.59656837044326	7.74178297152384e-06
254	G3bp1	2.31052754653378e-07	0.785940317334731	1.10259822987019	0.469282404799275	4.86460200422617	7.761189380719e-06
255	Mettl1	2.35489188319418e-07	1.4352480867463	1.88362628184696	0.986869891645633	6.27379874766484	7.87919119506382e-06
256	Sall1	2.42635307851332e-07	-1.22294480440668	-0.701883512172949	-1.74400609664041	-4.60008795019509	8.08657986948269e-06
257	Cct8	2.477877065691e-07	0.503987188969234	0.844564754653485	0.163409623284982	2.90035762357014	8.22616619629403e-06
258	Fam102b	2.51587417098502e-07	-1.17255396318027	-0.651656445945145	-1.6934514804154	-4.41193029669533	8.31993737474582e-06
259	Tnfrsf13b	2.63173065252984e-07	-1.736712501316	-0.918506639209395	-2.5549183634226	-4.16019257710518	8.66946947003267e-06
260	Fam105a	2.85612458263707e-07	-0.850275587027249	-0.534214155516338	-1.16633701853816	-5.27273928849978	9.37248266886905e-06
261	Selenow	3.14380173215457e-07	1.25786235837769	1.65875881492644	0.856965901828927	6.14963010936224	1.0276979455457e-05
262	Comtd1	3.27740232106429e-07	0.397756532982923	0.875013630093222	-0.0795005641273763	1.63347697495188	1.06728231310384e-05
263	Cd84	3.41673439404195e-07	0.793456323148683	1.10410764896007	0.482804997337293	5.00608137633119	1.10842501330669e-05
264	Pfn1	3.78644073847984e-07	0.853062417636816	1.62165301747091	0.0844718178027195	2.17537348946725	1.22370880229962e-05
265	Srgap2	4.0770497924388e-07	-0.962928109624902	-0.576785750302581	-1.34907046894722	-4.88758710098073	1.31265618222973e-05
266	Ms4a6b	4.78101052277784e-07	-1.22557974630427	-0.674285910295555	-1.77687358231298	-4.35719031493061	1.53351811204288e-05
267	Tnfaip8l2	5.31607252090234e-07	-0.914988374319356	-0.558765657958747	-1.27121109067997	-5.03433435761958	1.69875396061194e-05
268	Fam110a	5.41656209024732e-07	-2.13608902182302	-0.991436114534102	-3.28074192911194	-3.65757822645164	1.7244070057459e-05
269	Fam49b	5.55146288159299e-07	-0.781120806959668	-0.464632790714442	-1.09760882320489	-4.83736688478455	1.76078369166362e-05
270	Arpc2	6.15154894384875e-07	0.523300484293806	0.925053206600829	0.121547761986782	2.55293877392675	1.94388946625621e-05
271	Ier2	6.6470454785967e-07	1.38217297726715	1.83223660129327	0.932109353241026	6.01916953788487	2.09271557281871e-05
272	Tspan13	6.79773367660449e-07	-0.916687754959975	-0.557144307368384	-1.27623120255157	-4.99710117602058	2.13228910767609e-05
273	Elp5	6.94908957506093e-07	1.29729530468666	1.71838582178593	0.876204787587396	6.03825536612448	2.1717814012608e-05
274	Rap2b	7.00202568072723e-07	1.3314451720394	1.80417246653469	0.858717877544104	5.52027482858392	2.18033879956076e-05
275	Nrip1	7.08698123439939e-07	-1.04294498127887	-0.613606901403146	-1.4722830611546	-4.76113044003707	2.19876814152348e-05
276	Adssl1	7.50733614411414e-07	1.52723459281786	2.00637375834258	1.04809542729313	6.24729726401843	2.3053073319431e-05
277	Ptprc	7.47440969985855e-07	0.689783602224421	1.00966100599007	0.369906198458773	4.22646614475041	2.3053073319431e-05
278	Slc35f6	7.51143270370582e-07	1.09059605901759	1.48658180326814	0.694610314767028	5.39799482277139	2.3053073319431e-05
279	Tmem127	7.82340166618459e-07	-0.0422554459531547	0.960260681834215	-1.04477157374052	-0.0826112916523849	2.39244670307838e-05
280	Plekha1	9.08486746809991e-07	1.04703269478606	1.46312678995886	0.630938599613254	4.93192860995622	2.76828890135101e-05
281	Ssh2	9.45345257026654e-07	-0.981169109624477	-0.580936753701703	-1.38140146554725	-4.80484920609034	2.87035079464463e-05
282	Eno1	9.81710892084947e-07	0.106938995947901	0.422542619165188	-0.208664627269385	0.664113353529083	2.97019763520169e-05
283	Hspa9	1.0006783122789e-06	0.987213352501396	1.33198089047248	0.642445814530312	5.61219489325025	3.01688599306133e-05
284	Slco2b1	1.07116577331397e-06	-0.761757580014824	-0.440887170403509	-1.08262798962614	-4.6530230805265	3.2180233725052e-05
285	Rpl22l1	1.08976322425782e-06	0.233899035452952	0.600076325728045	-0.132278254822141	1.25194461175362	3.26240695767289e-05
286	Mthfd2	1.15824711373974e-06	1.38623263709101	1.86210093022044	0.910364343961576	5.70949164321263	3.45530222882078e-05
287	Mocs2	1.19240068953136e-06	-1.0911939386556	0.056558765514227	-2.23894664282543	-1.86338120759237	3.54479535995872e-05
288	Thrsp	1.19754134517845e-06	-1.64872803236375	-0.829798034172067	-2.46765803055542	-3.94593868935081	3.54771623509115e-05
289	Pmepa1	1.20306878071162e-06	-1.01218089376506	-0.580512674170748	-1.44384911335937	-4.5957473994345	3.55175876713894e-05
290	Cybb	1.27527736245076e-06	3.04071923824144	4.04994886979456	2.03148960668832	5.90519739782097	3.75195395049305e-05
291	Fam160b1	1.30518678126923e-06	-1.61805154496922	0.352432108071357	-3.5885351980098	-1.60941337847463	3.82675382054608e-05
292	Hspa8	1.42970352797888e-06	0.707555375102306	1.53544484978982	-0.120334099585207	1.67508235660526	4.17747619887528e-05
293	Junb	1.53082148725497e-06	0.606557085243506	0.922029207332617	0.291084963154396	3.76841552201896	4.45766857653904e-05
294	Ctc1	1.59485653730134e-06	-0.909961198377978	-0.499196759561426	-1.32072563719453	-4.34188310285121	4.62833876743369e-05
295	Pgk1	1.61862515863226e-06	0.823338410304624	1.19089363629872	0.455783184310527	4.39039773389438	4.68139317066116e-05
296	Rplp0	1.62847787952812e-06	0.44512662238683	0.80185195312562	0.088401291648039	2.44566918371429	4.69397745545066e-05
297	Golm1	1.67072488707363e-06	-0.852764523238256	-0.480102871296392	-1.22542617518012	-4.48500065443061	4.7995369483206e-05
298	Mcur1	1.75295626759605e-06	-0.361051219549323	0.147254844516085	-0.869357283614731	-1.39216790221074	5.01886673662064e-05
299	Cebpzos	1.77255018248661e-06	-1.1315010631213	-0.624165887327527	-1.63883623891507	-4.37127453013037	5.05799269464072e-05
300	Pkp4	1.82723758104175e-06	1.23855606709612	1.78550997291462	0.691602161277627	4.43826300263689	5.19666368048273e-05
301	Naa50	2.03625264979142e-06	1.06009450230129	1.43309817356738	0.687090831035187	5.57031258611174	5.7718629926978e-05
302	Ecscr	2.10430425957078e-06	-0.834582707729053	-0.462604134317087	-1.20656128114102	-4.3974362132339	5.94500792803242e-05
303	Myc	2.1494455111912e-06	1.00550182944035	1.42833004269054	0.582673616190166	4.66087008939995	6.05249805329484e-05
304	Myl6	2.26732526478837e-06	0.487919416806294	0.805046496660024	0.170792336952564	3.01552451698292	6.36342735499157e-05
305	Nol8	2.29571470531338e-06	1.67466727359276	2.21178521409951	1.13754933308602	6.11092517079771	6.42197962810944e-05
306	Cyba	2.36093160328897e-06	0.501692024058037	1.12328619732233	-0.119902149206257	1.58189754791454	6.58283282328808e-05
307	Pid1	2.4084579748274e-06	-1.09901241062152	-0.606297765564737	-1.59172705567829	-4.37174897273958	6.69347343362456e-05
308	Ppp2r2d	2.44508987688132e-06	0.0668559692158655	0.74768960960965	-0.613977671177919	0.192463010110408	6.7732165031011e-05
309	Eif5	2.48927412309106e-06	0.428768538436533	0.74160632332395	0.115930753549116	2.68628322292307	6.85112478006868e-05
310	Scoc	2.48479370017505e-06	-0.673496813908827	-0.357666166620111	-0.989327461197543	-4.17954847097873	6.85112478006868e-05
311	Cnn2	2.54221345733333e-06	1.39648868178937	1.89768018238825	0.895297181190487	5.46112118392753	6.97432965207974e-05
312	Gga2	2.57702580531477e-06	1.27011671347843	1.83839823533054	0.701835191626315	4.38054541429894	7.04717441376461e-05
313	Hist1h2bc	2.61785556105145e-06	-1.74417112691958	-0.849855478751924	-2.63848677508725	-3.82248996608873	7.13595643670637e-05
314	Rps5	2.6938277899881e-06	0.401070434262905	0.739450266986217	0.0626906015395925	2.32308054558884	7.31966200770014e-05
315	Txndc15	2.76627101578503e-06	-1.04104891428506	-0.547049391457991	-1.53504843711214	-4.13040556490074	7.49264263704059e-05
316	Bmp2k	2.79200358440978e-06	-0.728780954529057	-0.413104582993648	-1.04445732606447	-4.52483794256819	7.5384096779064e-05
317	P2ry13	2.80492074109944e-06	-0.719808507778493	-0.405659883917752	-1.03395713163923	-4.49086401739821	7.54939550885187e-05
318	Hsp90aa1	2.99057659540119e-06	0.837102010679304	1.16739370761841	0.506810313740196	4.9673964181424	8.02377343143488e-05
319	Capza2	3.18938705451895e-06	-0.5454663243915	-0.166368935178413	-0.924563713604587	-2.82010475673799	8.53036061102058e-05
320	Lat2	3.31257119015518e-06	0.678695486979337	1.00400883461166	0.353382139347017	4.08903821694039	8.83214293575126e-05
321	Azin1	3.42029123726081e-06	0.926273586249592	1.31141693334194	0.54113023915724	4.71373290642518	9.09094231660725e-05
322	Ehd4	3.6025622755303e-06	0.81722446256672	1.13080287762362	0.503646047509818	5.10791061184879	9.5456712219952e-05
323	Rnaset2b	3.67093663519153e-06	-0.665903824510245	-0.348997824805572	-0.982809824214918	-4.11840581883536	9.69672797877838e-05
324	Rnf149	3.70473051303084e-06	0.178007556851422	0.63378796445398	-0.277772850751136	0.765474765007856	9.75579035098122e-05
325	Sgpl1	3.94147075760739e-06	0.813781752955072	1.16282367033677	0.464739835573371	4.5696028116978	0.000103472703088942
326	Ppfia4	4.01051584162665e-06	-0.805927038967251	-0.421810027268683	-1.19004405066582	-4.11225726129096	0.000104962334848953
327	Commd4	4.04832973710632e-06	0.797480122296392	1.1468510036955	0.448109240897289	4.47384828360094	0.000105627979562664
328	Tomm40	4.10390997515868e-06	0.50232345337845	0.929383759882952	0.0752631468739475	2.30537903480188	0.00010675170703675
329	Emp3	4.13961645128737e-06	1.12346730533689	1.51953699164496	0.727397619028817	5.55951523782064	0.000107353214475331
330	Eng	4.22377034029537e-06	-1.586217745817	-0.767083560012718	-2.40535193162129	-3.7953850630554	0.000109203662252728
331	Slamf8	4.28433139434463e-06	1.34473547150882	1.8311166914718	0.85835425154584	5.41886278646076	0.000110434789898938
332	Kcnj2	4.30691603807346e-06	1.70179996795718	2.34814842584444	1.05545151006992	5.1604774566806	0.00011068255312302
333	Tmem222	4.36684673904042e-06	-0.266636138971015	0.307045052126185	-0.840317330068214	-0.91095409344083	0.000111885694827306
334	Tmem181a	4.44316583831618e-06	1.62053302058638	2.15639724335148	1.08466879782127	5.9272222723096	0.000113500272253035
335	Anxa2	4.69463806758737e-06	2.35301613609291	3.21238670452487	1.49364556766094	5.36651713613906	0.000119268078976639
336	Morf4l2	4.6969145025962e-06	0.624307675863003	0.977030414473476	0.27158493725253	3.46907195374974	0.000119268078976639
337	Ogfrl1	4.73220902667278e-06	-0.95357720549355	-0.528847171059462	-1.37830723992764	-4.40038807647766	0.000119807737138196
338	Cdc73	4.80830053256363e-06	-0.136155675726828	0.688743127204139	-0.961054478657795	-0.323506616529337	0.00012137402409418
339	Wasf2	4.8459206864524e-06	-0.696387030283472	-0.334100981000697	-1.05867307956625	-3.76744702524018	0.000121962817984696
340	Rrad	4.95135746987831e-06	0.995221357004829	1.57588819119925	0.414554522810412	3.35923786499824	0.00012424994686177
341	Gpr65	5.00613902394731e-06	1.99135324507486	2.66071415172377	1.32199233842594	5.83090617045971	0.00012525624091589
342	Cpne3	5.59244147846708e-06	-0.553319651106383	0.127508834618207	-1.23414813683097	-1.592892499133	0.000139516697936494
343	Gpi1	6.0772037081565e-06	0.345839002134172	0.741109593323006	-0.0494315890546621	1.71485560459626	0.000151168227516009
344	Fxyd5	6.10632084698474e-06	1.76544594593266	2.35556329892708	1.17532859293825	5.86359722031933	0.000151450957751377
345	Ubp1	6.1387258155898e-06	-1.16966304726258	0.227883369799977	-2.56720946432514	-1.64037302710885	0.00015181335843076
346	Hmox2	6.20114660291329e-06	-1.07275618701958	-0.57761690008956	-1.5678954739496	-4.24640812444368	0.000152913823167793
347	Tubb5	6.71944506116038e-06	0.609653695812657	0.933198216477757	0.286109175147558	3.69315259729397	0.000165217018045592
348	Gaa	6.7468467955886e-06	0.679589635034626	1.05054040241196	0.308638867657296	3.59069538621471	0.000165414071436672
349	Srm	6.80816250105289e-06	0.854619202654702	1.2277377043853	0.481500700924103	4.48925167186955	0.000166439090140353
350	Slf2	6.91881185052081e-06	0.439208038636379	0.964105724113703	-0.0856896468409447	1.63999949183424	0.000168660864881839
351	Tomm20	6.96371262843475e-06	0.579747421917642	0.906047431505909	0.253447412329374	3.48232924823481	0.000169271783891183
352	Manf	7.09496445022888e-06	0.0995327440381658	0.42442140987018	-0.225355921793849	0.600453675715841	0.000171972263322025
353	Rpp30	7.13151005013061e-06	-0.161465897844207	0.556754990872859	-0.879686786561273	-0.44062676187456	0.000172368395885876
354	Atp1a1	7.18707198210546e-06	0.804351374032224	1.12198177055127	0.486720977513178	4.96331503941542	0.000172664250483164
355	Iscu	7.22018875066382e-06	-0.800465828132916	-0.437307982080488	-1.16362367418534	-4.32011647565795	0.000172664250483164
356	Nol9	7.21006526780981e-06	1.31797819780748	1.92605483269098	0.709901562923985	4.24813198192788	0.000172664250483164
357	Ntpcr	7.22469965101848e-06	-0.962299619871888	-0.523125769786129	-1.40147346995765	-4.29459221426136	0.000172664250483164
358	Rhbdf2	7.34420221373122e-06	1.92097986666941	2.54924560410836	1.29271412923045	5.99276887045655	0.000175029981250153
359	Got1	7.39929166480042e-06	1.43800223719576	1.93349720067559	0.942507273715927	5.68811552553031	0.00017536321245577
360	Tmem173	7.38478703822933e-06	-0.808914159058292	-0.44413615386591	-1.17369216425067	-4.34632186088798	0.00017536321245577
361	Dolk	7.50609331390408e-06	-0.26110512112571	0.501941038040921	-1.02415128029234	-0.670675852879308	0.000177019039467838
362	Tm6sf1	7.51065310447227e-06	-0.849841491382825	-0.47554945169209	-1.22413353107356	-4.45015800243688	0.000177019039467838
363	Hsd17b12	7.8356566481485e-06	0.796049076737302	1.15516745454967	0.436930698924939	4.34460505707308	0.00018417030997797
364	0610040J01Rik	7.96076389185046e-06	-0.916005721511312	-0.508574438913378	-1.32343700410925	-4.40648104472256	0.000186596806388099
365	Cotl1	8.28047976665065e-06	0.496444746575642	0.811467728681785	0.181421764469499	3.08870742412859	0.000193559050326201
366	Snta1	8.63089275147738e-06	-1.23302707354614	-0.639453803366414	-1.82660034372587	-4.0714243338173	0.000201198844140997
367	Rab9	8.80361387451693e-06	-0.35586641099781	0.466511259589838	-1.17824408158546	-0.848132644901256	0.00020466603154599
368	Anp32b	9.13688309533274e-06	0.906629590810133	1.32474675236851	0.488512429251752	4.24991248549369	0.000211836648286356
369	Crip1	9.67161086002467e-06	1.8128404366195	2.44078795189722	1.18489292134177	5.65827856476289	0.000223626514519595
370	Lst1	9.87660212887402e-06	-1.06749900674896	-0.560385067889524	-1.5746129456084	-4.12581758542468	0.000227749106387981
371	Hspd1	1.05261794364388e-05	0.670201764241418	1.01772222910263	0.322681299380209	3.77983875226742	0.000242073754586781
372	Fnip2	1.09013246131238e-05	1.38519254884344	2.04941425499603	0.720970842690848	4.08738149060531	0.000250027154836485
373	Abcg1	1.10057854008666e-05	0.907204628602842	1.28315366538438	0.531255591821301	4.72959955926906	0.000251746276247168
374	Tnfaip3	1.10558298538551e-05	1.04184236764968	1.58702472149374	0.496660013805623	3.74548718197397	0.000252214813671369
375	Cebpd	1.11484892674772e-05	-1.26502984146995	-0.620275444139394	-1.90978423880052	-3.84551534493583	0.00025365042781364
376	Ccng2	1.15875016326033e-05	-0.98525216047833	-0.532363557339384	-1.43814076361728	-4.2638713733217	0.000262937670024924
377	Dnase2a	1.19523346547895e-05	0.604909224190887	0.939722055211066	0.270096393170707	3.54108380409933	0.000270496868102557
378	Riox1	1.2715429971018e-05	0.991554658487956	1.45149342292522	0.531615894050686	4.22536991792169	0.000287005419345836
379	Gal3st4	1.29777826712732e-05	-0.889693252579912	-0.426085816771909	-1.35330068838791	-3.76130018127467	0.000292154199871511
380	Gclm	1.33621298114888e-05	-0.364285024868099	0.401078747256054	-1.12964879699225	-0.932870818888111	0.000300014977767427
381	Arf6	1.35824201605061e-05	0.576800441114786	0.919362965537372	0.2342379166922	3.30015109725545	0.000304160653043146
382	Arhgap25	1.56443244646896e-05	0.692174680594658	1.0208785785774	0.363470782611915	4.12723260448608	0.000349417215530711
383	Slc16a10	1.58994370210754e-05	1.427541336603	1.93463863873525	0.920444034470741	5.51753991673636	0.00035418798084547
384	Mpc2	1.62039729214323e-05	-1.53305923614715	-0.711708542427662	-2.35440992986664	-3.65829226418246	0.000360032023348073
385	Tet2	1.76261320272494e-05	-0.622813670883028	0.37609403977077	-1.62172138153683	-1.22202717126986	0.000390613398588292
386	Coq3	1.79901494831725e-05	0.291967527674262	1.45286452536472	-0.868929470016194	0.492934205218214	0.000397647552824942
387	Siglece	1.84283764288067e-05	-1.44168739951805	-0.681524762524259	-2.20185003651184	-3.71717214515459	0.000406281415221135
388	Nop53	1.95869410484399e-05	-1.19717650491532	-0.57974417527779	-1.81460883455284	-3.80029149777283	0.000430710775838374
389	Csf2ra	1.99894098430499e-05	0.601702490901817	0.949474666792453	0.253930315011182	3.39105682780805	0.000438430963447048
390	Tpt1	2.03556818740331e-05	0.324567831978973	0.639595778573221	0.00953988538472555	2.01931691488431	0.000445319686536541
391	Rftn1	2.05709487290545e-05	1.41347189650956	1.98602385346244	0.840919939556679	4.8386071808436	0.000448878093494355
392	Nap1l1	2.09780776551582e-05	0.805180194067452	1.26635796272975	0.34400242540516	3.42194331269423	0.000456594282025024
393	Ifrd1	2.15327521521196e-05	1.21835435688051	1.73540916997258	0.701299543788435	4.61833175019305	0.000467474405500977
394	Hmgb1	2.2990787932205e-05	-0.433311495398584	-0.11914316402466	-0.747479826772508	-2.70324803698183	0.000497861428014144
395	Tlcd2	2.37958710756047e-05	-1.27236599250224	0.70082986544459	-3.24556185044908	-1.26383374991108	0.000513990815233061
396	Lrba	2.42407744403464e-05	-1.08952200073407	-0.518104601631558	-1.66093939983658	-3.73706485864234	0.0005222785038511
397	Mfsd11	2.43300293525628e-05	0.783433403555884	1.14631218549962	0.420554621612149	4.23144402940938	0.000522881134599662
398	Zeb2os	2.46426399283599e-05	-0.947058300530714	-0.483824260819806	-1.41029234024162	-4.00704611746216	0.000528268853941626
399	AC160336.1	2.54102878688746e-05	0.586640274658913	0.961828636310853	0.211451913006973	3.06457749688625	0.000543359839842702
400	Polr3e	2.56056994552954e-05	-0.183068941963216	0.818023517809202	-1.18416140173563	-0.358416976806843	0.000546169569381451
401	Twf2	2.85529893395362e-05	-0.925743484960737	-0.479541536304304	-1.37194543361717	-4.0663737460338	0.000607516471433722
402	Akirin2	3.09969658576132e-05	-0.902959541971506	-0.463966430177597	-1.34195265376542	-4.03142585661292	0.000657875902231731
403	Pkig	3.22479383880506e-05	-0.839740908365706	-0.436408004178616	-1.2430738125528	-4.08065377174951	0.000682728065327166
404	Slc12a2	3.38856238957399e-05	0.305802715713944	0.848038454510485	-0.236433023082597	1.10535375352447	0.000715624116530823
405	Ighm	3.4047550553223e-05	-0.774173659552956	-0.41512052948971	-1.1332267896162	-4.22598318593154	0.000717268398321231
406	Klf10	3.42131652343319e-05	1.35402030786937	1.87353300193046	0.834507613808281	5.10830835915577	0.000718982083200295
407	Swap70	3.69295333798885e-05	-0.207398651725711	0.346517322660029	-0.761314626111452	-0.733854784158079	0.000774159161663902
408	Arhgdib	3.7154910955615e-05	-0.74120751416356	-0.409767976199157	-1.07264705212796	-4.38312230868203	0.000776974755571832
409	Iqgap1	3.95284702456735e-05	1.72620848490922	2.39859134005733	1.0538256297611	5.03181548179755	0.000824589017447643
410	Psap	4.0721631913074e-05	-1.59039016508593	-0.950708090042899	-2.23007224012897	-4.8729010340417	0.000847407228005726
411	Zfp706	4.22452056496029e-05	-0.722763957190978	-0.399278592229672	-1.04624932215228	-4.37915120391123	0.000876973466185918
412	Naa30	4.37797560630696e-05	-0.541797406244751	0.45855260587699	-1.54214741836649	-1.06153185414036	0.000906623492063373
413	Mydgf	4.48258811016269e-05	0.760926361927588	1.08280876058493	0.439043963270243	4.6333327652774	0.000926039751959033
414	Cox4i1	4.49844449776983e-05	0.330884263315937	0.653569053528383	0.00819947310349106	2.00976698877979	0.000927070735627348
415	Agpat5	4.55603935816701e-05	1.04654165808332	1.45915081757749	0.633932498589157	4.97125163357684	0.000934426149131753
416	Tmem97	4.54670030412501e-05	0.282668308124357	1.10893199256533	-0.543595376316614	0.670511985371166	0.000934426149131753
417	Appl2	4.74482965071423e-05	-0.144556880513425	0.620839582961635	-0.909953343988485	-0.370169308383543	0.000970812627815199
418	Rgs2	4.83917527437359e-05	-0.796462211303838	-0.420405853575756	-1.17251856903192	-4.1510726175022	0.000987747450740561
419	Icam1	4.98521236094551e-05	0.497756229963117	0.858869525463989	0.136642934462246	2.70160167449662	0.00101512725211425
420	C130050O18Rik	5.13262273927494e-05	-1.21750055212789	0.756214745307807	-3.19121584956358	-1.20901795533965	0.00104242649651188
421	Nras	5.14371255311185e-05	-0.272190946996899	0.152603712623524	-0.696985606617322	-1.25586431220315	0.00104242649651188
422	Eif4e3	5.17575098415356e-05	-0.443869430609859	0.556209664667806	-1.44394852588752	-0.869899292907511	0.00104643382456868
423	Slc40a1	5.20532078349189e-05	-0.798193750305315	-0.40204890741756	-1.19433859319307	-3.94913888536129	0.00104992427718092
424	Nudt16l1	5.22701858404282e-05	-0.814030674294448	-0.260403116938073	-1.36765823165082	-2.88184860512815	0.00105181421129843
425	Rrs1	5.24825594070449e-05	1.06646468165181	1.5200066518965	0.612922711407111	4.60868564312536	0.00105360281614331
426	Il11ra1	5.2730471070933e-05	0.926696548339723	1.31089654990907	0.54249654677038	4.72746447663828	0.00105609478680094
427	Rab3il1	5.30944680428816e-05	-0.661408595036792	-0.336445898113406	-0.986371291960178	-3.98918718243829	0.00106089461672568
428	Fus	5.38834056340091e-05	0.497706417606288	0.8087277453241	0.186685089888477	3.1363979458921	0.00107414303006861
429	Eml4	5.40170462255264e-05	0.717020955250775	1.13223172135995	0.301810189141596	3.38463104321937	0.00107429705919858
430	Srd5a3	5.50505409644838e-05	-0.505495896226326	0.172190755051568	-1.18318254750422	-1.46196438880441	0.00109230515234646
431	Cdk9	5.57999615719804e-05	0.191420252453387	0.556897281759046	-0.174056776852272	1.02654003025299	0.00110460619984255
432	Slc7a5	5.60104161855068e-05	1.23514043749564	1.71637160762388	0.7539092673674	5.0304945390287	0.00110620571966376
433	Eif3e	5.73933903744756e-05	0.706259862586163	1.03485352990785	0.37766619526447	4.21263107617931	0.00112407832766923
434	Fam212a	5.71959620214871e-05	-0.873969967572291	-0.442897193601909	-1.30504274154267	-3.97369020602776	0.00112407832766923
435	Hmox1	5.74252722397235e-05	1.00825162516447	1.46359364848701	0.552909601841926	4.33989566404797	0.00112407832766923
436	Pag1	5.74423524219158e-05	-0.920839477838923	-0.414319334818726	-1.42735962085912	-3.56315980119865	0.00112407832766923
437	Usp36	5.91028143273677e-05	0.79113431003672	1.41679697366441	0.165471646409025	2.4783239351623	0.0011539249698881
438	Ilf3	6.3493154390932e-05	0.701649944768129	1.28127930990176	0.122020579634497	2.37256547756686	0.00123681185676583
439	Grhpr	6.37542362783301e-05	0.100367305292452	1.10776106931958	-0.907026458734674	0.195272504777234	0.00123906866498112
440	Gm48855	6.41220696181185e-05	-0.476235335635013	0.345369916220578	-1.2978405874906	-1.13607368490146	0.00124338522268588
441	Dgkd	6.46139103186462e-05	0.955146829772494	1.35053785733722	0.559755802207767	4.73468858874202	0.00125008136698116
442	Pa2g4	6.51160593477073e-05	0.759719738786534	1.19688832199649	0.322551155576573	3.40606206290593	0.00125589867952782
443	Snx8	6.52089914475882e-05	1.27861288881204	1.81013244205899	0.747093335565089	4.71485046397903	0.00125589867952782
444	Rilpl1	6.56411591292744e-05	-0.905498811847893	-0.352047020858621	-1.45895060283717	-3.20668410177767	0.00126137470651119
445	Ddit3	6.64906669863086e-05	0.955977787944474	1.41827720742596	0.493678368462986	4.05296211812887	0.0012719736197984
446	Ddx3y	6.64908854231234e-05	-0.170978195014711	0.312302771586802	-0.654259161616224	-0.693408446699317	0.0012719736197984
447	Abhd6	6.80266129974264e-05	-1.14674296873018	-0.431549459715055	-1.86193647774531	-3.14261090167159	0.00129844085479651
448	Ddit4	6.83798475705693e-05	-1.67633433012818	-0.680165094728316	-2.67250356552804	-3.29818950068307	0.00130226977560736
449	Dock10	7.01025911027013e-05	-0.883203783506842	-0.420670370445088	-1.3457371965686	-3.74253525864045	0.00133210536144376
450	Rps18	7.09208564353961e-05	0.379711147799313	0.733628062197895	0.0257942334007319	2.10281041661908	0.00134465943801511
451	Colgalt1	7.34948238397635e-05	0.500542155740891	0.936511474907963	0.0645728365738197	2.25026063730928	0.00139037214412608
452	Rhoc	7.65306362265929e-05	1.15017583611626	1.65735966422909	0.642992008003434	4.44474584898362	0.00144460041656038
453	Eef2k	7.96718985353522e-05	-1.51694012211607	-0.624090552826289	-2.40978969140585	-3.32995401276419	0.00150057536049365
454	Rfx5	8.06044268900804e-05	0.50025496716147	1.33011906500595	-0.329609130683014	1.1814967309352	0.00151479508860389
455	Hps4	8.26332806529685e-05	-1.06982748136699	-0.478674161738375	-1.66098080099561	-3.54700424327786	0.00154951022094753
456	Ccrl2	8.34591243269633e-05	1.33064968060428	1.88280537534951	0.778493985859042	4.72335153806111	0.00156156414201239
457	G430095P16Rik	9.11276988021479e-05	-0.889998142334864	1.08561644012193	-2.86561272479165	-0.882947676522345	0.00169760158554569
458	Klf3	9.10997234700314e-05	-0.799841970553512	-0.376538592562983	-1.22314534854404	-3.70339935166666	0.00169760158554569
459	Tmem138	9.16444051810433e-05	0.806772516477981	1.46169928039639	0.151845752559577	2.41438457416682	0.00170350776689469
460	Dennd4a	9.63955041955124e-05	-0.986640847605466	-0.435687928814854	-1.53759376639608	-3.50988344199645	0.00178792704738285
461	Abr	9.68369916739026e-05	-0.301217299083901	0.462759496408913	-1.06519409457672	-0.772765692895223	0.00179221955089314
462	St3gal5	9.93803411308611e-05	-0.758261032229207	-0.345622046001854	-1.17090001845656	-3.6016090666493	0.00183530967646863
463	Mcm6	9.99328010487909e-05	1.56012677618808	2.17741740141362	0.942836150962532	4.95356995180019	0.00184152626036346
464	Arl4c	0.000102709491231593	0.578314370692485	0.89625939232468	0.260369349060289	3.56500420255185	0.00188861504135333
465	Fcgr2b	0.000106887182294124	-0.644322264578823	-0.281641587534039	-1.00700294162361	-3.48198432654807	0.00196120739641606
466	Slc31a2	0.000107868754111082	0.125102056116744	0.621880674294706	-0.371676562061218	0.493571010121234	0.00197497040788787
467	Grwd1	0.000111550592946162	1.33668122949811	1.86972870097983	0.803633758016393	4.91484756759957	0.00203800783515343
468	Sipa1	0.000115713084663196	-0.592588116586981	-0.257731862063702	-0.92744437111026	-3.46850730869702	0.00210953854347519
469	Spg21	0.000116298454313614	0.784969966755278	1.13156023295433	0.438379700556227	4.43899616875669	0.0021156895782596
470	Cct5	0.000117221033069855	0.460742583763363	0.804017797191463	0.117467370335263	2.63065562264741	0.00212793585989787
471	Alas1	0.000119499206115823	0.430659025548139	0.801186019018931	0.0601320320773469	2.27804234122015	0.00216468625600892
472	Hscb	0.000121544703698543	0.932988067656627	1.59328583595204	0.272690299361219	2.7693914752026	0.00219707502533043
473	Gm16118	0.000122741792941518	-0.642132016111057	0.761917420598522	-2.04618145282064	-0.896375577662862	0.00221402320798527
474	Tyms	0.000123091074921586	-0.0438595837057791	0.674604578792789	-0.762323746204347	-0.119648562763794	0.00221563934858855
475	Serpine1	0.000125057848009068	1.52410312071709	2.27360315072561	0.774603090708566	3.98557318976576	0.00224630222992288
476	Acvr2b	0.000125878461744969	-13.4734538633461	349.696925019858	-376.64383274655	-0.0727137615152617	0.00225087434409249
477	Celf1	0.000125670386659988	0.832779538968379	1.19647825160927	0.469080826327487	4.48782975223646	0.00225087434409249
478	Nagk	0.000126103836905322	0.828297294868384	1.19874474050684	0.457849849229926	4.38235675680267	0.00225087434409249
479	Tgif1	0.000128701061812594	0.980792335648145	1.39179199000614	0.56979268129015	4.67717584139104	0.0022924372847287
480	Ttf1	0.000129438298078322	-0.301513109352534	0.463073001376512	-1.06609922008158	-0.772908148480708	0.00230076574834217
481	Paip2	0.000132605009264617	-0.589275038479777	-0.21638318173389	-0.962166895225664	-3.0972997439198	0.00235215371942976
482	Slc1a3	0.000134555297074337	-0.894215049951108	-0.432420530273894	-1.35600956962832	-3.7952578856131	0.00238179625443619
483	Cln8	0.000137336535829514	0.629927014533957	0.999134025415442	0.260720003652473	3.34401629705703	0.00242599445900086
484	Papss1	0.000140474645471303	-1.03910930049063	-0.46636270542075	-1.61185589556052	-3.55587762981594	0.00247630098173792
485	Mrto4	0.000141116777132696	0.881589420968772	1.39788775720796	0.365291084729584	3.34667651040004	0.00248249142782714
486	H2-DMa	0.000141813281694223	-0.732238959775123	-0.373195875998577	-1.09128204355167	-3.99718600380979	0.00248961094529858
487	Ptpn18	0.000144217298244489	-0.675813304931093	-0.30358007160962	-1.04804653825257	-3.55844029862316	0.00252661599306362
488	Inpp5d	0.000145391103204595	-0.666362408253171	-0.304765735808323	-1.02795908069802	-3.61188700105307	0.00254196084537215
489	Pcna	0.000146505381733823	0.937017974934881	1.34734721967366	0.526688730196098	4.47572652275408	0.0025562043291472
490	Acer3	0.000154467900149154	0.710389136973542	1.06217392654256	0.358604347404529	3.95792303920373	0.00268963290627057
491	Rpl14	0.000155726958015496	0.571069193265583	0.907716190710405	0.234422195820761	3.32477360551638	0.00270603341301062
492	Chka	0.00015813563715444	0.354398064926157	0.932458487327157	-0.223662357474844	1.2016173682344	0.00274230336626358
493	Plekhf2	0.000159630946666072	0.544679207690716	0.892102863194859	0.197255552186572	3.07276609778485	0.0027626191418964
494	Naa20	0.000160179292997898	0.769445935491198	1.11074443015189	0.428147440830506	4.41867264346645	0.0027661538544292
495	Rpl32	0.000160483609697896	0.100774807772816	0.42487422479524	-0.223324609249608	0.609427180086536	0.0027661538544292
496	Rab33b	0.000169919103523928	0.368586291540933	1.13819093508059	-0.40101835199872	0.938684378634713	0.00292288264368176
497	Ran	0.00017278401946743	0.697113482206376	1.02062653007667	0.373600434336079	4.22337623553775	0.00296618360985134
498	Osm	0.000175463818105338	1.24014487769712	1.78810172897551	0.692188026418732	4.43582243789357	0.00300613914874446
499	Icosl	0.000179127000341334	-0.252103364389613	0.364855297387795	-0.86906202616702	-0.800885934823441	0.0030627486310867
500	B130006D01Rik	0.000183747176184204	-13.427716738493	350.985029909876	-377.840463386862	-0.0722198700350257	0.00313546181440726
501	Cln5	0.000189242516654799	0.778277898808413	1.12708383620481	0.429471961412013	4.37319577474526	0.003222788726744
502	D2hgdh	0.000190200604190988	0.359794365991855	1.36748427131957	-0.647895539335857	0.699802583568727	0.00323265249991536
503	Sgk1	0.000191596256370558	0.090672188985415	0.421640607748704	-0.240296229777874	0.536952212766636	0.00324989912396341
504	Leng1	0.000192151052609205	-13.4160038891299	349.620702777016	-376.452710555276	-0.0724303739988613	0.00325284281917012
505	Clec4a3	0.000192871122998543	-0.882344284130878	-0.419457836258049	-1.34523073200371	-3.73604158602719	0.00325856717113578
506	Erlin2	0.000194313577835683	-0.183818468523129	0.495489745217916	-0.863126682264174	-0.530359519745158	0.00327644949820958
507	Nfkbid	0.000198301672719775	1.57502444188267	2.21965220612166	0.930396677643668	4.78879649948774	0.00333542871388701
508	Rpl35	0.000198593270822152	0.723297933107158	1.21201677531268	0.234579090901638	2.90072282170397	0.00333542871388701
509	Tfb2m	0.000199217767559706	-0.798487582235101	0.603594531754499	-2.2005696962247	-1.11620203101376	0.00333934379728765
510	Tmed2	0.000206482123558951	0.205920539633081	0.537055751670536	-0.125214672404375	1.21882791888722	0.00345432446706858
511	Gngt2	0.000207887679220323	-0.67193507115948	-0.310969397932114	-1.03290074438685	-3.64845922230506	0.00347103264013267
512	Maf	0.000208409622425702	-0.670371959806232	-0.312675798135957	-1.02806812147651	-3.67324293146011	0.0034729509737033
513	Edem1	0.000211838467086442	0.608156855902153	0.938629909839214	0.277683801965092	3.60684636861904	0.00352320818943767
514	Etf1	0.000219705952165939	0.957591833686064	1.37445211515626	0.540731552215872	4.50233708832863	0.00364694782855991
515	Itpripl1	0.000223382944585811	-0.712852243128237	-0.3414639111617	-1.08424057509477	-3.76200489506984	0.00370078307418668
516	Nek6	0.000233304294394917	0.726519003071849	1.11655402339568	0.336483982748019	3.65082878691898	0.00385146946243974
517	Plxna4os1	0.000233381353971091	-1.57529299629055	-0.579575915328832	-2.57101007725227	-3.10079800463558	0.00385146946243974
518	Ubald2	0.000234016409818272	-1.21324345557744	-0.498293558451966	-1.92819335270291	-3.32598618025031	0.00385449422503764
519	Arl8a	0.000234509914607457	0.699848568861	1.05619464137495	0.343502496347055	3.84928611650625	0.00385518033030987
520	Alyref	0.000240361866614887	0.630471316417699	0.997419822333576	0.263522810501823	3.36750539528708	0.00394378354991964
521	Actb	0.000241082991159493	0.0994170519867234	1.50661371104097	-1.30777960706752	0.138469516744079	0.00394802318727984
522	Eef1g	0.000243127264840293	0.476877238641591	0.810140644002595	0.143613833280587	2.80457499308083	0.00397387322532065
523	Alox5	0.000246333279694138	-13.3816068301969	349.643860352414	-376.407074012808	-0.0722469077610689	0.00401857656281145
524	Atp2c1	0.000246937573408543	-0.783822194901305	-0.372563950678447	-1.19508043912416	-3.7355196980737	0.00402074690137727
525	Taf10	0.000250039205279975	0.37247194152779	0.899945700779244	-0.155001817723665	1.38401499191576	0.00406349428466427
526	Nudt22	0.000252980652009933	-1.36241312644005	0.0352792715495867	-2.76010552442968	-1.91049236851248	0.00410348084210789
527	Dph5	0.000255587943004426	0.955105412148399	1.37197779950497	0.538233024791827	4.4905162011821	0.00413790574898248
528	Dpp7	0.000258457360117987	0.79194908866762	1.27202694852516	0.31187122881008	3.2332082380105	0.0041764359782702
529	Bbs9	0.000261051902295582	-2.00191097363548	-0.605813396036453	-3.39800855123451	-2.81045785877581	0.00421038720299793
530	Psen1	0.000267077185002394	-0.296002440896503	0.225360787816194	-0.8173656696092	-1.11276379219447	0.00429943875932156
531	Pabpc1	0.000273012282372309	0.616141671497406	0.948233934158143	0.284049408836668	3.63638549068791	0.00438670582523642
532	Rps16	0.000280024450645489	0.557536975699767	0.889433890285216	0.225640061114319	3.29244516715624	0.0044909184453145
533	Rnf13	0.000282548911727136	-0.626177921618889	-0.308908835862865	-0.943447007374912	-3.86828162398065	0.00452290302974845
534	Smim1	0.000286057014529919	-13.3580738023324	349.231105534031	-375.947253138696	-0.0722066323195813	0.00457048398496118
535	Fez2	0.000287566214160777	-0.710957791697105	-0.341237821327207	-1.080677762067	-3.76893805563258	0.00457745324481296
536	Itpkb	0.000287392333939156	0.920902381506221	1.39025788149887	0.451546881513568	3.84556162878162	0.00457745324481296
537	Aen	0.000290152275128438	1.1787765034336	1.68374971918246	0.673803287684745	4.57521195282751	0.00459918661059792
538	Il7r	0.000290548708756714	-13.3587716377931	349.718397726659	-376.435941002245	-0.0721133508163045	0.00459918661059792
539	Vasp	0.000289555545482317	0.474167762461998	0.788343566912336	0.15999195801166	2.95806272759099	0.00459918661059792
540	Ftsj3	0.000299766477229292	1.31343954760915	1.86257070349008	0.764308391728218	4.68794054319275	0.00473631034022281
541	Cd47	0.000308734029232533	-0.747035009558848	-0.346504416790204	-1.14756560232749	-3.65555525685303	0.00486898103033636
542	Ankrd12	0.000320056372906581	0.921286355524625	1.33050043215935	0.512072278889902	4.41257566485975	0.00503258707667307
543	Rragc	0.000320287714795297	0.718391237398124	1.06253332776428	0.374249147031973	4.09139419886541	0.00503258707667307
544	Eif2s2	0.000323224917628676	0.538100835685545	0.850728995393205	0.225472675977885	3.37352290651229	0.00506940256839681
545	Mzt2	0.000326650060713788	-1.34763378462101	-0.527622946944853	-2.16764462229717	-3.22107167472548	0.00511372168442209
546	Slc16a6	0.000331248278029037	-0.839126822977561	-0.346022750886641	-1.33223089506848	-3.33531691296658	0.00517620935557462
547	Egr1	0.000345286192840305	2.11297634557572	2.9487058860387	1.27724680511273	4.95538010445245	0.00538570712488754
548	Ipmk	0.000351916699038332	-0.687204373670131	0.312077751482734	-1.686486498823	-1.34786341965821	0.00547911181787418
549	Gabarapl1	0.000356567148062242	1.21160301759349	1.7971170308864	0.626089004300586	4.055749690239	0.00554140420267222
550	Srgn	0.000366196097782183	0.502976138475397	0.853152864672428	0.152799412278366	2.81519313747918	0.00568070019323198
551	Rpl3	0.000366892317563368	0.300943746916465	0.673598639021626	-0.0717111451886957	1.58280199139948	0.00568117105889411
552	Adora3	0.000371254660198375	-0.890050830955432	-0.395649226909224	-1.38445243500164	-3.52844238126612	0.00573830572610966
553	Gm32036	0.000372404308178836	-0.913006163848685	-0.406364360964256	-1.41964796673311	-3.53200069283406	0.0057456664690449
554	Syngr2	0.000377101738906937	-0.662923604107108	-0.324190664042365	-1.00165654417185	-3.83578399048843	0.00580763905479058
555	Slc25a25	0.00037876882851349	1.14097025515913	1.77272290873505	0.509217601583219	3.53977240124826	0.00581233029654154
556	Yaf2	0.000378428398978821	0.170006391137171	0.646051849664621	-0.306039067390278	0.699946607622709	0.00581233029654154
557	Uso1	0.000381012701829818	0.796947604863766	1.16762719154483	0.426268018182702	4.21385115129738	0.0058362663770413
558	Slc12a9	0.000382084896414857	-1.15244201030483	-0.476422057674796	-1.82846196293486	-3.3412398934097	0.00584220131937556
559	Ly6e	0.000389499299417343	-0.621582119014505	-0.295236077603913	-0.947928160425097	-3.73308823185553	0.00593534117697252
560	Mrps18b	0.000389567634681741	0.971336140819093	1.40930657472288	0.533365706915301	4.34683189894446	0.00593534117697252
561	Eprs	0.0003909577803381	0.797865888875331	1.18199457690837	0.413737200842296	4.07100134774157	0.00594590335444682
562	Dnajb11	0.000395094165292541	0.429850929294683	0.753867523823274	0.105834334766091	2.60015182668155	0.00599811996134513
563	Pgp	0.000402091757950261	0.659521987693889	1.07075879481124	0.248285180576538	3.14329680738772	0.00609351133007394
564	Pnp	0.000407332523575775	-0.704861005853631	-0.315549958077725	-1.09417205362954	-3.54858202322327	0.00616198775026332
565	Gm46224	0.00041935778508375	0.95874929608733	1.41735715040181	0.500141441772847	4.09743111212772	0.00632148519847095
566	Slc6a6	0.000418621667954432	0.668483832499123	1.02646115059056	0.310506514407685	3.66002025751509	0.00632148519847095
567	Lifr	0.000422589814574317	-1.4081805387753	-0.515490084204604	-2.300870993346	-3.09175831958134	0.00635897054311829
568	Mycl	0.000424243991596351	-13.2955765580574	348.779365865061	-375.370518981176	-0.0719708771700511	0.00637262277517617
569	Arhgap31	0.00043018353139166	-0.985045966461045	-0.341216614634956	-1.62887531828713	-2.99870549844333	0.00645048486789744
570	Fcgr1	0.000432213810756881	-0.547040624837464	-0.21132479619115	-0.882756453483777	-3.1937127513022	0.00645140815016222
571	Mical1	0.000432087879900069	1.38385918663364	2.02120878684095	0.746509586426342	4.25561444550156	0.00645140815016222
572	Rgs1	0.000432513532805062	0.575554781630707	1.13735969344802	0.0137498698133898	2.00793303760366	0.00645140815016222
573	Rpl41	0.000436818570062802	-0.0234107701714102	0.419529622279451	-0.466351162622272	-0.103590160591188	0.00650425137831733
574	Dnmt3a	0.000441478711546973	0.449682357404676	0.818856464713092	0.0805082500962602	2.38738635117746	0.00656218879254142
575	Rbm47	0.0004460197492616	0.530174204046483	0.899227036928358	0.161121371164609	2.81564657653203	0.00661815739252169
576	Hist3h2a	0.000451135004171626	-1.14357183576463	-0.467007988884979	-1.82013568264427	-3.31285749625893	0.00667386030398403
577	Stub1	0.000451338185114719	0.712180168257596	1.06458308873087	0.359777247784319	3.96094186283684	0.00667386030398403
578	Tcf4	0.000456600070781846	-0.853707143595714	-0.381773025095573	-1.32564126209586	-3.54548482341114	0.00673998581991472
579	Psmd7	0.000458030278442604	0.405608876812353	0.745111115279934	0.066106638344771	2.34160102728709	0.00674942026886407
580	Sod1	0.000461367718298265	0.17547458490569	1.00472926840767	-0.653780098596288	0.414738527812544	0.00678687822848414
581	Birc6	0.00046622536473842	-0.124657793846471	0.383905770747841	-0.633221358440783	-0.480421334403306	0.00683476771812406
582	Prpf4	0.000465672555797021	0.932544868929946	1.51540918737662	0.34968055048327	3.13581445839961	0.00683476771812406
583	Mrpl54	0.000467681999400738	0.726651367308831	1.20801410543832	0.245288629179339	2.95870535134559	0.00684436161044098
584	Grk2	0.000471116521017278	-1.07090559037395	-0.393858993437576	-1.74795218731032	-3.10013579194284	0.00688281876253325
585	Pwwp2b	0.000473916242208736	1.50251718797099	2.14237434479072	0.862660031151261	4.60240155664183	0.00691188611713665
586	Hnrnpu	0.000479724990627233	0.434040059664305	0.753450159063732	0.114629960264879	2.66335625075474	0.00698466488059992
587	Fubp1	0.000488527668101679	0.687121830121579	1.02032023308012	0.353923427163041	4.04183822032642	0.00710071220484417
588	Pcbd2	0.000493292089344779	-0.629613154219081	0.191935163032835	-1.451161471471	-1.50206516226564	0.00715776888824771
589	Ptp4a3	0.000509128666837835	-0.818420701539287	-0.354846850413989	-1.28199455266459	-3.46023636865024	0.00737501831147777
590	Gabarap	0.000512965479465297	0.603501550004136	0.920005514535361	0.28699758547291	3.7372084876539	0.00741800249287783
591	Cdk14	0.000516138393074636	1.26540759180366	1.83298720075602	0.697827982851291	4.36970121297446	0.0074512568015445
592	Ipo5	0.00051860394325787	0.959060200682939	1.52295743458037	0.395162966785502	3.33345038661106	0.00747420412816917
593	Gdi2	0.000532980105879296	-0.611912577638028	-0.295497008964466	-0.928328146311591	-3.79035272785493	0.00766844226536619
594	Dguok	0.000536648950680626	-0.920324971515646	-0.303353500809403	-1.53729644222189	-2.92364215184653	0.00770050177900431
595	Klhl36	0.000537013426923062	-13.2581733515869	348.129085129056	-374.64543183223	-0.0719049763379823	0.00770050177900431
596	Kcnd1	0.000538034140736867	-1.51234071261663	-0.112655521492888	-2.91202590374038	-2.11771428881267	0.00770219343752844
597	Golga1	0.000540200504114541	-1.08188045046437	0.318074956924237	-2.48183585785298	-1.51465304344478	0.00772025243066208
598	Fam91a1	0.000557703303884824	-1.04876131064922	-0.432008994116039	-1.66551362718241	-3.33283611937744	0.00794828972557599
599	Gm31243	0.000558951457494795	-1.56311164827699	-0.166627839804495	-2.95959545674949	-2.19382603353563	0.00794828972557599
600	Rock2	0.000558799571531315	-0.881898472749094	-0.329117358172118	-1.43467958732607	-3.1268963411166	0.00794828972557599
601	Cd164	0.000560589895973746	-0.478258250886473	-0.127488643429899	-0.829027858343048	-2.6723208827682	0.00795535676495766
602	Hck	0.000561313264475447	-0.652477853230856	-0.234170848930293	-1.07078485753142	-3.05716394871461	0.00795535676495766
603	Fblim1	0.000569801214243761	1.44889880197421	2.08904864554307	0.808748958405358	4.43613241125042	0.00806226195676246
604	March1	0.00057304169947256	-0.940061154806674	-0.36934765594589	-1.51077465366746	-3.22839044523048	0.00809468837731768
605	Dusp1	0.000575067022465419	1.47756627214875	2.1242362284544	0.830896315843098	4.47829166941205	0.00810987080276852
606	Pafah1b1	0.000579209431492133	0.0569401391787808	0.413879400936669	-0.299999122579107	0.31265997894288	0.00815481001566151
607	Klf6	0.000587425183711995	0.676101713619685	1.01209427360488	0.34010915363449	3.94394152251105	0.00825685612426811
608	Sqstm1	0.000591302765034821	0.192364635198682	0.641771709546988	-0.257042439149624	0.838944864041888	0.00829768945933732
609	Bcl2	0.000617734459695387	1.199480598869	1.83179952451266	0.567161673225339	3.71796363922631	0.00865436848952553
610	Hdgfl2	0.000618805374965636	0.471811440621788	1.09615538672085	-0.15253250547727	1.48112820968387	0.00865515976919149
611	Mid1	0.000628029046632133	1.03485273077619	1.50491148834911	0.564793973203261	4.31493733272182	0.00876979349568799
612	Zranb2	0.00062943497360301	0.651038397551776	1.01668533394586	0.285391461157695	3.48973746187472	0.0087750640437596
613	Plau	0.000632753995434986	1.66578170707727	2.36918274753456	0.962380666619984	4.64155149650416	0.00880694468034469
614	Rack1	0.000641314481790462	0.640854366886074	0.981908180243995	0.299800553528154	3.68285422779822	0.00891155563295802
615	Gpr183	0.0006510535759872	0.564813830714114	0.907618338400365	0.222009323027863	3.2292888259887	0.00903217741515901
616	Ddx56	0.000652221596873318	0.75250320155755	1.23113956724735	0.273866835867751	3.08141896234383	0.0090336926372129
617	Bad	0.000670410869976639	-1.666027579647	-0.519608275969871	-2.81244688332413	-2.84830693524172	0.00927057624415022
618	Mmd	0.00068151303391891	-0.921428843252918	0.478287618288232	-2.32114530479407	-1.29023798512998	0.00940884984691932
619	Mtif3	0.000682621199573441	-0.313209121405706	0.406213032869485	-1.0326312756809	-0.853293985925541	0.0094089241918588
620	Ykt6	0.000687584184002974	-1.66216105613571	-0.515714383871311	-2.8086077284001	-2.84162873454591	0.00946204557727963
621	Mapkapk3	0.000703423679820731	0.522143764162838	1.35085531446266	-0.306567786136986	1.23490854223171	0.0096349777742197
622	N4bp2l1	0.000703058349929825	-1.27192913455483	-0.453083977073336	-2.09077429203631	-3.04445263165767	0.0096349777742197
623	Rpl10a	0.000703538578684819	0.605974010582389	0.919376406839587	0.29257161432519	3.78965588806182	0.0096349777742197
624	Stt3b	0.000707376771419492	0.873532142618733	1.30627655798742	0.440787727250045	3.95635732794416	0.00967201700921651
625	Slc35d1	0.000713343537135574	0.113738641004304	1.52229246092511	-1.2948151789165	0.158264197552281	0.00973799529414515
626	Ccdc174	0.000714519470365819	0.258603087566973	0.754933406806535	-0.23772723167259	1.02120043502215	0.00973846664722232
627	Plcl2	0.000730668361366657	-0.903392290025559	-0.350709577340105	-1.45607500271101	-3.2036760183034	0.00994268334797499
628	Atp6v1h	0.000737319207114433	0.66284585605218	1.12046455182095	0.205227160283407	2.83894433766826	0.00996958395420022
629	Ceacam1	0.000736301478719403	-1.9069291081983	-0.511420283199581	-3.30243793319702	-2.67824345227138	0.00996958395420022
630	Dnaja1	0.000736629711967052	0.371700750368729	0.68436850797544	0.0590329927620187	2.33001346005619	0.00996958395420022
631	Mars	0.000734843795541101	-0.0657652294887933	0.530328842195499	-0.661859301173085	-0.21623681119465	0.00996958395420022
632	Limd1	0.000740783397964542	1.40335495245971	2.0639805384114	0.742729366508015	4.16351595039201	0.0100005758725213
633	Gtf2h2	0.000755808398376824	-0.802365701919269	-0.339485674999576	-1.26524572883896	-3.39744164088723	0.0101872942416289
634	Ddx39	0.000762901514413783	0.945781506472198	1.39027617544203	0.501286837502366	4.17034853134618	0.0102666809479154
635	Vps35	0.000764383055328739	0.502058860748371	0.823454655004545	0.180663066492197	3.06169932143446	0.010270419256795
636	Cd302	0.000777424439437551	-0.668736568208163	-0.260248867414492	-1.07722426900183	-3.208663532063	0.010429222196983
637	Nr2c1	0.000786426147314261	-0.284263527746949	1.12078444052174	-1.68931149601564	-0.396531854488102	0.0105334189778419
638	Cdk11b	0.000788211183837668	0.995879205755956	1.46585664670131	0.525901764810598	4.15315120723201	0.01054078028292
639	B2m	0.000800707020069011	0.238647004611183	1.01158130829902	-0.53428729907665	0.605147852572461	0.0106911303524707
640	Tuba1c	0.000821868620451417	1.54020730821502	2.21219573693541	0.86821887949463	4.492266122164	0.0109565360463929
641	Prmt1	0.000834382488333468	0.364516417753157	0.722369238113977	0.00666359739233663	1.99646058357003	0.0111060084094558
642	Fam214a	0.000843134296485045	0.527888404234199	1.68941938033416	-0.633642571865767	0.890757355115346	0.0112050184074928
643	Ccnl1	0.000855154187486148	0.359351943590879	0.743004101378729	-0.0243002141969708	1.835821467221	0.0113470848019157
644	Plekhm2	0.000859310190965634	1.35981480663432	1.99769127818311	0.721938335085523	4.17821971106154	0.0113845256977
645	Acads	0.000887319292164908	-0.876674178975112	-0.323258150280933	-1.43009020766929	-3.10480674190403	0.0117373770554279
646	Npc2	0.000895803981976224	-0.151594522352301	0.19064774536353	-0.493836790068133	-0.868156367847484	0.0118312686907448
647	Rplp1	0.000898146537673944	0.177235997773685	0.514413039711263	-0.159941044163893	1.03024859107921	0.0118438736621856
648	Exoc1	0.000905790063976667	-0.355260869463415	0.541898416213832	-1.25242015514066	-0.77611469934133	0.0119262358423595
649	Rnf167	0.000922318093976814	-0.793694563216666	-0.33167765990033	-1.255711466533	-3.36700399371494	0.0121251432631898
650	Nrros	0.000931936518164845	0.433398098799744	0.743311594715282	0.123484602884206	2.74090891752302	0.0122327421122807
651	Pbdc1	0.000934011028709437	0.641387788466969	1.18441263569614	0.0983629412377973	2.31498976876195	0.0122411399338693
652	0610010F05Rik	0.000955257751175558	0.665808724416138	1.44016316565319	-0.108545716820914	1.68522455732736	0.0125003974432973
653	Zeb2	0.000964394665693864	0.384301477455219	0.696383152683735	0.0722198022267029	2.41352541595475	0.0126006359689128
654	AC160562.1	0.000970952740824681	-1.87996545809699	-0.484443411742141	-3.27548750445184	-2.64034853456734	0.0126669247472724
655	Zfp217	0.000975004365908863	-13.1629830303252	349.177667979322	-375.503634039972	-0.0712008785011054	0.0127003622136403
656	Trappc10	0.000999654823149248	-1.01248224944793	0.390227229321718	-2.41519172821759	-1.41471115290718	0.0130016081571789
657	Psmg3	0.00102037846217474	0.230342112294058	0.879820394035457	-0.419136169447342	0.695115228501191	0.0132509422211185
658	Cd2ap	0.00103822378562805	-1.24977465032262	-0.429521812148692	-2.07002748849655	-2.98629055508867	0.0134238270935409
659	Cib1	0.00103733030467223	-0.976380365480196	-0.382630880571552	-1.57012985038884	-3.22302654603175	0.0134238270935409
660	Mettl7a1	0.00103960185255977	-1.36011067626973	-0.363848675056552	-2.35637267748291	-2.67576996536142	0.0134238270935409
661	Ppp1r15a	0.0010399847291175	1.19883796481161	1.75036209829073	0.647313831332483	4.26033801913219	0.0134238270935409
662	Erlin1	0.00104190616281646	-13.1534428755464	350.091524864941	-376.398410616034	-0.0709721444157596	0.013428313264577
663	Arl5c	0.0010467591826007	0.535559754351197	1.44197395949468	-0.370854450792285	1.15805536160072	0.0134705118340108
664	Atp6ap2	0.0010790370780315	0.399874246343845	0.711251561719785	0.0884969309679041	2.51700776671154	0.0138649764303686
665	Afg3l1	0.00108099825130416	0.779897531869759	1.17911888406641	0.380676179673107	3.82888105980727	0.0138675123287549
666	Akr1b10	0.00108573584571124	-0.880151385942972	-0.342339371738988	-1.41796340014696	-3.20756132594864	0.0138675123287549
667	Ebf3	0.00108301125593046	-0.470507110365346	0.93527187132319	-1.87628609205388	-0.655990026027013	0.0138675123287549
668	Nup98	0.00108492828592909	0.4475712694908	0.958690726511944	-0.0635481875303437	1.71627895723122	0.0138675123287549
669	Rp2	0.0010925597000519	-0.580223280120684	-0.183960277529796	-0.976486282711572	-2.86985341703052	0.0139338107038009
670	Cmklr1	0.00110536462820267	-0.854579710779983	-0.334452708731704	-1.37470671282826	-3.22026245215385	0.0140760761310823
671	Idh2	0.00110771679385847	-0.870436660336625	-0.349270337359939	-1.39160298331331	-3.27347418639601	0.014085006982415
672	Nfkbie	0.00111488529460099	-0.158918624115539	0.74083413062663	-1.05867137885771	-0.346178189616513	0.0141550615082376
673	Tmem14c	0.00113101791007154	-0.839312133780414	-0.300706321561918	-1.37791794599891	-3.05422168992439	0.014338550978797
674	Edem2	0.00113501343968478	-0.562385538540354	-0.181445207487319	-0.943325869593388	-2.89351195216922	0.0143465698776156
675	Eloa	0.00113431249838524	-0.497669651327427	0.14828350490363	-1.14362280755848	-1.5100392085575	0.0143465698776156
676	Tars	0.00114092281254234	0.849840913512573	1.27957492782436	0.420106899200788	3.87601988113693	0.0143999311192474
677	Chd9	0.0011503394423305	-1.000841998297	-0.356209155494055	-1.64547484109995	-3.04299461744435	0.0144973354829599
678	Gm21988	0.00115677448399904	-13.13466540067	349.46241335326	-375.7317441546	-0.0709974587295775	0.0145569320021826
679	Yipf4	0.00117686219966699	-0.778518829967566	-0.324590860200828	-1.2324467997343	-3.36147796490002	0.0147879061672441
680	Cyth4	0.00118352466926511	-0.518600365727883	-0.202487663242009	-0.834713068213758	-3.21542927950316	0.0148497536443675
681	Hnrnpa2b1	0.00119169153066228	0.41567360154023	0.731820266949306	0.0995269361311536	2.57698523338439	0.0149083755712765
682	Kifap3	0.0011912563824162	-13.1293288159909	349.457941531267	-375.716599163248	-0.0709705324069456	0.0149083755712765
683	Impact	0.00119367999140986	0.802514670312641	1.20754010038394	0.397489240241346	3.8834594919162	0.014911387535445
684	Uchl5	0.00125113613679613	-0.526712717953851	0.189681856009362	-1.24310729191706	-1.44101867170446	0.0156062770747728
685	S100a10	0.00125357688527317	0.634303887460332	1.36694015020231	-0.0983323752816473	1.69690313993348	0.0156138948688332
686	Borcs8	0.00126793486412723	-0.220392616639532	1.18730322657071	-1.62808845984978	-0.306857190177487	0.0156782902329471
687	Cd53	0.00126394394367984	-0.479412998879586	0.0137724955881846	-0.972598493347357	-1.9052308351817	0.0156782902329471
688	Cfl1	0.00126697028754947	-0.0986917975588937	0.242147531166068	-0.439531126283855	-0.567517749517218	0.0156782902329471
689	Hivep3	0.0012626450829283	0.385812037407822	0.896886371698158	-0.125262296882513	1.4795845680088	0.0156782902329471
690	Ubxn6	0.00126707074798323	-0.30001081465265	0.379206654463	-0.9792282837683	-0.865717415156169	0.0156782902329471
691	Bank1	0.00128398815275381	-1.48003185544088	-0.334015667614031	-2.62604804326774	-2.53121130700328	0.0158490036092812
692	Rpl19	0.00128545598893842	0.486329675469292	0.805280700468527	0.167378650470057	2.98851100583593	0.0158490036092812
693	N6amt1	0.00129075698752278	-0.00933460468721616	0.892449849034083	-0.911119058408515	-0.020288095366209	0.0158684994489112
694	Rpl12	0.00129052293514091	0.639028351002751	0.993720290433156	0.284336411572347	3.53115595205446	0.0158684994489112
695	Ptp4a1	0.00129755834010327	0.461608897787597	0.864205368860432	0.0590124267147618	2.24725470691779	0.0159291622413829
696	Bckdha	0.00129984310795775	-1.32421588737556	-0.43035804048389	-2.21807373426724	-2.90361096681897	0.0159342836165166
697	AU020206	0.00130355813038531	1.04091484302726	1.54418248669304	0.537647199361484	4.05381833897803	0.0159568980895946
698	Amdhd2	0.00131425183762895	1.05802987646367	1.5623789822476	0.553680770679734	4.11163701621498	0.0160572292516874
699	Crot	0.00131551843025427	-1.16983428024267	-0.408694266377916	-1.93097429410742	-3.012366996072	0.0160572292516874
700	Adam10	0.00132092837864233	-0.775569586911326	-0.313023655074616	-1.23811551874804	-3.28635137231611	0.0161002298951091
701	Thoc3	0.00135794803221965	-1.33663614565346	0.0607606431248173	-2.73403293443174	-1.8747421827165	0.0165278353935778
702	Lactb	0.00137172137618957	-1.22677108784076	-0.4070454600361	-2.04649671564543	-2.93320968368685	0.0166479755073249
703	Utp4	0.00137107533309975	0.965738860974664	1.51473463274846	0.416743089200868	3.44777406912521	0.0166479755073249
704	2210016L21Rik	0.00138281961529528	-0.118822764262348	0.645833693408533	-0.883479221933228	-0.304565973596908	0.0167588309058229
705	Slc2a1	0.00139684561584772	0.680576948586585	1.18239346564404	0.178760431529134	2.65815544645606	0.016904803963706
706	Clasp2	0.00141365748547702	-0.904607636156782	-0.286520764692609	-1.52269450762096	-2.86852620377971	0.0170840306885126
707	Metrnl	0.00143700001867689	1.45436154294929	2.11874109208783	0.789981993810751	4.29046355863418	0.017341561752972
708	Uba52	0.00144009150954324	0.562758950491558	0.884803700012816	0.2407142009703	3.42495034177915	0.0173543231065296
709	Rpl4	0.00145680918057631	0.508673150955818	0.84002971499976	0.177316586911875	3.0087861957782	0.0175310238768365
710	Nop16	0.00147124806739816	0.448313050496829	0.960075936418532	-0.0634498354248746	1.71696200905726	0.0176629857838697
711	Vps26a	0.00147191548198915	0.447849177902368	0.807785273815979	0.0879130819887566	2.43867805746603	0.0176629857838697
712	Prr13	0.00148445719922546	-0.619440058055618	-0.261364027763942	-0.977516088347295	-3.39056541534339	0.0177884674491455
713	Dazap2	0.00148984329706877	-0.599950550951823	-0.232181611200431	-0.967719490703216	-3.19733763586838	0.0178279705618383
714	Sra1	0.00150046235838338	0.277604229095042	0.699908119513162	-0.144699661323077	1.28839516596351	0.0179298947363123
715	Knop1	0.00150297531724898	-0.0345938764745895	0.50305713373187	-0.572244886681048	-0.126109224550302	0.0179348047647109
716	Pmaip1	0.00152395404889075	1.44989207549077	2.11585267582601	0.783931475155522	4.26712368269444	0.0181597429401339
717	Tmbim6	0.00153196879629991	-0.649754177130814	-0.18497283004473	-1.1145355242169	-2.73998686471595	0.0182297876848408
718	Hacd2	0.00154009646931639	0.364691345628489	0.784304175825252	-0.0549214845682737	1.70343195314146	0.0183009792147736
719	Zfp771	0.00156097049915351	-0.538871053692892	0.461410656232742	-1.53915276361853	-1.055870408375	0.0185232271193015
720	Timm8a1	0.0015858655445679	1.03084056160752	1.64142504476686	0.420256078448173	3.30897759487692	0.0187925067031297
721	Vmp1	0.00160010821146418	0.381500679458175	0.754640543838561	0.00836081507778941	2.00388021541793	0.0189349837173542
722	Garnl3	0.00162378145333988	-1.29956157118043	-0.404855944639299	-2.19426719772157	-2.84685129907231	0.0191885088087201
723	Ndufb3	0.00163109271166454	-0.939464429900729	-0.320752106904206	-1.55817675289725	-2.97604618321499	0.0192482476015517
724	Jund	0.00163361337404184	0.550806731070166	0.873527717712421	0.22808574442791	3.34518485014575	0.0192513664465815
725	Casp2	0.00164251017628055	-0.0331319316200183	0.867321778634224	-0.93358564187426	-0.0721163031191738	0.0193295128607251
726	Mkrn1	0.00165459268320167	-0.838651631806252	-0.317174944073103	-1.3601283195394	-3.15206227350499	0.0194448826075436
727	Nubp1	0.00165919885566269	0.407116909975102	1.00493724054461	-0.190703420594402	1.33473962032756	0.0194454459292775
728	Xpo1	0.00165748010078308	0.157072297760527	0.808161012614085	-0.494016417093032	0.472832717809931	0.0194454459292775
729	Sdc3	0.00169113668030137	1.36231232612116	1.99457294546663	0.730051706775697	4.22307354466677	0.0197925626287123
730	Chid1	0.00171175400422421	0.0592816441623498	0.780094509490804	-0.661531221166104	0.16119286029888	0.0199359937517544
731	Ier5	0.00170672448544574	0.122573749233586	0.465712009421723	-0.220564510954551	0.700126339208435	0.0199359937517544
732	Mrps27	0.00170941195362396	1.06325402458703	1.75687666548605	0.369631383688018	3.0044284481643	0.0199359937517544
733	Sept11	0.00171273832864932	1.2756785678132	1.88668575104699	0.664671384579408	4.0920698109155	0.0199359937517544
734	Ccr5	0.00172668950359584	-0.400224048813234	-0.078811967638255	-0.721636129988213	-2.44055767459996	0.0200710011507898
735	Rpl31	0.00173664555822316	0.350921461269772	0.673342085636508	0.0285008369030357	2.13321783258068	0.0201592651738231
736	Ncaph	0.00175547844427579	-13.0499924647267	347.693427600784	-373.793412530238	-0.070902236344986	0.0203264065819348
737	Rsl1d1	0.00175580891360595	0.608441523328141	0.973242503760313	0.243640542895969	3.26897003130059	0.0203264065819348
738	Nolc1	0.00177589311478102	0.448759770434621	1.00799736861005	-0.11047782774081	1.57277155654761	0.0205310569855171
739	Rnf145	0.00178137007782745	-0.967884321387691	-0.20652821042002	-1.72924043235536	-2.49163089885728	0.0205665081245247
740	Sowahc	0.00178519234665212	0.740362028827745	1.15680023782239	0.323923819833103	3.48450953990644	0.020582785272481
741	Oaz1	0.00179074698436213	-0.532383392535935	-0.208361497586943	-0.856405287484926	-3.22031409482975	0.0206038619383749
742	Zfand5	0.00179185015919763	0.261122616731417	0.630729346497756	-0.108484113034923	1.38469049160977	0.0206038619383749
743	Nhp2	0.00182369528199287	0.557633310138534	1.00975919974453	0.105507420532535	2.41733824489417	0.0209418144629384
744	Mak16	0.00183683976403634	1.04127731052883	1.55842580799569	0.524128813061968	3.94638297617023	0.0210378853439106
745	Pfkl	0.00183699303577278	0.369137069595207	0.733218568150481	0.00505557103993381	1.98717969640367	0.0210378853439106
746	Fam126a	0.00185031827746804	-0.894979206841101	0.504385488342379	-2.29434390202458	-1.25351669822625	0.0211470957464452
747	Tom1	0.00185148623096514	0.953466921582369	1.45482253941014	0.452111303754593	3.72741575101622	0.0211470957464452
748	Arrdc3	0.00185911720390551	-13.0523538694717	351.287804579751	-377.392512318694	-0.0702149980022087	0.0212058662883982
749	Cln3	0.00186170033191641	0.716993174336961	1.09729958828044	0.33668676039348	3.69512778995712	0.0212069789478115
750	Zmat5	0.00187213457131234	-0.258365578467857	0.316308184630888	-0.833039341566602	-0.881173391162536	0.0212974028832492
751	BC035044	0.00189088792792063	-1.06904627514622	-0.353990510818664	-1.78410203947377	-2.93025006107561	0.0214820982703313
752	Cfap74	0.00190403460760713	-13.0431323049299	350.198739854762	-376.285004464622	-0.0703775404835891	0.0216026905214149
753	Stk25	0.00191179924742195	-2.29046185220813	-0.32180257236269	-4.25912113205358	-2.28034519952243	0.0216619803174025
754	Sash3	0.00192199517479574	-0.998764988858117	-0.236115592015206	-1.76141438570103	-2.56676713478693	0.0217486244447709
755	Tnfaip8	0.00192591821028082	-1.00382465237137	-0.359871881622432	-1.64777742312031	-3.05528643529727	0.0217641512186966
756	Bin1	0.00192984329874658	-0.532165955549667	-0.215710988043349	-0.848620923055986	-3.2959700866597	0.0217796600858542
757	Kcnk13	0.0019389781550762	0.340125621823981	0.71569413180086	-0.0354428881528974	1.77499963731074	0.0218538462603833
758	Peli1	0.0019440917171467	0.392645900952902	0.724670344544459	0.0606214573613449	2.31781677342908	0.021882573259493
759	Pnpo	0.0019660250803556	-2.28758090209212	-0.318571106100711	-4.25659069808353	-2.2770715457841	0.0221002977412306
760	Tbc1d10a	0.00197868647075572	0.613908567533511	1.01240949947146	0.215407635595564	3.01941246740577	0.0221973816225193
761	Tsen34	0.00197986491030675	-0.74303229023367	-0.235890033232261	-1.25017454723508	-2.87161345382477	0.0221973816225193
762	Setd1b	0.00199549903304355	-1.32421884587733	0.0732202381111267	-2.72165792986578	-1.85726968374258	0.0223433041337632
763	B430010I23Rik	0.002008914795762	-0.704318527926797	-0.281910501692882	-1.12672655416071	-3.26802253425069	0.0224603916023112
764	Mob3c	0.0020112211889552	0.593153082930138	0.97650696019306	0.209799205667216	3.03259924788665	0.0224603916023112
765	Tgif2	0.00203953670991668	-13.0301394784679	349.996117028068	-376.056395985004	-0.0703491927473595	0.022746832952953
766	Tnrc6c	0.0020429293623316	-1.55480884809329	-0.409548503692786	-2.7000691924938	-2.66085293183029	0.0227549260044558
767	Dcaf5	0.00205925359176407	-0.213205825163289	1.19318824212736	-1.61959989245394	-0.297125640908885	0.022906846994695
768	Pdha1	0.0020784196366082	0.937035523994145	1.40762536144521	0.466445686543083	3.90266795647522	0.0230899431504442
769	Mtss1	0.00210124474859695	-1.2828513994118	-0.38988462556775	-2.17581817325586	-2.81571791248198	0.0232828833701677
770	Rhob	0.00209931486399946	-0.561908481720031	-0.243026176640426	-0.880790786799636	-3.45368924281927	0.0232828833701677
771	Cd27	0.00211514128362491	-0.849846246094395	-0.299118596043634	-1.40057389614516	-3.02448594071508	0.0234064661892189
772	Armc8	0.00212358751920876	0.559053544970823	1.21163275307681	-0.093525663135164	1.67906791997317	0.0234391315832977
773	Hnrnpa3	0.00212127465651276	0.401868301926664	0.714974779715121	0.0887618241382065	2.51558959708487	0.0234391315832977
774	Atp6ap1	0.00214127310401595	0.548167707272427	0.86676354135284	0.229571873192015	3.37226306440241	0.0236038011931061
775	Mdn1	0.00215677160328971	1.40717481775569	2.07038160018531	0.74396803532606	4.1586003578688	0.023743968153894
776	Ebna1bp2	0.00216109093318786	0.053400216691555	0.577697422313807	-0.470896988930697	0.199624374037748	0.023760860621081
777	Pqlc2	0.00216464080415104	0.919074751101979	1.39761937417138	0.440530128032576	3.76423289369766	0.0237692604131489
778	Cd82	0.00216857600916885	-0.501796406117883	-0.133346604469663	-0.870246207766102	-2.66929953324196	0.0237818644090342
779	Chmp1b	0.00219996625835384	-0.617920366042897	0.059895062649859	-1.29573579473565	-1.78677204957348	0.024072432176153
780	Pum2	0.00220071461526012	-0.919612530194714	-0.303188964575764	-1.53603609581366	-2.92397555746201	0.024072432176153
781	Pin1	0.00220562149643838	0.633889226375139	0.999346898356039	0.268431554394239	3.39957305356053	0.0240952146064178
782	Hsp90b1	0.00221950714558446	0.193414163696769	0.548072352323405	-0.161244024929867	1.06887365667082	0.0242159014912105
783	Dpysl2	0.00223509719879123	-0.62117472715798	-0.238375091502614	-1.00397436281335	-3.18046304106786	0.0243548522351044
784	Rffl	0.00230228499586192	-0.496487090946854	0.21960929769584	-1.21258347958955	-1.35889083156714	0.0250230517002471
785	Tap1	0.00230068780654383	-0.158749350953037	0.664105340541054	-0.981604042447128	-0.378126312766238	0.0250230517002471
786	G3bp2	0.00231193475041328	-0.671448314783222	-0.239717391770453	-1.10317923779599	-3.04822852454399	0.0250959634739517
787	I830077J02Rik	0.00231951121778559	-1.7909070103915	-0.395182105157722	-3.18663191562527	-2.51490335012666	0.0251462131005676
788	Zfp445	0.00233679651912706	-0.276517867658685	0.369425347875446	-0.922461083192815	-0.839028955888458	0.0253014567274011
789	Timm50	0.00235816858504091	0.477282285215418	0.935817673099413	0.0187468973314228	2.04009573568148	0.0255004998321534
790	Tprgl	0.0023736469228528	-0.589703507983442	-0.208561302535134	-0.97084571343175	-3.03245775640354	0.0256353867668103
791	Psme4	0.00240758495088163	-0.292345489852404	0.860296289019003	-1.44498726872381	-0.497107290102276	0.0259414493076701
792	Uba7	0.00240806702434068	-1.0982443993024	0.0485960070728622	-2.24508480567767	-1.87691282665811	0.0259414493076701
793	Fbxo38	0.00241166861022064	-13.99520152051	583.824454806716	-611.814857847736	-0.0458835547581351	0.0259474862325378
794	Nckap1l	0.00241674513571188	-0.675031847210004	-0.267320529445924	-1.08274316497408	-3.2450365032906	0.025969357050244
795	Rcor1	0.00242762637822418	0.681253771641243	1.3325012320069	0.0300063112755842	2.05026957955308	0.026053469508187
796	Ppm1b	0.00243487850160549	0.696616456285931	1.17348639123751	0.219746521334354	2.86313534422544	0.026074589443442
797	Tsc22d3	0.00243570649161079	-0.713904343167881	-0.277143897698413	-1.15066478863735	-3.20364816807474	0.026074589443442
798	Micu2	0.00248352234412439	0.368325886247539	1.05353939843013	-0.316887625935052	1.0535482134897	0.026553148671766
799	P2rx4	0.00250295021539777	0.507961515479636	0.854141729423596	0.161781301535676	2.87591906114437	0.0267273732637969
800	Slc35a5	0.00252400558113384	-1.02517107196331	-0.34719490735473	-1.70314723657189	-2.96367111991385	0.0269185195227924
801	Slc39a7	0.00253385325083482	0.114419194140208	0.516345945198277	-0.28750755691786	0.557956142666665	0.0269898076605776
802	Atp5g2	0.00253999044584964	-0.393307245565444	0.0360095091422967	-0.822624000273184	-1.7955694198138	0.0270214444937521
803	Rpp38	0.00255533151094258	1.10407733708323	1.66972432854716	0.538430345619303	3.82562242792025	0.0271507950826427
804	Tle3	0.00259160711257538	-1.78315507406086	-0.386671814399302	-3.17963833372242	-2.5026578011799	0.0275019799558372
805	Ddx10	0.0026027633368099	-12.9739949729743	348.438056258644	-374.386046204593	-0.0703589235499424	0.0275860581238038
806	Fam167b	0.00261191375530818	-1.52271084863706	-0.37603631085633	-2.66938538641779	-2.60270750231637	0.0276486949879521
807	Rpap2	0.00263792421092922	-13.9759833231037	583.538411307598	-611.490377953806	-0.0458439565773906	0.0278894292040249
808	Rpl8	0.00266396989690328	0.443971594090202	0.759441396954787	0.128501791225616	2.7583252871564	0.0281299395549242
809	1110004F10Rik	0.00267177377380182	-0.698291327556753	-0.234312695856982	-1.16226995925653	-2.94976052606987	0.0281774707516404
810	Mex3c	0.00267824938262225	1.04178090825291	1.5749821070453	0.508579709460514	3.82942323569706	0.0282108934969544
811	Dus3l	0.00270896369988181	-0.0226495103977022	0.695694371327426	-0.740993392122831	-0.0617980131470631	0.0284992333999896
812	Abce1	0.00271841855954543	0.745591337148436	1.18138290910704	0.309799765189835	3.35328230747615	0.0285634817118739
813	Set	0.00272648883650134	0.413620429134924	0.732743833231618	0.094497025038229	2.54033748063434	0.0286130415166414
814	Lgals9	0.00274417297555252	-0.618280387301624	-0.208734011300316	-1.02782676330293	-2.9589012684971	0.028727955616459
815	Prkca	0.00274384201303611	-1.03237632428981	-0.317842992454594	-1.74690965612502	-2.83180689262304	0.028727955616459
816	Hnrnpk	0.00277291479249617	0.40644085122719	0.78475267088178	0.0281290315726002	2.10569532556086	0.0289932708450702
817	Aes	0.00277727830106621	-0.177990422890285	0.250712042538492	-0.606692888319063	-0.813745771462025	0.0290033518539741
818	Col27a1	0.00279314996816636	-0.954772476191685	-0.311564440504491	-1.59798051187888	-2.9093536817626	0.0291334419662535
819	Arid4a	0.00279682527664982	-1.24900277640823	-0.355770368069291	-2.14223518474717	-2.74060864283124	0.0291361578270772
820	Tmem55b	0.00280123601451713	-0.54618535520928	-0.212541564728385	-0.879829145690175	-3.20852254900486	0.0291465191169026
821	Asna1	0.00282861305822072	0.598512196319723	1.00304503816363	0.19397935447582	2.8997950914138	0.0293955257158821
822	Hmga1	0.00283507943078482	1.37793237694904	2.04637018992723	0.709494563970845	4.04031277033678	0.0294268828509198
823	Lrrc59	0.00285262429393674	0.746669727235972	1.17024664212081	0.323092812351133	3.45497056686087	0.0295561756588451
824	Tmem41b	0.00285446422209194	0.532119042928716	1.04255084908652	0.0216872367709111	2.04323897344628	0.0295561756588451
825	H2-DMb1	0.0028967683841821	-0.639466944931275	-0.251219854965149	-1.0277140348974	-3.228181778461	0.0299578519440505
826	Gna15	0.00290513422732062	-0.47855150109386	-0.158507086419886	-0.798595915767833	-2.93066731955632	0.0300079966434619
827	Cd79b	0.00290993782336967	-1.52605201318815	-0.380518339600602	-2.67158568677569	-2.61101620436567	0.0300212690556107
828	Nupr1	0.00293002782555532	0.389389852835276	0.814771522633061	-0.0359918169625082	1.79413016989024	0.0301605785732742
829	S1pr1	0.00293051097482938	1.10698797684619	1.67283764309439	0.541138310597982	3.83433391473573	0.0301605785732742
830	Psme1	0.00295524197723267	0.27953355627139	0.652167652351855	-0.093100539809076	1.47027797113879	0.0303472374072719
831	Ube2j1	0.00295576116800784	0.654119644715791	1.02021974492874	0.288019544502841	3.50191366917778	0.0303472374072719
832	Stxbp3	0.00297024758287295	-0.975071478208243	-0.330214966460715	-1.61992798995577	-2.96361274923222	0.0304593177609038
833	Sass6	0.00299615290489139	-12.9515182735416	349.986776472872	-375.889813019955	-0.0699416670235646	0.0306880871362946
834	Phpt1	0.00300781759791786	-1.25943405318005	-0.364537992799582	-2.15433011356051	-2.75835987487389	0.030702340963897
835	Rnf7	0.00300834001943482	-0.662687718219223	-0.253754258483221	-1.07162117795523	-3.17617458240078	0.030702340963897
836	Tfeb	0.0030055896659031	0.641011602736185	1.11828908436278	0.163734121109592	2.63234638842265	0.030702340963897
837	Akr1a1	0.003015578245542	0.510195421203833	0.831403941688407	0.188986900719258	3.11313239489479	0.0307394427610088
838	Pde3b	0.00303262316906229	-0.651215369707507	-0.23854624262831	-1.0638844967867	-3.09293471949187	0.0308763017642476
839	Immp1l	0.00304114374535573	-1.01349612528047	-0.192468260088159	-1.83452399047277	-2.41942568362809	0.0309261483139155
840	Arsk	0.00305182866504214	-1.76087527541169	-0.361846032346844	-3.15990451847654	-2.46689062303896	0.0309907146464357
841	Lrrc58	0.00305475750324103	0.532897903075374	0.944405285564969	0.12139052058578	2.53813355946551	0.0309907146464357
842	Ell2	0.00306324853914962	1.45554872613908	2.1987167412754	0.71238071100277	3.83873232280118	0.0310399483800766
843	Il6ra	0.00309021425039316	-0.553398958396882	-0.22350042325742	-0.883297493536345	-3.28780492184163	0.0312760474310254
844	Rbm15	0.00309455789636288	0.560009710391492	0.959416501216553	0.160602919566431	2.74807261311883	0.0312829004404835
845	Gnai2	0.00310488956784364	-0.443572716251155	-0.125696049483101	-0.76144938301921	-2.73498069932649	0.0313501985714106
846	Ctsh	0.00313232193601758	-0.544065310755828	-0.206203254719607	-0.881927366792049	-3.15616505395532	0.0315897999504751
847	Whrn	0.00318886552856346	-1.36149717402375	-0.365114149060296	-2.35788019898721	-2.67817230852311	0.0321220787363677
848	Degs1	0.00320292632357212	0.416267711465589	0.79240643492401	0.0401289880071682	2.16906601611746	0.0322256690951855
849	Tubgcp5	0.00322854610736156	-0.841075244474712	-0.289431522788044	-1.39271896616138	-2.98830046033767	0.0324451771354638
850	Slc35c2	0.0032400933263269	-0.915409095188578	-0.298014863646723	-1.53280332673043	-2.90603437160294	0.032522913247319
851	Gtpbp4	0.0032523810635542	0.75847548313953	1.17325287069384	0.343698095585223	3.58405418114905	0.0325314363824671
852	Spata5	0.00325225755960397	1.29970630301151	1.96339489176027	0.636017714262756	3.83821205843663	0.0325314363824671
853	Sult1a1	0.00324715858527813	-0.82536956997591	-0.233559669723676	-1.41717947022814	-2.73347003894092	0.0325314363824671
854	Hsph1	0.00329633799018763	0.936744370071959	1.42929922490706	0.444189515236853	3.72747362052971	0.0329325008574718
855	Tmem176b	0.00331808808756035	-0.533889383707331	-0.211148519132682	-0.856630248281979	-3.24224193045323	0.0331110263895496
856	Tmem64	0.0033306597766255	-1.34546887618676	-0.348370065379009	-2.34256768699452	-2.64474344073215	0.0331976509511318
857	Rad9a	0.00335441261723208	1.07130154103859	1.63336555857758	0.509237523499599	3.73571758998473	0.0333953890901098
858	Syf2	0.0033633382400885	-0.684433602324626	-0.252024117389971	-1.11684308725928	-3.10230292605167	0.0334452236182227
859	Zbtb33	0.00337625344240577	0.601358609032627	1.61470529535718	-0.411988077291932	1.16311745171045	0.0335345685338836
860	Dapp1	0.00338037839492171	-0.818125826444756	-0.247471774738915	-1.3887798781506	-2.80992862463781	0.0335364982156652
861	Csad	0.00338662237560504	-0.743160984044522	-0.236106401907405	-1.25021556618164	-2.87260743666591	0.0335594217289921
862	Spata6	0.00339803318054444	-0.626270410462768	1.35214091596717	-2.60468173689271	-0.620430864245564	0.0336334328264561
863	Ctsf	0.00342729826723125	-0.533860550738956	-0.177911839017759	-0.889809262460152	-2.93960173968727	0.0338837877358251
864	Atp6v0d1	0.00344693044488581	0.574020074111982	0.910174185476971	0.237865962746994	3.34685381979736	0.0340384381432474
865	Ckap4	0.00345114769923047	0.851089186822816	1.3414044114108	0.360773962234837	3.40210556424378	0.0340406845894039
866	Pts	0.00346336226768343	-0.92050855088222	-0.275960809820632	-1.56505629194381	-2.79911555382818	0.0341217169375001
867	Nacc2	0.00348567752071107	-2.21305927872743	-0.244581110085942	-4.18153744736891	-2.20348721720974	0.0343019614840909
868	Mrps33	0.00351436668981441	-0.68454486142993	-0.245595692840361	-1.1234940300195	-3.05658005576299	0.0345444430846735
869	Arhgef6	0.00361605877592825	-1.49662899877907	-0.3508161773603	-2.64244182019783	-2.56005071770195	0.0355031225272956
870	Gm26917	0.00362140174715108	0.712493969139188	1.19106381439305	0.23392412388533	2.91799103634297	0.0355066552963995
871	Rrp1	0.0036247417678345	0.572464151695224	0.930775784239029	0.214152519151418	3.1313778785168	0.0355066552963995
872	Cd1d1	0.00365924252246249	-0.708175188448321	0.439841575214887	-1.85619195211153	-1.20903971791719	0.0358035059651949
873	Agmo	0.00367332185878659	-0.933019847696932	-0.288771028566393	-1.57726866682747	-2.83847675625541	0.0358590184200997
874	Ints6l	0.00366981954064566	-1.03283017757444	-0.318489833996885	-1.74717052115199	-2.83381719707146	0.0358590184200997
875	Creld2	0.00368528547454482	0.620958503753649	0.986488175190985	0.255428832316313	3.32956911121694	0.035934692192933
876	Acvr1	0.00372881659901022	-12.9074010988369	350.566397126979	-376.381199324653	-0.0696007288866972	0.0363176520807707
877	Mymk	0.00374932966940929	-13.8910178762246	579.37810564996	-607.160141402409	-0.0458913057604972	0.0364751495935688
878	Ube2f	0.00375353742887405	0.715655721281709	1.11046721772049	0.320844224842931	3.5527320042457	0.0364751495935688
879	Cd86	0.00377174894214803	0.206693419725933	0.525370103678458	-0.111983264226593	1.27123093374663	0.036565006227051
880	Gm26740	0.00377564117276511	-1.14625958623543	-0.00086238759045365	-2.29165678488041	-1.96143967229274	0.036565006227051
881	Panx1	0.00377534665020066	-0.303381057919641	1.10220899127153	-1.70897110711082	-0.42303653718687	0.036565006227051
882	Basp1	0.00378652387880101	0.0180344534255777	0.351421833059951	-0.315352926208796	0.10602344705958	0.036596617507074
883	Rnpepl1	0.00378748397313013	-1.14740484633648	-0.32870593453029	-1.96610375814267	-2.74688550586298	0.036596617507074
884	Coro1b	0.00380690306415328	-0.605667659831688	-0.185971608706458	-1.02536371095692	-2.82844405299529	0.0367330616988216
885	Fancl	0.00381021561221954	0.761346659602721	1.67511015532503	-0.15241683611959	1.63303966459247	0.0367330616988216
886	Ggcx	0.00382015442008382	0.207818450194949	0.976594821208219	-0.560957920818322	0.529824657810664	0.0367873109618004
887	Mdh2	0.00387735138752644	0.30943841010737	0.643172513463873	-0.0242956932491339	1.81727948430824	0.0372960113172217
888	Arrb2	0.00389207832577761	-0.524716277593187	-0.203417483851379	-0.846015071334994	-3.20083681052036	0.0373955093192957
889	Pdia3	0.00389804051552153	-0.277190433056796	0.103345305263553	-0.657726171377145	-1.42768000726656	0.037410665555039
890	Cebpa	0.00390668522549265	0.592347001081147	0.935441174741774	0.24925282742052	3.38384874357483	0.0374515037571947
891	4932438A13Rik	0.0039399865112158	-0.0869509610127173	0.813579475432749	-0.987481397458184	-0.189244855153091	0.0377283556831573
892	Zfp810	0.00401057626879202	-13.8930845786623	586.355424486513	-614.141593643837	-0.0453644532174762	0.0383612519342304
893	Bin3	0.00402597680577597	-0.564125290653006	0.3335932571766	-1.46184383848261	-1.23163908679532	0.0384654357299894
894	Sept1	0.00404269681724939	0.899134987183623	1.6722052455147	0.126064728852544	2.27957572177749	0.0385819790209975
895	Slc39a1	0.00405323079452719	0.361878159486969	0.688625902785366	0.0351304161885708	2.17069030753296	0.0386392906579955
896	Rfng	0.00406854042772249	-0.486788671882789	0.662182367754951	-1.63575971152053	-0.830384954935999	0.0387419496979111
897	2410089E03Rik	0.00409249271785042	-0.581132094120968	0.821765680465534	-1.98402986870747	-0.811889501409432	0.0389237425393803
898	Tuba1a	0.00409675583689211	-0.530235401426786	-0.175886977924365	-0.884583824929208	-2.9328260581849	0.0389237425393803
899	Rapgef5	0.00416492013171953	-1.21536632858052	-0.320527077285632	-2.11020557987542	-2.66201357237457	0.0395273621399678
900	Smad1	0.0041862149304525	-1.15018157762039	-0.331151127912	-1.96921202732879	-2.75241838520174	0.0396853175406897
901	Chac2	0.00423258936236043	1.29205312935302	1.98846014324444	0.5956461154616	3.63634706303952	0.0400804133625518
902	Git2	0.00425019307159615	-0.476683474185387	-0.0982034539482728	-0.855163494422502	-2.46851191997788	0.0402024914488451
903	Rpl15	0.00428767434002393	0.286789663668471	0.604028407686798	-0.0304490803498572	1.77184351699515	0.040512112368864
904	Ms4a6d	0.00429995746253984	-0.632641343023236	-0.234195327075729	-1.03108735897074	-3.11197551946397	0.0405383835031932
905	Plin3	0.00429727232043626	0.462506152231289	1.2929885178184	-0.367976213355819	1.09152877720731	0.0405383835031932
906	Acyp1	0.00432908963457992	0.48163029962318	1.25471890691933	-0.291458307672966	1.22104766803666	0.0407679831812758
907	Znrf3	0.00438852095348945	1.23626812334558	1.86758086907627	0.6049553776149	3.83809928340323	0.0412820956727365
908	Cass4	0.00440174645450659	-13.86791113794	584.827645206783	-612.563467482663	-0.0453997128976751	0.0413609039095267
909	Clic1	0.00441761500339373	-0.525629041536311	-0.209040673497709	-0.842217409574914	-3.2541119467594	0.0414187815483025
910	Zfp1	0.00441429059467487	0.191388745008475	1.19785446185423	-0.815076971837278	0.372705240709576	0.0414187815483025
911	2900097C17Rik	0.00443949593485419	0.510402041515125	0.968970757934373	0.0518333250958772	2.18150428318964	0.0415782429376245
912	Tifab	0.00446343927744483	-0.747657984396578	-0.254498324987904	-1.24081764380525	-2.97141644539251	0.0417566490297799
913	Gp9	0.00448152066366998	-1.14285308535791	-0.320917117309359	-1.96478905340645	-2.72521336697322	0.0418798842304844
914	Zfand6	0.00449026837550041	-0.610794483693309	-0.209144181262727	-1.01244478612389	-2.98054098988641	0.041915721859704
915	Gmpr2	0.00449782809414731	-0.807586021641312	-0.27238771481776	-1.34278432846486	-2.95748229516877	0.0419404036057539
916	Amz1	0.00457115127861741	0.562060886191133	1.06132116810454	0.0628006042777254	2.20650256782163	0.0425775793768163
917	AI597479	0.00458720686076977	-13.8593349792035	584.886030873942	-612.604700832349	-0.0453678624638867	0.0425876484614664
918	Clec4a2	0.00458085700679422	-0.782983286345239	-0.262621820941098	-1.30334475174938	-2.94914044133074	0.0425876484614664
919	Tbpl1	0.00458503637769013	0.449928683207776	0.85801033162272	0.041847034792833	2.16094994255194	0.0425876484614664
920	Ube2g2	0.00476322336211587	0.14675277201152	0.613476373419125	-0.319970829396085	0.61627512923393	0.0441257564881353
921	Xrcc5	0.00476224634052493	-13.8317813496457	577.429931738231	-605.093494437523	-0.045850750500581	0.0441257564881353
922	Renbp	0.00481614636572648	0.407140003869255	0.781849211495939	0.0324307962425707	2.12959737312954	0.0445676364342498
923	Sco2	0.00484104792130203	0.87771098948629	1.40715692704403	0.348265051928556	3.24921168753051	0.0447057705616897
924	Zfp553	0.00484155321132223	0.375052247654333	1.1433273223574	-0.393222827048732	0.956804303468258	0.0447057705616897
925	Phf14	0.00485342940062489	-1.03896719931963	-0.277741623401042	-1.80019277523821	-2.67507865763395	0.0447669834012233
926	Taok2	0.00486417324812394	-1.70779511338979	-0.31117183127282	-3.10441839550677	-2.39664980390693	0.0448176308347661
927	Upk1b	0.00492396075661133	-0.807750909553523	-0.212439769350954	-1.40306204975609	-2.65938697311403	0.0453195611385198
928	Dctn2	0.00497200361313208	-0.904247630997691	-0.285526217244263	-1.52296904475112	-2.86444391686665	0.0457124297707359
929	Palb2	0.00499222017108944	-0.782228830142269	1.19283301798122	-2.75729067826575	-0.776249278575447	0.0458488939717278
930	A830008E24Rik	0.00500092317883213	-1.6994504812218	-0.30167307628069	-3.09722788616291	-2.38297008159488	0.0458794371632212
931	Ncf2	0.0050070348648124	-0.142927532317504	0.249926351222283	-0.535781415857291	-0.71307126511611	0.0458861669888071
932	Dgkz	0.00503204343011855	0.71863038215381	1.14134019409928	0.295920570208336	3.33204867125111	0.0460658739761496
933	Bicral	0.00508834248430591	-13.835483494205	584.852972690599	-612.523939679009	-0.0452940909035493	0.0462469954357114
934	Fam220a	0.00508977129795276	0.182875681250493	0.721904271285173	-0.356152908784186	0.664954986666168	0.0462469954357114
935	Lrrk1	0.00507046515623344	-0.722100929489614	-0.106150131339291	-1.33805172763994	-2.2977351750377	0.0462469954357114
936	Pola2	0.00507135207727257	1.12579820416799	1.75876359855968	0.492832809776289	3.48601037841835	0.0462469954357114
937	Psmb8	0.0050770452587869	-0.503757323731019	-0.151486038536362	-0.856028608925676	-2.80280071909778	0.0462469954357114
938	Rrp9	0.0050848908667867	0.652311873922665	1.30392550634115	0.00069824150418063	1.96206419873543	0.0462469954357114
939	Trim5	0.00508848471369405	-1.10591669854591	0.293783343294055	-2.50561674038588	-1.54858672162507	0.0462469954357114
940	Mthfs	0.0051190201533368	-0.713651137098667	-0.0367750321857223	-1.39052724201161	-2.06644985114276	0.0464139000512961
941	Timm17a	0.00511662797924157	0.466491791066608	0.864941371651623	0.0680422104815925	2.29466199520582	0.0464139000512961
942	Sap30bp	0.00516878025816477	0.498844279175889	1.12332808569998	-0.1256395273482	1.56563999076391	0.0468153218287281
943	Kmt2a	0.00518463205130881	-0.179907286154407	0.643459668421434	-1.00327424073025	-0.428255954965581	0.0469090993231885
944	Sdf2l1	0.00523300609283277	-0.0219898586856699	0.293203182390304	-0.337182899761643	-0.136739475281276	0.0472966186271707
945	Tceal9	0.00524515333913706	0.563806727382106	1.02481909188149	0.102794362882727	2.39698751054172	0.0473562415762089
946	Fry	0.00527443756889736	-1.28049922661829	-0.134146221053619	-2.42685223218296	-2.18931895691851	0.0475396193985098
947	Rps28	0.00527660801340703	-0.0385824824537051	0.302012917951089	-0.379177882858499	-0.222023773525822	0.0475396193985098
948	Ccdc191	0.00533711921233598	-0.448885287318594	0.955452755527168	-1.85322333016436	-0.626486621804766	0.0478863858077897
949	Cpq	0.00532720012858971	-0.05931818123025	0.709489545567662	-0.828125908028162	-0.151223114424122	0.0478863858077897
950	Rheb	0.00532202386997555	0.521758098007933	0.843446617324993	0.200069578690873	3.17893558311838	0.0478863858077897
951	Zfp959	0.00533754722259821	-13.8222506678901	584.010967086823	-611.655468422603	-0.045315503872628	0.0478863858077897
952	Zer1	0.00539866611699452	-13.8277610387146	587.484992400369	-615.140514477798	-0.0450712436543263	0.0483838438132324
953	Pabpc4	0.0054173750009615	0.983582516467626	1.51530617779985	0.451858855135401	3.62554170199946	0.0485005703129103
954	Atp5g3	0.00545136767728896	-0.300911757639546	0.347638800805977	-0.949462316085068	-0.909375837886501	0.0486306756253413
955	Fam219a	0.00545892705531171	0.786273704198033	1.38787043358687	0.1846769748092	2.56162985424577	0.0486306756253413
956	Prdx5	0.00546040638174835	-0.503876150963718	-0.132462647286279	-0.875289654641157	-2.65897469741767	0.0486306756253413
957	Psmd12	0.00545509988193568	0.563352472310565	0.921694527590239	0.205010417030892	3.08127539054425	0.0486306756253413
958	Rpl26	0.00546026909547296	0.316747823304663	0.640785141884774	-0.00728949527544909	1.91587292654723	0.0486306756253413
959	Atp6v0e	0.00551438525823049	0.339353156856977	0.653092051762628	0.0256142619513253	2.11997930852553	0.0489581009606895
960	Fbxo25	0.00550300182824243	-13.8200788205343	586.168101207649	-613.808258848718	-0.0451456506201166	0.0489581009606895
961	Mfsd1	0.00551244262326226	0.622379988372181	1.00496126574763	0.239798710996737	3.18845284399751	0.0489581009606895
962	Acadl	0.00553892625592587	-0.24486560965339	0.581662420944828	-1.07139364025161	-0.580655172245919	0.0490867159504467
963	Elmo1	0.00554037827710738	-0.53528112539057	-0.18887884998106	-0.881683400800079	-3.02865137398224	0.0490867159504467
964	Lrrfip1	0.00555308367025384	0.704780432688079	1.10481523745523	0.30474562792093	3.45306020530198	0.0491482467578898
965	Nt5dc1	0.00556564321088377	-0.179190239791493	0.972980444120631	-1.33136092370362	-0.304821517572313	0.049157420160725
966	Pdia6	0.00556102953802984	0.107150071556551	0.446650488671264	-0.232350345558161	0.618586224360281	0.049157420160725
967	Gmfg	0.00566245726752955	-0.727546122003125	-0.243655783949533	-1.21143646005672	-2.9468747029621	0.0499607915269515
968	Atxn7l3b	0.00567262674456247	-0.62497014852155	-0.219183552751735	-1.03075674429136	-3.0186284990294	0.0499988134138502
969	Myl12b	0.00568889566338077	-0.617343586967363	-0.195605858141681	-1.03908131579305	-2.86901340297899	0.0500904621258666
970	Scmh1	0.00571501420238206	-2.14399533887087	-0.175791006212602	-4.11219967152914	-2.13501900055936	0.0502685579120864
971	Dlg4	0.00576474031273015	-12.806313820933	350.366405500196	-375.979033142062	-0.0691128835631295	0.0506537222947617
972	Tmem19	0.0057861510860353	-1.16088495823625	-0.0148359267396778	-2.30693398973283	-1.98533626904787	0.0507895484218655
973	2610301B20Rik	0.00581013339475854	-13.7960710856984	582.293722256061	-609.885864427458	-0.0453619618355391	0.0509476445262897
974	Tagap	0.00582327569312385	-0.8917773581227	-0.21457480552814	-1.56897991071726	-2.58098776717873	0.0510104601783703
975	Sesn2	0.00585247979755112	-0.0514469474362685	1.35745249731829	-1.46034639219083	-0.0715694540621934	0.0512137001361089
976	Tank	0.00586501622527598	0.996456347347209	1.54204570080788	0.450866993886536	3.57964931056456	0.051270818067679
977	Psma4	0.00588943016789849	0.590170367260726	0.941421020916103	0.238919713605349	3.29312601282356	0.0514315436975537
978	Pum3	0.0058991026199106	0.858218594035213	1.40516166914836	0.31127551892207	3.07541609302514	0.0514633369663367
979	St13	0.00591422190766433	0.478176692606151	0.7928644789755	0.163488906236802	2.97821884531144	0.0515425345415649
980	Rars	0.00592064237730463	0.795700591545256	1.28499248185062	0.306408701239896	3.18734999047834	0.0515458375134317
981	Efemp2	0.00594068363480054	-0.589918001440373	0.817905601674212	-1.99774160455496	-0.821280474412441	0.0516675971173478
982	Gar1	0.00597773951154926	0.893988863077959	1.40889514814707	0.379082578008851	3.40292209479933	0.0518284477235037
983	Mfn2	0.00598347644252826	-0.365015854661799	0.786225360240345	-1.51625706956394	-0.621431824766666	0.0518284477235037
984	Shc1	0.00598282074025785	-0.0532869982242377	0.665708539687748	-0.772282536136223	-0.14525903410619	0.0518284477235037
985	Slc46a1	0.00598176500765049	-0.721666482545645	-0.238886881744122	-1.20444608334717	-2.92978475538502	0.0518284477235037
986	Tmc7	0.00607363993302094	-14.7975526625011	974.847071077535	-1004.44217640254	-0.0293061464510673	0.0525560810431386
987	Eef1akmt4	0.00608758551272576	1.10348991707446	1.71337676949701	0.493603064651912	3.54623236454125	0.0525606536527686
988	Rps25	0.00609097107775646	0.0897176818283555	0.406705875083131	-0.22727051142642	0.554731781504141	0.0525606536527686
989	Tmem52	0.00609264960883593	-13.7973997210174	586.737990613331	-614.332790055366	-0.0450304960685852	0.0525606536527686
990	Fbxw7	0.00610333141465873	-13.7881918673757	583.552085276977	-611.128469011728	-0.0452411473091638	0.0525996198281498
991	Donson	0.00611740225048927	0.862545149357303	1.40656641487308	0.31852388384153	3.10752085431304	0.0526676851676836
992	Akap13	0.00614167097502878	-0.720339636938921	-0.237039325017371	-1.20363994886047	-2.92124732844392	0.0527701276525132
993	Smdt1	0.00613970600732883	-0.256494397014767	0.159388844592679	-0.672377638622213	-1.2088002835656	0.0527701276525132
994	Bmyc	0.00623139863751302	-0.573836871278522	-0.190215409925798	-0.957458332631247	-2.93179530869086	0.0534872164741057
995	Ang	0.0062433287542287	-0.5919656429958	-0.154473559962244	-1.02945772602936	-2.65200533987234	0.0535357597297279
996	Fdft1	0.00626009857130388	0.492964719484062	1.65468978470767	-0.668760345739546	0.831688258057581	0.0536256636650248
997	Casp8	0.00632085957915822	-0.609282081028138	-0.208022204627233	-1.01054195742904	-2.97605368857675	0.0540485890944842
998	Mtch2	0.00632213923069564	0.653561975419703	1.03953840900818	0.267585541831228	3.31874648816828	0.0540485890944842
999	Plxna4	0.00633505170951749	-13.7803179455862	584.148214365051	-611.708850256224	-0.0451708279658215	0.0541047659515547
1000	Qk	0.00634828366489143	-0.432704675208748	-0.0810100017240952	-0.784399348693401	-2.41142571466399	0.0541635562288537
1001	Cwc22	0.00642870800226579	1.11350061614997	1.71892675878167	0.50807447351828	3.60476852705841	0.0547949417335981
1002	Pik3cg	0.00650258349246229	-0.952826047722332	-0.237373916104	-1.66827817934066	-2.61024414427723	0.0553693037501879
1003	Pdlim4	0.00653039441968971	-0.535102227278648	-0.0801138595377471	-0.99009059501955	-2.30507232244355	0.0555506731692848
1004	Tle1	0.00660393783744811	-13.7620269053452	581.428545969275	-608.952599779966	-0.0453183876190691	0.0561203163636527
1005	Grpel2	0.00662536505039773	0.60196886256468	1.16075245150816	0.0431852736211989	2.11143869252153	0.0562463826965109
1006	2010107E04Rik	0.0066502384408836	-0.034901965169996	0.378568087734631	-0.448372018074623	-0.165445101144103	0.0563454164623822
1007	Hint2	0.00664527596585566	-1.03325564509655	-0.270995640871055	-1.79551564932205	-2.65676257443103	0.0563454164623822
1008	Klhl6	0.00665765475674712	-0.0227045682986444	0.441765204125312	-0.487174340722601	-0.0958084654629671	0.056352292048181
1009	Tra2b	0.00667652471890376	0.250602912118542	0.560662731443625	-0.0594569072065401	1.58412232595101	0.0564560048579652
1010	Etv1	0.00672861205158551	-2.11936608847412	-0.150824848924047	-4.0879073280242	-2.11013166501618	0.0568024742120994
1011	Mef2c	0.00673081357576565	-0.530532731644317	-0.208893649109257	-0.852171814179377	-3.23289395818112	0.0568024742120994
1012	Spty2d1	0.00675274054130281	0.900711977968372	1.41517028885664	0.386253667080102	3.43149872380086	0.0569312078047387
1013	Laptm4a	0.00678763171034399	-0.24975763169973	0.0795146637361151	-0.579029927135575	-1.48666003724224	0.0571378633997052
1014	Rac1	0.00679064621276383	-0.493228242530301	-0.164980562806574	-0.821475922254027	-2.94506146191504	0.0571378633997052
1015	Ppp1r18	0.00680664976392741	-0.572358284699336	-0.187253859532886	-0.957462709865787	-2.91298035274187	0.0572160943702746
1016	Lrrc3	0.00682790918048395	-0.909026325818487	-0.231788459197698	-1.58626419243928	-2.63077265376926	0.0573383081967412
1017	Rasgef1b	0.00683622885287195	1.16621743725437	1.79695044845559	0.535484426053145	3.62394885723198	0.0573517252435629
1018	Sec11c	0.00691405343850565	-0.535355545292005	-0.190366249118141	-0.880344841465869	-3.04147867581181	0.0579476463038607
1019	Nedd1	0.00695626105732408	0.122792545953818	0.842970356106572	-0.597385264198937	0.334179926466236	0.0582441799225604
1020	Snrpd3	0.00696792299247433	0.301214962271452	0.693006434686478	-0.0905765101435748	1.50684871729738	0.0582846264429323
1021	Nuak2	0.00698199668303448	-0.385558557614038	0.512780948846811	-1.28389806407489	-0.841197433063865	0.0583451476000491
1022	Sdf2	0.00701254114074951	0.129836145320852	0.585185144423156	-0.325512853781452	0.558855228016445	0.0585430538286446
1023	Atp6v0b	0.00705803509668405	-0.0575958955916203	0.331984244304971	-0.447176035488212	-0.289762925407001	0.0588652545893532
1024	Pak1	0.00711261210225345	-1.0744789487436	-0.255081497107651	-1.89387640037955	-2.57010811722608	0.0592625063051039
1025	Adal	0.00713112457742644	-0.261926160950341	1.14624382541533	-1.67009614731601	-0.364562408687924	0.0593088617077412
1026	Etv5	0.0071320783066271	-1.01411228701164	-0.252301385415943	-1.77592318860734	-2.60907733751127	0.0593088617077412
1027	Brf2	0.0071723368162221	-0.485596238791649	0.919705977410304	-1.8908984549936	-0.677257267573376	0.059527604782108
1028	Serf2	0.00717067302658875	0.43998329606371	0.790578946565931	0.089387645561488	2.45967516382132	0.059527604782108
1029	Gpn2	0.0072209363199932	1.23627480501275	1.90133984210186	0.571209767923635	3.64333404658378	0.0598145909535747
1030	Hcst	0.00721840089873822	0.778476178405267	1.2718108274266	0.285141529383931	3.09279973649431	0.0598145909535747
1031	Slfn2	0.00727988104308556	0.824807006430608	1.29362517154378	0.355988841317436	3.44822821959138	0.0602443696019457
1032	Arf4	0.00730282685035347	0.42235789526511	0.747751439228738	0.0969643513014819	2.54401563479786	0.0603756964023409
1033	Eif3a	0.00738917914912029	0.644279141208202	1.02618016781327	0.262378114603136	3.30652138849663	0.0610304709586586
1034	Eif3j1	0.00741456404755107	0.358775934226845	0.7292429213055	-0.0116910528518097	1.89811220467812	0.0611809095296961
1035	Hnrnpab	0.00743385902658631	0.742065458884921	1.17358281209125	0.310548105678596	3.3704822361807	0.0612808552800333
1036	Atp5g1	0.00749487203342602	0.403379825040172	0.735325034219562	0.0714346158607825	2.38174827443147	0.0614877884723035
1037	Hsd17b11	0.00748189062463395	-0.129215476288228	0.310381061796671	-0.568812014373127	-0.576113908615917	0.0614877884723035
1038	Luc7l2	0.00749240781450566	0.217349368242391	0.53807710231773	-0.103378365832947	1.32821982185536	0.0614877884723035
1039	Prim2	0.0074912535620295	-13.7413130167662	584.704310969896	-612.186937003428	-0.0450040530562111	0.0614877884723035
1040	Ubl4a	0.00749499531307966	0.773320887866019	1.22387936699715	0.322762408734884	3.36400524884761	0.0614877884723035
1041	Slc16a1	0.00754555873479444	1.30909898086535	2.00889394449271	0.609304017237998	3.66648373888624	0.0618431384488628
1042	Borcs5	0.00757730175876406	-13.7291659210211	581.543399921222	-609.001731763264	-0.0452039490597107	0.0618798184623506
1043	Klhdc4	0.00757904480698036	1.22037155873867	1.88340429350781	0.557338823969528	3.60749051661472	0.0618798184623506
1044	Sp100	0.0075768829058914	1.20700672430674	1.86607210147591	0.547941347137574	3.58946136557809	0.0618798184623506
1045	Tom1l1	0.00756142586803661	-1.09716796469391	0.0504622884905788	-2.24479821787839	-1.87378268377305	0.0618798184623506
1046	Khk	0.00762327903535247	-0.790793994842883	-0.236738424311403	-1.34484956537436	-2.79742291480948	0.0621220790158808
1047	Tmco1	0.00761889993955203	-0.337239428529334	-0.00247678750125169	-0.672002069557416	-1.97446504799476	0.0621220790158808
1048	Vamp8	0.00765753475636419	-0.488210706496974	-0.170148591035218	-0.806272821958731	-3.00845449704612	0.0623416856310107
1049	Add3	0.00769845273277573	-2.09810896868354	-0.128316302560746	-4.06790163480634	-2.08764002678232	0.0625613442484012
1050	Cers2	0.00769918090258102	0.522081580652477	0.853109767776929	0.191053393528025	3.09116001256381	0.0625613442484012
1051	Ints4	0.00774426457604372	1.01103893208759	1.57389876922384	0.448179094951341	3.52059209614531	0.0628151349182138
1052	Mettl21a	0.00774513852953129	-1.64834335863435	-0.252016948658843	-3.04466976860985	-2.31370945503766	0.0628151349182138
1053	Ctns	0.00776396354580587	0.00754537920410406	0.627523307988453	-0.612432549580245	0.0238535451072251	0.0629080123198629
1054	Fgf13	0.00777550967512542	1.19071274125891	1.92587029091436	0.455555191603446	3.17449516759252	0.0629198429245802
1055	Med15	0.00778017279482327	-0.666848922529915	0.229093792144428	-1.56279163720426	-1.45879848106477	0.0629198429245802
1056	Tdrkh	0.0078312806884046	1.06069678795331	1.6657505268101	0.455643049096511	3.43593861073196	0.063273188289269
1057	Trem2	0.00783900677101354	-0.796868430213112	-0.322383161935125	-1.2713536984911	-3.29163733429051	0.0632756913626183
1058	Clcn7	0.00787475330074147	0.911935385102102	1.45671269742573	0.367158072778475	3.28090115097523	0.0635041542173216
1059	Spag7	0.00788967794526755	-0.95885240941564	-0.243157655934602	-1.67454716289668	-2.6258627435836	0.063564430811164
1060	Rmi1	0.00790686057127759	0.73950646787989	1.2178283077918	0.261184627967981	3.03018997344119	0.0636427682963588
1061	Pithd1	0.00798501481636705	-0.983111055987894	-0.0881711048184626	-1.87805100715733	-2.15306318599539	0.064211259578929
1062	Commd2	0.00802609756465967	-0.370474090397891	0.167210606221033	-0.908158787016815	-1.35044921112889	0.0644808516211641
1063	Acp2	0.0080550596827701	-0.721436882063306	-0.201105532847615	-1.241768231279	-2.71748052100704	0.0645716426647674
1064	Cc2d1b	0.00807523941904674	-1.05250309832602	0.095669206765846	-2.20067540341789	-1.7966538272936	0.0645716426647674
1065	Fam117b	0.00807147221589727	-1.40749910612716	-0.261660779056513	-2.5533374331978	-2.40753646575436	0.0645716426647674
1066	Hdgf	0.00806338662175001	0.229725262925214	0.67083977701381	-0.211389251163382	1.0207173586267	0.0645716426647674
1067	Ifrd2	0.00805266409508506	-0.0520530406574085	1.10299822092014	-1.20710430223496	-0.0883268893494645	0.0645716426647674
1068	Rad17	0.00811464646480477	0.120677563401767	0.888682639120778	-0.647327512317246	0.307971503688405	0.0648259959154628
1069	Zfp317	0.00814860579341929	-13.722098898506	586.103107718246	-613.547305515258	-0.0448377616290347	0.0650363934793764
1070	Galk2	0.00823348960981887	0.811125935755487	1.2787302789241	0.343521592586878	3.39983501914109	0.0656524610756772
1071	Ndufa13	0.00828445296078771	-0.543915257009001	-0.186651962435782	-0.901178551582219	-2.98394581971535	0.0659971546792164
1072	Ecsit	0.00829905737212937	-2.09314982953093	-0.124287776723449	-4.06201188233842	-2.08369005552058	0.0660518260251939
1073	Rab5a	0.00832218079015679	-0.407026321380568	0.00534223930359579	-0.819394882064731	-1.93457262925712	0.0661741346706596
1074	Ficd	0.00837078357380632	-0.651425768323851	0.753729243307438	-2.05658077995514	-0.908633591274629	0.0664986270500145
1075	Eif4ebp1	0.00839261402058456	0.370370090686612	0.812494296993674	-0.0717541156204489	1.64187354671198	0.066610030533607
1076	Hnmt	0.00841939139479409	-0.862129141188684	-0.218114550199573	-1.5061437321778	-2.62376363889066	0.0667257691318932
1077	Psmb10	0.00842283794597386	-0.70234530693925	-0.193912475338474	-1.21077813854003	-2.7074795740031	0.0667257691318932
1078	Lpcat3	0.00843456534829509	-0.573815975246784	-0.176959458745726	-0.970672491747842	-2.83391754569923	0.0667566897510702
1079	Tmem50a	0.00844248900248275	-0.491746120566083	-0.177301108922756	-0.806191132209411	-3.06509771234676	0.0667574755970183
1080	Hvcn1	0.00845563942496892	-0.0277016088451932	0.359934694342151	-0.415337912032537	-0.140064682291005	0.0667995514572544
1081	Dvl3	0.00846593649866752	-0.275170229221047	0.876624520555358	-1.42696497899745	-0.468246394590339	0.0668190288682991
1082	Ppp4r2	0.00849299276216028	0.460303020594859	0.937756542206417	-0.0171505010166988	1.88956055721568	0.0668956006718605
1083	Snf8	0.00850700031985098	-0.808664665136166	-0.130581264713833	-1.4867480655585	-2.33740218128016	0.0668956006718605
1084	Uqcc3	0.00850402833557042	-0.860225359783985	-0.21447462803966	-1.50597609152831	-2.6109311858003	0.0668956006718605
1085	Zfp119a	0.00850068441427559	-13.7084906997525	585.142294137361	-612.559275536866	-0.0448661815834895	0.0668956006718605
1086	Tmem120a	0.00855964543767074	0.8301478722721	1.30959741534182	0.350698329202385	3.39359992102294	0.0672476011733027
1087	Cox14	0.00867671046679372	-0.739857736563254	-0.167197150964521	-1.31251832216199	-2.53220590662999	0.0680615952666543
1088	Kars	0.00867920952298639	0.926194413280409	1.45738158357469	0.395007242986125	3.41745394887099	0.0680615952666543
1089	Gbp7	0.00868726721819534	-0.893804135841084	-0.217252047146187	-1.57035622453598	-2.58934078359115	0.0680622258086709
1090	Snrnp200	0.00871925345340045	-0.367556528122149	0.78372005243324	-1.51883310867754	-0.625738045548071	0.0682501563893694
1091	Otulin	0.00874577029597713	0.262537073961127	0.729051824769227	-0.203977676846973	1.10299451127538	0.0683323371476895
1092	Pold4	0.00874266405411349	-0.727028339302169	-0.155299896780365	-1.29875678182397	-2.49235345802806	0.0683323371476895
1093	Bend6	0.00881031605041343	-1.63090295901776	-0.232979865387038	-3.02882605264849	-2.28661438996086	0.068773665637811
1094	Arl6ip1	0.00886245205964732	-0.422699845883867	-0.109339167970517	-0.736060523797217	-2.64384312581842	0.0688656110864398
1095	Ccnc	0.00883871972642314	0.883538541907854	1.414260621629	0.352816462186703	3.26292006166823	0.0688656110864398
1096	Mgat1	0.0088604653326697	-0.516091404055777	-0.115500892185476	-0.916681915926079	-2.52507369672183	0.0688656110864398
1097	Ppat	0.00885501176336786	1.35321127033368	2.08967425874658	0.616748281920786	3.60132877694695	0.0688656110864398
1098	Stt3a	0.0088623235637975	0.0202871693243244	0.36463378230996	-0.324059443661311	0.115471213377668	0.0688656110864398
1099	Aatf	0.0088884174159368	0.658535056486496	1.13588107654665	0.18118903642634	2.70391904201469	0.0690045290198114
1100	Rpl5	0.00893221827892098	0.44643743449846	0.770635034011513	0.122239834985408	2.6989752369595	0.0692815330506853
1101	Mex3b	0.00894456323806402	-14.6928570833383	971.902353273312	-1001.28806743999	-0.0291887396280052	0.0693142720682672
1102	Dynlrb1	0.00896767743449171	-0.572832327665696	-0.152937949055722	-0.99272670627567	-2.6738408242609	0.0694303301915456
1103	Stradb	0.00903583985521322	-1.63247112158007	-0.235357200112117	-3.02958504304803	-2.29013866008638	0.0698946379371525
1104	Gtpbp2	0.00909200966646596	-0.885709587935329	-0.241629415723855	-1.5297897601468	-2.69525280859769	0.0702654225310576
1105	Relb	0.00914490614035866	1.08425163966936	1.71516742358993	0.453335855748801	3.36826913843388	0.070610261709991
1106	Fam162a	0.00917655496399764	0.855960512186733	1.3867690977738	0.325151926599669	3.1605588561063	0.0707905668651247
1107	Lamp1	0.00922824536425921	-0.210264460584335	0.19866478706508	-0.619193708233751	-1.00778012906367	0.0711250130513637
1108	Spcs2	0.00939034479367568	-0.198648093816122	0.140498527331083	-0.537794714963327	-1.14800822181313	0.0723090449274738
1109	Pip4k2a	0.00944299476020486	-0.628966256194792	-0.155382198916456	-1.10255031347313	-2.603025145562	0.0726489010767069
1110	Gpx1	0.00945832497524044	0.376806401595464	0.692789404100256	0.0608233990906719	2.33723640327788	0.0727012871069833
1111	Nfkb2	0.00947229211026321	1.13733386763487	1.79518282944754	0.479484905822209	3.38851856331847	0.0727431109673859
1112	Fuca2	0.00949013796691467	0.378491622844854	0.722458303377556	0.034524942312152	2.15669130532399	0.0728026719312872
1113	Nfe2l1	0.00949711367317424	0.406839770654722	0.964100142903154	-0.150420601593711	1.43091333543865	0.0728026719312872
1114	Msantd2	0.00950728992355756	-0.384723153515435	1.01961081193261	-1.78905711896348	-0.536940317233125	0.0728152581937102
1115	Slc27a1	0.0095493499079572	-0.106376564610724	1.04940222105275	-1.26215535027419	-0.180392855468818	0.0730717967844761
1116	Thap3	0.00959252127598047	-0.348290229882434	0.187847356796779	-0.884427816561647	-1.27324836701887	0.0733363723357217
1117	Gss	0.00963900840945312	-13.6588512239218	578.266586362672	-605.584288810516	-0.0452267376415314	0.0736258010290546
1118	Syk	0.00968110708040511	-1.05270456115791	-0.233213679905379	-1.87219544241044	-2.51773762641142	0.0738812214758644
1119	Myg1	0.00969417160795237	0.0146206090449088	0.610515607263792	-0.581274389173974	0.0480887861883612	0.07391480979361
1120	Vrk3	0.00970484390501847	-1.38691709646084	-0.239554951934418	-2.53427924098726	-2.36918009851903	0.0739301144621586
1121	B230219D22Rik	0.00972228260748969	-0.716355900610276	-0.181676698885427	-1.25103510233513	-2.62593300951217	0.0739610800666803
1122	Idh1	0.00973139582670022	0.267230906323675	0.793064032654389	-0.258602220007039	0.996063058265728	0.0739610800666803
1123	Rbm5	0.00973491478139733	-0.558952908989231	-0.105265888026669	-1.01263992995179	-2.41472098617339	0.0739610800666803
1124	Fcrl1	0.00981486202142106	-0.9292723343396	-0.214517790417097	-1.6440268782621	-2.54820388708513	0.0744859190894301
1125	Virma	0.00982145557613794	-13.6660096145503	583.665171890101	-610.997191119202	-0.0448409316075326	0.0744859190894301
1126	H2afv	0.00983101247439808	-0.854173375043425	-0.20802853382589	-1.50031821626096	-2.59098106932732	0.0744921833317623
1127	Matk	0.0098895864176051	-0.11497440714078	0.439937537101661	-0.669886351383221	-0.406092713407733	0.0748031483289067
1128	Smim10l1	0.00988220301900989	-0.877949650806108	-0.163333399546792	-1.59256590206542	-2.40793529784292	0.0748031483289067
1129	Slc46a3	0.00991285629506543	-0.826759341247766	-0.210956257478944	-1.44256242501659	-2.63139074070633	0.0749127457125759
1130	Gm42715	0.00993707881971731	-14.6521964838898	963.209287480202	-992.513680447981	-0.0293679400137648	0.0750293420263966
1131	Nav1	0.0100001080902111	-13.6657041798483	585.042461594967	-612.373869954664	-0.0447368009107047	0.0754384811898156
1132	Arhgap27	0.0100674468492274	-1.24407577494485	-0.247684634923635	-2.24046691496607	-2.44717522566363	0.0758124064586127
1133	Nrd1	0.0100594739708282	0.739740898944431	1.18281788060143	0.296663917287428	3.27226549752193	0.0758124064586127
1134	1110004E09Rik	0.0100811987084026	1.15944249040208	1.82456673856742	0.494318242236742	3.416603032594	0.075849018853696
1135	Htra2	0.0101565070180664	0.578338563905552	0.940558907559026	0.216118220252078	3.12937353184642	0.0763482976899932
1136	Slco4a1	0.0101705177120065	-1.61824457983057	-0.220165310593277	-3.01632384906787	-2.26861320701462	0.0763863178863021
1137	Mccc1	0.0101797912677109	-0.357366595045085	0.795352813814788	-1.51008600390496	-0.607628925289677	0.0763887239191812
1138	Mzt1	0.0102093795790437	0.120760321093647	0.71676906107052	-0.475248418883225	0.397118136412271	0.0765434328369076
1139	Tcea1	0.0102230209496814	0.50742293760115	0.877897272311926	0.136948602890373	2.68447929977169	0.076578415050642
1140	Eif3i	0.0102611727242383	0.482864821040437	0.944819385589722	0.0209102564911509	2.04868125843502	0.0767967769150889
1141	Pprc1	0.010287808081768	1.03143075992699	1.7227823518291	0.340079168024885	2.92407968055989	0.076928640274886
1142	Gcc1	0.0103132067575777	-0.161848626515661	0.990643801858378	-1.3143410548897	-0.275244740102551	0.0770510333236894
1143	Usp14	0.0103272474910622	0.554626908405872	0.976299539085134	0.13295427772661	2.57794479945545	0.0770884300907635
1144	Sil1	0.0103422010719047	-2.05363508977119	-0.083673348721407	-4.02359683082098	-2.04321268249315	0.0771325695327715
1145	BC002059	0.0103960553691409	-14.6584188668872	975.18040593107	-1004.49724366484	-0.0290249001449964	0.0774665016676943
1146	Kpna4	0.0104128468407718	0.437145886777454	0.870537377027693	0.00375439652721443	1.97694281809485	0.0775239173171595
1147	Espl1	0.0104275084419334	-13.6581682388026	586.61285058882	-613.929187066425	-0.0445957192721463	0.0775653897354627
1148	Hsbp1	0.010448505534458	-0.448927172501463	-0.0928672141999924	-0.804987130802934	-2.47115989672527	0.0775857552459463
1149	Kcnk6	0.0104419334274274	-1.22953633634748	-0.233290474541612	-2.22578219815334	-2.41892792664265	0.0775857552459463
1150	Plpp1	0.0104607001394675	0.613459484988431	1.03996555986051	0.186953410116347	2.8190887947198	0.0775857552459463
1151	Surf2	0.0104666202869297	0.435565265778986	1.03434009721483	-0.163209565656863	1.42573165908843	0.0775857552459463
1152	2010109A12Rik	0.0104790051236048	-13.6487870287579	584.163440757318	-611.461014814833	-0.0447483837995292	0.0776101316966979
1153	Maf1	0.010623814056791	-0.584659291292978	-0.111155853073448	-1.05816272951251	-2.42006934198791	0.0786143812077547
1154	Rpl37a	0.0106364797395956	0.175906555143848	0.545711995034541	-0.193898884746845	0.932302436730944	0.0786399004664035
1155	Stip1	0.0106737114670161	0.570443324207836	0.970420314332787	0.170466334082884	2.79528172437967	0.0788468452264774
1156	1700017B05Rik	0.0106904989959276	-0.581549244680174	-0.151456629222156	-1.01164186013819	-2.65016309009581	0.0789025410322269
1157	Elovl1	0.010739270402453	0.236116243058628	0.591267948333155	-0.119035462215899	1.30304691118432	0.0791939974708119
1158	Rpl34	0.0107735139702039	0.434872535747764	0.764143417091074	0.105601654404454	2.58855111771195	0.0793779112208804
1159	Trib1	0.0108170486988353	-0.357142165350537	0.289085770049432	-1.00337010075051	-1.08318712810591	0.0796299046578628
1160	Sfi1	0.0108356596001956	-1.59538475354952	-0.199143609085257	-2.99162589801378	-2.23951046768584	0.0796698596631449
1161	Ssr3	0.0108411517896052	0.6796928075187	1.09674611964456	0.262639495392838	3.19425211251058	0.0796698596631449
1162	Ap4b1	0.0108529696878249	-13.6427265790474	585.444280147492	-612.729733305587	-0.0446333378050806	0.07968807003143
1163	Actr1b	0.0108967670040292	0.80542608217801	1.28352529508385	0.327326869272171	3.30183792540358	0.079940856473239
1164	Cdk5r1	0.01097302162114	-0.834140609117626	-0.157984608452558	-1.51029660978269	-2.41791176933248	0.0804311172436137
1165	Elmod3	0.0110222426278579	-13.6399179365662	585.8602082313	-613.140044104432	-0.0445933983010805	0.0806533225565039
1166	Tjp2	0.0110146434333132	-13.6340000913058	583.108396590123	-610.376396772734	-0.0447800412586418	0.0806533225565039
1167	Sgta	0.0110353274211405	0.577937966218617	0.96529698883136	0.190578943605875	2.9242576859227	0.0806798745134284
1168	Mapk14	0.0110768947084668	-0.935181979430803	-0.221120454674528	-1.64924350418708	-2.56689785841755	0.0808756593598991
1169	Usp21	0.0110810649076092	-1.02948242484915	-0.210534523416031	-1.84843032628227	-2.46383008234142	0.0808756593598991
1170	Eif3c	0.0111275659813459	0.481792988211547	0.857824887367928	0.105761089055167	2.51121489165433	0.0811456350024298
1171	Canx	0.0111705363431619	0.151926998735699	0.465799851316074	-0.161945853844675	0.948700861999466	0.0813199795903221
1172	Mapk3	0.0111618978665489	-0.551604420414882	-0.166311480044744	-0.93689736078502	-2.80598133121168	0.0813199795903221
1173	Dock4	0.0112142401514253	-0.661675143596288	-0.1897938265553	-1.13355646063728	-2.74827462770993	0.0814990604531182
1174	Wtap	0.0112113833310927	0.133287595156605	0.469028896293121	-0.20245370597991	0.778095769595769	0.0814990604531182
1175	Pde4b	0.0112553228098315	-0.506438181072077	0.643216004243637	-1.65609236638779	-0.863390581250883	0.081678902151563
1176	Snx20	0.0112581327860101	-0.653986859100426	-0.190335519881324	-1.11763819831953	-2.76455729073951	0.081678902151563
1177	Etfa	0.0113144328422469	0.442938083944993	0.913108661916393	-0.0272324940264071	1.84644197784357	0.0820176219286751
1178	Wdr74	0.0113658564945172	0.739452206126588	1.34120961446696	0.137694797786217	2.40844511793203	0.0822543653239518
1179	Zfp207	0.0113663732673393	-0.548449125283112	-0.142054530571181	-0.954843719995044	-2.64506601931887	0.0822543653239518
1180	Bscl2	0.0114593640361112	-0.899421474460321	-0.221692374869558	-1.57715057405108	-2.60108898662991	0.0828570287763564
1181	Cox17	0.0114945305510957	0.364664150184935	0.70312530613151	0.0262029942383608	2.11170052532763	0.083040926894114
1182	Abhd17a	0.0115176001187947	-0.520933658293907	0.197763311120695	-1.23963062770851	-1.4206421510618	0.0831371947661222
1183	9930111J21Rik2	0.0115606559650175	-1.11502818436053	-0.222069330713125	-2.00798703800793	-2.44738609642216	0.0833270399124719
1184	Endog	0.0115634335743515	-13.6258957199202	585.357556200777	-612.609347640617	-0.0445859811026595	0.0833270399124719
1185	Csk	0.0116977627148046	-0.640899103353337	-0.186054442986885	-1.09574376371979	-2.76168826360307	0.084152876460972
1186	Ehbp1l1	0.0116972837616277	0.561767619745936	1.0027490354091	0.120786204082768	2.49680431708676	0.084152876460972
1187	Dse	0.0117103069127238	0.0378035913241085	0.935802091471181	-0.860194908822964	0.0825098009288307	0.0841721470761243
1188	Mcrip2	0.0118077817716148	0.959267238836994	1.54423681073838	0.374297666935608	3.21406331197453	0.0848013418143242
1189	Mtfr1l	0.0118192931465492	-0.703688854761665	-0.195597272287797	-1.21178043723553	-2.71448073384691	0.0848126233190561
1190	Abl1	0.0118499090211371	-0.90053130019806	-0.185864350955227	-1.61519824944089	-2.46969433413592	0.0849608603095307
1191	Cnnm2	0.0118826297471166	-13.6200497730214	586.113288112332	-613.353387658375	-0.0445111274235483	0.0851239269541555
1192	Slu7	0.011943946983708	-0.571265698283354	0.193201484975812	-1.33573288154252	-1.46462819955859	0.0854914057592251
1193	Sertad1	0.0119862650363842	1.41164491426508	2.19382265184422	0.629467176685941	3.53726916273778	0.0857223916935709
1194	Phyh	0.0120076224886564	-1.36427831283084	-0.21726597618809	-2.51129064947359	-2.33121848180291	0.0858032119541173
1195	Nfic	0.0120268268734752	0.444088101362881	0.832059099409125	0.0561171033166364	2.24345811675921	0.0858238104181342
1196	Vcp	0.0120306232137938	-9.73224846685284e-05	0.327290587046965	-0.327485232016302	-0.000582637780085266	0.0858238104181342
1197	Wdr46	0.0120518181141063	0.711281854498764	1.31339222177612	0.109171487221406	2.31533435303276	0.0859031847531784
1198	Haspin	0.0122772008510879	-13.6131103291969	587.19709353824	-614.423314196634	-0.044408709757338	0.0874197430452625
1199	Tram2	0.0122850764077906	0.493871092318596	1.32635650869853	-0.338614324061339	1.16274655976452	0.0874197430452625
1200	Naprt	0.0123251112548323	-0.62153289903516	0.782490195217239	-2.02555599328756	-0.867636794795266	0.0875670989282576
1201	Stx5a	0.0123263110422922	-0.673457564973422	-0.138583606909604	-1.20833152303724	-2.46778246082876	0.0875670989282576
1202	Gm2000	0.0123431234352005	0.231756379679631	0.690715774347761	-0.227203014988498	0.989704454547491	0.087613584982638
1203	2610035D17Rik	0.0124882973270094	-13.6084674718882	587.359431003321	-614.576365947097	-0.0443819149032068	0.0885703680748494
1204	Repin1	0.0125562758384957	-0.670058339326343	0.732885195353	-2.07300187400569	-0.936096271986112	0.0889785261246227
1205	Slc7a8	0.0126136134368828	-0.648203384600584	-0.126221475837144	-1.17018529336402	-2.43390674493639	0.089310663770526
1206	Prkci	0.0126422434045636	0.225773718516667	1.3828684575618	-0.931321020528468	0.382430532277349	0.0893650544554568
1207	Siva1	0.0126348650603173	0.981788345974946	1.56294462386808	0.400632068081815	3.31110558682789	0.0893650544554568
1208	Camkk2	0.0127322388161702	-1.03138931425409	-0.212628129033302	-1.85015049947488	-2.46895669514715	0.0897780674211275
1209	Rnf128	0.0127314394225757	0.190829107989626	0.766772667638448	-0.385114451659196	0.649400748728966	0.0897780674211275
1210	Stk38	0.012719210887977	0.290592464320651	0.801117158881146	-0.219932230239844	1.11561844180238	0.0897780674211275
1211	Nars	0.0127523545336694	-0.509822545674144	-0.159786831366696	-0.859858259981591	-2.85466250209597	0.0898456555584369
1212	Taf12	0.0127878030511634	-0.968157761710593	-0.205315129701572	-1.73100039371961	-2.48747810450535	0.0900210690037343
1213	Hp1bp3	0.0128491129782536	-0.858847547734027	-0.181655451479135	-1.53603964398892	-2.4857204788398	0.0903780972221433
1214	Sergef	0.0128863124980893	-13.5974497191775	586.174805443363	-613.369704881718	-0.0444343857218932	0.0905650891546114
1215	Decr2	0.0129311381768828	-13.5973645897534	586.463977193589	-613.658706373096	-0.04441270087717	0.0906487165570338
1216	Hat1	0.0129337658391013	0.868551655910583	1.41389129744949	0.323212014371674	3.12159585445414	0.0906487165570338
1217	Sptlc1	0.0129407098882404	-0.890566863011438	0.257421161887123	-2.03855488791	-1.52046793125866	0.0906487165570338
1218	Zbtb22	0.0129390708550348	0.899202569726842	1.44370823365114	0.354696905802547	3.23670582004361	0.0906487165570338
1219	Cables2	0.0129632041593824	-13.5876727639862	583.102862366735	-610.278207894707	-0.044631760826061	0.0906633880428992
1220	Kyat3	0.0129657724867675	-13.588838297352	583.717701553188	-610.895378147892	-0.0445895564130487	0.0906633880428992
1221	Zfp866	0.0129746831692897	-12.5942458115397	351.493341250861	-376.681832873941	-0.0677976099164061	0.0906633880428992
1222	Snhg12	0.0129950926117017	1.40179420522273	2.18634568985243	0.617242720593042	3.50195775522662	0.0907316940777736
1223	Cmtm4	0.0130551131749776	-13.5854589792332	583.216245838174	-610.38716379664	-0.0446161766928766	0.0910160586165487
1224	Ext2	0.01305715608845	-0.354793623243639	0.239900563373038	-0.949487809860317	-1.16931145309855	0.0910160586165487
1225	Psme2	0.0130698202355867	0.368123124106178	0.710913724328933	0.0253325238834224	2.10480702987661	0.0910299642857353
1226	Psmd14	0.0132442532255257	0.536079293133961	0.963959193239722	0.1081993930282	2.4555865025222	0.0921696317456653
1227	Pecr	0.0133879619103556	-1.20796934218886	-0.209676260539012	-2.2062624238387	-2.37162457462481	0.0930937987116167
1228	Ube2l6	0.0134167211406925	-0.00640560490951975	0.713759248941999	-0.726570458761039	-0.0174331680513253	0.0932178051892416
1229	Celf2	0.0134304198463593	-0.487822936929173	-0.153126957345364	-0.822518916512982	-2.85666827669293	0.0932370562482809
1230	Hist2h3c1	0.0135029075691443	-13.5755526927606	583.181334191636	-610.332439577157	-0.0445869916758765	0.0935542551640929
1231	Lamtor4	0.0135090063715615	-0.470505630920598	-0.0889697996805248	-0.852041462160672	-2.4170052079523	0.0935542551640929
1232	Mfng	0.0134968452688921	-0.61598387104166	-0.131369483861213	-1.10059825822211	-2.4912718941827	0.0935542551640929
1233	Rab6b	0.0135805042766121	-1.20304513423222	-0.20610924106574	-2.1999810273987	-2.36517227540282	0.093973124483418
1234	Reep5	0.0136076395495046	-0.473362131647296	-0.140823834755203	-0.805900428539389	-2.78997257863164	0.0940845872255862
1235	Chek2	0.0136432278350113	1.1353752544691	1.79493808962315	0.475812419315044	3.37389326549558	0.0942542671160459
1236	Ptma	0.0136747079943691	0.468317927037361	0.798568984397044	0.138066869677677	2.7793590659363	0.0943411441819656
1237	Rpl38	0.0136779178801092	0.383672085347435	0.699361387848279	0.0679827828465916	2.38203658849777	0.0943411441819656
1238	Atox1	0.0137837149980496	0.371046133763075	0.689045345096005	0.0530469224301452	2.2869146616124	0.094994068144878
1239	Zfp740	0.013861307887304	-0.848371335689761	-0.204764418677945	-1.49197825270158	-2.58352920007158	0.0954517182360597
1240	Ccm2	0.013930469774886	-0.921879144188296	-0.206680114092612	-1.63707817428398	-2.52635957918726	0.0957136884635532
1241	Gnas	0.0139388265483601	0.236464555745799	0.55970466484426	-0.0867755533526613	1.43380106563712	0.0957136884635532
1242	Lasp1	0.0139300969967623	0.659384086401435	1.08850288842492	0.230265284377952	3.01168127621436	0.0957136884635532
1243	Wdr45	0.0139442234833798	-2.01002608614354	-0.039616707355236	-3.98043546493184	-1.99937067862008	0.0957136884635532
1244	Cers6	0.0140047422458504	0.00783612970603088	1.42095650310984	-1.40528424369777	0.0108685235108532	0.0959746673426473
1245	Eif4g1	0.0139963999564017	0.470646280418278	0.821710084627491	0.119582476209065	2.62758435366307	0.0959746673426473
1246	Sde2	0.0140243415421928	0.535288033789214	1.02397074321833	0.0466053243600935	2.14688436349166	0.096031847542527
1247	Gna13	0.0140436264318759	0.592968999906473	0.97070422012272	0.215233779690225	3.07675276639568	0.096086784857069
1248	Arl6ip6	0.0141157837313056	0.768370573157407	1.24459160807413	0.292149538240685	3.16235222669715	0.0965030983938299
1249	Btrc	0.0142110719256621	-0.695625242491368	0.454149210269079	-1.84539969525181	-1.1857981526261	0.0970767539389501
1250	Tollip	0.0142261934778733	0.686246562349892	1.31073474462456	0.0617583800752292	2.15379343420248	0.0971023062025719
1251	Cebpg	0.014296010746362	-0.524888341814686	-0.154241211130334	-0.895535472499039	-2.77558400077793	0.0975008502701521
1252	Nup50	0.0143276064690248	0.869952826691721	1.39882043329193	0.341085220091508	3.22401332069768	0.0976382894518529
1253	1700037C18Rik	0.0143687553893943	-13.5637382358454	586.061120862932	-613.188597334623	-0.0443351172563819	0.0978405594431862
1254	Atp1b3	0.0144579137975165	0.553027053979875	0.909897961671908	0.196156146287842	3.03726945770604	0.0983155357648268
1255	Daam1	0.0144730793390322	-13.5570831611049	583.611968377008	-610.726134699218	-0.0444955991318383	0.0983155357648268
1256	Tmem176a	0.0144644087364622	-0.480294910816984	-0.12794066804525	-0.832649153588718	-2.67163159368854	0.0983155357648268
1257	Gm17354	0.0145877528889496	-1.99308507939476	-0.0235493454057247	-3.9626208133838	-1.98339888244933	0.0990156783202212
1258	Rab20	0.0146512976129329	0.735412512690681	1.22384507595162	0.246979949429744	2.95103591994502	0.0993679421570298
1259	Nln	0.014686603331509	1.38206744638597	2.16492315135303	0.599211741418916	3.46015543086033	0.099528276111545
1260	Atp6v1f	0.0148562197657512	0.0316305685132981	0.358404920998955	-0.295143783972359	0.189717383341191	0.100042041863764
1261	C1qbp	0.0148018796735036	0.596589196703924	0.985165992315133	0.208012401092714	3.00916923581641	0.100042041863764
1262	Fads1	0.0148550557635767	-1.56259106279785	-0.165669785073016	-2.95951234052268	-2.19240858771659	0.100042041863764
1263	Gart	0.0148266202688662	0.320269958761969	0.86069102639268	-0.220151108868743	1.16153425930561	0.100042041863764
1264	Kif1bp	0.0147944603161504	-0.944445722507493	-0.181242512785882	-1.7076489322291	-2.42540856470297	0.100042041863764
1265	Map1lc3a	0.0148243206439695	-0.653868336982153	-0.131039044262503	-1.1766976297018	-2.45119852495203	0.100042041863764
1266	Pi4k2a	0.014822764499813	0.258985461666309	0.814958462369927	-0.29698753903731	0.912997891521786	0.100042041863764
1267	Rapgef1	0.0148428927824546	-0.115794729601566	0.783342118674842	-1.01493157787797	-0.252412633353511	0.100042041863764
1268	Zfp710	0.0150307717702079	-0.659229883547941	-0.139090909260142	-1.17936885783574	-2.48408001160779	0.101137653583134
1269	Phf23	0.015047005425908	0.563673830581945	0.957271186811392	0.170076474352497	2.80687964358255	0.10116710031036
1270	Usf2	0.0150885567331401	-0.628268578372248	-0.15440361969456	-1.10213353704994	-2.59859642220421	0.101366587438702
1271	Cmtm8	0.0151738659551533	-1.55638771378837	-0.157097916845825	-2.95567751073092	-2.18000865272592	0.10185949986575
1272	Upf2	0.0152129792068384	0.535040445440059	1.02107979473328	0.0490010961468387	2.15756194402717	0.102041775623228
1273	Bud13	0.0152360704093663	1.37229804887822	2.1535669779449	0.591029119811546	3.44267466910406	0.102116380779822
1274	Zfp358	0.0153034768346998	-1.99352063504949	-0.0243290951513642	-3.96271217494761	-1.98417907449295	0.102487648629246
1275	Cdk2ap1	0.0153169386227493	-0.766722084844938	-0.191360245985801	-1.34208392370408	-2.61183062718807	0.10249734927788
1276	Catip	0.0153993683749886	-13.5386082150095	583.954755922621	-611.03197235264	-0.0444108438601912	0.102968190419595
1277	Cetn2	0.015412153080468	-0.816427390848167	-0.137124680282029	-1.49573010141431	-2.35560414696537	0.102972975789
1278	B3galt4	0.0154320817348084	-0.794053436715615	0.203845517913553	-1.79195239134478	-1.55959291323359	0.103025447074636
1279	Clec4a1	0.0154634746029044	-13.5398468936094	585.627111545182	-612.7068053324	-0.0442908473070814	0.103110439324433
1280	Man2b1	0.0154689829272473	-0.45961855603301	-0.141374642275145	-0.777862469790875	-2.8306458584355	0.103110439324433
1281	Rasal2	0.0154960653362613	-13.5306326144901	581.670797384926	-608.732062613906	-0.0445555929065388	0.103136993533281
1282	Rtn3	0.0154971431914752	-0.345529574923893	0.0234672237582649	-0.714526373606052	-1.83531544138844	0.103136993533281
1283	Cdkn2c	0.0155351488785303	-13.5386433820906	585.154158688614	-612.231445452795	-0.0443219850592013	0.10330934546502
1284	Srsf3	0.0155491869162409	0.516778261265557	0.857134287649821	0.176422234881293	2.97590376416661	0.103322167265863
1285	Eif3b	0.0156099454772237	0.547341425165071	0.929318411025533	0.16536443930461	2.80846626964655	0.103602770778381
1286	Tspo	0.0156157012682839	0.475269856481518	0.859886021877994	0.090653691085042	2.42192576768337	0.103602770778381
1287	Cap1	0.0158094633238265	0.513995973607121	0.888368980618051	0.13962296659619	2.69093545101435	0.104806791825087
1288	Comt	0.0158605417338864	-0.345857581332538	-0.0259690915546064	-0.66574607111047	-2.11907719362609	0.1050637749018
1289	Actl6a	0.01590127746232	-0.0751427937760405	0.462267970324285	-0.612553557876366	-0.27404953405672	0.105103757975788
1290	Limd2	0.0159005654614691	-0.457755456211349	-0.130125962742707	-0.78538494967999	-2.73841099713698	0.105103757975788
1291	Snn	0.0159035339365614	-0.6640098555299	-0.169593703216769	-1.15842600784303	-2.63226716224676	0.105103757975788
1292	Mef2a	0.0159270187154642	-0.462140961632353	-0.136330328795148	-0.787951594469558	-2.78008005046509	0.105177495108623
1293	Smarcad1	0.015951971865733	0.731453899955111	1.33382245429322	0.129085345617001	2.37997699238909	0.105260807392447
1294	Mrps6	0.0159751213025012	-13.5330952752869	586.329340033693	-613.395530584267	-0.0442174368282439	0.10528443591648
1295	Ptpn12	0.0159925725442754	1.07554157162339	1.73417049895653	0.416912644290249	3.20062277372642	0.10528443591648
1296	Rbm25	0.0159918325301263	0.265837848718275	0.591714500500484	-0.0600388030639332	1.59886449785806	0.10528443591648
1297	Tmem159	0.0160309942484408	-1.08430329223051	-0.190485613947394	-1.97812097051362	-2.37766096232531	0.105456008425364
1298	Fam46c	0.0160711511468743	0.717595139135489	1.18655759180255	0.248632686468429	2.99909005547846	0.10563872233061
1299	Parp3	0.0160938606984437	-13.5250702239049	584.157132183827	-611.207272631637	-0.0443524174225699	0.105706558490471
1300	Dcun1d4	0.0161874572410681	-13.5299812668276	586.719870278653	-613.779832812308	-0.044178729784283	0.106239527062148
1301	Aagab	0.0162107503175791	-0.793912701734301	-0.07751299774779	-1.51031240572081	-2.17202812006943	0.106310623912056
1302	Abca9	0.0162576990142352	-0.801177188400897	-0.185542097912273	-1.41681227888952	-2.5506642794752	0.106455120007471
1303	BC003331	0.0162702152472741	-0.582890315121107	0.179564975091336	-1.34534560533355	-1.49837510374707	0.106455120007471
1304	Ncoa1	0.0162628730333004	-13.5213012887663	584.22121215923	-611.263814736763	-0.0443355842254351	0.106455120007471
1305	Bysl	0.0162881509287367	0.594860956994904	1.43146524203855	-0.241743328048741	1.39361711667329	0.106490807451327
1306	Ulk2	0.0163529909092169	-0.857590113631711	-0.180289515350014	-1.53489071191341	-2.48168352498145	0.106832862509524
1307	Fbxw8	0.0164060640285861	-13.501715258201	578.028952430385	-605.032382946787	-0.0447362699536659	0.107097580942538
1308	2810474O19Rik	0.0166695974168802	-0.753395220542826	-0.162228056323472	-1.34456238476218	-2.49781717889974	0.108734713425705
1309	Golga7	0.0166961476639539	-0.656769155840119	-0.160264535641675	-1.15327377603856	-2.59261211122048	0.10882469967063
1310	Mat2b	0.0167343253702481	-0.471894086949969	-0.0539316808317405	-0.889856493068198	-2.21286747659723	0.108990277907601
1311	Alkbh1	0.0168268504070844	0.625210433525108	1.074829075746	0.175591791304218	2.72539840967242	0.109425829019241
1312	Leo1	0.0168200663605175	-0.620617475347853	0.530076459074937	-1.77131140977064	-1.05709073757144	0.109425829019241
1313	Ppan	0.0168616189104819	0.804786420426458	1.30674366013482	0.302829180718096	3.14240392308957	0.109568417779308
1314	Carnmt1	0.0169240992753987	0.574932474607264	1.13359249802164	0.0162724511928888	2.01705312094062	0.109890726801904
1315	Tmem106c	0.0169530092137749	-0.833388831402015	-0.188013955132259	-1.47876370767177	-2.53095085465201	0.109994733545192
1316	Adgre1	0.0169948346647887	-0.342775109534171	-0.0114050310905209	-0.67414518797782	-2.02742164482419	0.110072883237048
1317	Mbnl1	0.01702955999448	-0.448511846384639	-0.131561894353868	-0.76546179841541	-2.77352010915626	0.110072883237048
1318	Srsf11	0.0170246374698944	0.0147801278428547	0.379112778781804	-0.349552523096095	0.0795111779969099	0.110072883237048
1319	Usf1	0.0170279940588873	-0.932962907550979	-0.16962056966074	-1.69630524544122	-2.39548313639407	0.110072883237048
1320	Yae1d1	0.0170019395244406	0.510756954844214	0.89616436718602	0.125349542502407	2.59742081831108	0.110072883237048
1321	Klhl23	0.0170611758836756	-13.5056389708181	583.790167307452	-610.801445249088	-0.0443173477743655	0.110193756729387
1322	2610002M06Rik	0.017104949536482	0.315343407091063	1.47478414800359	-0.844097333821469	0.533068831248929	0.110392911834542
1323	AY036118	0.0171580369599085	1.10076815953557	1.76010395012445	0.441432368946689	3.27218085050598	0.11065183019043
1324	Lin37	0.0172381428546602	0.562821141586176	1.08845366130582	0.0371886218665343	2.09863188798705	0.111084467398762
1325	Exoc4	0.0172522386292399	0.831700385320802	1.37591362274666	0.287487147894943	2.99533838770126	0.111091396214849
1326	Nufip1	0.0175459737716086	0.888256399416656	1.57632772597981	0.200185072853503	2.53018907296972	0.112897623091527
1327	Cnpy4	0.0176545287152302	1.02469862911482	1.71727782314373	0.332119435085915	2.89984513740502	0.113510504143439
1328	Ap3s2	0.0176793840548799	0.457893250463238	1.10877004097595	-0.192983540049472	1.37883896423005	0.113528182452064
1329	Gab1	0.0176838905858876	-1.96932487860517	0.000312698554045143	-3.93896245576439	-1.95965282176013	0.113528182452064
1330	Serpinf1	0.0177295796673839	-0.95615516262482	-0.192196048624153	-1.72011427662549	-2.45304970911709	0.113735920091819
1331	Irf8	0.0177541452324131	0.28437358511913	0.629138490638888	-0.0603913204006282	1.61664362023091	0.113807939235874
1332	Cyp51	0.0177921729188667	-13.4848184421445	580.644779125989	-607.614416010278	-0.044484837302915	0.113933017834597
1333	Prmt7	0.017800364835152	0.853778924936744	1.39834791683106	0.309209933042425	3.07284470570826	0.113933017834597
1334	Capn15	0.017852271697675	-0.271348952629759	0.880055153102799	-1.42275305836232	-0.46190053670047	0.114179596795025
1335	Cry1	0.0178769152452127	0.812615499206435	1.6469003691271	-0.0216693707142267	1.90905668932377	0.11425156619637
1336	Trappc9	0.0180287706636786	-1.96669781704417	0.00316148797801286	-3.93655712206636	-1.9568183778672	0.115135831813253
1337	Eef1a1	0.0181719780622245	0.17969850525228	0.526219384558258	-0.166822374053699	1.0163964696025	0.115963587753852
1338	Adcy3	0.0182035277979385	-1.00077411609398	-0.105222976578837	-1.89632525560911	-2.1902503806383	0.11607810102542
1339	Chchd1	0.0183106010394137	0.422231460546654	0.822506280166487	0.021956640926821	2.06747568232539	0.116673672941208
1340	Nrde2	0.0184637715492964	-13.4900184699153	586.986024897311	-613.966061837142	-0.0440316489622961	0.117561864819849
1341	Grk3	0.0185140213123901	-1.96380052557752	0.00520629015798502	-3.93280734131302	-1.95478160471223	0.117793907410374
1342	Abcf1	0.0185564726859704	0.586998184140906	0.972580906131409	0.201415462150404	2.98378333439673	0.117976024557898
1343	Tia1	0.0185977645667431	-0.601194504414059	-0.0809622449396861	-1.12142676388843	-2.26498752219922	0.11806259470495
1344	Tsga10	0.0185885621628122	1.0514770762383	1.70776172328672	0.395192429189872	3.14018804076103	0.11806259470495
1345	Itpripl2	0.0187283555422804	0.756034865198662	1.33683784934274	0.175231881054584	2.55129733713349	0.118803218949246
1346	Npm3	0.0187605795459264	0.177709554304017	0.753299111959671	-0.397880003351638	0.605126207576042	0.118919215962737
1347	Gripap1	0.0188632940190125	0.243190164487521	0.740390794899161	-0.254010465924119	0.958655187937496	0.119481532717308
1348	Rtn4rl1	0.0188984176854798	-0.61728317422646	-0.145291615546465	-1.08927473290645	-2.56329327823147	0.119615207487028
1349	Ubxn4	0.018914111389908	0.587404929179461	0.976984097658445	0.197825760700476	2.95522091190856	0.119625795684726
1350	Ulk1	0.0190816883819457	-13.4744370067725	585.040533453282	-611.989407466827	-0.0441248967004583	0.120596270573897
1351	Tmem203	0.0191079109532	-1.52602432831641	-0.129171417435832	-2.922877239197	-2.1412080683188	0.120672610105627
1352	Snapin	0.0191505607999329	-0.653014094646429	-0.157019952480592	-1.14900823681227	-2.58044198126053	0.120852503509635
1353	1600014C10Rik	0.0191681187529066	-0.900641448228655	-0.00272572595852627	-1.79855717049878	-1.96591367957037	0.120873901847597
1354	Btg3	0.0192128376227177	1.12915606287285	1.82296165086973	0.435350474875975	3.18980598375606	0.121066418461615
1355	Abhd14b	0.0193340232458089	-13.4699074094504	584.86111665672	-611.800931475621	-0.0441236244415304	0.121403729273339
1356	Hjurp	0.0193016714101237	-1.5208534249901	-0.124543835072622	-2.91716301490759	-2.13478297382542	0.121403729273339
1357	Prrg2	0.0193346591219612	-0.399359261229131	0.752095073773024	-1.55081359623129	-0.679774911699085	0.121403729273339
1358	Sec11a	0.0193375138399516	0.472194812592325	0.798224131010717	0.146165494173934	2.83865521928285	0.121403729273339
1359	Tdg	0.0193014471698978	0.974023174522928	1.57732140502836	0.370724944017499	3.16435594477536	0.121403729273339
1360	Tmem150a	0.0193713176239716	0.983491020750333	1.71421180756864	0.252770233932027	2.6379528467807	0.121526530858622
1361	Jtb	0.0194146270959354	-0.484798188217413	0.0250277002665997	-0.994624076701426	-1.86374801699815	0.121708742382455
1362	Armc3	0.0194456489520019	-1.50777906372537	-0.108744684049623	-2.90681344340111	-2.11230882133874	0.121813712818267
1363	Jagn1	0.019601868972291	0.319322136548496	0.712604668724799	-0.0739603956278065	1.59137473926981	0.122702234828751
1364	Lrig3	0.0196429337198375	-13.4678496964496	585.81751960544	-612.75321899834	-0.0440466290458407	0.122842843818514
1365	Metap2	0.0196531272635105	0.33355968706598	0.673311088800979	-0.00619171466901891	1.92424510982209	0.122842843818514
1366	Gm28874	0.019740806563204	-1.94785164929392	0.0213075681112571	-3.9170108666991	-1.93875591475724	0.123300557538255
1367	Kdelr2	0.0198460288090787	0.437112490004848	0.775971173961414	0.0982538060482821	2.52826555187808	0.123776548098727
1368	Patl1	0.0198389998648872	0.926292635110388	1.50789914268776	0.344686127533016	3.12152663408695	0.123776548098727
1369	Actr2	0.0199268610634814	0.280040936764144	0.595950265618959	-0.0358683920906719	1.73742938280505	0.124189904012873
1370	Trabd	0.0201021167771984	0.784630744663582	1.36381195705706	0.205449532270101	2.65521043810842	0.125190700980334
1371	Csnk2a1	0.020135020618203	0.481863404288132	0.845118560386944	0.118608248189321	2.59992157582947	0.125212825010575
1372	Ophn1	0.0201266788728521	-0.515478290220347	-0.109398040260108	-0.921558540180586	-2.48797838295039	0.125212825010575
1373	Park7	0.0201971647219951	-0.493185659351969	-0.13032823393601	-0.856043084767928	-2.66392820517153	0.125507800005872
1374	Gnpda2	0.0202706886851516	-1.28532736137034	-0.138299954941529	-2.43235476779915	-2.19628173007052	0.125873010088583
1375	Rap1b	0.0203064857992356	-0.408550581992656	-0.0905575593885788	-0.726543604596734	-2.51811948580225	0.12600359042842
1376	Zfp330	0.0203506335862879	0.853406790515652	1.41542128507554	0.291392295955761	2.97616269644866	0.126185759998698
1377	Evi2	0.0204077567062514	1.05687386094036	1.83899732514375	0.274750396736976	2.64847533471549	0.126356299142044
1378	Mpdu1	0.0204011371286304	0.751877797226947	1.27899923304523	0.224756361408668	2.79566206798723	0.126356299142044
1379	Ltbr	0.0205149004295525	0.0518026418624272	0.671358654783183	-0.567753371058329	0.163877535262289	0.126784026999407
1380	Polr3a	0.0205214183410901	-0.585954194615979	0.818184291540286	-1.99009268077224	-0.817903026916736	0.126784026999407
1381	Yrdc	0.020495378036703	0.328884968187697	0.903422892422433	-0.245652956047038	1.1219497713107	0.126784026999407
1382	Patz1	0.0205481719950109	-0.675370978329289	0.472799767979672	-1.82354172463825	-1.15287974195851	0.12685745547137
1383	Grn	0.0205759506968364	-0.393650171183458	0.034795409113168	-0.822095751480083	-1.80078916321985	0.12686189300195
1384	Pdk3	0.020608366584705	-0.277899052307362	0.726891997947754	-1.28269010256248	-0.542075025172597	0.12686189300195
1385	Pou2f2	0.0205937181575983	-0.46850318472913	-0.106959878568224	-0.830046490890036	-2.53980464598269	0.12686189300195
1386	Srprb	0.0205911606581143	0.6619504377293	1.1034945465588	0.220406328899801	2.93832256292415	0.12686189300195
1387	Elf2	0.0206661478342202	-0.883488850607634	-0.168700490729846	-1.59827721048542	-2.42254410554435	0.127125863966522
1388	Rps15a	0.0207073654672705	0.267158845024042	0.582638451004884	-0.0483207609567996	1.65976406864867	0.127195998680167
1389	Slc25a1	0.0207040953522026	-0.202400149969797	1.20818173734421	-1.6129820372838	-0.281229333776353	0.127195998680167
1390	Ctu2	0.0207522547777406	1.10336068495838	1.79610430185194	0.410617068064825	3.12171364952203	0.127380027168117
1391	Itfg1	0.0207967551409418	-0.603204701858268	-0.139536905153638	-1.0668724985629	-2.54979858284305	0.127561405364857
1392	Rgmb	0.0208381213500133	-0.689781449590085	-0.154365985763148	-1.22519691341702	-2.52504249454661	0.127723312757409
1393	Ets1	0.0208717831381261	-0.566964075548555	0.0255228492445081	-1.15945100034162	-1.87553365669855	0.127807635783119
1394	Ift46	0.0208818382889907	-1.93951239780059	0.0297153693811223	-3.90874016498229	-1.93038840433297	0.127807635783119
1395	Utp20	0.0209024308046343	1.31349280872568	2.10174036629212	0.525245251159229	3.26597726100492	0.127841963888989
1396	Maml1	0.0209369206008448	-13.4355844204754	581.722577814042	-608.593746654993	-0.04424582110495	0.127946240987838
1397	Ythdf2	0.0209494724167851	-0.246662662292974	0.149899182810909	-0.643224507396857	-1.21910350275466	0.127946240987838
1398	Psmc4	0.0209999941527649	0.468921698435573	0.83315724588344	0.104686150987706	2.52328375674157	0.128163054443054
1399	Myo1b	0.0211020065669794	-1.04212735454221	-0.14662065146976	-1.93763405761467	-2.2808674409682	0.128693581150442
1400	Tecr	0.0211741892210469	-0.484034032188322	-0.130960051791893	-0.837108012584751	-2.68694189618739	0.129041558881409
1401	Nav3	0.0211965536991422	-0.650208959770045	-0.129333869984631	-1.17108404955546	-2.44662524387479	0.129085650364798
1402	Cd48	0.0212486420711492	0.487881490315178	0.831350170653849	0.144412809976507	2.78403884976821	0.129218399252348
1403	Plk3	0.0212396485224846	0.686033840612972	1.13623230801936	0.235835373206586	2.98668635529443	0.129218399252348
1404	Ubr7	0.021278133411453	0.995658175505464	1.62283540141132	0.368480949599608	3.11148760557275	0.129305579961907
1405	Gtf3c2	0.0213301812649252	-1.16155089534095	-0.164800301925823	-2.15830148875607	-2.2840196295026	0.129437486879333
1406	Jak3	0.0213286924692345	-0.611980473070156	0.53933116746497	-1.76329211360528	-1.0418201677365	0.129437486879333
1407	Ifnar1	0.0213746968973724	0.58645086711378	0.98282860289709	0.19007313133047	2.89981619672416	0.12955594168803
1408	Tcerg1	0.0213800710146209	0.875174474266026	1.45722238263648	0.293126565895577	2.94702622427167	0.12955594168803
1409	Adgrl2	0.0213960397572594	-13.4362324609482	585.211279257433	-612.083744179329	-0.0439900462223168	0.129560689289522
1410	Edem3	0.0214348912774216	-13.4398609595827	586.27395303407	-613.153674953236	-0.0439236896388831	0.129682215834582
1411	Mxd4	0.0214553567791221	-0.909598525070619	-0.147549105497208	-1.67164794464403	-2.33945503236149	0.129682215834582
1412	Tfdp2	0.0214617075431821	-13.4392647234411	586.726441930289	-613.604971377172	-0.0438886703199146	0.129682215834582
1413	Brpf1	0.0215634414851154	0.862920649246413	1.42384963858999	0.301991659902835	3.01516488926363	0.129995283169094
1414	Irf7	0.0215744633107638	1.53315319949859	2.56243475065456	0.503871648342618	2.91943934137826	0.129995283169094
1415	Rpl18	0.0215469132609598	0.303909668845863	0.619880332646437	-0.0120609949547107	1.88514971082041	0.129995283169094
1416	Stambpl1	0.0215589523176294	-0.528563590227788	0.234391796103909	-1.29151897655949	-1.35783247480117	0.129995283169094
1417	Ccdc71	0.0216568426725971	-0.890993920568051	-0.0722575627209562	-1.70973027841515	-2.13294057118648	0.130307603443299
1418	Mertk	0.0216472992427016	-0.50566631887276	-0.118952250294674	-0.892380387450846	-2.5628438521249	0.130307603443299
1419	Ssr1	0.0216834232365246	0.340347395639282	0.67011865312261	0.0105761381559545	2.02282225193238	0.130375593413692
1420	Arap3	0.0217894497989398	-0.918270292002289	-0.0228292588868451	-1.81371132511773	-2.00993324388512	0.13082870210032
1421	Tmem131	0.0217747917041782	-0.796660156292193	0.354066780696659	-1.94738709328104	-1.35690333132949	0.13082870210032
1422	E4f1	0.0218780177700835	0.198090823243632	0.846085831397434	-0.449904184910169	0.599157206984622	0.131083741302214
1423	Tmem30a	0.0218655683829474	-0.377884145376284	-0.0113385901354844	-0.744429700617085	-2.0205928149358	0.131083741302214
1424	Xiap	0.0218650479848092	-0.80670939063647	-0.129922974092299	-1.48349580718064	-2.33621909805949	0.131083741302214
1425	Ttc9	0.0219793364161321	-13.4276380226946	584.726417424609	-611.581693469998	-0.0439981751895696	0.131598384773641
1426	Nrarp	0.0221462811398419	-14.4255823988107	973.088762966146	-1001.93992776377	-0.0286310999839044	0.132412102792664
1427	Rcc1l	0.0221342507714796	1.17678875139709	1.91302809548694	0.440549407307244	3.1327632632856	0.132412102792664
1428	Rbm19	0.0222581274801685	1.29046550739803	2.07207646957076	0.508854545225299	3.23596525662903	0.132987635616805
1429	Sema4b	0.0223690166953873	-0.863381406738948	-0.101027538633139	-1.62573527484476	-2.21969945051161	0.133463252059472
1430	Slc12a4	0.0223544703187776	0.916900111734489	1.57373892183789	0.260061301631092	2.735969873853	0.133463252059472
1431	Prelid3b	0.0223995350313728	-0.305646757932771	0.312968306084174	-0.924261821949716	-0.968383526986427	0.133551944715355
1432	Csnk1e	0.0224705196848548	-0.389883815779811	-0.0385331967023234	-0.741234434857298	-2.17491643842799	0.133881615887697
1433	Arhgap29	0.0225839403740713	-14.4096617357125	966.751692710859	-995.571016182284	-0.0287846824616646	0.134059917063879
1434	Ostf1	0.0225868227388667	-0.471668659310907	-0.126542847403382	-0.816794471218432	-2.67859879785918	0.134059917063879
1435	Slc11a1	0.0225504285821288	0.489235650936444	0.834384122379101	0.144087179493786	2.77817905952322	0.134059917063879
1436	Slc23a2	0.0225947211366453	0.939041360499222	1.56710484241101	0.310977878587436	2.930415952492	0.134059917063879
1437	Synrg	0.0225620767085068	-1.50370817849266	-0.10353379242424	-2.90388256456109	-2.10489057822253	0.134059917063879
1438	Tmem204	0.0225783424891079	-1.28102583689033	-0.133835629418728	-2.42821604436194	-2.18862093419018	0.134059917063879
1439	Zfp655	0.0226231638328243	0.824984448348314	1.36772582829713	0.282243068399502	2.97920863657169	0.134135395289546
1440	Gm11772	0.0229544791000222	-13.4105158862241	584.679601019826	-611.500632792274	-0.0439467689034397	0.136005288667632
1441	Cdip1	0.0229829777903986	0.550623271137815	0.952973484250365	0.148273058025266	2.682244833751	0.136079643655573
1442	Lonrf1	0.0230388446543819	1.06493000110755	1.90673035030005	0.223129651915051	2.47947681445984	0.136315827039657
1443	Keap1	0.023312165623771	0.129627228302595	0.625722612556449	-0.36646815595126	0.512128729580822	0.137741964752087
1444	Mgat4a	0.0233093498909461	-0.356779700877593	0.106625369274533	-0.820184771029718	-1.50899377062383	0.137741964752087
1445	Slc13a3	0.0233728299884578	-14.4103876340772	974.480547763975	-1003.30132303213	-0.028561128184155	0.138004834229427
1446	Eri1	0.0234416093914935	-0.0403001596382799	0.679463613419737	-0.760063932696297	-0.109739979169355	0.138169621987778
1447	Filip1l	0.0234361012702362	-1.26813594205385	-0.121371133357107	-2.4149007507506	-2.16740237847986	0.138169621987778
1448	Khnyn	0.0234493216875647	-0.854496499388809	0.294592879745387	-2.00358587852301	-1.45748659253949	0.138169621987778
1449	Grb2	0.02350284983883	0.461572452617016	0.785366748604658	0.137778156629374	2.79395095773923	0.138389451224912
1450	Med11	0.0235377455341297	0.629223363654819	1.27927820252855	-0.0208314752189072	1.89715552788025	0.13849934130841
1451	4732440D04Rik	0.0236832051086198	-13.3979401687382	584.588521258259	-611.384401595735	-0.0439131684270667	0.139259204677288
1452	Pttg1	0.0237144584733725	-0.637751677607122	-0.0845350379206765	-1.19096831729357	-2.25945900668935	0.139346941938577
1453	Dars	0.0237742470763158	0.0741222981172978	0.53005911377652	-0.381814517541925	0.318634139143148	0.139378687669007
1454	Fkbpl	0.0237627703833887	-13.3907289519357	581.02920741787	-607.810665321742	-0.0441528704989528	0.139378687669007
1455	Frs2	0.023785205021809	-13.3992188355237	584.213650982749	-611.012088653797	-0.0439448138835817	0.139378687669007
1456	P3h2	0.0237622520959208	-0.639021040455334	-0.118344648565329	-1.15969743234534	-2.40544461812348	0.139378687669007
1457	Abcd1	0.0239283011911669	-0.534513543429274	0.287324377808302	-1.35635146466685	-1.27473710727862	0.140053451851478
1458	Scamp3	0.0239331848100626	0.249330728046171	0.627094729736008	-0.128433273643667	1.29360988612905	0.140053451851478
1459	Abcf2	0.0240394388088464	0.663670747632868	1.115482094863	0.211859400402733	2.87901304588225	0.140319627582585
1460	Apobr	0.0240220656887013	1.06187290560076	1.75533463641379	0.368411174787723	3.0012220698845	0.140319627582585
1461	Tmbim4	0.0240444556406165	-0.251674811850373	0.125743820963815	-0.62909344466456	-1.30696665229423	0.140319627582585
1462	Trp53i11	0.0240145647822843	-13.3928819276109	582.950054251478	-609.735818106699	-0.0440175688094873	0.140319627582585
1463	Nptn	0.0240939639431212	0.347423969269461	0.672533184540734	0.0223147539981891	2.09449143594997	0.140431717541781
1464	Pold3	0.0241130410453246	-0.354340289644594	0.645877545255071	-1.35455812454426	-0.694342953847211	0.140431717541781
1465	Sar1b	0.024106486192502	-0.31856279658385	0.0798871583597762	-0.717012751527475	-1.56700132694718	0.140431717541781
1466	Capn3	0.0241507523386887	-0.80253237606771	-0.156164048566345	-1.44890070356908	-2.43349571226747	0.140459590288815
1467	Rgl3	0.0241466345328407	-13.3979529666774	585.9852748004	-612.781180733755	-0.043810877690181	0.140459590288815
1468	Kpna2	0.0243287464579971	0.526153112357382	1.06770363683034	-0.0153974121155727	1.90423811624547	0.141385438952368
1469	Pten	0.0243430860080905	-0.665145184972267	-0.143645122341175	-1.18664524760336	-2.49982828469588	0.141385438952368
1470	Pycard	0.0243846181081463	-0.401795816578953	-0.0855245636925444	-0.718067069465361	-2.48996809683632	0.141530314080751
1471	Rps3a1	0.0244295104663926	0.304140967208422	0.621721681619547	-0.0134397472027022	1.87701996658398	0.141694482188485
1472	Madd	0.0244901314934295	-1.03431079709483	-0.141347014734471	-1.92727457945518	-2.2702061955618	0.141891219246113
1473	Rpain	0.0244966908051482	-0.733697724815433	0.0296704416696257	-1.49706589130049	-1.88378449523068	0.141891219246113
1474	Ranbp6	0.0245773708980822	-13.3899309983566	585.31113725055	-612.090999247263	-0.0438345343010891	0.142261959635304
1475	Gmds	0.0247387602809502	-13.386545632369	584.603164906016	-611.376256170754	-0.0438755832323991	0.142905282814534
1476	Miga2	0.0247342593254155	-13.3794345637629	581.521918404495	-608.28078753202	-0.044079929802891	0.142905282814534
1477	Rapgef6	0.0247360431985926	-0.84062168990812	-0.125165151658105	-1.55607822815814	-2.30284880878028	0.142905282814534
1478	Mrc2	0.0249327589699862	-13.380600774425	583.451358865278	-610.212560414128	-0.0439411716912977	0.14383116939278
1479	Narf	0.0249173431200056	-0.941458190871543	-0.121511437494542	-1.76140494424854	-2.25041948084896	0.14383116939278
1480	Sptssa	0.0249498832755498	-0.486745886926466	-0.0862911345038018	-0.88720063934913	-2.38230262527129	0.143832705477696
1481	Cab39l	0.0250166412971106	0.209570220211801	0.976528212219609	-0.557387771796007	0.535557472674562	0.144120177952024
1482	Stx16	0.0251004085800492	-0.619571422908111	-0.125987228489982	-1.11315561732624	-2.4602442470462	0.144505186238178
1483	Bzw1	0.0251207888480674	0.412753543757277	0.741264826221859	0.0842422612926937	2.46257015645347	0.144524996933048
1484	Gfer	0.0252768096911333	-0.720741537483943	-0.00426085855465941	-1.43722221641323	-1.97161974799041	0.145324622833389
1485	Rps11	0.0253095259128141	0.020827610271975	0.358265445435563	-0.316610224891613	0.120974478150376	0.145414730699077
1486	Papd5	0.0253826773974972	1.08394616649322	1.77448931403647	0.393403018949964	3.07655713486591	0.145447136974897
1487	Pdcd11	0.0253620407195155	-0.181655416446302	0.822328260581461	-1.18563909347406	-0.354625360927587	0.145447136974897
1488	Phc3	0.0253833552456191	-0.724671308655585	0.273021982738459	-1.72236460004963	-1.42361352716913	0.145447136974897
1489	Pomt2	0.0253620143755243	0.43064452529613	1.58871082891753	-0.727421778325267	0.728842344415286	0.145447136974897
1490	Cipc	0.0254410141365908	1.1745474318762	1.9065354683048	0.442559395447591	3.14495667967914	0.145679686317713
1491	Bmf	0.0255436006055959	-1.27443022458636	-0.127400306167567	-2.42146014300515	-2.177656659943	0.146169014330613
1492	Tcf7l2	0.0256227493359916	-0.663503818844577	-0.07080272867491	-1.25620490901424	-2.19409683921434	0.146523657731019
1493	Rcan3	0.0256741270949876	-13.3630848201475	580.872558308043	-607.598727948338	-0.0440753853672709	0.146719124162381
1494	Plagl2	0.0257960224938323	0.767946729951213	1.60023936552191	-0.0643459056194838	1.80843596161056	0.147317044121404
1495	Acsf2	0.0258967472390725	-13.3605090959142	580.992873523502	-607.713891715331	-0.0440581603619467	0.147505860174831
1496	Ifi204	0.025860957812384	1.53401501518195	2.45999430501565	0.608035725348256	3.24695618412834	0.147505860174831
1497	Nup88	0.0259155279421087	-0.947702010035102	-0.127580484229168	-1.76782353584104	-2.26486166903092	0.147505860174831
1498	Tceanc	0.0258905559368286	-13.3676468937305	583.536034310885	-610.271328098346	-0.0438933571608838	0.147505860174831
1499	Trmo	0.025909501643011	1.01305601686803	1.67089221353192	0.355219820204138	3.01830959964251	0.147505860174831
1500	Ccpg1os	0.025953316553652	-13.3654172941026	583.085030570084	-609.815865158289	-0.0439193844662091	0.147622464557172
1501	Rnf130	0.0260242617128149	-0.275704671869616	0.0515241477936775	-0.602933491532909	-1.65135585487214	0.14792738236758
1502	Pcif1	0.0260800170712562	-0.720872543980155	-0.0438871548807813	-1.39785793307953	-2.08702321555935	0.148094670968854
1503	Samd8	0.0260962618591403	0.41126724043511	1.00942516922255	-0.186890688352327	1.34758554635901	0.148094670968854
1504	Tpr	0.026105764784008	0.401061674555398	0.805779814902088	-0.00365646579129203	1.94225649740964	0.148094670968854
1505	Mark3	0.0262411717746433	-0.107952664499612	0.401161470851349	-0.617066799850572	-0.415591160729644	0.148763905369606
1506	Scamp5	0.0263280484299284	-0.954467457964851	-0.0595285030338052	-1.8494064128959	-2.090334577257	0.149157310228519
1507	Rnf115	0.0265820205158636	0.496286213248779	0.868800043083816	0.123772383413741	2.61118655493172	0.150496217014829
1508	Iah1	0.0266111460291764	0.817928199427562	1.36450030479387	0.271356094061253	2.93302529909265	0.15056120551786
1509	0610009B22Rik	0.0267019662364173	-0.722910225905172	-0.10472877232798	-1.34109167948236	-2.29200989229116	0.150886793410172
1510	Dph7	0.0267201863697831	-13.3662740072321	587.261623983958	-613.994171998422	-0.0436167146902207	0.150886793410172
1511	Uhmk1	0.0267217469342205	0.217739826970357	1.22825769263209	-0.79277803869138	0.422320310569094	0.150886793410172
1512	Mrm3	0.0267550780567323	1.08045186411833	1.77390055945533	0.387003168781335	3.05379007119189	0.150975083320132
1513	Plpp6	0.0267836813674546	-0.309250991833435	0.589532333340531	-1.2080343170074	-0.674379229342627	0.15103659578792
1514	Gm26690	0.0269465909970057	-13.3306943121588	576.651554629945	-603.312943254262	-0.0442855370438578	0.151754662961355
1515	Lag3	0.026938324327802	-0.375930091809647	-0.0508671808025756	-0.700993002816719	-2.26666720718475	0.151754662961355
1516	Bri3bp	0.0270905944392827	1.00780850579674	1.66722703778452	0.348389973808967	2.99546991607958	0.152465007754591
1517	Cdc34	0.0271592251159314	0.693915315634982	1.16476168143108	0.223068949838881	2.88851975031336	0.152549380308839
1518	Rassf2	0.0271437992434455	-0.550759948358606	-0.0889903083246855	-1.01252958839253	-2.33768002337857	0.152549380308839
1519	Skap2	0.0271301036447181	0.444963429120742	0.775158200345544	0.114768657895941	2.64120565046849	0.152549380308839
1520	Gm12166	0.0272038525173773	-0.393266146464148	0.504131447383725	-1.29066374031202	-0.858914140947929	0.152699519525173
1521	Pds5a	0.0274026675873575	0.337016249106429	0.912488890397229	-0.238456392184371	1.14782122217274	0.153714372028491
1522	Casp6	0.0275070836364973	-1.02550118562459	-0.130265462586401	-1.92073690866279	-2.24515771455825	0.154136674214412
1523	Nle1	0.0275140828444151	1.01035468616881	1.66723892024339	0.35347045209424	3.01462372482109	0.154136674214412
1524	Sfr1	0.0275566810384648	-0.570871118607569	-0.0756952786934005	-1.06604695852174	-2.25957476535784	0.154274017467311
1525	Gm20186	0.027609101026839	-14.3452100752245	969.780034674569	-998.470454825018	-0.0285696309977796	0.154364908231317
1526	Zfp36	0.0276016753519611	0.512005760771179	0.970752178050658	0.0532593434916986	2.18751103701193	0.154364908231317
1527	Atp6v0a2	0.0277597164318626	-0.578319658341504	-0.0572097810112964	-1.09942953567171	-2.17513762684373	0.155041903115747
1528	B4galt1	0.0277665292968661	-0.512472371808589	-0.115313254935681	-0.909631488681496	-2.52903017743912	0.155041903115747
1529	Tor3a	0.0278467243634154	0.582173217555834	0.996913603803473	0.167432831308195	2.75121154584625	0.15538800017571
1530	Insig1	0.0278777435293017	0.972432739315009	1.63237561585487	0.31248986277515	2.88802745540346	0.155459416857518
1531	Fam98c	0.0279191776400879	-1.01278451432982	-0.119086768705529	-1.90648225995411	-2.22113257184028	0.155588780943978
1532	Mpi	0.028039535104173	-0.941954757885761	-0.0451580700387545	-1.83875144573277	-2.05865769303242	0.156157515345172
1533	Rcbtb2	0.028141567536453	-0.542336936807119	-0.117220204742549	-0.96745366887169	-2.50039761659223	0.156623518735171
1534	Snx32	0.0282106516502594	-13.3468356594245	587.650938279346	-614.344609598195	-0.0435264793554994	0.156905658331169
1535	Gdpd3	0.0282295812384892	-13.3335256570284	582.56246487411	-609.229516188167	-0.0438553547766334	0.156908656108658
1536	Coq10b	0.0283476943452917	0.860076585290269	1.44358137555263	0.276571795027912	2.88895508528247	0.15728230445346
1537	Plxdc2	0.0283521078585819	-0.324908127546935	-0.00527973728308401	-0.644536517810786	-1.99233937808421	0.15728230445346
1538	Tmem164	0.0283243239642742	-0.242502607318357	0.759018962908289	-1.244024177545	-0.47457427840868	0.15728230445346
1539	Akna	0.0285321366866642	-1.46538322045705	-0.0678580868930121	-2.86290835402109	-2.05513179453207	0.157856837344064
1540	BC037034	0.0285055798161796	-0.576494921012811	-0.113960933501293	-1.03902890852433	-2.44286757938461	0.157856837344064
1541	Mtmr6	0.0284984385149007	-0.749727647654753	-0.10447569652808	-1.39497959878143	-2.27731072343364	0.157856837344064
1542	Pqlc1	0.0285481833124579	1.02187809164471	1.8014973172927	0.242258865996715	2.56900316247262	0.157856837344064
1543	Xab2	0.028536806853927	-0.226736490390882	0.452293261265181	-0.905766242046946	-0.65445638289533	0.157856837344064
1544	Bco2	0.0286970544747581	-0.331707959378775	0.286981908855604	-0.950397827613154	-1.05082641101435	0.158577246618287
1545	Arl8b	0.0287996997156079	0.42763315826949	0.814811373758691	0.0404549427802885	2.16475399511906	0.158846667845802
1546	Fam35a	0.0288157333979209	-1.88479957112487	0.0849613750195608	-3.8545605172693	-1.87542518025455	0.158846667845802
1547	Pex12	0.0287695117626449	1.06290265996907	1.75169797700297	0.374107342935166	3.02448475053825	0.158846667845802
1548	Sqor	0.0288202815078881	-0.612701400386772	-0.0582929795379206	-1.16710982123562	-2.16604335878715	0.158846667845802
1549	Ddah2	0.0289087358368921	-0.898861370500846	-0.00256914574407474	-1.79515359525762	-1.96558205528789	0.15892354005178
1550	Gnb2	0.0289056033458685	-0.27221892017835	0.0474523184970013	-0.591890158853701	-1.66902496974961	0.15892354005178
1551	Gpr160	0.0288840072645814	-1.00853807706345	-0.115121856576696	-1.90195429755021	-2.21251670022813	0.15892354005178
1552	Sik2	0.0288910197290475	0.000128354190664769	0.719292487307712	-0.719035778926382	0.000349808311320208	0.15892354005178
1553	Osbp	0.0290221431362235	-13.3220851873959	581.81378041692	-608.457950791712	-0.0438736911608526	0.159444253212015
1554	Fbrsl1	0.0291499598751385	-0.810922023491394	-0.133798386720748	-1.48804566026204	-2.34724926734736	0.160011741431783
1555	Ptpn1	0.0291629463111137	-0.219474515189976	0.110973934399457	-0.549922964779409	-1.30175265107522	0.160011741431783
1556	Aco1	0.0293145546508683	0.826191593467156	1.40826740278753	0.24411578414678	2.78194994809364	0.160711161096051
1557	Washc4	0.0293280916346168	-0.665249545337752	-0.0934033184015665	-1.23709577227394	-2.28009749505463	0.160711161096051
1558	Dzip3	0.0293795508695273	-1.44556843428364	-0.0479736785077838	-2.84316319005949	-2.02724148518362	0.160738893354382
1559	Nmt1	0.0293802217271102	-0.351376428036959	0.00344850052421475	-0.706201356598133	-1.94091533185509	0.160738893354382
1560	Rnls	0.0293896710774539	-13.3196960828095	582.920423359994	-609.559815525613	-0.0437845823453182	0.160738893354382
1561	Enox2	0.0294649829026846	-13.3223248081783	584.516628124838	-611.161277741194	-0.0436761048878988	0.16084148056667
1562	Spindoc	0.0294489059704547	-13.3234951791485	584.305676550061	-610.952666908358	-0.0436952744856243	0.16084148056667
1563	Tnfrsf1b	0.0294615015723798	0.246670120148527	0.679110907853857	-0.185770667556802	1.11799017414315	0.16084148056667
1564	B4galt4	0.0295170509355034	-0.569233050592316	-0.0477125533639753	-1.09075354782066	-2.13927598991823	0.161022684515163
1565	Zkscan3	0.0295656438248171	-0.654043397395024	-0.0102043802619705	-1.29788241452808	-1.99102798853141	0.16118471125453
1566	Nr3c1	0.0296211231547292	-0.540064753042096	-0.109208729861068	-0.970920776223124	-2.45675448022525	0.161382753437035
1567	Psat1	0.0296587151182924	0.902688576332857	1.51669725619565	0.288679896470066	2.88145291246289	0.161382753437035
1568	Tmem189	0.029649918699206	0.593079631748175	1.04345088355487	0.142708379941479	2.5810144709006	0.161382753437035
1569	Gabarapl2	0.0297159740995748	-0.467794335503518	-0.109563716853307	-0.826024954153728	-2.5594128531319	0.161488338227753
1570	Lap3	0.0297042174608942	-0.22043375454711	0.228822980305118	-0.669690489399337	-0.961682232835947	0.161488338227753
1571	Cd33	0.029760272379923	-0.431985322234268	-0.0702867531704343	-0.793683891298101	-2.34083224498373	0.16154109699869
1572	Slc9a9	0.0297635495173395	-0.679407291580038	-0.12708750917398	-1.2317270739861	-2.41094718087029	0.16154109699869
1573	Gmcl1	0.0298480685809574	-1.24644943599268	-0.0992831657172122	-2.39361570626814	-2.12959190519896	0.161793977847985
1574	Ndel1	0.0298343246045374	0.484201351595391	0.910297816032377	0.0581048871584042	2.22723559005951	0.161793977847985
1575	Zcchc3	0.0298799001523149	-13.3222192782889	586.12066016125	-612.765098717828	-0.0435588958934743	0.161863687682255
1576	Mta1	0.0299440852785995	-13.3185320076312	584.618082241193	-611.255146256456	-0.0436565389037011	0.16210846167323
1577	Zfp90	0.0300551671400207	-0.863974474714473	-0.10183065973025	-1.6261182896987	-2.2218363787907	0.162606649358692
1578	Stn1	0.0301528168411527	-13.312044098406	583.299514683465	-609.923602880277	-0.0437321848855159	0.163031580030871
1579	Akap8l	0.0302692757723774	-0.71576564210224	-0.123487915572023	-1.30804336863246	-2.36860988865838	0.163101079116005
1580	Dcaf11	0.0302455270861053	-1.23988435357012	-0.092584479207217	-2.38718422793303	-2.11812860115723	0.163101079116005
1581	Epb41	0.0302145372620283	-1.87202511465896	0.0981729543736884	-3.84222318369161	-1.86230098412772	0.163101079116005
1582	Ppp1ca	0.0302324420277829	-0.016155123664656	0.299579533330984	-0.331889780660296	-0.100285033166168	0.163101079116005
1583	Rsf1	0.0302169194623397	-0.418186829906535	0.299211752049871	-1.13558541186294	-1.14250452404099	0.163101079116005
1584	Tomm22	0.0302803691185832	0.0419489427131923	0.483994937735336	-0.400097052308952	0.185995163022056	0.163101079116005
1585	Lima1	0.0303009846670626	0.857153786317515	1.43789836334006	0.276409209294971	2.89282176169035	0.163109149009071
1586	Luc7l	0.0303285405984047	0.724385063662179	1.23667989038763	0.212090236936732	2.77138975771371	0.163154545009829
1587	Siah1a	0.030485013615796	-0.819680513355641	-0.105121361473129	-1.53423966523815	-2.24830132085483	0.163892965450517
1588	Atad3a	0.0305774892757252	0.811302385505296	1.37378591492559	0.248818856085003	2.82696892085111	0.164183221208614
1589	Slc35a4	0.0305617865997514	-0.422419568161355	0.19599029260598	-1.04082942892869	-1.33880002969861	0.164183221208614
1590	Gpaa1	0.0306741950826763	-0.296926910948494	0.256803255544174	-0.850657077441162	-1.05099213789626	0.164598888330436
1591	Slc26a2	0.0307160753873651	0.694651794178303	1.25513408476302	0.134169503593587	2.4291445443624	0.164720022127592
1592	Csde1	0.0307680056174811	-0.115537185220486	0.423812765275566	-0.654887135716538	-0.419854904406714	0.164894864276601
1593	Abraxas2	0.0308119234602924	-0.189695753731866	0.284037957305917	-0.663429464769648	-0.784822436469976	0.16492304326425
1594	Uqcrh	0.0308097056115268	0.128219123159551	0.489142404440063	-0.232704158120961	0.696283328219852	0.16492304326425
1595	AC165953.2	0.0310211712686052	-13.2942561330543	580.589986402329	-607.178498668437	-0.0438743131334803	0.16506175919995
1596	Cdkn1c	0.0310584695543919	-1.45369811629926	-0.0539549123368726	-2.85344132026164	-2.03551333149879	0.16506175919995
1597	Chd7	0.0310893397836755	0.176364056962442	0.550740281226451	-0.198012167301568	0.923315043558942	0.16506175919995
1598	Clip1	0.0309170314380465	0.566591131233305	0.971513740369967	0.161668522096644	2.74249495118286	0.16506175919995
1599	Clock	0.0309028691547903	0.753562862991647	1.26616772396841	0.24095800201488	2.88127597685317	0.16506175919995
1600	Cox7a2l	0.0308579507492052	-0.486941992967275	-0.110829032758899	-0.863054953175651	-2.53750566916721	0.16506175919995
1601	Eif4e	0.0310190929908881	0.43792234312354	0.789566623746054	0.0862780625010262	2.4408530661385	0.16506175919995
1602	Ly86	0.0310603964127119	-0.541431418233767	-0.153389537879717	-0.929473298587816	-2.73472048653202	0.16506175919995
1603	Nmd3	0.0310835426010476	0.652931088921999	1.19408718910232	0.111774988741682	2.36479163451586	0.16506175919995
1604	Oxr1	0.0309458691093749	-0.653571938596914	0.0625109545630527	-1.36965483175688	-1.7888675643447	0.16506175919995
1605	Rbmx2	0.0310245021003202	-13.3066208137908	585.109107106827	-611.722348734409	-0.0435825736759724	0.16506175919995
1606	Slc25a22	0.0309511642952485	0.98236886147164	1.81722120759307	0.147516515350209	2.30628517361557	0.16506175919995
1607	Spats2	0.031038368265706	1.09477192559655	1.82884475119182	0.360699100001289	2.92302544194418	0.16506175919995
1608	Gm49368	0.0311346769448772	-14.2964850877219	967.128598998536	-995.72156917398	-0.0285509269447061	0.165199666476177
1609	Tspan7	0.0311949774637138	-0.48598349518202	-0.0598014843061133	-0.912165506057927	-2.23498440415168	0.165416748117095
1610	Trp53inp1	0.031311761181639	-13.294425889677	581.595327724365	-608.18417950372	-0.0438007139652452	0.165932885963816
1611	Eif6	0.0313329264102844	0.375688413859623	0.73835770438613	0.0130191233331165	2.03032288591312	0.165941978977372
1612	Ube2e3	0.0313901511836597	-0.548917513879347	-0.102276254325642	-0.995558773433051	-2.40877557698501	0.166141916810784
1613	Pdxk	0.0315654971221429	1.04621198412956	1.78017874852894	0.312245219730184	2.79377474369175	0.166966411311918
1614	Kdm6a	0.0315868174000946	-0.303938535522883	0.848419726381523	-1.45629679742729	-0.5169473789811	0.166975666702359
1615	Pcbp1	0.0316438152461102	-0.0481027132007684	0.27515928827701	-0.371364714678547	-0.291650688918494	0.167173394228986
1616	Xylt2	0.0316774454814269	0.299682447917373	1.30504498607157	-0.705680090236828	0.584233828520435	0.167247502999712
1617	Tep1	0.0317352419200038	-1.24112356543176	-0.0925300355259917	-2.38971709533752	-2.11785755819969	0.167449031577905
1618	Il6	0.03180611319043	-0.0508085587111733	1.10334258748078	-1.20495970490312	-0.0862824124109362	0.167719256947311
1619	Dnm2	0.0318602813593362	-0.277277744453547	0.0777695742741282	-0.632325063181223	-1.53065342048193	0.167901124495279
1620	Mtch1	0.0318988569067793	-0.59500220777751	-0.0572800068797613	-1.13272440867526	-2.16874604771525	0.168000646375704
1621	0610010K14Rik	0.0320552755205731	-0.677221123051954	-0.122075302744009	-1.2323669433599	-2.39095560516931	0.168338325473236
1622	4931414P19Rik	0.0320616243429453	-13.2865855099281	582.982432341313	-609.55560336117	-0.0436736243161098	0.168338325473236
1623	Agbl3	0.0320090951489315	-13.2987985801321	586.801797542985	-613.399394703249	-0.0434346614935935	0.168338325473236
1624	Il10ra	0.0320282457319462	-0.546931852700778	-0.074510094070973	-1.01935361133058	-2.26908840185597	0.168338325473236
1625	Taf5	0.0319906515346438	1.18572114353652	1.96676498633989	0.404677300733155	2.97546771343578	0.168338325473236
1626	Spint1	0.0321388265373464	-0.299843658057458	0.148110439896808	-0.747797756011724	-1.31192631894476	0.168639894229176
1627	Zfpm1	0.0321970354864734	-13.2877343919241	583.285784746928	-609.861253530776	-0.0436551070552026	0.168841491561519
1628	Ankle2	0.0322606799617657	-1.09481461420609	-0.0978713036046187	-2.09175792480757	-2.15237635959206	0.16907132766203
1629	Gpr35	0.0323482947099772	-13.2824351367717	582.357441521803	-608.922311795347	-0.0437060974512024	0.169426427541759
1630	Kansl2	0.0324081337364628	0.127306274602627	0.623850820548413	-0.36923827134316	0.5025041867127	0.169635703705215
1631	Yars	0.0324293056906275	0.310889114656059	0.910714090319677	-0.28893586100756	1.01584877694911	0.169642450124116
1632	Rnf150	0.0325350507387371	-13.2916350961452	586.470086075414	-613.053356267705	-0.0434357931900115	0.170012369480046
1633	Tbc1d20	0.0325398733428171	0.750505268394019	1.29310386426615	0.207906672521886	2.71096038111843	0.170012369480046
1634	4833439L19Rik	0.0327103839405875	-0.536398221398264	-0.0275864159099184	-1.04521002688661	-2.06622799229846	0.170589850721939
1635	Agap1	0.0326774956166749	0.588844670320892	1.49425662635108	-0.316567285709293	1.27468423476267	0.170589850721939
1636	Btg2	0.0327002897389293	-0.438184738541312	-0.0592341922662097	-0.817135284816414	-2.2663281912585	0.170589850721939
1637	Gm43672	0.032816207807096	-13.2852338787284	585.139830909091	-611.710298666548	-0.0435118471144443	0.171037193042238
1638	Stab1	0.0328884052687406	-0.520319179689944	-0.108866843681531	-0.931771515698357	-2.47855404723444	0.171308836234978
1639	Lcp1	0.0329319189483443	0.321924158114357	0.639004920720389	0.00484339550832535	1.98990235317895	0.171326300284923
1640	Lrmp	0.032925567379129	-0.999969250731154	-0.104035189370107	-1.8959033120922	-2.18755352832908	0.171326300284923
1641	Tlr1	0.0330208428187386	0.692852967132473	1.41780521737537	-0.0320992831104241	1.87318111186822	0.171684235788835
1642	Snrpf	0.0330615872138743	0.571215442403013	0.976387350060545	0.16604353474548	2.76317699565024	0.17179138983482
1643	B4galnt1	0.0332669897476373	0.667102393805979	1.16770037256499	0.166504415046968	2.61186964658043	0.172585545856959
1644	Sat1	0.0332644379014439	-0.300454814909414	0.024284607906869	-0.625194237725698	-1.81339429348327	0.172585545856959
1645	Zfc3h1	0.033275108173312	-1.85428472369935	0.115161356795972	-3.82373080419468	-1.84535708366257	0.172585545856959
1646	Ets2	0.0335197779718824	1.203616563816	1.98633090560281	0.420902222029201	3.0139285692529	0.172908552391838
1647	Gm11808	0.0334830851700418	0.357849733635859	0.689583321763771	0.0261161455079469	2.11426462349388	0.172908552391838
1648	Ms4a6c	0.0334296745201377	-0.751587872022668	-0.106622107763298	-1.39655363628204	-2.28397419213888	0.172908552391838
1649	Npc1	0.033385585931353	0.475434366212616	0.86808088087511	0.0827878515501219	2.37321407421718	0.172908552391838
1650	Nr2c2ap	0.0334555550225	0.531160642701612	1.0719631970863	-0.00964191168307471	1.92501999345176	0.172908552391838
1651	Oma1	0.0335155259814605	-0.862518204648369	-0.100286912888125	-1.62474949640861	-2.21783681068382	0.172908552391838
1652	Prr14l	0.0333627763739328	0.0803999182187742	1.08445119267009	-0.923651356232545	0.156945116328721	0.172908552391838
1653	Selenon	0.0335009835516394	1.03310261044023	1.72640919381149	0.339796027068975	2.92056062550453	0.172908552391838
1654	Svip	0.0334302819763083	-13.2748936481197	584.1249881918	-610.67477548804	-0.0435525922247939	0.172908552391838
1655	6030468B19Rik	0.0335842560559973	-13.2796092851487	586.808100190869	-613.367318761166	-0.0433729195193513	0.173136478954543
1656	Ptpre	0.0336738253532204	-0.412692826213464	-0.0779874399874281	-0.7473982124395	-2.41664194644955	0.173392505980499
1657	Rbbp7	0.0336745642768034	0.178524790281799	0.599518213738785	-0.242468633175186	0.831134501880513	0.173392505980499
1658	Gpatch4	0.0337520918532959	1.19800658023305	1.98273308467336	0.413280075792731	2.99218866345473	0.173499034663859
1659	Slc25a37	0.0337562585023447	-0.56520942691429	0.585332701805197	-1.71575155563378	-0.962841857609737	0.173499034663859
1660	Xpot	0.0337558098103057	-0.948579386795399	0.0490378832882195	-1.94619665687902	-1.86362194235094	0.173499034663859
1661	BC031181	0.0338437418715108	-0.237953656536874	0.14347060006971	-0.619377913143458	-1.22273449767231	0.173843952828254
1662	Map10	0.0338708597408785	-13.2788456513236	587.408711412185	-613.966402714832	-0.043327115614131	0.173878565167976
1663	Mybbp1a	0.0338957234379839	0.688173641158136	1.24764746985944	0.128699812456837	2.41082867970908	0.173901570879662
1664	Bnip3	0.033943761078771	0.0538197879383056	0.579518974456266	-0.471879398579655	0.200656285419339	0.174043371108218
1665	Lypla2	0.0341035706277529	0.641600592999141	1.09172889032698	0.191472295671302	2.79367918480801	0.174757756514107
1666	Zfp111	0.0341884578352113	-13.2758768857418	587.814391115156	-614.36614488664	-0.0432884076559409	0.175087588385368
1667	Dok3	0.03425375175357	-0.761900403082156	-0.0856167523421657	-1.43818405382215	-2.20809322865281	0.17531674262835
1668	Rpl23	0.0343216042346564	0.306256513654765	0.622704134353436	-0.0101911070439055	1.89684389305525	0.175453521467998
1669	Zfp652	0.0343154749974278	-0.705324546580039	-0.0604549907351786	-1.3501941024249	-2.14370595755259	0.175453521467998
1670	Xlr3b	0.0344386666027486	-14.2605209104949	969.036384934306	-997.557426755296	-0.0284248910163476	0.175946529014761
1671	Tmem35b	0.034497670722672	-0.724434305577239	0.172564612259875	-1.62143322341435	-1.58290619961986	0.176142505449334
1672	Gsg1	0.0345771003273617	-1.43537756796947	-0.0354481618227733	-2.83530697411617	-2.00959300167887	0.176442476072398
1673	Hhex	0.0346020695502594	-0.555949462236633	-0.102063233562203	-1.00983569091106	-2.40069174689546	0.176464349912022
1674	Gm8186	0.0346888288838922	-13.2550072117867	581.944591818711	-608.454606242284	-0.0436481086214397	0.176801127859838
1675	Diablo	0.0349049175669043	0.110538101811851	0.60872576769286	-0.387649564069158	0.434877684270883	0.177776860991985
1676	Gm36839	0.0349219431578254	-13.2104365220311	568.349146237868	-594.77001928193	-0.0445216286873967	0.177776860991985
1677	Gab2	0.0349855933850148	-13.2544075242676	584.032997107254	-610.541812155789	-0.0434935697329958	0.177994682624297
1678	Atp6v1d	0.0350142392171197	0.461911166352799	0.811829651181402	0.111992681524196	2.58725757386559	0.178034260429359
1679	Ero1l	0.0351071891366414	0.690062694640194	1.52338585899187	-0.143260469711485	1.62301743960481	0.178400558495429
1680	Bmpr2	0.0352631720258998	-0.771780424073173	0.22785847766344	-1.77141932580979	-1.51320825202842	0.178980002215929
1681	Rassf1	0.0352537449759966	0.597136188030982	1.06241289997898	0.131859476082988	2.51541801330705	0.178980002215929
1682	Phb	0.0353315443629351	0.234059389816241	0.638093271490537	-0.169974491858054	1.13541956526573	0.179220414093081
1683	Msrb2	0.0353759519719312	-0.662543711063386	-0.108587507828913	-1.21649991429786	-2.3441597084492	0.179339050638454
1684	Zfr	0.0354121725469448	0.564455049685672	0.973465058518157	0.155445040853186	2.7048520681282	0.17941606660958
1685	Gtpbp3	0.0355455515863133	0.0732153540299906	1.23077709840585	-1.08434639034587	0.123967000215184	0.179890209979978
1686	Srsf7	0.0355479247569436	0.283417254777928	0.605354637285551	-0.0385201277296944	1.72545234615244	0.179890209979978
1687	Hsd17b10	0.0357158458161938	-0.300997024981318	0.274788516493569	-0.876782566456206	-1.02458864615797	0.180632837287353
1688	Sh3bgrl3	0.035746632728174	-0.0683797411611173	0.251519626650269	-0.388279108972504	-0.41894996812554	0.180681439832216
1689	Gm17586	0.0357887482940075	-14.2503332656905	971.311610587308	-999.812277118689	-0.0283393044370758	0.180759426088866
1690	Wipf1	0.0358044339064913	-0.320091411866967	0.397023758784247	-1.03720658251818	-0.874849207903547	0.180759426088866
1691	Pigp	0.0359304234219585	-0.63045936374496	0.0861634014574745	-1.34708212894739	-1.72430699477863	0.181229856752773
1692	Rnf11	0.0359400981746006	0.353245734381739	0.802088621663299	-0.0955971528998208	1.54251952453532	0.181229856752773
1693	Pigb	0.0360325595529296	-13.2492664225705	585.153322363207	-611.651855208348	-0.0433956762495062	0.181588776199407
1694	Hexa	0.0360804604426377	-0.534083456728904	-0.146089516531084	-0.922077396926724	-2.69793991986989	0.181689222339302
1695	Rpl9	0.0360950810906139	0.375540851384113	0.698564519438641	0.0525171833295861	2.27861490109797	0.181689222339302
1696	Cand1	0.036169083857825	0.0874499100722411	0.736618281781022	-0.561718461636539	0.264028072935367	0.181954377048917
1697	B3galnt2	0.036394418111715	-13.2412875808797	584.673762118098	-611.156337279857	-0.043404906400211	0.182066079724668
1698	B4galt5	0.0364046802637463	1.01331811283959	1.70507925671187	0.321556968967302	2.87103001323584	0.182066079724668
1699	Dph2	0.0362414418894991	0.623175596716925	1.63459102739841	-0.388239833964562	1.20761626583693	0.182066079724668
1700	H2-Ab1	0.0363170456913222	-0.0443563783693928	0.855733821257628	-0.944446577996413	-0.0965868799867682	0.182066079724668
1701	Metrn	0.0363289545218852	-13.2316586006153	580.490537479641	-606.953854680872	-0.0436796442581205	0.182066079724668
1702	Mrpl47	0.0363565549004659	0.87776442950871	1.48228503176482	0.273243827252596	2.84586937538078	0.182066079724668
1703	Rgs14	0.0363949377446387	-13.2353946223295	581.743367814276	-608.214157058935	-0.043599702071223	0.182066079724668
1704	Trp53cor1	0.0363570598669478	-13.2449870776216	585.728035784749	-612.218009939992	-0.0433403453193613	0.182066079724668
1705	Trp53i13	0.0362831523429337	-0.90332938251848	-0.0840730871547043	-1.72258567788226	-2.16109789565532	0.182066079724668
1706	Vrk1	0.03636380253438	-0.818191052124174	-0.101767252085272	-1.53461485216308	-2.23837482025198	0.182066079724668
1707	Fnip1	0.0365407144920818	0.432877956039852	0.891474041562648	-0.0257181294829433	1.85004894355395	0.182376193182581
1708	Pim3	0.036552190616762	0.970050558225199	1.62571371080425	0.31438740564615	2.8997575200402	0.182376193182581
1709	Rab24	0.036539887466576	-0.498499486256721	-0.00478496848921134	-0.99221400402423	-1.97895950840761	0.182376193182581
1710	Tepsin	0.0365016690791256	-13.2486820488322	587.478104076832	-613.975468174496	-0.0432258728228269	0.182376193182581
1711	Hspa1a	0.0366136303495643	0.294552941750581	1.01673108282746	-0.427625199326301	0.799405471495713	0.182575975536226
1712	Rps10	0.0368727138641312	0.237832572441555	0.580558556197091	-0.10489341131398	1.36010486053038	0.183760510916336
1713	Gm26510	0.0369169687943379	-13.2400752975598	585.902851192614	-612.383001787734	-0.0433119871544395	0.18387365893362
1714	Klhdc3	0.0369952006496598	-1.42610777315712	-0.0265581456465123	-2.82565740066773	-1.99715666991551	0.184155806267735
1715	Tbc1d22a	0.037096460045691	0.294917540585159	0.892391882688392	-0.302556801518073	0.967452017974973	0.184552184903694
1716	Hcfc2	0.037132956947242	-13.2360605217147	585.219913102099	-611.692034145528	-0.0433485553877358	0.184626100625797
1717	Gm28151	0.0372039901814434	-13.2403200797034	587.23219103701	-613.712831196417	-0.0432168834036054	0.184742035075236
1718	Rpl35a	0.0371924205337982	-0.0549181053053739	0.264659664462218	-0.374495875072966	-0.336811626716054	0.184742035075236
1719	Ube2v2	0.0372212328052428	0.00129013342233495	0.440957753108248	-0.438377486263578	0.00575119688103089	0.184742035075236
1720	Etfrf1	0.037380183105117	-1.8191862662971	0.150651531340753	-3.78902406393496	-1.81006759408711	0.185423094333057
1721	Oard1	0.0374749246824078	-0.790472919806653	-0.075083319772525	-1.50586251984078	-2.16567092043461	0.185785042062931
1722	Wdr43	0.0375472815320449	0.48813972144217	0.930493274407399	0.0457861684769413	2.1628316694571	0.186035659716264
1723	Dnajc3	0.0375740181518119	0.3569992965238	0.712501612431038	0.0014969806165625	1.96821717435832	0.186060082920057
1724	Fam8a1	0.037666587442799	-0.201902041679483	0.800560588049957	-1.20436467140892	-0.394748610433183	0.1864102807784
1725	4833420G17Rik	0.0377086267667684	-0.80031191090592	-0.0387708444933242	-1.56185297731852	-2.05974778111859	0.18651014699946
1726	Sap30	0.0377350658920612	0.688610670046756	1.17639226607053	0.200829074022979	2.76691889087969	0.186532782265971
1727	Nop14	0.0377584298638574	0.969542980035031	1.65840617948473	0.280679780585334	2.7585583376356	0.186540198956822
1728	Atp5e	0.0378699151092446	-0.00831485210486161	0.35478011730178	-0.371409821511503	-0.0448830527422001	0.186766540874032
1729	Pycr2	0.0378390582400136	-0.341336752796372	0.195769457428718	-0.878442963021462	-1.24557811722261	0.186766540874032
1730	Srsf5	0.0378590936789752	0.125207655158217	0.460664402253965	-0.21024909193753	0.731547350957805	0.186766540874032
1731	Gmfb	0.0379251885102764	0.581891560179753	1.00277149388013	0.161011626479377	2.70976687064404	0.18682315725732
1732	mt-Nd2	0.0379237891921855	-0.480991990086952	-0.0930173486828944	-0.86896663149101	-2.42986751404937	0.18682315725732
1733	Ipo4	0.0379483258242199	0.828473502065817	1.60407543807833	0.0528715660533027	2.09357165164241	0.186829264819529
1734	Mkrn2	0.038018079289634	-1.82558637830756	0.144394297272213	-3.79556705388733	-1.81630388384226	0.186956917866949
1735	Napa	0.0380057626484733	0.0251549706334126	0.422449237183214	-0.372139295916388	0.124096521457028	0.186956917866949
1736	Paip2b	0.0380421712457426	-13.2342587312345	587.79715881399	-614.265676276459	-0.0431569294351448	0.186967629647855
1737	Ap2a1	0.0381533141399055	0.461192025712686	1.0392580026166	-0.116873951191227	1.5636965268139	0.187325162240281
1738	Ssbp3	0.0381588293452425	-0.157630246157784	0.562355755614699	-0.877616247930267	-0.429105016740406	0.187325162240281
1739	Tm2d3	0.038221364846673	-0.455012315389827	-0.0168211058729821	-0.893203524906671	-2.03520228456787	0.18745608477935
1740	Zfp764	0.0382294406371389	0.854223901051013	1.76390922327505	-0.0554614211730223	1.84046948971324	0.18745608477935
1741	Pebp1	0.0382639579896863	0.378053484260855	0.736295682403936	0.0198112861177746	2.06835268771217	0.18751757011373
1742	Higd1a	0.0383877342094004	0.353842464198379	0.76293671643067	-0.0552517880339115	1.69525355647367	0.187908289314173
1743	Picalm	0.0383765415111468	-0.358817639169333	-0.0393393676240874	-0.678295910714579	-2.20130666911406	0.187908289314173
1744	Lsm5	0.0384216853466754	0.595882307864343	1.02528849146956	0.166476124259124	2.71982078281494	0.187966639551511
1745	Narfl	0.0384964029650752	-1.41973481602281	-0.021969513766587	-2.81750011827904	-1.99076991145129	0.188224246474511
1746	Tagap1	0.038540289047444	0.921869757929948	1.57722036516771	0.26651915069219	2.75704562416595	0.188330896994726
1747	Ltv1	0.0386215780742973	0.851485130147498	1.47940652338421	0.223563736910787	2.65778520438365	0.188620093949573
1748	Zbtb38	0.0387314176306834	-0.474078696825158	-0.00240795592121934	-0.945749437729097	-1.96996991976704	0.189048315346104
1749	Tagln2	0.038848949517936	0.592181767101671	1.09551075389647	0.0888527803068727	2.30595687169066	0.1895135719194
1750	Cggbp1	0.0388916997783894	-0.511383051467502	-0.00425237794832967	-1.01851372498668	-1.97639861975851	0.189613704290982
1751	Prkch	0.0389460698904622	0.498486540836421	1.12063671561008	-0.123663633937239	1.57038558604083	0.18977034169356
1752	Sigmar1	0.0390145105122112	0.447081073612588	0.880880794212066	0.0132813530131098	2.01997087789555	0.189995321740974
1753	Mif4gd	0.0390418068888123	0.628390626551811	1.11943111109308	0.137350142010546	2.5081903326458	0.190019792570078
1754	Ppp1r8	0.0392299700502463	-1.81034251674652	0.1592336463124	-3.77991867980545	-1.80150745071676	0.190826741430274
1755	9130023H24Rik	0.0392979763573272	-13.2175113431217	586.420677169455	-612.855699855698	-0.0432024622414867	0.19090439101382
1756	9130401M01Rik	0.0393524662369818	0.836638891478951	1.56873573816622	0.104542044791684	2.23984313384802	0.19090439101382
1757	Agfg2	0.0393291016046873	-1.8235015060937	0.146486453540006	-3.79348946572741	-1.81422290436878	0.19090439101382
1758	Cnrip1	0.0392888495313036	-1.40753099946626	-0.0107722414191298	-2.8042897575134	-1.97507984122799	0.19090439101382
1759	Ppp1r3d	0.0393801838003191	-0.317683307115682	0.835737516195538	-1.4711041304269	-0.539827119341254	0.19090439101382
1760	Soga1	0.0393758313327924	-0.424745768379118	0.168164441018848	-1.01765597777708	-1.40406826432312	0.19090439101382
1761	Gm20342	0.0395690620246999	-0.818095255284652	0.32991317023223	-1.96610368080153	-1.39671208036569	0.191711094375207
1762	Rabl6	0.0396456703925955	-0.292772035664272	0.472503401884101	-1.05804747321264	-0.749824987746556	0.191973246191615
1763	Cdk2ap2	0.0397271422740347	-0.49913966171994	-0.0953613432139323	-0.902917980225948	-2.42285361890235	0.19204262300661
1764	Cracr2b	0.0397500319069002	-1.40591531999351	-0.00806345310495726	-2.80376718688207	-1.97126995912227	0.19204262300661
1765	Pld1	0.0397498308446773	-1.06973810906992	-0.0730275259684806	-2.06644869217135	-2.10356767773343	0.19204262300661
1766	Serbp1	0.0397226801943163	0.387101511490486	0.714468517676305	0.0597345053046663	2.31759770088656	0.19204262300661
1767	Plxnb2	0.0400024789178944	-0.580069529254682	-0.0847468487789529	-1.07539220973041	-2.29530249811363	0.192934511095238
1768	Sumo2	0.0399652159635825	0.343309911862951	0.661005989908523	0.0256138338173795	2.11798353610926	0.192934511095238
1769	Vgll4	0.0399869115827055	-0.519690703514044	-0.095569788719897	-0.943811618308191	-2.40161479063627	0.192934511095238
1770	Utp18	0.0400944384745887	0.755920723488565	1.29983806987575	0.212003377101378	2.72390171603461	0.193268784782594
1771	Zfp62	0.0401331536143978	-0.972673945307393	-0.0794140149949443	-1.86593387561984	-2.13421181988555	0.193346169756094
1772	Wwc2	0.0402048884854992	-0.874305037366308	0.0212856390314752	-1.76989571376409	-1.9133812241462	0.193582454039661
1773	H2-Eb1	0.040252293146895	1.4255077573375	2.44986886468906	0.401146649985947	2.72749896888178	0.193592201313026
1774	Stat6	0.0402340879036505	0.513762408308278	0.912594768450095	0.114930048166462	2.52475956699385	0.193592201313026
1775	Supt16	0.0403043341079091	0.546077315576268	0.997387717862051	0.094766913290485	2.37152050093022	0.1937332837232
1776	Fam46a	0.0403503625686785	-0.63601909993268	-0.100898071941571	-1.17114012792379	-2.32951886422289	0.193845322880611
1777	Wdr55	0.040391569032572	1.04170126215302	1.77470907622429	0.308693448081739	2.78536861036968	0.193934083841252
1778	Tomm7	0.040445511366438	0.151707728420165	0.53546552765139	-0.232050070811061	0.774816002373281	0.194083859942885
1779	Pdcd2	0.0404782318889368	0.787267873551389	1.34713736766759	0.227398379435191	2.75602920781019	0.194090787398285
1780	Pdcd2l	0.0404924521295062	-1.06964617766033	-0.0723571499354356	-2.06693520538522	-2.10216690060035	0.194090787398285
1781	R3hdm2	0.0406983042288283	-0.463278067813481	0.538406277451503	-1.46496241307847	-0.906481499919542	0.194967957147873
1782	Klhl24	0.0408281003986021	-0.596607859504413	-0.076131570954166	-1.11708414805466	-2.24665358104838	0.195434769341696
1783	Lysmd4	0.040841560447286	-13.1998790468124	585.68465004783	-612.084408141455	-0.0431991248315393	0.195434769341696
1784	Fam216a	0.0408955109444456	-13.1980366187172	584.970487382887	-611.366560620321	-0.0432447970787194	0.195583239561665
1785	Arfgap2	0.040970929107889	-0.293250664653284	0.169492062846866	-0.755993392153434	-1.24207406622654	0.195724505682256
1786	Eva1b	0.0409700660042747	-0.911797850720163	-0.0912372154218339	-1.73235848601849	-2.17789017863722	0.195724505682256
1787	Lpcat1	0.0410354580653774	0.549575894100639	0.952755353952371	0.146396434248908	2.67163649558133	0.195748702922983
1788	Prickle3	0.0410574459865492	-13.1935446906304	583.860019266157	-610.247108647418	-0.0433108082475608	0.195748702922983
1789	Srsf6	0.0410677658499929	0.382240270770132	0.727794682685258	0.0366858588550051	2.1680439847323	0.195748702922983
1790	Trp53	0.0410153117393343	0.325055751287294	0.739828985278196	-0.0897174827036083	1.53601417179364	0.195748702922983
1791	Dhx57	0.0411542487011673	1.00353527548296	1.69520541358428	0.311865137381635	2.84368644649214	0.196051395822646
1792	Bnip3l	0.0412140143517211	-0.224049036655639	0.116850177746125	-0.564948251057403	-1.28814624400517	0.196226546009422
1793	Fzd7	0.0412854665657584	1.26775199291088	2.10973395076981	0.425770035051953	2.95107065447419	0.196238217681922
1794	Polg	0.0412749662150262	0.256205126487049	0.779531254341892	-0.267121001367794	0.959540893988057	0.196238217681922
1795	Tnrc6a	0.0412802391911457	-0.250291351923963	0.343595507379386	-0.844178211227312	-0.826019346493462	0.196238217681922
1796	Chd3	0.0413465611362158	0.873107082854494	1.52778308393286	0.218431081776131	2.61390127975197	0.196419186867591
1797	Nmrk1	0.0414273360493866	-0.286201096290513	0.611915812614309	-1.18431800519534	-0.624577753189515	0.196693395199425
1798	4930481A15Rik	0.0417927591371276	-1.81146912286989	0.159376081465408	-3.78231432720518	-1.80146783325319	0.198318031678517
1799	Tmem268	0.041861690939365	-0.177437370661062	0.587119850112247	-0.941994591434371	-0.454865700771767	0.198534712114876
1800	Jak1	0.0419458147594263	0.106521271450104	0.468290280475446	-0.255247737575239	0.577102655067374	0.198823161959681
1801	Psenen	0.0420456651561099	0.400009806636675	0.713401520891816	0.0866180923815331	2.50167690723448	0.19918579406548
1802	Ikzf1	0.0420892504434183	-0.356727925374406	0.0137729509813286	-0.727228801730141	-1.88710454045517	0.199281623076163
1803	B230118H07Rik	0.0421511250924108	-0.748779307545572	0.400570887360207	-1.89812950245135	-1.27687843240717	0.199463893116167
1804	Cdkn1b	0.0422587110021378	-1.18592468397982	-0.039146589460435	-2.33270277849921	-2.02686960981029	0.199862152034501
1805	Arid1a	0.0422992398434958	-0.632254930512014	-0.079043426458557	-1.18546643456547	-2.24000564661374	0.199942999636957
1806	BC043934	0.0423692355755254	-13.1906072401233	587.898295520899	-614.279510001146	-0.0430104681788369	0.200052195866288
1807	Gm9796	0.0423653941139952	-13.1792303037197	584.044191032059	-610.402651639499	-0.0432515132803651	0.200052195866288
1808	Zfp873	0.0424210394216442	-1.80030957062286	0.169401246024858	-3.77002038727057	-1.79140099633958	0.200186011253024
1809	Mlf2	0.0424558199265346	0.400148885079141	0.738654551312644	0.0616432188456391	2.31688116756065	0.200239389504253
1810	Gm35154	0.0426364176814163	-13.1797135192093	584.556123101916	-610.915550140335	-0.0432160199231609	0.200980063899361
1811	Stx12	0.0426796448304413	0.306835980925405	0.820254632787592	-0.206582670936783	1.17133935355398	0.201072738648992
1812	Samhd1	0.0427692002816325	-0.731692992653951	-0.0554595634008561	-1.40792642190705	-2.12070544179698	0.201383452981726
1813	Galnt12	0.0428019034796474	-0.659869010339336	-0.0664799709029028	-1.25325804977577	-2.17954732700743	0.201426277158495
1814	Syngr1	0.0428357169538803	0.1777023917656	0.495851980925472	-0.140447197394273	1.09473750617413	0.201474276213069
1815	Fbxl19	0.0429047219244753	-13.1805128537852	586.306586546168	-612.667612253738	-0.0430923876711335	0.201687651492905
1816	AC149090.1	0.0429772146473965	-0.380729981660554	-0.062708498042193	-0.698751465278916	-2.34643598098791	0.201783152832353
1817	Arrdc1	0.0430669387374255	-0.755678203076414	-0.0407697928863534	-1.47058661326647	-2.07173679987617	0.201783152832353
1818	Cdt1	0.0430089008817591	1.25030408606388	2.09305010599181	0.407558066135956	2.90781673299158	0.201783152832353
1819	Ssr2	0.0430237894786702	0.31923402206235	0.669900589854249	-0.0314325457295488	1.78427955029172	0.201783152832353
1820	Zmat1	0.0429653925966781	-0.374006304976614	0.777344128635705	-1.52535673858893	-0.636677475723169	0.201783152832353
1821	Zmynd11	0.0430547099441295	-0.80564390888387	-0.0436319461907109	-1.56765587157703	-2.07218931340096	0.201783152832353
1822	Dars2	0.0431798579394084	-13.1692977230407	583.071896846112	-609.410492292193	-0.0432901139236052	0.202201178890797
1823	Nfkbiz	0.0434040819100084	1.2479927333585	2.09789158986896	0.398093876848039	2.87801400321128	0.203139674633127
1824	Vps25	0.0434307149459906	0.525351882805477	1.35837865076316	-0.30767488515221	1.23605964311743	0.203152883727627
1825	Gnpnat1	0.0434820801139322	0.69802891671294	1.22552994013968	0.170527893286203	2.5935713414116	0.203281702757298
1826	Noc3l	0.0436216905302318	1.15899474143123	1.94565862613496	0.372330856727497	2.88762201449229	0.203822707340601
1827	Hspa4l	0.0438526234679521	-13.1611137032048	582.280288430481	-608.602515836891	-0.0433213222363844	0.204677562050639
1828	Spata2	0.0438487427424696	-13.1675383136005	585.112599203822	-611.447675831022	-0.0431368170883939	0.204677562050639
1829	Gzf1	0.044010476540747	-13.1691816078641	586.059386012215	-612.397749227943	-0.0430739171194615	0.204916939433869
1830	Prss36	0.0440239978882187	-13.1642464889064	584.703361411601	-611.031854389413	-0.0431557901129144	0.204916939433869
1831	Qtrt1	0.0439994034189857	0.663413677657014	1.17397309400381	0.152854261310215	2.54674945447642	0.204916939433869
1832	Rita1	0.0439419525767674	-13.1689583429667	585.517850282503	-611.855766968437	-0.0431121643140627	0.204916939433869
1833	Tpbgl	0.0439638454702053	-0.753165354941397	-0.0378215351842018	-1.46850917469859	-2.06359086262815	0.204916939433869
1834	Ech1	0.044124165100086	-0.517388443059483	-0.0616073789201778	-0.973169507198788	-2.22488996186972	0.205271197728426
1835	Rps27rt	0.0443425718284461	-0.562505426529937	-0.0656670600425142	-1.05934379301736	-2.21901216063781	0.206174835335314
1836	Slc25a36	0.0444550084102279	-0.753010742820189	-0.0375242012261865	-1.46849728441419	-2.06275569154842	0.206585039082824
1837	AI467606	0.0445094386113534	-0.746000100133992	-0.0310019424857363	-1.46099825778225	-2.04494698774482	0.206725383904228
1838	Wdfy2	0.0445701454944498	-1.38655466499216	0.0109478833532315	-2.78405721333754	-1.94460983931529	0.206894712382288
1839	Kdm3b	0.0446526113633085	-0.30055796973033	0.345459008051508	-0.946574947512169	-0.91186890778103	0.207164807042821
1840	Zbtb34	0.0447274142229015	-13.1659963523984	587.08161759457	-613.413610299367	-0.0429903894188015	0.207399075081411
1841	Wipi2	0.044821115572058	-1.38537960692204	0.0137951195166128	-2.7845543333607	-1.94063978084763	0.207720672493644
1842	Pot1a	0.0449999854074083	-1.79037340312176	0.179063599034488	-3.75981040527802	-1.78176168374776	0.208210344629071
1843	Tbc1d4	0.0449775634419027	-13.1602955835178	585.895604175932	-612.216195342968	-0.0430572595645145	0.208210344629071
1844	Ypel5	0.0449547620356507	-0.784352761706187	0.109882009260229	-1.6785875326726	-1.71912702796969	0.208210344629071
1845	Abtb1	0.0450690620529468	-0.956049068285394	-0.0623137839258511	-1.84978435264494	-2.09661828741073	0.208304028946772
1846	Ttc30a1	0.0450529803620704	1.14196910823899	1.92808562064987	0.355852595828102	2.84718395844594	0.208304028946772
1847	Idi1	0.0451001768853159	-13.1492240120358	582.548657590861	-608.847105614932	-0.0432635506758769	0.208334980609375
1848	Hlf	0.0451819124906852	-14.1560099998407	972.230886091073	-1000.54290609075	-0.0281281816236937	0.208573902600169
1849	Ndufaf4	0.0452007906596007	0.667710324238263	1.15657224714888	0.178848401327645	2.67700985959553	0.208573902600169
1850	Brix1	0.0453674517880297	0.450398615081371	0.949418993438281	-0.0486217632755389	1.76899602207194	0.209116746977563
1851	Lamtor3	0.0453496280117245	0.231193879232187	0.656686914374865	-0.194299155910491	1.06495674268615	0.209116746977563
1852	9130019O22Rik	0.0454759746002195	-13.1526161737333	584.754817512336	-611.060049859803	-0.043114790936905	0.209503787953063
1853	Fam103a1	0.0456091222416322	-0.569213997846077	-0.0856604419707175	-1.05276755372144	-2.30716726558813	0.210003794368919
1854	Ten1	0.0457677686035183	0.18711283727125	0.785088331814106	-0.410862657271606	0.613293396541471	0.210620605029783
1855	Cep57l1	0.0460573661246782	-13.1519781632313	586.799923363151	-613.103879689613	-0.0429657835233266	0.211839055404719
1856	Ptms	0.0460861711367204	0.405346068704603	0.750404323208089	0.0602878142011159	2.30240455217944	0.211857334126346
1857	Clpp	0.046180507191186	0.605480475832942	1.07392934164325	0.137031610022638	2.53329661482262	0.212176676012493
1858	Irs2	0.046354628100899	-13.151557617427	587.452052685255	-613.755167920109	-0.0429177894181655	0.212633165030575
1859	Nfya	0.0463337798355862	0.0735286535656953	0.694386322084565	-0.547329014953174	0.232120049615052	0.212633165030575
1860	Spcs3	0.0463387185964619	0.284814686782691	0.636992632645362	-0.0673632590799806	1.58506952215516	0.212633165030575
1861	Isg15	0.046509496650074	1.12582889657878	1.90532889494893	0.346328898208625	2.83076856274868	0.213228922847088
1862	Sgk3	0.0466281082852998	-0.746732191267763	-0.0696801953251838	-1.42378418721034	-2.16167769942682	0.213657905419
1863	Ywhae	0.0466931933954648	-0.402219225274459	-0.0830774673997725	-0.721360983149146	-2.47017250477478	0.213841291492274
1864	Ddx21	0.046770622713054	0.612281669462188	1.09334609331192	0.131217245612458	2.49457237127725	0.214080983362541
1865	Btbd6	0.0468001117044733	-1.78591017046887	0.183547092236138	-3.75536743317388	-1.7773016353425	0.214089710387856
1866	Thoc1	0.0468227144378504	0.651031503321217	1.17707623474342	0.124986771899015	2.42564600135961	0.214089710387856
1867	Psmb5	0.0469283060044975	0.199041653918973	0.605076063239143	-0.206992755401197	0.960791657430333	0.214457582662224
1868	Pgam1	0.0470270774540081	0.484788746838445	0.856635369385328	0.112942124291562	2.55526990511756	0.214793910512632
1869	Casp8ap2	0.0472706260047692	-1.77992451824326	0.190180993416187	-3.75003002990271	-1.77076198726946	0.215682735007139
1870	Snx3	0.0472722356379923	-0.0955118602047601	0.264776700737372	-0.455800421146892	-0.519582985394369	0.215682735007139
1871	Fyn	0.0473015514843264	0.643198831604998	1.55605706369059	-0.269659400480591	1.38098830742191	0.215701142311209
1872	Mttp	0.0474069219247897	-0.765487223614494	0.232368653530003	-1.76334310075899	-1.50355118737524	0.216066163387984
1873	Letm2	0.0475553225378937	-0.912725346381739	0.0841963121564248	-1.9096470049199	-1.79443268321427	0.216440281810693
1874	Npepps	0.0475208432322585	0.544186347414093	1.03149153655957	0.0568811582686114	2.18874263104061	0.216440281810693
1875	Timm10b	0.0475651111574132	-0.419032555638982	0.0361774747481087	-0.874242586026073	-1.80419732118774	0.216440281810693
1876	Cenpl	0.0476702762755387	-13.1371777351831	586.344816807953	-612.619172278319	-0.0429510735165333	0.216536868618761
1877	Cycs	0.0476141924419431	0.365746920170178	0.714961426725106	0.0165324136152507	2.05275204074961	0.216536868618761
1878	Ddx23	0.0476878546805733	-1.77140524691264	0.197697482827209	-3.74050797665249	-1.7631840297295	0.216536868618761
1879	Nsmf	0.0476623146647126	-0.0245418867068458	1.38617305601971	-1.4352568294334	-0.0340970472497529	0.216536868618761
1880	Fam126b	0.0477532550545783	-1.78145245004634	0.189820114145883	-3.75272501423857	-1.77123280954921	0.216718495811522
1881	Chmp2a	0.0478776147835335	-0.35617364417335	0.0637275230140356	-0.776074811360735	-1.66250434476792	0.21716736275019
1882	Slc2a8	0.0480131608657362	-0.836306889622799	-0.0160561959098297	-1.65655758333577	-1.99832977435674	0.217666465731382
1883	Kat7	0.0480968169777784	0.062154538233901	0.829858385392102	-0.7055493089243	0.158681836576833	0.217750353999146
1884	Rps26	0.0480982853632893	0.344481268330975	0.666073441687175	0.0228890949747752	2.09946303179947	0.217750353999146
1885	Sla	0.0481082298744011	-0.537291708434439	-0.0827621518783627	-0.991821264990515	-2.31684030781742	0.217750353999146
1886	Rell1	0.0482878675392586	0.868533850531266	1.64706702375478	0.0900006773077479	2.18654146662347	0.218447553470283
1887	Zc3h12a	0.0483577603931407	1.0528976796586	1.78457071400678	0.321224645310422	2.82044223944248	0.218647806928604
1888	P2rx7	0.0484347488549132	-0.471931862254337	0.100384697376376	-1.04424842188505	-1.61618502489646	0.218833767292349
1889	Txn2	0.0484501859370896	0.408859123027591	0.813146076357161	0.00457216969802221	1.9821296464926	0.218833767292349
1890	Psmb6	0.0486331784034424	0.263745231208291	0.587526285995208	-0.060035823578627	1.59654540196194	0.219544062506968
1891	Gatsl2	0.048676063058025	-13.126791706638	586.028241389213	-612.28182480249	-0.0429405371838939	0.219621454262861
1892	AC146911.1	0.0487914613683989	0.491442067461433	0.879274915875209	0.103609219047657	2.48356671347413	0.220025765536564
1893	Nrm	0.048826059359943	-0.869490943930343	-0.0492878201150527	-1.68969406774563	-2.07774255608783	0.220061464537801
1894	Ubash3b	0.048850962709165	-0.601499191690066	-0.0810112972773745	-1.12198708610276	-2.26502242434044	0.220061464537801
1895	D8Ertd738e	0.0488962419836832	-0.430115698043722	-0.0636285541054941	-0.79660284198195	-2.30024788398332	0.220149201374557
1896	Pfdn6	0.0492666673834952	-0.431907779717708	0.331328068533732	-1.19514362796915	-1.10912464977731	0.221466388891455
1897	Senp2	0.0492418142917536	-0.569632752206164	-0.0167587665675014	-1.12250673784483	-2.01937459120782	0.221466388891455
1898	Tmx2	0.0492183006765532	-0.239256274304267	0.214913104769846	-0.693425653378379	-1.03250835991538	0.221466388891455
1899	Eipr1	0.0493830586242496	0.331204858120435	1.15920630245851	-0.496796586217636	0.783995725924972	0.221666761838268
1900	N4bp2	0.0493744282325776	-13.1158716348234	584.57965226354	-610.811395533186	-0.0430095843155014	0.221666761838268
1901	Sf1	0.0493891835741383	0.296693627069587	0.753489107009368	-0.160101852870195	1.27301790196262	0.221666761838268
1902	Fchsd2	0.0496540066154278	-0.603758347370176	-0.0682579769396515	-1.1392587178007	-2.20979233919035	0.222738162167629
1903	Gm37306	0.0497654873066786	-14.1226545569006	976.690423202	-1004.9357323158	-0.0279365451657484	0.223120934156901
1904	Pcnp	0.049848955493189	-0.0521844078615742	0.403084933927217	-0.507453749650365	-0.224657253575146	0.223377777451622
1905	Fgl2	0.0499131892265552	0.865295085082193	1.70167552746487	0.0289146426995107	2.02772221446164	0.223498959153923
1906	Rnf114	0.0499283891405741	-0.600395919526109	0.0789391837786397	-1.27973102283086	-1.73221488630787	0.223498959153923
1907	Tspan18	0.0500220429478866	-1.77311583725395	0.197664021145326	-3.74389569565323	-1.76338476701199	0.223800771070461
1908	Cactin	0.0501082033039816	-1.77278464457307	0.197946617321366	-3.74351590646751	-1.76309886735586	0.223951383231834
1909	Wdr1	0.0500822218809795	0.31495732963592	0.659840608881813	-0.0299259496099723	1.78989548030014	0.223951383231834
1910	Il13ra1	0.0501396909119387	-0.568443515309004	-0.0740827557746984	-1.06280427484331	-2.25367567260095	0.223974786838043
1911	Nsd3	0.0505111402356691	0.4386092919676	0.822440073290071	0.0547785106451299	2.23968075874269	0.225399731396756
1912	Qrich1	0.0505115197410452	0.00622647844235028	0.529325185323181	-0.516872228438481	0.0233295807024462	0.225399731396756
1913	Cxxc1	0.050592340766268	-0.209331888300865	0.437793293627801	-0.85645707022953	-0.634008648315409	0.2254019561996
1914	Ndrg3	0.0505951410513094	-0.925098875106427	-0.0288271928543388	-1.82137055735852	-2.02300319562829	0.2254019561996
1915	Prpsap2	0.0506176919923153	-0.58123686384037	-0.00807918678438313	-1.15439454089636	-1.98759148698074	0.2254019561996
1916	Tsr2	0.0505753404637908	-13.1033842671858	584.056162219121	-610.262930753492	-0.0430072019954918	0.2254019561996
1917	Ano10	0.0507485920893716	-0.00930805134528214	0.994412342902044	-1.01302844559261	-0.0181758241713152	0.22567514473695
1918	Fam111a	0.0507583922585804	-0.445423575109253	0.232156484825218	-1.12300363504372	-1.2884295402135	0.22567514473695
1919	Sesn1	0.0507570043517898	-0.667372741667006	-0.0748337224977733	-1.25991176083624	-2.20749435162093	0.22567514473695
1920	Lpgat1	0.0508497182530128	0.735932195091218	1.36011550372902	0.111748886453417	2.31086057169671	0.225897751679663
1921	Parvg	0.0508878901463094	-0.549166074485338	-0.0516488615707081	-1.04668328739997	-2.16343414776927	0.225897751679663
1922	Zbtb11	0.0508686726444864	0.858558444536362	1.48354253087008	0.233574358202649	2.6924583628766	0.225897751679663
1923	Snx16	0.050970032458565	0.885231396094763	1.5734885775412	0.196974214648329	2.52089146484973	0.226144730596192
1924	Parn	0.0510781139819095	-0.652320718682832	0.346380745040926	-1.65102218240659	-1.28018748487714	0.226506480506056
1925	Gm47754	0.0511974132981078	-13.1010087886909	585.040791807412	-611.242809384794	-0.0429287927400941	0.22682676850691
1926	H3f3a	0.0512035110342603	-0.410288354305259	-0.0446342197743252	-0.775942488836193	-2.19921046085283	0.22682676850691
1927	Ppp5c	0.0512458101370677	-0.693099061420138	-0.0765037093264661	-1.30969441351381	-2.20314537482211	0.226896342547723
1928	Lsg1	0.0513378166232338	0.427403859051369	1.04943741844071	-0.194629700337976	1.3467057491504	0.227185815056759
1929	Letm1	0.0515289356458553	0.280399083637004	0.779220478277979	-0.218422311003971	1.10174124672843	0.227913363883068
1930	D830030K20Rik	0.0515932047201649	-14.1037152414106	975.483472597472	-1003.69090308029	-0.0279336416852175	0.228079389985724
1931	Tmem5	0.0517380282363578	0.587976121462403	1.0764307136464	0.0995215292784068	2.35930225711084	0.228601168779184
1932	Sfxn1	0.0519920470801902	0.141998487153604	0.791036949895606	-0.507039975588398	0.428806514030692	0.229604630273386
1933	Nfam1	0.0521615493847071	-0.483366673633002	-0.0603623758340857	-0.906370971431918	-2.23964928152566	0.230114963469659
1934	Ube2j2	0.0521451935389419	0.507210503577016	0.896761533997845	0.117659473156186	2.55194888977046	0.230114963469659
1935	Daglb	0.0523149565991359	0.387554757719415	0.702863059586211	0.07224645585262	2.40904969095326	0.230553310797432
1936	Hagh	0.0522979996850269	-0.713427222351706	-0.0345495238261042	-1.39230492087731	-2.0597107025855	0.230553310797432
1937	Gng2	0.0523765351914199	-0.507894411108541	0.0286536313914464	-1.04444245360853	-1.85529472642134	0.230705523104385
1938	Casp3	0.0524263286451927	-1.13908018772403	0.00840087241850629	-2.28656124786656	-1.94561480880992	0.230805694530849
1939	Yipf6	0.0525077005445605	0.593041765398968	1.10548696338902	0.0805965674089141	2.26822400925804	0.231044714309536
1940	Usp19	0.0525636726457207	-1.02714174634442	-0.0304852971129153	-2.02379819557593	-2.01991451658687	0.231171780934685
1941	Malat1	0.0528063986816413	17.3901204098244	42968.5357504292	-42933.7555096095	0.000793552981884811	0.232000099666201
1942	Tbc1d24	0.0528056986563463	0.522641871728967	1.42780423605849	-0.382520492600561	1.13168563538337	0.232000099666201
1943	S1pr2	0.0530048477892936	-13.0860852967559	585.251605712187	-611.423776305699	-0.0428658536235807	0.232752115974397
1944	Irgm2	0.0530507901386723	-1.15347576061641	-0.00652952876535484	-2.30042199246747	-1.97112199775874	0.232834023386395
1945	Chtf8	0.0531480431280885	0.424435205591158	0.818459787196407	0.0304106239859095	2.11123304373669	0.23313406335152
1946	Dbndd2	0.0531738030100866	1.21322552890413	2.05468989591572	0.371761161892537	2.82588120780627	0.23313406335152
1947	Mbd3	0.0533479426343671	0.392741077590032	0.755194289186145	0.0302878659939184	2.1237454730672	0.233155187743701
1948	Pknox1	0.0532545183988996	-0.830149725016024	-0.0109463798115788	-1.64935307022047	-1.98615346523173	0.233155187743701
1949	Ppard	0.0533870437758143	-0.423190548487995	0.474361341668799	-1.32074243864479	-0.924111734074034	0.233155187743701
1950	Ralb	0.0533538845775856	-0.326560986924415	0.0656651742038726	-0.718787148052702	-1.63183345875383	0.233155187743701
1951	Rsl24d1	0.0533972382619774	0.427830702510966	0.861483498940012	-0.00582209391807925	1.93365008898119	0.233155187743701
1952	Sirt4	0.0532122180187612	0.0814770175581201	1.09003905836738	-0.927085023251139	0.158336337795856	0.233155187743701
1953	Xrcc6	0.0533704514448995	-0.255776529018518	0.747760154750228	-1.25931321278727	-0.499546048565258	0.233155187743701
1954	Zfp677	0.0533526550632303	-13.0882272932001	587.062115277466	-613.238569863866	-0.0427433799442108	0.233155187743701
1955	Klc4	0.053447212476613	-0.375305010646526	0.523934476810491	-1.27454449810354	-0.818007120844738	0.233193633680297
1956	Tmem243	0.0534607064555393	-0.372913956989805	0.00307241122902291	-0.748900325208633	-1.94394793751391	0.233193633680297
1957	Flot2	0.0536089882869969	-0.170969196359239	1.23713998770849	-1.57907838042697	-0.237974065591882	0.233720944335543
1958	Vamp4	0.0536857106944267	-0.2526785600557	0.202736536812829	-0.70809365692423	-1.08744940775993	0.233935895630669
1959	Tmem131l	0.0537487197045798	-1.34827019773109	0.0507020558892619	-2.74724245135144	-1.88893026444452	0.234057275239356
1960	Zbtb14	0.0537684317239965	-1.35635184148657	0.0408563301691749	-2.75356001314232	-1.90265188366881	0.234057275239356
1961	Ncor1	0.0539186802417425	-0.451123036127431	-0.0690899105333631	-0.833156161721499	-2.31441946828879	0.234591626630569
1962	Ccdc115	0.0541044528274161	0.20690094448826	0.654515555656627	-0.240713666680106	0.905954339841196	0.235279914130232
1963	Ano7	0.0541722836901659	-13.0752875378887	585.623865455639	-611.774440531417	-0.0428046248831829	0.235454877455168
1964	Pex19	0.0543563775924902	-0.717089911667957	-0.0012533430084124	-1.4329264803275	-1.96339564375434	0.236134731985299
1965	Fbxw5	0.0543970308892658	-0.936119277328327	-0.0421677600923889	-1.83007079456426	-2.05241563263989	0.236191077632171
1966	Ncbp3	0.0544366988613162	-0.860311912237494	-0.0407527870357095	-1.67987103743928	-2.0574236947714	0.236243089870168
1967	Grap	0.0544961722922567	-0.392523667141111	0.0931095094846102	-0.878156843766832	-1.5841838813848	0.236339631153975
1968	Mtfmt	0.0545143453013388	-0.173735996106966	0.978746015597001	-1.32621800781093	-0.295463436070801	0.236339631153975
1969	Rrp15	0.0546730318303006	0.821372685965438	1.45030625170503	0.192439120225846	2.55966761844564	0.236907215630332
1970	Ggta1	0.0548008973928334	-0.791363893602969	-0.0297845972963765	-1.55294318990956	-2.03661619695974	0.237340739368353
1971	Ddx60	0.0549324428550297	-13.0720874241905	585.857320153615	-612.001495001996	-0.0427776967201998	0.237669169593871
1972	Serpinb9	0.0549221796673252	0.718207268507154	1.55279933391089	-0.116384796896582	1.68664481494675	0.237669169593871
1973	Trim12a	0.0549962697709457	-0.655433521258406	-0.0107533459784778	-1.30011369653833	-1.99265642900985	0.237824720570557
1974	Iqcb1	0.0553046084010035	-13.0652882031983	585.137119313027	-611.267695719423	-0.0428074076669611	0.239036939654186
1975	Znrd1as	0.0554881665255344	-13.0707923811195	586.967746882616	-613.109331644855	-0.0426943948430863	0.239708879390309
1976	Nup62	0.0556707085970331	0.724388080697127	1.44976049836672	-0.000984336972468025	1.9573042955752	0.240375751897716
1977	Vcpkmt	0.055881795641548	0.746033428753962	1.7607183782469	-0.268651520738977	1.44103709466804	0.241165139308896
1978	Cep68	0.0559655160082168	-1.01129230589847	-0.0146742763420163	-2.00791033545493	-1.9888226367785	0.241404339020276
1979	Nxf1	0.0562310756251779	-0.534358203523147	-0.0613688630883421	-1.00734754395795	-2.21426307998003	0.242427254792328
1980	Foxp1	0.0564381791869779	-0.721624177301715	-0.00678776202466302	-1.43646059257877	-1.97857491260646	0.24319724486025
1981	Cenpc1	0.0565597117205638	0.972721347945778	1.70926497476788	0.236177721123674	2.58843976044267	0.243352224104816
1982	Ikbkb	0.0565124027669081	0.338071571669434	0.725501848800257	-0.049358705461389	1.71026412694432	0.243352224104816
1983	Swt1	0.056557956173489	-0.922331261305705	-0.0276293940968533	-1.81703312851456	-2.02048986397454	0.243352224104816
1984	Tmem37	0.0566628132656183	-0.435909152379562	-0.0609371784270217	-0.810881126332102	-2.2784802559763	0.243672944950734
1985	Tmem9	0.0567047063555211	-0.590954863911723	0.306518781314736	-1.48842850913818	-1.29056742325117	0.243730254219298
1986	Gm6277	0.0567610313964681	-1.32639754773273	0.0734882959518388	-2.72628339141731	-1.857073871035	0.243849506482712
1987	Gm16287	0.0568668933646516	-13.0536679879195	585.673281015266	-611.780616991105	-0.0427318649428783	0.244093985556785
1988	Sgsh	0.0568751574410324	-13.0615280587958	588.323373145254	-614.446429262845	-0.0425686187449078	0.244093985556785
1989	Rpl6	0.0569248757169799	0.401455439338482	0.735819970544784	0.0670909081321792	2.35323465578845	0.24418453474976
1990	Gnai3	0.0569858692985169	0.466411141237609	0.894753254712471	0.0380690277627475	2.13415634385804	0.244323335102988
1991	Gm13830	0.0570463844126002	-13.0416257914861	582.179562476631	-608.262814059603	-0.0429438960759027	0.244459945659621
1992	Tma16	0.0572593420686036	0.875998871059476	1.53057348503943	0.221424257079525	2.622964901335	0.245196941290095
1993	Tuba1b	0.0572758443496437	-0.256279079762257	0.0605123145055884	-0.573070474030102	-1.58557895010368	0.245196941290095
1994	Rhobtb1	0.057318182316047	-0.912142270210555	-0.0180385797011949	-1.80624596071991	-1.9995063406693	0.245255131153718
1995	2810004N23Rik	0.0574787307166554	0.317090281623704	0.80334552961419	-0.169164966366782	1.27810555135085	0.245818812267922
1996	Cd37	0.057536017191063	-0.278071437870163	0.0359253562958285	-0.592068232036155	-1.73571836872536	0.24582885825032
1997	Ugdh	0.0575387048670755	-1.15027848965631	-0.00303853910643492	-2.29751844020619	-1.96515507574236	0.24582885825032
1998	Erp29	0.057790550727989	0.0480363171997831	0.365200377592212	-0.269127743192646	0.29684779399351	0.246781270676277
1999	Aamdc	0.0578747900292756	-1.13291229255615	0.0145582934667898	-2.28038287857909	-1.93509735072927	0.246967341311027
[truncated: 6,533 more rows]
