# Supplementary material for: Dissection of artifactual and confounding glial signatures by single-cell sequencing of mouse and human brain
Source: Nat Neurosci. 2022 Mar 8;25(3):306–16. doi: 10.1038/s41593-022-01022-8 (PMC11645269; doi:10.1038/s41593-022-01022-8)
Supplement: Supplementary file 17 — Microglia homeostatic versus Ifn-responsive MAST summary results. [file 41593_2022_1022_MOESM17_ESM.csv]

	gene	Pr(>Chisq)	coef	ci.hi	ci.lo	z	fdr
1	Ifit3	4.77930467985196e-236	5.49324550709241	5.82141785914263	5.1650731550422	32.8076490443967	4.07770275284969e-232
2	Rtp4	3.46479461671088e-213	4.25818393495995	4.5237196352072	3.99264823471271	31.4303769485515	1.47808138348886e-209
3	Ifitm3	2.69834149688622e-162	4.08616722990222	4.35388269944454	3.8184517603599	29.9151207776964	7.6740832171444e-159
4	Isg15	1.31827188899369e-148	4.17817937871887	4.45784976014774	3.89850899729001	29.2811883096023	2.81187393922354e-145
5	Irf7	4.82588176895334e-143	4.87666229607962	5.21959814438307	4.53372644777617	27.8713424460159	8.23488465054199e-140
6	Ccl12	1.048652133656e-128	2.23831863547205	2.48430773364176	1.99232953730234	17.834220882518	1.49118333405883e-125
7	Usp18	1.05680333097934e-120	4.46832137396534	4.79782704024433	4.13881570768635	26.5784472334613	1.28809228855939e-117
8	Stat1	2.99321917540061e-116	2.79597289807867	3.04112765255464	2.5508181436027	22.3532527186676	3.19226825056475e-113
9	Ifi204	6.82944132138059e-105	4.32490846135713	4.66450860381617	3.98530831889809	24.9607222167609	6.4743103726688e-102
10	Bst2	1.09947997538409e-103	1.93156480400964	2.17473653239936	1.68839307561992	15.5684111583758	9.38076314997702e-101
11	Lgals3bp	1.02099377444883e-91	2.18263423869717	2.4260606813468	1.93920779604754	17.5736228681931	7.91919898508859e-89
12	Slfn2	4.52302103912696e-82	2.52814898674607	2.77856069841708	2.27773727507505	19.787736478091	3.21586795881927e-79
13	Phf11b	6.64337026676847e-75	3.03873373415968	3.32127294682129	2.75619452149808	21.0795826230787	4.36009500892835e-72
14	Ifi27l2a	8.47130249249449e-74	3.38881673669051	3.68795044058189	3.08968303279914	22.2039799183976	5.16265377614021e-71
15	Sp100	9.95631364637605e-74	3.22481445248857	3.51300788330252	2.93662102167462	21.931520666001	5.6631512020587e-71
16	Ly6e	5.80217193647348e-71	1.65346782827714	2.09261009651239	1.2143255600419	7.37969816943883	3.09400818512449e-68
17	Slfn5	2.03204906366383e-67	4.04188631823309	4.42149648334283	3.66227615312336	20.8686498451693	1.01984956536352e-64
18	Fgl2	1.19961513834212e-55	2.9930868938111	3.32155282713678	2.66462096048541	17.8598202104931	5.68617575574164e-53
19	Tor3a	1.72186550096367e-55	1.63354304816155	1.88844438440271	1.37864171192039	12.5604894380129	7.73208234432737e-53
20	Xaf1	4.50911877083985e-50	2.38754314831068	2.66041469955734	2.11467159706403	17.1490892357424	1.92359006764028e-47
21	Ifi209	5.5695785049402e-48	3.52967106077132	3.90739982159575	3.15194229994688	18.3148038324793	2.26284018114999e-45
22	Phf11d	2.87640857100537e-41	2.21870858726976	2.52530302229539	1.91211415224414	14.1835220292729	1.11552354217354e-38
23	Irgm1	1.67879303731536e-39	1.7035394167505	1.97602599350437	1.43105283999662	12.2533592034194	6.22759225842376e-37
24	Fcgr1	9.45238268708796e-38	1.13567433933616	1.38853029731139	0.882818381360922	8.80295968142939	3.36032204525977e-35
25	Parp14	6.81312264072289e-37	1.9526589211615	2.25470972897619	1.65060811334681	12.6705211856785	2.32518249482591e-34
26	Ube2l6	1.29078517148001e-36	1.86293956968501	2.16002494195899	1.56585419741102	12.2903878908915	4.23576118579516e-34
27	Trim30a	5.01678680641366e-36	1.78916929240208	2.05762550394918	1.52071308085499	13.062492967267	1.58530463082672e-33
28	Herc6	7.68328696369269e-36	1.99767390666794	2.30072493961761	1.69462287371827	12.919833573294	2.3412072990795e-33
29	B2m	1.17085631823302e-35	0.897864684281034	1.56997920402165	0.22575016454042	2.61827767812604	3.44474003695315e-33
30	Ifi35	5.42821397933228e-34	1.39032730616861	1.6447979162697	1.13585669606752	10.7084721718181	1.5437840557221e-31
31	P2ry12	7.98539262674836e-34	-2.38369271465925	-1.56693149381773	-3.20045393550076	-5.72009511681895	2.19778612552958e-31
32	Ccl2	4.98756973399632e-33	3.26620875710232	3.67642958230964	2.855987931895	15.6053791922303	1.32981078032677e-30
33	Igtp	2.65726151137618e-32	1.71252045816581	1.97821703452543	1.4468238818062	12.63274998414	6.87022885304897e-30
34	H2-D1	2.75208582010475e-32	0.939873924656829	1.23701079349123	0.642737055822431	6.19956402435659	6.9061165344511e-30
35	Gbp2	1.14085880665062e-30	2.70984650742869	3.09814511451892	2.32154790033846	13.6781370347737	2.78108781095518e-28
36	Gm4951	4.04970996239157e-29	2.7194945249676	3.09637746585783	2.34261158407738	14.1426176321491	9.59781261086802e-27
37	Oas1a	2.45616691199286e-28	3.08935430448347	3.507988419281	2.67072018968595	14.4637595414314	5.6637881332765e-26
38	H2-K1	1.02611334037664e-27	0.9521254918212	1.19172507879127	0.712525904851128	7.78854294504745	2.30389447897197e-25
39	Stat2	8.52385394146118e-25	2.00831951058338	2.32590764949394	1.69073137167282	12.394146468112	1.86475696996274e-22
40	Fcrls	1.94568501046799e-23	-1.1871170432689	-0.899665248720874	-1.47456883781692	-8.09424986857057	4.15014612732822e-21
41	Dhx58	9.08850751540001e-23	2.19122471412286	2.55961435769656	1.82283507054915	11.6580951626444	1.89129624686324e-20
42	Ms4a4c	7.72478651968035e-22	2.97108357092733	3.45462068044101	2.48754646141366	12.0429573646023	1.56923520442649e-19
43	Lgals9	2.83363376995255e-21	1.0226121338795	1.26372097046439	0.781503297294609	8.31277269197806	5.622456587264e-19
44	Rnf213	7.18685865831106e-21	2.49752576270183	2.90575416356968	2.08929736183397	11.9909847892749	1.39359722892523e-18
45	Calm2	8.65183886254001e-21	-0.961454775211061	-0.607590034018087	-1.31531951640404	-5.32524581518026	1.64038864833759e-18
46	Tspo	7.92053324929177e-20	0.853082011029074	1.13573909560001	0.57042492645814	5.91533030213643	1.4690867322382e-17
47	Trim12a	1.23869579631631e-19	1.28137660961818	1.54737708651914	1.01537613271721	9.44153196544353	2.24862819875973e-17
48	Shisa5	2.68181045169101e-18	0.774968572512686	1.0163179962144	0.533619148810974	6.29340840338003	4.76691807788076e-16
49	Slfn8	2.24764806689441e-16	1.576745660457	1.89151123039285	1.26198009052115	9.81798837752593	3.913659858519e-14
50	Fcgr4	6.82636778481536e-16	1.74037204247742	2.11068199345952	1.37006209149532	9.21138228640534	1.16485139880089e-13
51	Ddx60	8.19267489506582e-16	2.33389084894991	2.77004973782295	1.89773196007687	10.4877881076979	1.37058631773925e-13
52	Tap1	3.98818703293204e-15	1.42901592710019	1.774727717142	1.08330413705838	8.10160321726875	6.54369457018772e-13
53	H2-T23	4.93356840489832e-15	0.94909841725411	1.21073739886555	0.687459435642673	7.10979191305913	7.9421142699231e-13
54	Ifih1	9.73416371788732e-15	1.88121856620363	2.26467196569401	1.49776516671326	9.61556382524584	1.5379978674262e-12
55	Axl	1.28542973574185e-14	2.33802112005463	2.84406584794338	1.83197639216588	9.05539952865293	1.99405209188172e-12
56	Dopey2	3.46020610426905e-14	1.21488629957466	1.56001022309505	0.869762376054277	6.8993576805371	5.27187115743277e-12
57	Epsti1	3.73403244318832e-14	1.3641642471905	1.67766611803865	1.05066237634235	8.52853855786278	5.58925698338294e-12
58	Parp12	4.93639820088619e-14	1.05436484443223	1.40539076207414	0.703338926790315	5.88707846854893	7.26161197413121e-12
59	Cd52	3.85177918388295e-13	0.748132916235169	0.995351777765775	0.500914054704563	5.93123664752546	5.57006440625243e-11
60	Ctss	4.00038481111634e-13	-2.10952342425043	-0.00681294941831334	-4.21223389908255	-1.96631442396013	5.68854720140743e-11
61	Fscn1	6.76962443556978e-13	-0.770908797583812	-0.527978756537606	-1.01383883863002	-6.21970618422595	9.46859601381662e-11
62	Capza2	2.8602995701808e-12	0.378145708669313	0.734283558562465	0.0220078587761607	2.08108172193039	3.93614127948106e-10
63	Ddx58	4.14513775567931e-12	1.56624110559087	1.95438987558987	1.17809233559186	7.90876178242733	5.61370084626284e-10
64	Sdc3	6.68632368216264e-12	1.85539871442476	2.27245258022851	1.43834484862101	8.71953230843732	8.91370525878306e-10
65	Sp110	6.89447047829055e-12	1.01887322357062	1.35277751432013	0.68496893282111	5.9806204302679	9.04978801858077e-10
66	Samhd1	1.1275789384697e-11	1.01453621619484	1.29789984039685	0.731172591992818	7.01732429613406	1.45765204591265e-09
67	Nampt	1.47069908704103e-11	1.09840143735543	1.46263579223085	0.73416708248	5.9105551932902	1.87283650904987e-09
68	Cd47	1.63539508063422e-11	0.605657016801239	0.846477362060025	0.364836671542453	4.92925935571919	2.05193982764282e-09
69	Parp9	2.29141771214074e-11	1.37371941000804	1.73174704594258	1.0156917740735	7.52020318613513	2.83338781449055e-09
70	Adar	2.67565823503317e-11	1.76924059080434	2.17835104376256	1.36013013784612	8.47606755801234	3.26124515161472e-09
71	Trafd1	3.98890702439906e-11	0.910440958081086	1.23630775859733	0.584574157564845	5.47595362602804	4.793430243968e-09
72	Selenop	7.50348603265551e-11	-0.65936474448413	-0.0677536845465092	-1.25097580442175	-2.18442696456792	8.89163094869678e-09
73	Slf1	9.85914754157593e-11	-1.4630210250761	0.505306121774452	-3.43134817192665	-1.45680484179785	1.15230475102364e-08
74	Zufsp	3.34831575113683e-10	1.1498495698882	1.45824734315207	0.841451796624334	7.30765245406456	3.86051756604046e-08
75	Csf1	4.21445157777732e-10	1.90241608862742	2.39709766077647	1.40773451647838	7.5375094348489	4.79436011487948e-08
76	Cst3	5.28973928736652e-10	NA	NA	NA	NA	5.9384283683962e-08
77	Znfx1	6.79851456533518e-10	1.16768929168926	1.52821339734226	0.807165186036256	6.34806083964549	7.53310730797918e-08
78	Ltc4s	9.32006452846109e-10	-0.740641798295622	-0.499527302070749	-0.981756294520495	-6.02050591247134	1.01947167380551e-07
79	Trim30d	1.03822691806458e-09	1.43847840136764	1.815932521283	1.06102428145228	7.469426641446	1.12128507150974e-07
80	Gpr34	1.76658933454798e-09	-1.0035646457777	-0.66597445183749	-1.34115483971791	-5.82644459818152	1.88406752529542e-07
81	Psme2	3.22696964461981e-09	0.717818167504357	0.972707794149773	0.462928540858942	5.51963520160927	3.39907469233287e-07
82	Trim34a	3.45914520674549e-09	1.39914397977154	1.79723888904962	1.00104907049347	6.88848750794432	3.59919840292103e-07
83	Eif2ak2	4.35809634305189e-09	1.40353261924566	1.78997989430029	1.01708534419103	7.11836662442453	4.47991301191792e-07
84	Tor1aip1	4.55720344425281e-09	0.70836195009311	0.957748259933848	0.458975640252372	5.56712159174931	4.62881664123392e-07
85	Ctsd	5.32167339274312e-09	-2.32193713962056	-1.08790192372433	-3.5559723555168	-3.68783087338159	5.34170792786874e-07
86	Ms4a6c	1.16776251934506e-08	0.864052104744846	1.15579695469202	0.572307254797675	5.80476744104511	1.15852904826187e-06
87	Glul	1.61337482243496e-08	-0.815950153371948	-0.526385125290905	-1.10551518145299	-5.52288003971723	1.58221999827759e-06
88	Trim25	1.88406133074461e-08	1.5709328722285	2.15238246102024	0.989483283436761	5.29533756846587	1.8266830993083e-06
89	Cyb561d1	2.02971541652485e-08	0.0964604050860351	1.0937764736458	-0.900855663473731	0.189567706630652	1.94579010492023e-06
90	Selenow	2.37357804391212e-08	1.01897733880934	1.36756226263909	0.670392414979595	5.72933236236058	2.25015198562869e-06
91	Sass6	3.82648427840876e-08	1.46741297608245	1.88596575468073	1.04886019748418	6.87147889257902	3.5876443805916e-06
92	Angptl7	6.53680794361035e-08	-0.498123177199647	0.646908645552363	-1.64315499995166	-0.852643103690768	6.06217884509603e-06
93	B430306N03Rik	7.90036038837866e-08	1.89658681557875	2.42924634035412	1.36392729080338	6.97864523056346	7.24794353049965e-06
94	Hck	1.54963541249475e-07	0.719682959038546	0.963898786861903	0.475467131215188	5.77584463945156	1.40654141908566e-05
95	1600014C10Rik	1.57887719542938e-07	1.06405496354701	1.40602885887684	0.722081068217188	6.0984462106729	1.4179979190951e-05
96	Apobec3	1.77359219460783e-07	0.749590500909752	1.00491881103252	0.494262190786987	5.75404421166635	1.57628006295771e-05
97	Slc25a22	1.91001979178282e-07	1.65338959540638	2.15225852465502	1.15452066615775	6.49586267938258	1.68002977974134e-05
98	Cebpb	2.10217448327673e-07	0.613142127214738	0.858003173182902	0.368281081246574	4.90783040639877	1.81169219104213e-05
99	Fth1	2.08169010383849e-07	1.24944585004262	1.91987485632269	0.579016843762549	3.65268931352525	1.81169219104213e-05
100	Pml	2.34009874654307e-07	1.72511220461684	2.22609075951892	1.22413364971476	6.74910683751798	1.99657225055055e-05
101	Psmb8	2.61880178560834e-07	0.569149960656656	0.810214477785554	0.328085443527757	4.62744761433705	2.21223929057528e-05
102	Ccl4	3.40198194587882e-07	1.57405929052554	2.0927859223869	1.05533265866418	5.94744771034867	2.84565783943511e-05
103	Snx7	6.30779377106404e-07	-0.293797725551932	0.85368526050596	-1.44128071160982	-0.50182265690911	5.22505790822508e-05
104	Ctsc	6.37906403663786e-07	0.366792360195329	0.666135169417874	0.0674495509727849	2.40159373680771	5.23328599621099e-05
105	Sap30	7.14809434403439e-07	0.951213042028187	1.30519822704214	0.597227857014234	5.26672692227655	5.80833723269537e-05
106	Tgfb1	7.92938191213961e-07	-0.567804001726732	-0.307662765587227	-0.827945237866236	-4.27796611631889	6.38240438437502e-05
107	Cybb	1.46880258287253e-06	3.03167338363599	3.90899167537189	2.1543550919001	6.77287901185578	0.000117119847075406
108	Cdkn1a	1.93972735044799e-06	1.31289862053342	1.76271788002659	0.86307936104026	5.72059545537742	0.000153238460685391
109	Pim1	2.08730266121348e-06	1.33718318732029	1.77891958412249	0.895446790518094	5.93302002473167	0.000163384094545627
110	Gbp7	2.37568151927837e-06	0.562778776512814	0.876389389293947	0.249168163731681	3.51718369300986	0.000184266497477119
111	Tmem106a	3.93747884263454e-06	1.08829069346689	1.46625176228039	0.710329624653383	5.64346632472272	0.000302653779147368
112	Grn	4.00212083486857e-06	0.393014650414899	0.77933825078963	0.00669105004016818	1.99391018167832	0.000304875847884809
113	Psme1	4.25533179090183e-06	0.651221459954918	0.925289646676401	0.377153273233435	4.65712793133601	0.000321296379114817
114	Slc2a5	4.67671880721025e-06	-0.572120470043935	-0.328449510723144	-0.815791429364725	-4.6018430724361	0.00035001548125542
115	Klf2	4.77131217713377e-06	0.973321859147394	1.32563345211842	0.621010266176363	5.41474032462882	0.000350938237028494
116	Trim12c	4.74703370534191e-06	1.07222760361353	1.46615094454856	0.6783042626785	5.33486409138376	0.000350938237028494
117	Fbxl17	5.14137865060986e-06	-0.318659601758992	0.57295509699374	-1.21027430051172	-0.700483452829111	0.000374925150829088
118	Tmem119	6.28851353106244e-06	-0.4107770624312	0.350884789287733	-1.17243891415013	-1.05704158114698	0.000454691503788345
119	Nt5c3	6.84321798451046e-06	-0.450435839429624	0.257779654004978	-1.15865133286423	-1.24656694298887	0.000490641477679355
120	Ifngr1	8.25253385652533e-06	-0.683349193018079	-0.378549912805941	-0.988148473230218	-4.39416984924562	0.000586755157198951
121	Tdrd7	8.8424602169173e-06	1.17684907375294	1.59335910467005	0.760339042835834	5.5378781507765	0.000623503062568086
122	Tmem184b	8.99703937336721e-06	0.766604377674024	1.13251727292688	0.40069148242117	4.10621486732124	0.000629202786340729
123	Abi2	9.15039720373184e-06	-0.51544215880929	0.477548177549261	-1.50843249516784	-1.01737955586206	0.000634725113351545
124	Mgat1	9.27625992122492e-06	0.61206697319362	0.858090043086858	0.366043903300382	4.87608427984627	0.000638266529418476
125	Dck	9.78533183764178e-06	1.61498259990567	2.15764584405119	1.07231935576015	5.83291344240213	0.000667907609910078
126	Ecscr	1.14648983265142e-05	-0.649074570862888	-0.367365827394733	-0.930783314331043	-4.51587965112577	0.00077633740096682
127	Morc3	1.41959203645389e-05	0.559967475229928	0.854262873814432	0.265672076645423	3.72930086315753	0.000948165831589439
128	Parp10	1.42247100847923e-05	1.35872516283439	1.840865860784	0.876584464884781	5.52339264320317	0.000948165831589439
129	Fam46a	1.45755262070456e-05	0.597700869077922	0.876945672985159	0.318456065170685	4.1951440475511	0.000956602996911642
130	Tgfbr2	1.44850708368915e-05	-0.0400928227395158	0.298765947165107	-0.378951592644138	-0.231897461677374	0.000956602996911642
131	Hmox2	1.47700090078331e-05	0.543274272929638	0.795860783222386	0.29068776263689	4.21557749634046	0.000961967304235358
132	Pttg1	1.49568743087498e-05	0.627213587994105	0.916899939082806	0.337527236905405	4.24361050654464	0.000966757966683737
133	Eif2ak4	1.84941044002459e-05	-1.2729319266875	0.696027743525312	-3.24189159690032	-1.26711621818492	0.0011864037499466
134	Apobec1	1.98815334232313e-05	0.708988368746685	1.03660434188494	0.381372395608432	4.24152600036659	0.00126588987438067
135	9930111J21Rik2	2.47369578382015e-05	0.827596639028958	1.15002519686023	0.505168081197683	5.03075663375937	0.00156337573537433
136	Mtdh	2.61422130220176e-05	-0.567932052961961	-0.320750937237269	-0.815113168686653	-4.50328240572847	0.00164003942282246
137	Nf1	2.75726225294076e-05	-0.323235073161724	0.347125549444221	-0.993595695767669	-0.945057153677049	0.00171715047752486
138	Lmnb1	2.92762768948226e-05	-0.139358758126835	1.00990590976892	-1.28862342602259	-0.237663398596363	0.00181003764106251
139	Rbm26	3.04590980885904e-05	-0.733356846675969	-0.126770131156032	-1.33994356219591	-2.36957547952354	0.00186961888411405
140	Irf9	3.09496787805194e-05	0.804717357891999	1.12752153485256	0.48191318093144	4.8859870837274	0.00188616185253851
141	Ccrl2	3.28837979981353e-05	0.697466933758837	1.28788972838514	0.107044139132532	2.31530706980939	0.00198981960652547
142	Cyth4	4.7393230519222e-05	-0.456077542536563	-0.215180222301979	-0.696974862771147	-3.71069116359921	0.00284759889288734
143	Fkbp7	4.79525655850884e-05	0.0686724813141011	0.596168647651379	-0.458823685023177	0.25515937118409	0.00286105796903478
144	Rnf114	4.91293993963328e-05	0.641668683351281	0.984133159480212	0.29920420722235	3.67234442413311	0.00291091691423272
145	Gm11772	5.54271534643801e-05	1.35298601117269	1.89168211950288	0.814289902842504	4.92263413913431	0.00326141016109028
146	Jade1	5.63358451986728e-05	-0.548596903952928	0.444795751953866	-1.54198955985972	-1.08238184305522	0.00326977844377603
147	Smim3	5.62119200463546e-05	0.974661402432444	1.36184180158491	0.587481003279975	4.93387901368588	0.00326977844377603
148	Etnk1	5.70749568752903e-05	0.60950796838231	0.989839233583744	0.229176703180876	3.14098202178252	0.00329029413554039
149	Fam212a	6.0241139263398e-05	-0.650807070743222	-0.333353828449047	-0.968260313037398	-4.01809857200545	0.00344951275298867
150	H2-Q4	6.1793352468537e-05	1.33040130974357	1.83743881514316	0.823363804343981	5.14269383292926	0.00351480588841038
151	Psmb9	6.34882087404801e-05	0.71324800560782	1.02358914432814	0.402906866887502	4.50452817438486	0.00358729401969388
152	Ogfr	7.85235339660671e-05	0.901763688630357	1.28384875335129	0.51967862390942	4.62573524974698	0.00440764994604266
153	Scoc	8.24375683918346e-05	-0.458076904717322	-0.217063419216467	-0.699090390218177	-3.72516182457496	0.00459710675502701
154	Cd74	9.1444356387974e-05	0.655658133361191	1.00181681861528	0.309499448107103	3.71236193774952	0.00506625486170256
155	Atp6v0a2	9.3932803547824e-05	0.573000102727332	0.858641779031346	0.287358426423317	3.93170765210055	0.00517054632174216
156	Fktn	9.53828653026126e-05	-0.145615106960815	0.850383064560793	-1.14161327848242	-0.286547077503297	0.00521670901770443
157	Gm40841	9.87450396658814e-05	-1.62398721310253	0.343636883403398	-3.59161130960846	-1.61766490595778	0.00536619540400828
158	Tpst1	0.00010426417237612	1.32605003201646	1.84816402714979	0.803936036883131	4.97785987097846	0.00563026530831048
159	Bank1	0.000114606812486254	-1.60584525348463	-0.61661746863772	-2.59507303833153	-3.18167252253388	0.00614984480586613
160	Ankfy1	0.000117741161339066	0.499449250962482	0.902434416103563	0.0964640858214	2.42912798948633	0.00627854742840572
161	Ccdc86	0.000119016434325613	0.826078635552506	1.19274033425934	0.459416936845674	4.41574448542402	0.00630713178674616
162	Chmp4b	0.000121416678102881	0.502180321760886	0.766028434966221	0.238332208555551	3.73038613935471	0.00639461171341842
163	Ighm	0.000130077188738336	0.420678296557294	0.659368794601169	0.181987798513419	3.45432397639222	0.00680870290991095
164	Tapbp	0.000131522537950055	0.394896054950616	0.636590929510996	0.153201180390237	3.20231054443318	0.00684237984018212
165	Gbp3	0.000133613286875979	1.26242964750039	1.76995001395851	0.754909281042268	4.87530512200741	0.00690902159773243
166	Cyb5b	0.000140093769266989	-0.450938121514461	0.257427085976361	-1.15930332900528	-1.24769323518185	0.00720048216497561
167	Hexb	0.000163382198340762	-4.04440635724545	-1.26867595405767	-6.82013676043324	-2.85578555825965	0.00834716716313404
168	Ly86	0.000177335271933741	0.181120790022383	0.519760561223416	-0.15751898117865	1.048282734294	0.0090060984532064
169	Plekhn1	0.000180664882972401	-13.8859681385668	445.681164987766	-473.4531012649	-0.0592209396196749	0.00912090403266585
170	Map3k4	0.000197185589593044	-0.228596825865131	0.664781056194236	-1.1219747079245	-0.501514034176702	0.00983852310180032
171	Selplg	0.000196680441032608	-2.02364598962782	-1.08304647777336	-2.96424550148228	-4.21675028228501	0.00983852310180032
172	Fos	0.000199274351433914	1.33625147975961	1.95538758245128	0.717115377067944	4.23009539135447	0.00988493468857064
173	Zc3hav1	0.000201721531975882	0.631948536453473	0.951654652582165	0.312242420324781	3.8741716502947	0.00994848618970073
174	Enpp4	0.000205670476945763	1.12462955521594	1.59205017498781	0.657208935444071	4.71573852528874	0.0100849454557543
175	Brip1os	0.000213122269670265	-0.282087791905465	0.387363045365703	-0.951538629176633	-0.82587380854853	0.0103906240275812
176	Crebrf	0.000272295178584205	-0.197739103443786	0.41072277733116	-0.806200984218732	-0.636952836867047	0.0132001276345479
177	Ddx23	0.000273998848630065	0.190018254718115	0.799807156346762	-0.419770646910532	0.610750596899955	0.0132076733136255
178	Zbtb22	0.000284018693473086	-1.19065237173053	-0.0491389178409698	-2.33216582562009	-2.04433487730475	0.0136137499590583
179	Gm3252	0.000287313252997237	-0.3760658555972	1.02392937418238	-1.77606108537678	-0.526484317308568	0.0136947300255443
180	Hsp90ab1	0.000292338514293061	0.346738522247604	0.593713939522371	0.0997631049728372	2.75167068511064	0.0138568455774911
181	Cd3eap	0.000307444646569556	0.20744903104946	0.718560752016364	-0.303662689917444	0.795506369361859	0.0143339766367839
182	Egr1	0.0003050159344921	1.99079810629525	2.80815552970995	1.17344068288055	4.77378987093327	0.0143339766367839
183	Ncoa6	0.000306316687264849	-0.54962607828728	0.5950011486551	-1.69425330522966	-0.941133753461981	0.0143339766367839
184	Sppl2a	0.000316110531948752	0.662416050801606	0.974314533702231	0.35051756790098	4.16260954615178	0.0146252543916641
185	Vps35	0.000317120494896608	-0.628481786896923	-0.295656266997769	-0.961307306796076	-3.70104332032767	0.0146252543916641
186	Gbp9	0.000340336283626894	1.24085969993301	1.76203900583397	0.719680394032039	4.66641766892793	0.0156115546876595
187	Casp4	0.000349796641287828	1.13534225779562	1.67011064264116	0.600573872950087	4.16110974108641	0.0159161829042049
188	Dynlrb1	0.000353227480669075	-0.560684441768334	-0.221104099115623	-0.900264784421046	-3.23611580097187	0.0159161829042049
189	Slc39a1	0.000353177587906515	-0.538450149008491	-0.212473056928321	-0.864427241088661	-3.23747565447734	0.0159161829042049
190	Vsir	0.000354439141092232	-0.505471294077996	-0.225955019110404	-0.784987569045589	-3.54435723546542	0.0159161829042049
191	Rnpep	0.000359613513343024	0.469719007300642	0.722831308321537	0.216606706279747	3.63724849977625	0.0160363257289342
192	Socs1	0.000360873715419053	1.45244573227913	2.05340326935703	0.851488195201222	4.73700910484955	0.0160363257289342
193	Nectin4	0.00036486007317281	0.743782967782507	1.17111824212839	0.316447693436622	3.41134447981024	0.0161294618876187
194	Fam111a	0.00037338325911584	0.6188590028257	0.974963581569209	0.262754424082192	3.40613805451906	0.0163705334494198
195	Scd2	0.000374150729329215	-13.7792030031032	444.877748715447	-472.436154721653	-0.0588822245483391	0.0163705334494198
196	Mgea5	0.000381668421732332	-0.396746331358235	0.145343986691464	-0.938836649407934	-1.43446303054843	0.0166142600725523
197	Ak3	0.000383762868725127	-0.601579912151537	0.543962488011726	-1.7471223123148	-1.02927221329541	0.0166206334820446
198	Gpr183	0.000389866229533175	-0.739658444057723	-0.332607092663937	-1.14670979545151	-3.56147671847824	0.0167996902544295
199	Tlr3	0.000395407756814096	0.513203485966425	0.860936332516622	0.165470639416228	2.89262391865934	0.0169528592016978
200	Smim4	0.000403799023492895	-1.11360994950923	0.282172370431035	-2.50939226944949	-1.56373623786621	0.0172260663422069
201	H2-T22	0.000411614230452973	0.774687041922453	1.23988118278282	0.309492901062089	3.26392481781846	0.0174721025583322
202	Stard3	0.000431559102691432	0.492676561912372	0.746136217120027	0.239216906704717	3.80979101618419	0.018138237754499
203	Ypel3	0.000430962159196288	-0.478605963311636	-0.234781291216653	-0.722430635406619	-3.84723351749852	0.018138237754499
204	Utp6	0.000468354710450577	-1.26235218227136	0.133134217009564	-2.65783858155229	-1.77297665841266	0.0195882470076682
205	Gm3248	0.000479451105532122	-13.7496991940133	447.252192443031	-474.751590831057	-0.0584572768732646	0.0199545211336589
206	Cd80	0.000576733277208148	-0.45208678845779	0.303233864736754	-1.20740744165233	-1.17310948603894	0.0237714411649272
207	Tom1l1	0.000575957927349249	-1.91660792990434	-0.523366158842311	-3.30984970096638	-2.69621726330593	0.0237714411649272
208	Map3k8	0.000587586230419191	1.03141569783961	1.54951853490867	0.513312860770545	3.90180766484667	0.0241023351823872
209	Usp25	0.000594925542534334	0.845817137540017	1.26601389120705	0.425620383872985	3.94522592718274	0.0242866254971432
210	Gdap10	0.000598630726314835	1.40494313770949	2.00434889862181	0.805537376797162	4.59394642127917	0.0243215112234199
211	Arpc4	0.000606090220527502	-0.43757354309142	-0.189960428162006	-0.685186658020835	-3.46358223105932	0.0243922724600974
212	Ppm1k	0.000605212795697464	0.972526106203316	1.41816271218028	0.526889500226356	4.27728807871323	0.0243922724600974
213	Bin1	0.000660822300922349	-0.456783615892439	-0.215229834418066	-0.698337397366813	-3.70633583300843	0.0264701214622981
214	Capg	0.000703292318168714	0.885762676716847	1.30004446365805	0.471480889775648	4.19053648974731	0.0280396731711003
215	Lin37	0.000714655412764816	-1.6458184013103	-0.508015943503823	-2.78362085911677	-2.83506576166153	0.0283601859614391
216	Prkar1a	0.000729446828850817	-0.458664847658935	-0.191319281960733	-0.726010413357138	-3.36256402846373	0.0288131497396073
217	Camk1	0.00075417501067751	-0.252898773891066	-0.0127400660307059	-0.493057481751425	-2.06393718960645	0.0296526322170531
218	Gatm	0.000802176223813772	0.343055591963547	0.594686402301563	0.0914247816255311	2.67207582426181	0.0313952639521977
219	Hmgb1	0.000842801452764613	-0.455492883655303	-0.213751285246501	-0.697234482064105	-3.69299141337265	0.0328346209816789
220	Ddit4	0.000858228279335697	-0.900034501434832	-0.358360565999058	-1.44170843687061	-3.25663668169039	0.0332836530876917
221	Map1lc3a	0.000914755556320559	-0.751257484027618	-0.302109912260348	-1.20040505579489	-3.27829360407466	0.0353153593055521
222	AW112010	0.0009286259462982	0.797721130713346	1.19773004584457	0.397712215582124	3.90867459889444	0.0356893539361092
223	Atp6v0b	0.000957088805312083	-0.47304341096887	-0.213828079470346	-0.732258742467393	-3.57674850196215	0.0366183035288013
224	Kif2a	0.000993737619652287	0.124235058633425	0.883642742579604	-0.635172625312753	0.320639684962673	0.0378507561199701
225	Ctsz	0.00105381006768645	0.0337950403721855	0.495909230714191	-0.42831914996982	0.14333483664836	0.0397836614933664
226	Nup214	0.0010509681919452	-0.404570986934272	0.351274735664435	-1.16041670953298	-1.04908255729058	0.0397836614933664
227	Hpgds	0.00108424485358373	-0.386039245536331	-0.146649738768762	-0.6254287523039	-3.16063568569383	0.0407523219857992
228	Adgre1	0.00111673806661239	-0.477109392072825	-0.207654886854064	-0.746563897291586	-3.47040857375662	0.041607027005838
229	Sumf1	0.00111278359283388	0.407218623765909	0.763844446401209	0.0505928011306089	2.23801470829372	0.041607027005838
230	BC002059	0.00112567569189543	-14.6114069225721	746.489627687842	-775.712441532987	-0.0376268458843435	0.0417576739271817
231	Ogfrl1	0.00115007870198498	0.440879473983302	0.686116154589247	0.195642793377356	3.52356706343907	0.0424782315382504
232	Rap1b	0.00117993964524626	-0.271973057686021	-0.0305266371182051	-0.513419478253836	-2.20776682700961	0.0433932976432805
233	Cd34	0.00119149777418998	0.499959185731701	0.763236648710846	0.236681722752555	3.72193649500385	0.0434438419204655
234	Smim10l2a	0.00118649648220161	-13.5963936755593	446.395297461606	-473.588084812725	-0.0579324419052995	0.0434438419204655
235	Ccl3	0.00129046657398955	0.836101776594059	1.46168787347366	0.210515679714461	2.61951053213656	0.0468521736565056
236	Cd72	0.00131790552899285	1.16717267643678	1.7902898264616	0.544055526411957	3.67124610430667	0.0476456354803685
237	Slc40a1	0.00133421020611306	-0.458920952286089	-0.171310350650044	-0.746531553922134	-3.12738311145354	0.0480315674200702
238	Zbtb38	0.00138599663717938	-0.686916091995427	-0.28072894068379	-1.09310324330706	-3.31455782479713	0.0496862323882962
239	Lgals8	0.00139501613320909	0.564465074268419	0.875900984662613	0.253029163874225	3.55235597171987	0.0497923355306399
240	Papd7	0.00140062828496877	1.37440133255604	1.99981594886723	0.748986716244844	4.30718605203388	0.0497923355306399
241	Zfp182	0.00146261710670347	-0.723934034231109	0.673597354426815	-2.12146542288903	-1.01527926012334	0.051780286947693
242	Hfe	0.00149188939474375	-0.511749707809137	-0.176306605246274	-0.847192810372	-2.99010767770023	0.0523818943043362
243	Hsp90aa1	0.00149002854093999	0.149404132090232	0.452244581702102	-0.153436317521637	0.966933969400775	0.0523818943043362
244	Slamf8	0.00151272454300015	0.919651087053225	1.38584059915276	0.45346157495369	3.86641690167965	0.0528957614790053
245	Apoe	0.00152830426967424	0.277641442506192	0.529930164245151	0.025352720767232	2.15692252977891	0.0532224164443291
246	Acer3	0.00154177656280585	0.553922300666949	0.84094184455498	0.266902756778919	3.78255691174925	0.053256832525747
247	Fam105a	0.0015405989069949	-0.43302414865093	-0.184339699854272	-0.681708597447588	-3.41280582641461	0.053256832525747
248	Cbx4	0.00159067268201411	-0.174114996790509	0.536286565001557	-0.884516558582574	-0.480374961475086	0.0543627480453705
249	Gm46224	0.00159073547234455	0.769931600116305	1.15576630379696	0.38409689643565	3.91110025197796	0.0543627480453705
250	Hk2	0.00159290752594264	0.345250049266069	0.596936811546799	0.0935632869853386	2.68857073010225	0.0543627480453705
251	Wbp11	0.00160328457156606	-0.143338258177438	0.257804239277446	-0.544480755632322	-0.700344205405658	0.0544989002573768
252	Themis2	0.00162518234796783	0.667273002364849	1.01946500877592	0.315080995953781	3.71340356590761	0.0550240309240536
253	Mef2c	0.00173805482554429	-0.409929008968914	-0.164388147054121	-0.655469870883707	-3.27214821814903	0.0586129793341654
254	Ldlrad4	0.00178570770520127	-0.26804951418525	0.294147108557764	-0.830246136928264	-0.93449048361982	0.0599829060660522
255	Slc7a5	0.00179683236234224	0.543153007782036	1.04187939155568	0.0444266240083951	2.13455788180352	0.0601198969235452
256	Slc16a6	0.00183253296101727	-0.566886871323737	-0.214087819613822	-0.919685923033653	-3.14932210196723	0.0610748875914038
257	Itpripl1	0.0018458163865865	-0.469147836527046	-0.192199680134428	-0.746095992919664	-3.32016242676965	0.0612782311687006
258	Ldhb	0.00190665931112008	-0.444562124030907	-0.199100373324022	-0.690023874737792	-3.54974145455228	0.0630011467720577
259	Rexo4	0.00191248206914709	0.581158513939844	0.992975969428882	0.169341058450806	2.76590936457095	0.0630011467720577
260	Jam3	0.00193839970548364	-2.27302661431523	-0.3070326700178	-4.23902055861265	-2.26605494532738	0.0636093318737939
261	Cited2	0.00196086168505665	0.600962179757877	0.916747564987209	0.285176794528545	3.72995168076169	0.0640998923253003
262	Sigmar1	0.00198671470937654	0.150328873076022	0.534395702274743	-0.233737956122698	0.767156012093527	0.0646971370244298
263	Mob1a	0.00199585750419981	0.109282488050061	0.488846492632716	-0.270281516532595	0.564304670972573	0.0647477423035468
264	Foxn3	0.0020239276631821	-0.260252974855378	0.0027760246735965	-0.523281974384353	-1.93927840085846	0.0654096622055669
265	Ckb	0.00206851131653434	-0.388671836748251	-0.14388370858952	-0.633459964906982	-3.11200877085686	0.0665982586893243
266	0610009O20Rik	0.00218813016984062	-1.26597534071579	-0.378260402707087	-2.15369027872449	-2.79511582702965	0.0701846865003015
267	Klhl2	0.0022511396082918	-13.4782743994196	447.066190133127	-474.022738931966	-0.0573602212837882	0.0719352926514818
268	Sh3bgrl	0.00226620048137846	1.39115787961545	2.04597306774235	0.736342691488559	4.1639525018577	0.0721463526385113
269	Lasp1	0.00233341766118366	-0.458664566255478	0.0834325648697688	-1.00076169738072	-1.65831172907964	0.0735462186477574
270	Nsmaf	0.00233348930601638	0.929784923584927	1.39555619685512	0.464013650314731	3.91253189746984	0.0735462186477574
271	Ttc7	0.00233603202690369	-0.31399389938488	0.32253895989889	-0.950526758668649	-0.966826339259418	0.0735462186477574
272	Gm42715	0.00235677345727982	-14.4552684659511	739.174563138073	-768.085100069975	-0.0375937952453665	0.0736556451923494
273	Nisch	0.00234853127900979	-0.445065042898066	-0.13399741845501	-0.756132667341122	-2.80425022186026	0.0736556451923494
274	Pik3c3	0.00237033124586314	0.458328651011744	1.13341833361055	-0.216761031587063	1.33064935255379	0.0738090006923514
275	Irf2bpl	0.00241052678772713	-0.588568276363891	-0.230688152606852	-0.946448400120931	-3.22334923774418	0.0747876892832288
276	Parp11	0.00244680958675395	-0.225253946669347	0.66640664975234	-1.11691454309103	-0.495131919722776	0.0756383311383503
277	Rogdi	0.0026269048764549	-0.440807816727356	-0.15506572361129	-0.726549909843422	-3.02359178330234	0.080621411532062
278	Zgpat	0.00261900031740452	-0.0131583885470884	0.657961885376799	-0.684278662470976	-0.0384282350704286	0.080621411532062
279	Tmem140	0.00268280432126914	0.587805574793573	0.972969814436478	0.202641335150667	2.99113375004747	0.082041886985908
280	Calm1	0.00270375175470419	0.303699635192917	0.544170736857419	0.0632285335284151	2.47530926991191	0.0821674470674404
281	Nfe2l2	0.00270617119385264	-0.334888758596789	-0.0546781123532793	-0.615099404840298	-2.34241601622314	0.0821674470674404
282	Pnpt1	0.00274080956574752	1.07058459422777	1.60495698746639	0.536212200989156	3.9266759915737	0.0829240681381484
283	Zfp395	0.00277180328142403	-13.4379795721061	447.572655895109	-474.448615039321	-0.0571309075323621	0.0834501760840629
284	Zfp664	0.00277776019782863	-13.4361854611779	447.26479755158	-474.137168473936	-0.0571616744147043	0.0834501760840629
285	Dnajc1	0.00280233307813732	-0.0728091941376262	0.358720354013634	-0.504338742288887	-0.330692067007915	0.0836297393879972
286	Smurf1	0.00280334100620806	0.0337346748917323	0.791882112031478	-0.724412762248013	0.0872109362624879	0.0836297393879972
287	Fam8a1	0.00292309391763405	-0.611882822245434	0.381083989333436	-1.6048496338243	-1.20776271711728	0.0862970148970717
288	Nono	0.00292020201457196	0.360265293636703	0.658463660208001	0.0620669270654051	2.36791035620531	0.0862970148970717
289	Tspan4	0.00291538262630414	-0.526661800264437	-0.203600462465878	-0.849723138062996	-3.1951770137068	0.0862970148970717
290	Bcl3	0.00302404582524482	1.68542066172151	2.47482643285436	0.896014890588665	4.18462078258345	0.0889695137275477
291	Pigw	0.00308171381467464	-0.327715197160784	1.07301727840312	-1.72844767272468	-0.458552932002952	0.09035457823644
292	Akr1a1	0.00312746232689906	0.374509608271124	0.631653234003227	0.117365982539022	2.85453447265432	0.0913818786750095
293	Aff1	0.00316879389264961	-13.4114526061553	447.954198017818	-474.777103230129	-0.0569742546998888	0.0922735477545612
294	Hexa	0.00320460840683945	-0.499205184886642	-0.220646337740349	-0.777764032032936	-3.51245057659084	0.0929990439699121
295	Mier3	0.00326791735166469	0.0663608094423001	0.884280019755635	-0.751558400871034	0.159019124201775	0.0942059608872412
296	Pigv	0.00326827993701634	0.217441642652815	0.689052148369215	-0.254168863063586	0.903664747016946	0.0942059608872412
297	Znrd1	0.00329668639984197	-1.14717504763717	-0.334431742767364	-1.95991835250698	-2.76645991896796	0.0947048093045512
298	Tsc22d1	0.00339197318286512	-0.531050381601411	0.868069041338692	-1.93016980454151	-0.743924789299116	0.0971151516651181
299	Mad1l1	0.00344367153047274	-13.3852532293228	445.832417308207	-472.602923766853	-0.0571289302145378	0.0976126428504766
300	Mov10	0.00343918459471764	1.19450228834472	1.79115631853468	0.597848258154753	3.92385091886655	0.0976126428504766
301	Nrbp1	0.00344343306631275	-0.820737171609252	-0.260551468215068	-1.38092287500344	-2.87157506409169	0.0976126428504766
302	Mrc1	0.00347970355641692	1.33051242903965	2.0567009463502	0.604323911729103	3.59101855749316	0.0979829397470268
303	Wdr47	0.0034764173980066	-13.3946048043016	448.811458842082	-475.600668450685	-0.0567992180727068	0.0979829397470268
304	Sdhaf3	0.00354655005634944	-0.790136732759745	0.353365580189899	-1.93363904570939	-1.35429506484911	0.0995367272393862
305	Ctnnbip1	0.00356196594896691	-0.309300505378286	0.199768417413478	-0.818369428170049	-1.19083649344954	0.0996416179560185
306	Ccl9	0.00359585866074931	0.43104915377202	0.692980374701866	0.169117932842175	3.22542999631917	0.100261000305598
307	Zcchc24	0.00362990034548064	0.0632848100614511	0.959144537357402	-0.8325749172345	0.138454653903564	0.100880487777332
308	Slamf9	0.00364203646616305	0.599275415742671	0.928301360185459	0.270249471299882	3.56980430119284	0.100889140030205
309	Irgm2	0.00367910514825868	0.665894208193179	1.0770527119676	0.254735704418755	3.17427136637428	0.101258468144978
310	Mpeg1	0.00367725219061622	0.294375490395473	0.53360939629171	0.055141584499236	2.41172068375915	0.101258468144978
311	Zmynd11	0.00373966527284775	-0.199268739955463	0.271136400193122	-0.669673880104049	-0.830262087344584	0.102594289736132
312	Cbx5	0.00386281955559068	-0.158817879486068	0.837056541649597	-1.15469230062173	-0.312566843055116	0.105295771400318
313	Mroh1	0.00385888625324561	0.141324044204727	0.726753433395769	-0.444105344986315	0.473139958302336	0.105295771400318
314	Cbx3	0.00391346288812056	-0.415885663543585	-0.107073979400032	-0.724697347687139	-2.6395404192448	0.106241983383133
315	Zfp654	0.00392243609536882	-13.3634162923089	447.519884453818	-474.246717038435	-0.056829602202855	0.106241983383133
316	Dtx3l	0.00400169966291472	0.823093173027577	1.26816250650113	0.378023839554021	3.62467789560859	0.107713622145991
317	Nrarp	0.00400201807551326	-14.357953093985	745.168863803176	-773.884769991146	-0.0370507931120702	0.107713622145991
318	Spcs3	0.00407252237277807	-0.573811800409912	-0.206668351808046	-0.940955249011778	-3.0632453527098	0.109266543662083
319	Gm30329	0.00422902621811356	-13.3475553382312	447.702005534422	-474.397116210884	-0.056741682380247	0.112850783283743
320	Jagn1	0.0042325657115328	-0.418297277497492	-0.0106284634751529	-0.825966091519831	-2.01106282974423	0.112850783283743
321	Oard1	0.00430984162315064	-0.804154065612554	-0.222475662324127	-1.38583246890098	-2.7095951950627	0.114553173609724
322	Rhoa	0.00434045842005028	-0.33292469825676	-0.0669552117353774	-0.598894184778143	-2.45336571003477	0.114652604457799
323	Stmn1	0.00433281692465112	0.551029380142798	0.944115246964888	0.157943513320709	2.747485551273	0.114652604457799
324	Gm14305	0.00436728523045806	-0.572637488632978	0.572936457874957	-1.71821143514091	-0.979726238833703	0.115005177735395
325	Rnase4	0.00451986858571937	-0.406468175253438	-0.162914406238423	-0.650021944268453	-3.27099427604974	0.118293002372263
326	Xkr8	0.00451969484120026	1.10585331932762	1.67829719397258	0.533409444682653	3.78627979801596	0.118293002372263
327	Slc46a1	0.00456109506256558	-0.556640592508265	-0.19457047748964	-0.918710707526889	-3.01321613796575	0.119006920715014
328	Dcaf5	0.00459162897730046	-13.3258242567483	446.980704050414	-473.63235256391	-0.0567407455714124	0.119075314390053
329	Ivns1abp	0.00458027379293165	-0.366260426339482	-0.126935688704224	-0.60558516397474	-2.99951125688359	0.119075314390053
330	4931406C07Rik	0.0047736902764726	0.057075944106347	0.583294165660358	-0.469142277447664	0.212586319230261	0.122664366734142
331	Arl1	0.00480385640073589	-0.397331094282337	-0.0705782842364654	-0.724083904328208	-2.38331426934612	0.122664366734142
332	C2cd3	0.0047472407454599	-1.10820586447827	0.28706840871986	-2.5034801376764	-1.55671442063854	0.122664366734142
333	Cdk5rap3	0.00485941818520161	-0.690131988506644	-0.148163532827856	-1.23210044418543	-2.49577964894272	0.122664366734142
334	Lair1	0.00483760951481662	0.0783855217930956	0.32294297852221	-0.166171934936019	0.628207381932416	0.122664366734142
335	Peli1	0.00482799182644057	-0.0257497694038838	0.261563269129903	-0.31306280793767	-0.175657258366605	0.122664366734142
336	Pskh1	0.00479078934532862	0.0145015441322992	0.772203740059324	-0.743200651794725	0.0375114449612364	0.122664366734142
337	Snap47	0.00484629068922302	-1.6993594202678	-0.305211108518487	-3.09350773201712	-2.3890451485284	0.122664366734142
338	Tmed10	0.00479502882215477	-0.22470036242032	0.0166979328653203	-0.46609865770596	-1.82438992427766	0.122664366734142
339	Selenom	0.00490680480432056	0.500465534181736	1.26424045526713	-0.263309386903655	1.2842715771629	0.123495158083962
340	Slc13a3	0.00502800850916861	-14.3094500827534	746.409742057777	-775.028642223284	-0.0368677523724016	0.12617343705949
341	Slc20a2	0.00506421598107206	-0.556378074335868	0.842432370436075	-1.95518851910781	-0.779577384170761	0.12670935703961
342	Cd1d1	0.00515921296821255	-0.331296371947629	0.424235470337543	-1.0868282142328	-0.85943294628349	0.128333542404634
343	Itgb5	0.00514983803585282	-0.448908028957882	-0.0856361549460227	-0.812179902969741	-2.42199749573673	0.128333542404634
344	Idh2	0.00526183363564523	-0.529656903927344	-0.157275249091377	-0.902038558763311	-2.78775402165788	0.129793451410662
345	Myc	0.00526354127849145	-1.1022333894155	-0.290149914474047	-1.91431686435694	-2.66024098811719	0.129793451410662
346	Usp37	0.00525576441895568	-1.68033969706607	-0.286847737345988	-3.07383165678616	-2.36341893835111	0.129793451410662
347	St7l	0.0054095161484183	-0.531623935614258	0.0751893866473139	-1.13843725787583	-1.71710759948385	0.132857897289198
348	Stam2	0.00541895783598699	0.166554685132049	0.838801180922404	-0.505691810658306	0.485597450279649	0.132857897289198
349	Fnbp4	0.00570706866206537	0.671046320931923	1.15768342495383	0.184409216910013	2.70268462908956	0.139520658523615
350	Paip2	0.00575613097908946	0.013166197783609	0.272841348134553	-0.246508952567335	0.0993752133553387	0.140318027181689
351	Slc18b1	0.00578154908681677	-0.493578785849594	0.499953569872253	-1.48711114157144	-0.973694151203917	0.140536116264162
352	Bag4	0.00583293739183013	-0.351174686741774	0.463700357649686	-1.16604973113323	-0.844656788833213	0.140583677477669
353	Cd14	0.00581042238177645	-0.323231800863578	-0.0858476199448385	-0.560615981782318	-2.6687653991885	0.140583677477669
354	Ofd1	0.00582063361400161	-13.2602484755134	444.330656391639	-470.851153342665	-0.0567966040444002	0.140583677477669
355	Pspc1	0.00589560874681973	-0.188954527060352	0.703614934773811	-1.08152398889452	-0.414919043939796	0.141620601237069
356	Selenos	0.00590915776375956	-0.410182060842434	-0.150425595714091	-0.669938525970778	-3.09498385712312	0.141620601237069
357	Dync1h1	0.00606060534881172	0.460212955726974	0.885606337653686	0.0348195738002631	2.12039222227251	0.142842775790225
358	Limd1	0.00605217856598917	0.662203144661476	1.37772462067942	-0.053318331356472	1.8139138481332	0.142842775790225
359	Orai3	0.00601636326092734	-0.202018102703952	0.220720334351304	-0.624756539759208	-0.93662693244311	0.142842775790225
360	Prr14l	0.00603202224535691	-0.636370821042594	0.50744258772023	-1.78018422980542	-1.09044349410516	0.142842775790225
361	Rasa3	0.00601135137478865	-0.0593762921560046	0.400859482892855	-0.519612067204864	-0.252860382591819	0.142842775790225
362	Sntb2	0.00601949440629091	-13.2649212634327	447.613903716506	-474.143746243371	-0.0564112875769879	0.142842775790225
363	Vac14	0.0063234283592814	0.558502759769888	1.12503886823519	-0.00803334869541195	1.93217215647651	0.148626696312366
364	Trim5	0.00638585386562713	0.800219885507923	1.26455352035565	0.335886250660196	3.37774832060709	0.149681607641568
365	Plin2	0.00644038620961732	0.690576860676688	1.08329358675952	0.297860134593857	3.4465192989961	0.15054623326152
366	Ctu2	0.00655599771841775	-0.476475267577418	0.668687712022997	-1.62163824717783	-0.815494720499683	0.151558359117397
367	Oaz2	0.00653668925010586	-1.03611199759713	-0.223456060251942	-1.84876793494231	-2.49889541922788	0.151558359117397
368	Selenot	0.0065725026808998	0.0506742950841079	0.348537738755339	-0.247189148587123	0.333440693771175	0.151558359117397
369	Tbc1d17	0.00655273763649421	-0.688621451806183	-0.180536057306072	-1.19670684630629	-2.65639055783074	0.151558359117397
370	Vars	0.00653815954075689	0.429001424338068	0.881432592326498	-0.0234297436503614	1.85846466934944	0.151558359117397
371	Ascc3	0.00669361669668501	0.81146226999228	1.27646847868526	0.346456061299298	3.42024857790246	0.153521337785259
372	Rab1b	0.00668158404383845	-0.00253275735973161	0.524456713467931	-0.529522228187394	-0.00941975785371257	0.153521337785259
373	C1qa	0.00672555331662299	-2.36318351381118	-0.209295954563665	-4.51707107305869	-2.15041614221816	0.153840270502486
374	Sh3bp5	0.00675118967570176	-1.65491222526065	-0.260577970202684	-3.04924648031861	-2.32624877953032	0.154013770890608
375	Gnpda2	0.00680279339427553	0.33799901626514	0.789681154776853	-0.113683122246572	1.46666392625677	0.154777155306557
376	Daxx	0.00684522429064873	0.675613613215576	1.07355000811865	0.277677218312498	3.32761307165689	0.155328334169721
377	Hprt	0.00697481736800686	-0.430650693568396	-0.0871854386866308	-0.774115948450161	-2.45748248859062	0.157849182450489
378	Spag7	0.0070075749331755	-0.77443463819825	-0.233244299173539	-1.31562497722296	-2.80467682032951	0.158170977063104
379	Mblac2	0.00710345951641327	-14.2168430307174	742.51898813992	-770.952674201355	-0.0368219650323154	0.159912180986908
380	Zfp593	0.00718656611474524	0.265001425712675	1.16116458934795	-0.631161737922603	0.579574424976022	0.161357321292122
381	Dek	0.00722913097733287	0.385597449787865	0.713338583268919	0.0578563163068102	2.30595746736927	0.161886996059328
382	Gatc	0.00725788570647424	-1.1600595019185	-0.272372651157725	-2.04774635267928	-2.56134789169753	0.162105447245126
383	Ipo8	0.0073137089389589	0.086868808960534	0.980730892949198	-0.80699327502813	0.190476517566099	0.16292575631122
384	Sdf2l1	0.0073382327263276	0.212062015252833	0.452521133871547	-0.0283971033658811	1.72850135512469	0.163046358388091
385	C5ar2	0.00738122111610951	-0.471842503683294	-0.104487932277742	-0.839197075088845	-2.51744332473138	0.163575528734146
386	Lsm8	0.00746104863999007	-1.00055237095468	-0.246406180410983	-1.75469856149838	-2.60035340137902	0.164709947339878
387	Siglece	0.00747102081815903	-0.59248103795282	-0.170796945599378	-1.01416513030626	-2.75381859777893	0.164709947339878
388	Mtm1	0.00770813889547355	-0.377617309496732	0.513132113997339	-1.2683667329908	-0.830891726709533	0.169063858756248
389	Siva1	0.00769472880117743	-0.282686240989188	0.532627814729287	-1.09800029670766	-0.679560038708731	0.169063858756248
390	Ercc1	0.00774180734069546	0.120401979722569	0.647425810118814	-0.406621850673676	0.447766363327692	0.169366923668753
391	Dusp27	0.00797740470740979	-14.1847320534012	741.173267117067	-769.542731223869	-0.0368058112650542	0.172606872899793
392	Rhob	0.00797555690669107	-0.363251725810088	-0.120273755379693	-0.606229696240484	-2.93014341443659	0.172606872899793
393	Slc12a2	0.00795749444342012	-1.03203439905763	-0.218881924400867	-1.8451868737144	-2.48754116356001	0.172606872899793
394	Slc25a5	0.00799105893054599	-0.375993327792815	-0.125704379332595	-0.626282276253035	-2.94433048456554	0.172606872899793
395	Tram1	0.0079416733192781	-0.273224630663558	-0.0310712634230303	-0.515377997904085	-2.2114515354144	0.172606872899793
396	Pdcd5	0.00807028538441372	0.0581298479230333	0.409028231488041	-0.292768535641975	0.324687754894797	0.173877966918732
397	Akr1e1	0.00814493778767941	-1.62595755387356	-0.232122071341851	-3.01979303640527	-2.28636613568956	0.174979799177
398	Ldb1	0.00818948669555328	-0.873114346586652	-0.238354710674291	-1.50787398249901	-2.69593807935722	0.174979799177
399	Palb2	0.00817452019702824	-13.1925409515574	448.673683910593	-475.058765813708	-0.0559835375217998	0.174979799177
400	Rora	0.00820345987702766	-13.1918206638231	448.710490360049	-475.094131687695	-0.0559761074463824	0.174979799177
401	Ccr1	0.00832514519665952	0.979105129168031	1.57186574476327	0.386344513572795	3.23741277635451	0.176473127948457
402	Rps16	0.00833552163188328	0.0846495516096678	0.3263929634947	-0.157093860275364	0.686306489879926	0.176473127948457
403	Xrn2	0.00829864438544162	0.392411569882396	0.783338105860028	0.00148503390476368	1.96740940638096	0.176473127948457
404	Nfxl1	0.00835979082368152	0.828629788665039	1.31626462884982	0.340994948480255	3.3305342614262	0.176548849771413
405	Cd83	0.00849547032149232	0.182985421828619	0.469937546591327	-0.103966702934089	1.24984206608172	0.178971241439438
406	Atp11c	0.00872257174175632	-14.1731596382313	746.188789762183	-774.535109038645	-0.0365337619274284	0.183302911577992
407	Tmem106c	0.00879335494449099	-0.620954572034753	-0.139126862944974	-1.10278228112453	-2.52589997267431	0.184336374413752
408	Sat1	0.00884023441306835	0.185043776207861	0.443875811207389	-0.073788258791668	1.40121425437681	0.184864901990929
409	Tbxas1	0.00893730057286617	-0.345646777490646	-0.0466187281165439	-0.644674826864747	-2.26552404255047	0.186437771363555
410	Smc2	0.00915133959021253	0.954520001263137	1.54791536228638	0.361124640239891	3.15274595637695	0.189973794120908
411	Zmiz1	0.00913937274302875	-0.674104772667382	-0.165462779314986	-1.18274676601978	-2.59754619850914	0.189973794120908
412	Atp6v1b2	0.00933136522360128	0.396598492685454	0.677787163182801	0.115409822188107	2.76440284955825	0.191024953041711
413	BC003331	0.00923584141537105	-0.932134842616248	-0.225619339977581	-1.63865034525491	-2.58586076800797	0.191024953041711
414	Cd81	0.00928914111337022	-2.74721865346352	-1.16461883969931	-4.32981846722773	-3.40228121576624	0.191024953041711
415	Exosc8	0.0093363109960611	0.229433449599958	0.598044317095667	-0.139177417895751	1.21993499844369	0.191024953041711
416	Gm20186	0.00925675749884578	-14.1521879826304	744.048425397385	-772.352801362646	-0.0365836933641384	0.191024953041711
417	Ncf4	0.00929634136878004	-0.0330880036594626	0.335001550904175	-0.4011775582231	-0.176183471355921	0.191024953041711
418	Man1c1	0.00946152639718036	-0.503306970399469	-0.125643832523598	-0.88097010827534	-2.61201964454141	0.19276205932438
419	Zfp40	0.00946639742814289	-14.1499976158229	745.618378928477	-773.918374160123	-0.0365025533630163	0.19276205932438
420	Ms4a6b	0.00958042455758415	0.333068250253762	0.598567149469158	0.0675693510383648	2.45877394151278	0.193697114514948
421	Nrf1	0.00956899049591257	-0.726044869900628	0.087493102438033	-1.53958284223929	-1.74917686026943	0.193697114514948
422	Spata7	0.00954475066367027	-14.1266535889104	737.058875108748	-765.312182286569	-0.0368587135914886	0.193697114514948
423	Fat3	0.00962417334489409	-13.1483598806263	448.353479597159	-474.650199358412	-0.0558401064033883	0.19412162406297
424	Hspe1	0.00972516747945327	0.286233839333166	0.57091635071713	0.00155132794920132	1.97064446819134	0.195696058808244
425	Abcg1	0.00978681466291464	0.553183073088047	0.891117855727575	0.215248290448518	3.20836728211634	0.196473182832912
426	Ptgs1	0.00984189651375586	-0.270850449040251	-0.0303270030642588	-0.511373895016242	-2.20709096845544	0.197115166796632
427	Ap2s1	0.00989069858414846	-0.633587887698111	-0.137092726888933	-1.13008304850729	-2.50115114698244	0.197628665854695
428	Zfp273	0.00992234427003479	-14.1380536313427	745.930965378312	-774.207072640997	-0.0364573153699026	0.197797760074619
429	Cux1	0.0100510059847279	-0.249339423754891	0.200510341147018	-0.6991891886568	-1.08635444233725	0.199403630843101
430	Emp3	0.0100372971543406	0.623850865309721	0.998629668542369	0.249072062077073	3.26252503392563	0.199403630843101
431	Polr3h	0.0100842948983516	-0.0113710754485501	0.806235671830868	-0.828977822727968	-0.0272587015931624	0.199403630843101
432	Slc1a3	0.0100963863718026	-0.213728920737903	0.0785549051747683	-0.506012746650574	-1.4331993424298	0.199403630843101
433	Gm17586	0.0101584259046517	-14.1280950519309	744.31835111707	-772.574541220932	-0.0365095750818152	0.199858519967203
434	Marcksl1	0.0101662678933153	0.585987308922745	1.03014940272898	0.141825215116513	2.58579927666491	0.199858519967203
435	Ccser2	0.0101994738214753	-1.07451843804808	0.321130791740843	-2.47016766783701	-1.50898764126928	0.200050369298454
436	Eif4ebp2	0.0102492070829485	-0.934140881780786	-0.121644486822823	-1.74663727673875	-2.25340382571366	0.20056475878834
437	Ercc2	0.0103732128215995	-0.654963234311652	0.488965962340567	-1.79889243096387	-1.12218864087528	0.202234536439718
438	Gm15523	0.0103819417440924	-14.1212138405856	744.232046200145	-772.474473881316	-0.0364962768724034	0.202234536439718
439	P3h1	0.0105556258566383	-14.1223130235668	746.313091116335	-774.557717163469	-0.036399179672465	0.20514943008847
440	Arhgap45	0.0108767916851046	-0.300295387070851	-0.061643951485895	-0.538946822655807	-2.46622502789371	0.210910878766619
441	Arhgdib	0.0109119284864662	-0.0873832254051118	0.154731561575738	-0.329498012385962	-0.707383372914398	0.211000162575173
442	Pros1	0.010930856992291	-0.350889036842885	-0.104256213128558	-0.597521860557212	-2.7884766691825	0.211000162575173
443	Gm49368	0.0109852523345796	-14.1016243350238	742.304514420272	-770.50776309032	-0.0365394652476527	0.211571496430323
444	Chd7	0.0110565968856432	0.0329238403719268	0.339891741455387	-0.274044060711533	0.210215925293693	0.212271966921332
445	Rps6ka4	0.0110713813033278	-0.521566664209809	0.147318376634626	-1.19045170505424	-1.52829232972138	0.212271966921332
446	Adipor1	0.011135013574361	-0.304667780293207	-0.0316000077469341	-0.577735552839479	-2.18677536003726	0.212803559757369
447	Gsap	0.0111618196910542	0.552870274150768	0.904372284685617	0.201368263615919	3.08278699120232	0.212803559757369
448	Ick	0.0111739328142641	0.0441024444580471	1.0422715004842	-0.954066611568109	0.0865977584118629	0.212803559757369
449	Bmp2k	0.0112290776324975	-0.246402822986303	-0.00762279156344634	-0.485182854409159	-2.02253369289038	0.212903311912154
450	Zdhhc3	0.0112056005237192	-0.655519159960914	0.337978860629485	-1.64901718055131	-1.29320231955353	0.212903311912154
451	Tmcc3	0.0113872710050237	0.0893851226883978	0.367730651833286	-0.188960406456491	0.629403395704482	0.215423938392155
452	Pde3b	0.0114250412528857	-0.455523250663906	-0.143048935901692	-0.767997565426121	-2.85722417249326	0.215660291968187
453	Arf4	0.011512794414377	0.26041050683945	0.524372750070874	-0.00355173639197465	1.93359174536815	0.216183130914359
454	Nmi	0.0115026122776047	0.71267486139339	1.1401292844335	0.285220438353276	3.2677567144674	0.216183130914359
455	Pfkfb3	0.011528753465311	0.633801126022771	1.01904052956503	0.248561722480511	3.22455950492949	0.216183130914359
456	Polk	0.0116211701495066	1.05111237865776	1.67001039359282	0.432214363722698	3.3287267953018	0.217438209902611
457	Mat2b	0.011715832861667	-0.463278657051295	-0.131410991840425	-0.795146322262165	-2.73605891086036	0.218669512016363
458	Mdh1	0.0117382368147555	-0.339802005801515	-0.0302115537169245	-0.649392457886105	-2.15122814273183	0.218669512016363
459	Klhl9	0.0120865116129451	-0.600705111590884	-0.119164654602321	-1.08224556857945	-2.44498747085587	0.223208045631272
460	Nr2f6	0.012056851678888	-0.971063094242162	-0.216777853833752	-1.72534833465057	-2.5232479564364	0.223208045631272
461	Rps5	0.0120797859892941	0.314282190055191	0.561647258760974	0.0669171213494077	2.49017283124642	0.223208045631272
462	Tmem219	0.0120718694335631	0.472934234757572	0.773009725475124	0.17285874404002	3.08900292044622	0.223208045631272
463	Dnaja1	0.0121695179818712	0.248038176278698	0.487785309295542	0.00829104326185426	2.02774434121425	0.223291026712527
464	Zcchc6	0.0121638844262605	0.186907936056537	0.533677031740915	-0.159861159627841	1.05641715958724	0.223291026712527
465	Zfand5	0.0121182365835817	-0.0435026919328846	0.280060713694111	-0.36706609755988	-0.263514686568996	0.223291026712527
466	Kcmf1	0.0122201815383189	-0.118124561363455	0.365105119428394	-0.601354242155304	-0.479109407316582	0.223739461126474
467	Nif3l1	0.0122614488601914	0.931282772123118	1.50120076424607	0.361364780000171	3.20270761409857	0.224014307655574
468	Tomm70a	0.0122906799069955	0.690891688961816	1.1099052782578	0.271878099665829	3.23169191208897	0.224068549073687
469	Sbds	0.0123503256737243	-0.608872416822194	-0.170279043182088	-1.0474657904623	-2.72089839900453	0.224675860657176
470	Emg1	0.0124109682845773	-0.31522691070014	0.0272863698928398	-0.657740191293119	-1.80382317106206	0.224820342683681
471	Kbtbd2	0.0123903747290906	-0.397048399607401	0.0977066323889903	-0.891803431603792	-1.57290075496483	0.224820342683681
472	Dusp1	0.0124998757149901	1.10633980036074	1.75086170743518	0.461817893286297	3.36433275513137	0.224958471122526
473	P2rx4	0.0124907316710303	0.434725129096336	0.712115136845266	0.157335121347405	3.07165208695816	0.224958471122526
474	Pard3b	0.0125240592807313	-14.0764097782781	747.208639468738	-775.361459025294	-0.0362403756967787	0.224958471122526
475	Rpl18a	0.0124938036365943	0.463514711874441	0.835097508437793	0.0919319153110888	2.44487137181949	0.224958471122526
476	Smg8	0.0126213507437788	0.0908912613178889	1.0885766954652	-0.906794172829423	0.178556880350503	0.226229757449413
477	Furin	0.0128406333056545	-1.20121596195421	-0.21131467734896	-2.19111724655946	-2.37835838754744	0.228718754413036
478	Gimap9	0.0128310458547009	0.216154782689708	0.855554001353048	-0.423244435973632	0.662583839316474	0.228718754413036
479	Larp4b	0.0128022041035625	-0.744432940612322	-0.162521421591268	-1.32634445963338	-2.50736014808569	0.228718754413036
480	Psmb10	0.0130566436109277	0.334078351452834	0.62696016683987	0.0411965360657974	2.23565104578716	0.232081840184241
481	2610301B20Rik	0.0131165606190036	0.0632137346612625	0.881952825710351	-0.755525356387826	0.151326160701074	0.232662152185734
482	Zfyve9	0.0132297888816062	-14.059696976939	746.833252830686	-774.952646784564	-0.0362160008386385	0.234183731821294
483	Rab5b	0.0132896570782203	-0.754097766006053	-0.172314391292606	-1.3358811407195	-2.54047215240889	0.234271392957388
484	Srsf7	0.0132804778510235	0.214684109530111	0.467661003547071	-0.03829278448685	1.66328677710723	0.234271392957388
485	Churc1	0.0134281870809107	-0.51065695161503	-0.1290483178772	-0.89226558535286	-2.62276359897057	0.234773139701496
486	Eif5	0.0134232124587603	0.182998794081774	0.432077860913235	-0.0660802727496863	1.43998871594149	0.234773139701496
487	Exosc2	0.0134134555655537	-0.0377592919652092	0.422194955034795	-0.497713538965213	-0.160900465244627	0.234773139701496
488	Grb2	0.0134134946271871	-0.4133825346818	-0.100450136743319	-0.726314932620281	-2.58910513948603	0.234773139701496
489	Rnf13	0.013577560414684	-0.323320112100025	-0.0827249596370221	-0.563915264563027	-2.63386759336703	0.236899274965406
490	Csad	0.0136357461739538	-0.398792247675974	-0.040802121743262	-0.756782373608686	-2.18335195900235	0.237127922172066
491	Mcm3	0.0136740433320038	0.342818752550569	0.786158019271296	-0.100520514170158	1.51557161447493	0.237127922172066
492	Zfp235	0.0136632119103247	-14.0527143212426	747.877459064481	-775.982887706966	-0.0361487376622402	0.237127922172066
493	Hspa1a	0.0137956881911041	0.736501082611749	1.26267241830201	0.210329746921487	2.74343260185411	0.238752153441176
494	Slc39a3	0.0138969298723646	-0.872125861260721	0.270740572897271	-2.01499229541871	-1.49565620878204	0.24001742038667
495	Arhgap5	0.013990743064051	-0.296246896442563	-0.056165835887675	-0.536327956997451	-2.41848834813209	0.240805092409189
496	Gas6	0.0139989833374306	-0.536234123359399	-0.135966249084422	-0.936501997634376	-2.62574050183156	0.240805092409189
497	Rnf7	0.0140604624948142	-0.390022590589035	-0.0834589029445493	-0.69658627823352	-2.49354460922981	0.240891297200311
498	Spr	0.0140398154316261	0.513705029101938	0.88401532117142	0.143394737032456	2.71891809998082	0.240891297200311
499	Gsdmd	0.0141747633899576	-0.236388289116508	0.17979924004882	-0.652575818281837	-1.11323021611094	0.242362888262762
500	Dera	0.0142525293854959	-0.13144441700653	0.577908934713089	-0.84079776872615	-0.363184755068999	0.243205161434102
501	Sod1	0.0143401384300469	-1.98207642016769	-0.0152556124460068	-3.94889722788938	-1.97516641215262	0.244211698772775
502	Lysmd1	0.0144353498780691	-14.0228438107886	742.289996600676	-770.335684222253	-0.0363398151683152	0.245343436573078
503	C1qc	0.0144785281675809	-17.7725389728935	1195.90731393625	-1231.45239188204	-0.0287007617513061	0.245588076194433
504	Cacna1d	0.0145237997213816	-0.258933073855359	0.888271525983249	-1.40613767369397	-0.442379240140905	0.245867180997674
505	Siglech	0.0145615844014142	-0.355647407298884	-0.11281283621362	-0.598481978384149	-2.87049783062441	0.246018689332408
506	Abcc3	0.0147714675184854	-0.576196215176398	-0.128188402377776	-1.02420402797502	-2.52076815964292	0.248580198950132
507	Cep83	0.0147703424289848	-0.785009242684481	0.612150757122483	-2.18216924249145	-1.10122666223283	0.248580198950132
508	Naf1	0.0148252124872479	-0.553507247321607	0.591557737022328	-1.69857223166554	-0.947417207551606	0.24899352941181
509	Tax1bp3	0.0151166783193284	-0.598594966932315	-0.10289644084902	-1.09429349301561	-2.36681070202968	0.253389979215147
510	Glmp	0.0152227593004436	-0.171131785080916	0.0852521803656703	-0.427515750527502	-1.30824146816047	0.254667808532127
511	Ndufb11	0.0152864334032752	-0.551286756590236	-0.150157855381266	-0.952415657799207	-2.6936532990124	0.255232582772493
512	Tor1aip2	0.0153219966595494	0.519117347817117	0.884757228385738	0.153477467248496	2.78265954985332	0.255326709959522
513	Sparc	0.0154936190787007	-0.458929247684557	-0.0825866514636116	-0.835271843905502	-2.39006906458635	0.257683348887864
514	Mpdu1	0.0157805025427608	0.688991801429824	1.12377053116998	0.254213071689671	3.10594567782305	0.261944061663103
515	Rhbdf1	0.0158451560272413	-14.0031168127653	745.550251840118	-773.556485465648	-0.0361338725585588	0.262506546066841
516	Lrp12	0.0159175735635363	-1.97714804564783	-0.010698027731453	-3.94359806356421	-1.97062672647004	0.263195227992426
517	Tmsb10	0.0160779724375266	0.368190171542785	0.641902294697179	0.0944780483883906	2.63649073109715	0.265278385612318
518	Uba7	0.0161057435240484	0.265008220336689	0.762002467659481	-0.231986026986102	1.04509573353194	0.265278385612318
519	Rmi1	0.0161908659080031	0.606033112592289	1.01025224576701	0.201813979417565	2.93851274379475	0.266166604869137
520	Rrp1b	0.0162993183241217	-1.17452044920424	-0.184197618602363	-2.16484327980613	-2.32451248058882	0.26743419988732
521	Olfml3	0.0164146615846842	-0.410920298916262	-0.0509502033052518	-0.770890394527272	-2.23737748277464	0.268809774741891
522	H2-DMa	0.0164599551015773	0.316279763287412	0.558008113972699	0.0745514126021245	2.56443624971918	0.269035128211987
523	Nupr1	0.0165705008845436	0.430277361978994	0.76336493519388	0.0971897887641084	2.53185108259104	0.269294311517954
524	Ptprc	0.0165408942419314	0.18348440932795	0.458135842373815	-0.0911670237179155	1.30937905555123	0.269294311517954
525	Rrbp1	0.0165225321205369	0.298908717517594	0.552225214953083	0.0455922200821059	2.31272075419698	0.269294311517954
526	Ercc6l2	0.0166544674592583	-13.9848435939587	744.519143572815	-772.488830760733	-0.0361366456041557	0.270144327685155
527	Kdsr	0.0168002960225198	-0.287282828543302	0.383047073595557	-0.95761273068216	-0.839980426839184	0.271992648319049
528	Ppa1	0.0168499542393775	0.883976903262978	1.43469064268346	0.333263163842494	3.14603172127839	0.272279942368123
529	Camta1	0.0170180993413184	-0.545225131689716	0.209804109618574	-1.30025437299801	-1.41533805992239	0.273443358907963
530	Elk4	0.0169934342593843	0.401104056072245	0.928743367652801	-0.12653525550831	1.4899373240398	0.273443358907963
531	Rpl22l1	0.0169966018912101	0.424335096502836	0.70570112870885	0.142969064296821	2.955870330193	0.273443358907963
532	Selenof	0.0171545426652159	-0.357973855704493	-0.106731936737161	-0.609215774671824	-2.79259077255724	0.274908845752663
533	Zfp697	0.0171737476308215	-1.52650615421053	-0.132164495464066	-2.920847812957	-2.14574173099092	0.274908845752663
534	Cnp	0.0174710133183003	0.453889694007192	0.773496401054975	0.134282986959409	2.78344425692857	0.279143606051944
535	Retreg3	0.0175270926551924	0.158399694452625	0.685102472607497	-0.368303083702247	0.589436223171025	0.279516176699256
536	Hnrnpr	0.017797216730118	-0.013850883632864	0.269048892345047	-0.296750659610775	-0.0959606029401326	0.283294502129415
537	Tap2	0.0179104284371229	0.387884880200757	0.681475249449162	0.0942945109523518	2.58945958373002	0.284379403172363
538	Tbc1d1	0.0179320345647833	0.88481913648474	1.56526005553253	0.204378217436949	2.54866159837768	0.284379403172363
539	Mfsd8	0.0180194762628202	-0.116520761194984	0.879375023570272	-1.11241654596024	-0.229317664445374	0.285235939655624
540	Hspa4	0.0180570506641937	-0.705250812913345	-0.163539628479837	-1.24696199734685	-2.55166633641366	0.28530140049426
541	Herpud1	0.018106965633019	0.069960519264188	0.323161888902015	-0.183240850373639	0.541545641295947	0.285561239890791
542	Daglb	0.018543944832167	-0.345740612912764	-0.100784531842911	-0.590696693982616	-2.76636998086438	0.291913168465035
543	Anxa7	0.0186029051793571	0.490928059288535	0.851809076459343	0.130047042117726	2.66625638208688	0.292302001823711
544	0610030E20Rik	0.0186892163612475	-0.528627710447333	-0.0702815871143417	-0.986973833780324	-2.2604996987264	0.292496647384162
545	Cyth1	0.0187181398818275	0.227412509938626	0.813152304615528	-0.358327284738277	0.76095278682478	0.292496647384162
546	Irf2	0.0186907127594292	0.326710573417544	0.601537666889588	0.0518834799455013	2.32997754761743	0.292496647384162
547	Clpx	0.0188521283171598	0.102698422053457	0.563731692859856	-0.358334848752942	0.436595840776956	0.293515253288335
548	Lhfpl2	0.0188296708116499	-0.567394029165169	-0.128646534733896	-1.00614152359644	-2.53465119760587	0.293515253288335
549	Asxl2	0.019092032551392	-0.113773979854413	0.368252634971091	-0.595800594679918	-0.462615332917166	0.296708964897043
550	Ano6	0.0191637625899141	-0.599362228614234	-0.0172141407270217	-1.18151031650145	-2.01792019285161	0.297191481898863
551	Casp7	0.0191927457250672	0.724867658311317	1.54911878728148	-0.0993834706588416	1.72364277574378	0.297191481898863
552	Tpm1	0.0193877962203698	0.421777205998968	1.06243475592021	-0.218880343922275	1.29034323151195	0.299667893753976
553	Crybb1	0.0194516945539234	-0.328928689381857	-0.0821306474313064	-0.575726731332408	-2.61221028973793	0.300111858831962
554	Slc9a3r1	0.0195881857938322	0.0293580319761074	0.526107483489316	-0.467391419537101	0.115834421467128	0.301672204319452
555	Plxdc2	0.0196312578511519	-0.212097886427936	0.0338231880624162	-0.458018960918289	-1.69039688630724	0.301790796371222
556	Srp19	0.0197002705933475	-0.426613129902097	0.09874273357821	-0.951968993382404	-1.59158092269272	0.302307030040361
557	Ip6k1	0.0202987669088861	-0.711669713789153	-0.151793343167882	-1.27154608441042	-2.49134823526641	0.310931919688719
558	Rnf167	0.0205513743001939	-0.430721887199349	-0.105784884790223	-0.755658889608476	-2.59804017395631	0.314237142525545
559	Birc3	0.0207120776285178	0.259687181691276	0.804724429000478	-0.285350065617926	0.933839890529288	0.316127810959774
560	Arid5a	0.0207586815495939	0.689706801142269	1.14300713152841	0.236406470756131	2.9821299467831	0.316273341037741
561	H2-Ab1	0.0209613788500533	0.642901114829939	1.19062641649676	0.0951758131631141	2.30053829328814	0.318792307216854
562	Tmbim6	0.0211600982530187	0.472104914506456	0.956543755776124	-0.0123339267632124	1.91006284081571	0.321241918673942
563	Zfp106	0.0215368592270752	0.602458922959574	1.02927904966536	0.175638796253786	2.76649979062373	0.326380964343526
564	Rbms1	0.021753666880061	0.674974235770864	1.11822582156983	0.231722649971896	2.98459212552787	0.329044829602301
565	Ssu72	0.0217897712992616	-0.426622327521952	-0.0539366451743184	-0.799308009869586	-2.24361824601493	0.329044829602301
566	Eva1a	0.0218832246404342	-0.292389979239807	0.315568705766769	-0.900348664246384	-0.942619692560585	0.329872213131069
567	Cd27	0.021926837795503	-0.443091548721538	-0.0768734143110724	-0.809309683132003	-2.37138305219729	0.329946702065665
568	Ccnl2	0.0219970394514366	0.0881621313466749	0.359210375934792	-0.182886113241442	0.63750496706721	0.330420317957143
569	Epc2	0.0221668959239267	-0.628654591701583	0.363581680384399	-1.62089086378756	-1.24178120989319	0.331890083157067
570	Fchsd2	0.0221726848803947	-0.541973268384047	-0.127809751475499	-0.956136785292595	-2.56480361801339	0.331890083157067
571	Pold2	0.0222150545426774	0.452553111161199	0.966014145067554	-0.0609079227451564	1.72746857189804	0.331941935828588
572	Scrn3	0.0223231708353769	-0.36483850878499	0.629758889449222	-1.3594359070192	-0.718954562581203	0.332974289453558
573	Agpat4	0.022501967043793	-13.8854322897222	743.339197656343	-771.110062235787	-0.0359403882564722	0.335055467395535
574	AY036118	0.0226162463116883	0.780185798559839	1.39597073096615	0.164400866153527	2.48323072870828	0.336170406848997
575	Gyg	0.0227269402004702	-0.902751728487735	-0.148183898262997	-1.65731955871247	-2.34486656327538	0.337228267461586
576	Akap10	0.0229075929619183	0.0257707956389697	0.736223457312675	-0.684681866034736	0.071095280558637	0.337931604607148
577	Ift46	0.0229049934415955	-0.95373365784176	0.0377156436030391	-1.94518295928656	-1.88540515131683	0.337931604607148
578	Tsc22d4	0.0229327706361391	-0.276805285809757	-0.0330336634281518	-0.520576908191363	-2.22556007798215	0.337931604607148
579	Zfp119b	0.0228479498442335	-0.39605075552116	0.749360904334003	-1.54146241537632	-0.677699768631225	0.337931604607148
580	Sall3	0.023062740026152	0.140496146212248	0.556426629791206	-0.275434337366711	0.662051466324911	0.339260858453671
581	Snrk	0.0232758883014875	0.114884063908725	0.468945901319449	-0.239177773501998	0.635958479189319	0.341807020633892
582	Eipr1	0.0234600811264447	-1.90883525050794	0.0578446758974809	-3.87551517691336	-1.90231684026698	0.342464706328787
583	Hdgf	0.0233685203069725	0.284951241879319	0.63662029969613	-0.0667178159374913	1.58812428622695	0.342464706328787
584	Rnaset2b	0.0234812298643156	-0.267145745799173	-0.0237457064021402	-0.510545785196206	-2.1511748382891	0.342464706328787
585	Spopl	0.0234228069325718	-0.021657196567131	0.615684570810731	-0.658998963944993	-0.0666005704479671	0.342464706328787
586	Syt11	0.0235450345635006	-0.622287353044053	0.370515530983019	-1.61509023707112	-1.22850247478516	0.34280927456619
587	Csf2ra	0.02365807416306	0.405270942759508	0.691203208633693	0.119338676885323	2.77798816919369	0.343868294308736
588	Cmtm4	0.0238143191725534	-0.140295786563893	0.856323588180425	-1.13691516130821	-0.275907428468861	0.344379273186823
589	Rps19	0.0238067659816527	0.278192092506172	0.571184364117962	-0.0148001791056171	1.86095858125014	0.344379273186823
590	Rps29	0.0238062794241289	0.224265261577044	0.613478502661442	-0.164947979507355	1.1293342293541	0.344379273186823
591	Gm43796	0.023915833902766	-1.90641634306621	0.0605932432461485	-3.87342592937857	-1.89958777931191	0.345262089438917
592	Rps28	0.0240308487254588	0.0617683258066805	0.315384399314314	-0.191847747700952	0.477350241615448	0.3463364887257
593	Selenok	0.0241399692635871	-0.309574564517079	-0.069593724251383	-0.549555404782775	-2.52834766438593	0.347322458274747
594	Gabarap	0.0242203536733214	-0.304602052923004	-0.0452769381318517	-0.563927167714157	-2.30216442332187	0.347892352762253
595	Epn2	0.0244642483247692	-1.90224094093348	0.0647897454212276	-3.86927162728818	-1.89540700102474	0.350149983720646
596	Fosl2	0.0246237681941382	-13.8613517318256	746.167121877169	-773.88982534082	-0.0357457004767389	0.350149983720646
597	Foxn2	0.0245510179930335	-1.90382446617877	0.0627885914698738	-3.87043752382742	-1.8973876798408	0.350149983720646
598	Rc3h1	0.0245367955101461	0.768427735510474	1.28338314947757	0.253472321543375	2.92470114008438	0.350149983720646
599	Sp140	0.0245153937978176	0.851700203390294	1.40158831332118	0.301812093459409	3.03571161864225	0.350149983720646
600	Tbc1d22a	0.0246105635782594	-0.439579948031871	0.229526475794245	-1.10868637185799	-1.28762904642559	0.350149983720646
601	Rnf128	0.0247878790390422	-0.883220975534666	-0.128832210136045	-1.63760974093329	-2.29468064986833	0.351897144694024
602	Arglu1	0.0248435921213571	-0.349538224835015	-0.0787112350451025	-0.620365214624927	-2.52959401287194	0.352102205945878
603	Eya4	0.0250592651892751	0.535923408969015	1.21062944428165	-0.138782626343618	1.55681218942185	0.353982865223336
604	Rnase6	0.0250488812196029	0.743021406397083	1.23005512547589	0.255987687318278	2.99013218024221	0.353982865223336
605	Bace1	0.0252901259767417	0.0938892795021728	0.804565482322646	-0.6167869233183	0.258935934013763	0.35440886804282
606	Eif4ebp1	0.0253935981665033	0.457993091711666	0.806766148106805	0.109220035316527	2.57373655580215	0.35440886804282
607	Fut10	0.0254200238138951	1.02324326076971	1.67137468623105	0.375111835308361	3.09431059773781	0.35440886804282
608	Gpr65	0.0254217331507508	1.16295928852916	1.88569498049516	0.440223596563161	3.15379238405001	0.35440886804282
609	Mfap3	0.025391477600276	-0.473161389522487	-0.0966424337844144	-0.849680345260559	-2.4630347774154	0.35440886804282
610	Mlph	0.025293920502514	-0.603812349386476	-0.0795818502411835	-1.12804284853177	-2.25750020295941	0.35440886804282
611	Mrps15	0.0253691063456965	0.445900042609108	0.780120379885877	0.111679705332339	2.61488583052625	0.35440886804282
612	Sh2b1	0.0253049149561149	-1.25837591911419	-0.117063751336305	-2.39968808689208	-2.16099639529672	0.35440886804282
613	Hnrnpll	0.0256327013002076	-0.8270931973316	-0.0723869475998675	-1.58179944706333	-2.14795210613963	0.356767059532416
614	Snx5	0.0258146947573536	-0.225287154722785	0.0157691373469359	-0.466343446792506	-1.83174936295979	0.358131667755677
615	Tlk1	0.025801198501762	0.667328299748543	1.14239438056243	0.192262218934654	2.75317368718624	0.358131667755677
616	Fmnl2	0.0259277361187538	0.98586910116697	1.66829565152912	0.303442550804816	2.83146652300194	0.358749821198228
617	Rplp1	0.0259520986598758	0.00227946891105318	0.247681110630621	-0.243122172808515	0.0182055708276328	0.358749821198228
618	Wsb1	0.0259853949250475	-0.463264776953905	-0.0919036411858794	-0.834625912721931	-2.44501158221041	0.358749821198228
619	Csf1r	0.0262082839873136	-0.594787599237564	0.408320463017217	-1.59789566149235	-1.16215023766859	0.361242453925299
620	Enoph1	0.0264484344640171	-1.01683410421241	-0.128435177803014	-1.90523303062181	-2.24331453276652	0.363964585237087
621	G3bp2	0.0266414246380297	0.345472059815042	0.607075613810228	0.0838685058198557	2.5883164986161	0.365280084730689
622	Park7	0.0266724675090505	-0.353711894653766	-0.0701274603368463	-0.637296328970686	-2.44464254921006	0.365280084730689
623	Srrm2	0.0265914608025321	-0.265067694358939	-0.0190707272905303	-0.511064661427347	-2.11190869789918	0.365280084730689
624	Matk	0.0268783021403787	-0.711990015646531	-0.129815497447363	-1.2941645338457	-2.39700423909984	0.366545770001198
625	Sdccag8	0.0268260128180873	-1.11702635856968	-0.126540952229621	-2.10751176490974	-2.2103621300876	0.366545770001198
626	Ufl1	0.026893770747861	0.154269755909659	0.549583324861453	-0.241043813042134	0.764869180403946	0.366545770001198
627	Nr2c2	0.0270351207686034	0.721563107756844	1.20814980888379	0.234976406629899	2.90644545052465	0.367884609884728
628	Dbnl	0.0271543574781565	0.176429378616982	0.469060118731693	-0.116201361497728	1.18167772725625	0.368338418531592
629	Wrap73	0.0271548130867758	0.775532187775842	1.29088648707812	0.260177888473559	2.94945663391203	0.368338418531592
630	Ly96	0.0272582203111629	-0.514125732948002	-0.0840241883108124	-0.944227277585191	-2.34286050042753	0.368923847058736
631	Slc11a1	0.0272844523551409	0.18272209523538	0.476513398701023	-0.111069208230262	1.218990220665	0.368923847058736
632	Psmb3	0.0273801720456843	-0.300528311178245	0.00205862479313723	-0.603115247149626	-1.94662953426289	0.369632322616738
633	Saraf	0.0274487170095552	-0.295737376415842	-0.0559964401188127	-0.53547831271287	-2.41775399566836	0.369972280451066
634	Bcl7a	0.027631131034217	-1.23955582114968	-0.0984994203667935	-2.38061222193257	-2.12915397049038	0.371394824461135
635	Rnf146	0.0276848462678483	-0.68977986388078	-0.107942224618581	-1.27161750314298	-2.32357551185861	0.371394824461135
636	Stx2	0.0276840742018028	0.640048832024125	1.09352802967294	0.186569634375311	2.7663290082949	0.371394824461135
637	Dnpep	0.0278498173512409	-0.710790690237983	-0.103801608549427	-1.31777977192654	-2.29513873550632	0.371853899281357
638	Tradd	0.0278353232393885	-0.80129719209907	0.0117615611208608	-1.614355945319	-1.93161149942436	0.371853899281357
639	Ttll1	0.0277770741146709	-1.88195611283003	0.0848008294231677	-3.84871305508323	-1.87545604766295	0.371853899281357
640	Naa25	0.0279113467098856	0.846509281707684	1.46271487418755	0.230303689227819	2.6924905015044	0.372093140826163
641	Apbb1ip	0.0282140859890019	-0.248567134969846	0.010758752399866	-0.507893022339557	-1.87865020813231	0.373277138208546
642	Ctsa	0.0282953537683607	-0.139624864517198	0.123870331639505	-0.403120060673902	-1.03857569242835	0.373277138208546
643	Gbe1	0.0282367434171754	0.557147659389004	1.03086056308831	0.0834347556896987	2.30517120801588	0.373277138208546
644	Gm31243	0.0283064121449753	-0.870046634718634	-0.0575484927073069	-1.68254477672996	-2.09878642269563	0.373277138208546
645	Rnf187	0.0282449770983339	-0.156496096506824	0.164944572275027	-0.477936765288674	-0.954224971086786	0.373277138208546
646	Rpl17	0.0281422105748033	0.17933392247061	0.421429193681398	-0.0627613487401773	1.45185830144803	0.373277138208546
647	Sft2d1	0.0282522470321527	-0.312782322885655	-0.0659583389050706	-0.55960630686624	-2.48372171119677	0.373277138208546
648	Mcm4	0.0284312067358603	-0.819347294458027	0.578025524866254	-2.21672011378231	-1.14922171503566	0.374344222022161
649	Trrap	0.0285377127543124	0.239899697114486	0.850404788784894	-0.370605394555922	0.77017337391889	0.375167588936507
650	Pfkl	0.0288300457569846	-0.494753740150225	-0.106107204889504	-0.883400275410945	-2.49506794460528	0.377846313976333
651	Zfpl1	0.0288089367907875	-0.698425717140253	-0.0918245651672414	-1.30502686911326	-2.25665455302722	0.377846313976333
652	Fxn	0.0291556097663583	0.286685245327873	1.18278120641012	-0.609410715754378	0.627045294415836	0.381527089764677
653	Hmgn2	0.0292272613663285	-0.26496345435206	0.0483892002348613	-0.57831610893898	-1.65729831915404	0.381879010685321
654	Wdr37	0.0293347611309319	-0.810589970562363	-0.103915231308174	-1.51726470981655	-2.24817311314725	0.382697525946653
655	Cope	0.0294756248492408	-0.192970989295661	0.0789340479224147	-0.464876026513737	-1.39098632724932	0.383948139257591
656	Pkib	0.0297904323726314	0.249352835570909	0.585885496185697	-0.0871798250438796	1.45222926140098	0.38745726982209
657	Dnajb4	0.0299146632838511	-0.42290275201541	0.184952016925002	-1.03075752095582	-1.36360559341821	0.387459246721292
658	Gclm	0.0299268217990309	-0.908135231071855	-0.0948847987808867	-1.72138566336282	-2.18863990146146	0.387459246721292
659	Iqgap1	0.0299248328653301	1.11646595408669	1.84022794744499	0.39270396072838	3.02341526642136	0.387459246721292
660	D17Wsu92e	0.0300279757132336	0.818857385524389	1.36839243094957	0.269322340099211	2.92052526488222	0.387900728924453
661	Zfp945	0.0300518497209404	0.709854424940855	1.22413077944918	0.195578070432535	2.70533361091552	0.387900728924453
662	Atf3	0.0302013151669344	0.98903749820316	1.64226179765968	0.335813198746641	2.96755322398539	0.388624171667903
663	Retreg2	0.0302337944124301	-0.160000044503444	0.310739817477201	-0.630739906484089	-0.666173294592268	0.388624171667903
664	Tma7	0.0302445440679193	0.348929527955754	0.604580382940352	0.0932786729711552	2.67509102591126	0.388624171667903
665	Sept11	0.0304241543639946	0.475366782671628	1.19024475018909	-0.239511184845832	1.30330184425542	0.390344188020454
666	Rps27	0.0306107411957739	0.374844612566138	0.732788429597759	0.0169007955345164	2.05250630258434	0.392148414237752
667	Adamts1	0.0307032749106368	1.34495533229278	2.1870871607916	0.502823503793964	3.13022726715839	0.392744140236212
668	Cerk	0.0308027803007454	-0.470969903946205	-0.077059950695019	-0.864879857197391	-2.34338848743998	0.393427128032874
669	Amdhd2	0.0309893230834386	-1.23006660911989	-0.0884732821760863	-2.3716599360637	-2.11186084883183	0.395218093494617
670	Cat	0.0314152058940965	-0.728946237601637	-0.093628179012652	-1.36426429619062	-2.24880806243457	0.400051547296166
671	Rnh1	0.0315520325716869	0.401466499044656	0.690807744571881	0.112125253517431	2.7194874263195	0.40119514441376
672	3222401L13Rik	0.0317163416546884	-0.81194849341073	-0.105234799298678	-1.51866218752278	-2.25181684980094	0.402684266365775
673	Nbea	0.0318288252898264	0.835955974662665	1.5140985585902	0.157813390735133	2.41607538271773	0.403511942604456
674	Fam78a	0.0320167642643826	-0.149961275862328	0.998587363106572	-1.29850991483123	-0.255904443045356	0.404117374555883
675	Slc44a1	0.0319527898492281	-1.85559666850699	0.111316561613144	-3.82250989862712	-1.84904071232673	0.404117374555883
676	Tmem55a	0.0320186761837526	-0.312560166310315	0.35700543812407	-0.982125770744699	-0.91493150919478	0.404117374555883
677	Nectin2	0.032090106699375	0.286020227499727	0.770222517353295	-0.198182062353842	1.15775855772791	0.404420665227574
678	Gprasp1	0.0323677464356347	-0.872106484343538	0.119745060093018	-1.86395802878009	-1.72333985825286	0.407318012667899
679	Plekhf2	0.032429015832084	0.363370913191485	0.648849923681558	0.0778919027014114	2.49473298111177	0.407488016317143
680	Eif2b2	0.0324906530523119	-1.22487592165657	-0.0833981847771827	-2.36635365853596	-2.10316208053285	0.407662135062243
681	Glod4	0.032554484652996	-0.4054031289248	0.090087440311065	-0.900893698160666	-1.60361383494712	0.407863235035774
682	Inpp5e	0.0330536751671573	0.654087262293015	1.18398671842507	0.124187806160959	2.41930325084393	0.413510200185024
683	Crlf3	0.0334079162840515	0.0869540550924447	0.38569459979271	-0.211786489607821	0.570484386248599	0.417329929334594
684	Rhbdf2	0.0334568607540011	1.11772500243753	1.84212211766744	0.393327887207619	3.02417100142953	0.417330315720961
685	Rnf31	0.0337365583557525	0.867062030179337	1.48518894813395	0.24893511222472	2.7492903191096	0.419592297217609
686	Tnfsf13b	0.0337150331054546	0.665985033806895	1.15177849971855	0.180191567895238	2.68695808424393	0.419592297217609
687	Btbd1	0.0341325187717243	-0.540319645151278	-0.101474211613472	-0.979165078689083	-2.41316637636776	0.42022893241032
688	Cyp4v3	0.0340942230986998	-0.359375430361698	0.135389202599459	-0.854140063322855	-1.42363227585996	0.42022893241032
689	Fam91a1	0.0341183037507867	-0.440931425194398	-0.0465349463731106	-0.835327904015685	-2.19122066103571	0.42022893241032
690	Mpp5	0.0339758547077716	-1.40163341151674	-0.00686432189123964	-2.79640250114224	-1.96960989925468	0.42022893241032
691	Tmed3	0.0338891310842571	0.34911700101764	0.607357830523762	0.0908761715115172	2.6496845974892	0.42022893241032
692	Tor1b	0.0340036573691406	0.573741559860221	1.00792952099672	0.139553598723721	2.58992163397718	0.42022893241032
693	Trmt10a	0.0340162911264674	0.189336475452067	0.799327226975942	-0.420654276071808	0.608357867588554	0.42022893241032
694	Ost4	0.0342822759433994	-0.396020928145206	-0.080183541813492	-0.711858314476919	-2.45755186016365	0.420728031348446
695	Prpsap2	0.0343209927119688	-0.572341029092662	-0.102087568490032	-1.04259448969529	-2.38545358594206	0.420728031348446
696	Snn	0.0342883286786433	-0.347925078829392	0.0057480483172635	-0.701598205976047	-1.9281098038899	0.420728031348446
697	Tmem115	0.0345067872457038	-0.661691614627138	-0.079936514712603	-1.24344671454167	-2.22927436945868	0.422398721349131
698	Mib2	0.034599816327806	-0.606846660224704	0.0280148851256865	-1.24170820557509	-1.87347557414647	0.422930706173124
699	Eif1	0.0347903701912521	-0.211771389902204	0.0486381376178217	-0.472180917422231	-1.59389059654275	0.424044912102518
700	Pcgf5	0.0347740198363679	0.755918304009535	1.2865808337181	0.225255774300975	2.79193002740738	0.424044912102518
701	Eef1b2	0.0350485962708383	-0.224746793788991	0.200271479153274	-0.649765066731255	-1.03641572494722	0.425369307799136
702	Ncoa4	0.0350265893993503	-0.385425895721765	-0.0501515104977017	-0.720700280945829	-2.25314222504324	0.425369307799136
703	Slc2a8	0.0349856819895601	-0.725504580211269	-0.0907214647627802	-1.36028769565976	-2.24007667064095	0.425369307799136
704	Calm3	0.0352238668045899	-0.504423222518184	-0.0963966661475682	-0.9124497788888	-2.4230073598525	0.426889249398809
705	Cdc73	0.0353956360338163	0.617371928884145	1.10431947023287	0.130424387535423	2.4849221793532	0.428362505873079
706	Brf1	0.0357452743491337	-0.782606404426274	0.0306269426511411	-1.59583975150369	-1.88615035556316	0.431762531513399
707	Pibf1	0.0357777906446288	-1.072472706485	-0.0818210166473672	-2.06312439632263	-2.12184353055241	0.431762531513399
708	Ptma	0.035835111702086	0.289035701082383	0.531533556010389	0.0465378461543777	2.33610134215802	0.431843464748867
709	Il18	0.035980610830746	0.383380925275507	0.762696290332737	0.00406556021827609	1.98097117891932	0.43298529140751
710	Lpcat3	0.0360869958149055	-0.226412821671877	0.0617271647300857	-0.514552808073839	-1.54008814137969	0.433545425258089
711	Pmp22	0.0361287854381741	-0.337524410523993	-0.0700644825360607	-0.604984338511925	-2.47340113155189	0.433545425258089
712	Polr2i	0.0364712666254116	-0.540243557686807	0.0429905586509021	-1.12347767402452	-1.8154937893462	0.437040515235971
713	Rbmx	0.0366379555653365	-0.89022287873825	-0.0775768909921988	-1.7028688664843	-2.14706625867915	0.437808174906794
714	Tmem63a	0.0365960802198228	0.199200485571285	0.519890364254891	-0.12148939311232	1.21745587676562	0.437808174906794
715	Tubb2b	0.036690681911698	-0.776798487167709	-0.0691061950830091	-1.48449077925241	-2.15135458605742	0.437825032266583
716	C330018D20Rik	0.0368954713457068	0.415810522000708	0.943909244115678	-0.112288200114262	1.54322215408952	0.439653856873702
717	Ap3s2	0.0370772865375544	-1.20608594935005	-0.0646143101263168	-2.34755758857378	-2.07090999176596	0.441204196287886
718	Cracr2b	0.0371560789103373	-0.690423756489825	0.123335569633707	-1.50418308261336	-1.66290652942451	0.441525996188019
719	Rsf1	0.0372478967429387	0.0750234370909983	0.546719517448995	-0.396672643266999	0.311733001010234	0.442001467330672
720	Nsmce3	0.0373581387631793	0.491597643503196	0.847364449568928	0.135830837437463	2.70827311520739	0.442693944343675
721	Ascc1	0.0375030340793988	-0.415558450585625	0.22077233098433	-1.05188923215558	-1.27996259211225	0.442733117350611
722	Btg3	0.03757568069654	0.894356356777019	1.51216806425824	0.276544649295803	2.83728234250191	0.442733117350611
723	Coq6	0.0376991560072558	0.21157614656691	1.21100569631721	-0.787853403183393	0.414918317516742	0.442733117350611
724	Epn1	0.0376873190551434	-0.492489213882005	-0.0847462150664228	-0.900232212697587	-2.36732727425628	0.442733117350611
725	Gpr89	0.0375756970386851	-1.41437538088799	-0.019301218740279	-2.8094495430357	-1.98708060286408	0.442733117350611
726	Myo1g	0.0376573242075727	0.77445649138813	1.34269078502859	0.206222197747668	2.67126931215175	0.442733117350611
727	Rassf1	0.0377246807681545	0.093438509687807	0.533618586255632	-0.346741566880018	0.416048166434857	0.442733117350611
728	Susd3	0.0377786030181031	-0.266522989205214	-0.0270309380189595	-0.506015040391469	-2.1811807836909	0.442756924382495
729	Fdps	0.0379089086422499	-1.20755391135059	-0.0658292894144628	-2.34927853328672	-2.07297112645613	0.443674634479666
730	Btbd10	0.0382145401960422	-0.543253519997115	0.449633014558554	-1.53614005455278	-1.07238571237694	0.446638982126893
731	Hist1h2bc	0.0383011069281447	-0.471754162235112	-0.0390826338056951	-0.904425690664528	-2.1370048796463	0.447038364310439
732	Zbtb24	0.0383597335024241	-0.56054178193356	0.253754887074504	-1.37483845094162	-1.34919095979846	0.447110992134812
733	Lztfl1	0.0384239070997716	-1.20467228982531	-0.0632156503898353	-2.34612892926078	-2.06850984930863	0.44724798823363
734	Ptafr	0.038720859923261	-0.34699347575938	-0.0694971791880873	-0.624489772330672	-2.45082447499991	0.450090431696543
735	Ccar2	0.0388882494282811	-1.81714165604479	0.149957306253143	-3.78424061834271	-1.81055059705524	0.450273533212246
736	Ctsb	0.0388149358416593	-0.591326559980177	0.086030190228328	-1.26868331018868	-1.71103153590239	0.450273533212246
737	March5	0.0389477106786964	0.509480213964992	0.89526383677565	0.123696591154334	2.5884014021436	0.450273533212246
738	Nfkbia	0.0389112234453464	0.301097326060374	0.587570262935589	0.01462438918516	2.06001977484075	0.450273533212246
739	Acot13	0.039007192597068	-0.611133384385303	-0.0498146054571842	-1.17245216331342	-2.13390228175255	0.450350970552347
740	Aatf	0.0392127363272388	-0.764569258030441	-0.0576611138122379	-1.47147740224864	-2.11983441085327	0.452112251816218
741	Irf8	0.039447628779333	0.322667601915306	0.581881617077845	0.0634535867527677	2.43974801414713	0.452619308034976
742	Trf	0.0393655712747268	-0.358127250466006	-0.0572811567744595	-0.658973344157552	-2.33314152157612	0.452619308034976
743	Yipf4	0.0394689129369459	-0.337714719030455	-0.0231274137437195	-0.652302024317191	-2.10405402641867	0.452619308034976
744	Zfp318	0.0394042137750973	0.387401663904906	0.974719741756329	-0.199916413946517	1.29281446874957	0.452619308034976
745	Tmem204	0.0395818843885335	-0.823417939903636	-0.0689011927862212	-1.57793468702105	-2.13894457956166	0.453305553829487
746	Kpna4	0.039788329887831	-0.487157440574639	0.00745842221597115	-0.98177330336525	-1.93040925323338	0.454888940877657
747	Rasgef1b	0.0398267743595417	0.794711610836721	1.38492398686557	0.204499234807874	2.63906044433683	0.454888940877657
748	Coq10a	0.0401018133507276	-1.81022118537889	0.156669876913837	-3.77711224767162	-1.8038458740355	0.455590774312127
749	Icam1	0.0400603301332401	0.391898097527244	0.688547879748805	0.0952483153056841	2.58926924203668	0.455590774312127
750	Rab4b	0.0400058086086476	0.633760122371416	1.10853496523079	0.158985279512047	2.61628650584084	0.455590774312127
751	Tm2d2	0.0400738967002648	-0.402339499293704	-0.0764343387442818	-0.728244659843126	-2.41963314371622	0.455590774312127
752	Ccdc32	0.0403251216716015	0.713131927460117	1.22808400988969	0.198179845030544	2.7142581644742	0.457518534710244
753	Gm11361	0.0404161221973531	0.0943132546019721	1.09422107559345	-0.905594566389501	0.184867623198837	0.457942037965228
754	Cab39	0.0405024961987923	-0.444469863269866	0.037944145749604	-0.926883872289337	-1.80580353790518	0.457947698742673
755	Pde4a	0.0405776441923888	0.748622043443274	1.27910722903951	0.218136857847034	2.76590616104096	0.457947698742673
756	Sfr1	0.0405444985755083	-0.376536383501894	-0.00432533799277796	-0.74874742901101	-1.98274005953593	0.457947698742673
757	D1Ertd622e	0.0408564228301098	-0.184468956318396	0.173533717721816	-0.542471630358608	-1.0099156706554	0.460484807908187
758	Acd	0.0410681118270156	0.0712788246682701	0.742759443897928	-0.600201794561388	0.208053553906629	0.461833159225302
759	Aco1	0.0411384436253199	-0.570537925953302	0.319668028411151	-1.46074388031775	-1.2561517716212	0.461833159225302
760	Ubtf	0.0411273201045648	-0.632928231746239	-0.0917706847206033	-1.17408577877188	-2.29233897935915	0.461833159225302
761	Arl2	0.041255386856597	-0.879708812384111	-0.0660113995838917	-1.69340622518433	-2.11896653723131	0.462190742967478
762	Rab6b	0.0412786387882347	-0.582959069095117	0.0242646172129369	-1.19018275540317	-1.88164395699772	0.462190742967478
763	Lipa	0.0414849793700637	-0.329037693151728	0.0478765915462743	-0.70595197784973	-1.71100447585914	0.462679534621416
764	Sap18	0.0414188621532104	0.383396431580973	0.686202604242369	0.0805902589195762	2.48159801729062	0.462679534621416
765	Tgfbrap1	0.0414345046638199	-1.17704946568344	-0.0351689691743087	-2.31892996219257	-2.02032924444752	0.462679534621416
766	Gmfg	0.0417621641951652	-0.427845760442164	-0.0738035295163592	-0.781887991367968	-2.3685374459764	0.465162904586357
767	Ndufb10	0.0419509598084579	-0.0319102469197512	0.281037219722564	-0.344857713562066	-0.199851225419812	0.466048944122087
768	Ptcd2	0.0418989830565783	-0.609075298573216	0.146105640325715	-1.36425623747215	-1.58076771749168	0.466048944122087
769	Gm17354	0.0422624796457213	-1.0450274696445	-0.054016616162767	-2.03603832312623	-2.06679492576919	0.468415036116869
770	Med13l	0.0422825696640152	-0.890510437618165	-0.077589785339317	-1.70343108989701	-2.14703413020181	0.468415036116869
771	Mepce	0.0423286442623191	-1.18187697658164	-0.0393446428111943	-2.32440931035209	-2.02745798940559	0.468415036116869
772	Ube2g1	0.0425792860779965	-0.48668917599066	-0.0791584310474211	-0.894219920933898	-2.34066574962345	0.470578327483765
773	Il21r	0.0428803917175306	-0.014814451136815	0.284181928627201	-0.313810830900831	-0.0971108436222619	0.472681527304872
774	Mtfr1	0.0428499073884137	0.332236175494645	1.22973833275673	-0.56526598176744	0.725536906025152	0.472681527304872
775	Naxd	0.0429976349082081	-0.499049273255755	-0.0590026028936291	-0.939095943617882	-2.22276105688346	0.472752346696948
776	Per3	0.0429668199137428	-0.75767168383055	-0.0905272937866946	-1.42481607387441	-2.22591875848057	0.472752346696948
777	Laptm4a	0.0431258807144252	0.302542147373171	0.569315826453524	0.0357684682928184	2.22275193977521	0.473079035536056
778	Psme2b	0.0431567618365658	0.567032235316127	1.00043470771845	0.133629762913804	2.56427415638087	0.473079035536056
779	Qars	0.0431936906566559	0.149355439268884	0.735609594652158	-0.43689871611439	0.499324873306517	0.473079035536056
780	Eef2	0.0434612132541859	-0.1957405414435	0.0572290319141424	-0.448710114801143	-1.51656346038598	0.475398809595788
781	Reep5	0.0435658004134213	-0.320259073195003	-0.0646916655094919	-0.575826480880514	-2.45608880595915	0.475932662134841
782	Gemin2	0.0438363404317718	-1.78944635551138	0.177704778036663	-3.75659748905942	-1.78290846557525	0.477687778722223
783	Snrnp70	0.0438384353890647	-0.112183997940038	0.137672213920626	-0.362040209800703	-0.880012523870361	0.477687778722223
784	Rbm43	0.0440027679105706	0.632616304474616	1.17994875634885	0.0852838526003795	2.26536023683093	0.478866856904322
785	Dnmt1	0.0440799652789464	0.554408498565113	1.27167124631418	-0.162854249183955	1.51495486601055	0.479095877401236
786	Snx2	0.0442169442531247	0.351502721343501	0.620246357628436	0.0827590850585668	2.56353111770298	0.479973242198041
787	Aip	0.0446594208827629	-0.546749771227438	-0.0220341405095299	-1.07146540194535	-2.04226784457542	0.482933053196113
788	Eif1a	0.0446359587749188	0.506698292127797	0.887608408060592	0.125788176195001	2.6072040674647	0.482933053196113
789	H2-M3	0.0445798111492091	0.49365389413007	0.868141315432495	0.119166472827645	2.58364847064256	0.482933053196113
790	Zfhx3	0.0449994056003701	-0.303182389897051	-0.0399558536981476	-0.566408926095955	-2.25747211328261	0.485993580483998
791	Atg9a	0.0455009780925005	-1.37558596414202	0.0188139930722089	-2.76998592135625	-1.93351909788029	0.490169627632846
792	Phf20	0.0454493080511848	0.573521294708879	1.02616591107956	0.120876678338192	2.48336341876567	0.490169627632846
793	Ap2b1	0.0455657324135963	0.485295179659199	0.910978854227794	0.0596115050906037	2.23443164684873	0.490248208011102
794	Coa3	0.0457258688919712	-0.418871195187532	-0.0719101947920431	-0.765832195583021	-2.36618079782169	0.491147485443097
795	Smyd4	0.045764445725183	-1.37473180461931	0.019549150478994	-2.76901275971762	-1.9324834177812	0.491147485443097
796	Cib1	0.0459595569825797	-0.322934088989093	0.0553230732295902	-0.701191251207777	-1.67330389750281	0.492621784139912
797	Gm6277	0.0460743983526804	-1.03405982192869	-0.042775553436088	-2.02534409042129	-2.0445396676395	0.493233082490676
798	Mcat	0.0463285813086539	-0.0864798387457337	0.584423435958152	-0.757383113449619	-0.252640545547017	0.495332651285006
799	Ccnh	0.0463932989332398	-0.484317773640601	0.0401358834704719	-1.00877143075167	-1.80997001458064	0.495403787857825
800	Timm8b	0.0465432609965256	-0.464230674798143	0.0973882668712385	-1.02584961646753	-1.62009386723769	0.496383878527946
801	Anapc7	0.0468512757843036	0.328338152105213	0.873553991960049	-0.216877687749622	1.18032328820086	0.496839085921525
802	B4galt6	0.0467652325800562	-0.75965982619357	-0.0528324291576494	-1.46648722322949	-2.10646319891543	0.496839085921525
803	Mgat4a	0.0467404713745107	-0.383362475288728	-0.0063199718105294	-0.760404978766926	-1.992816824784	0.496839085921525
804	Mrps24	0.0466775902444729	0.260962056640828	0.621089363527413	-0.0991652502457563	1.4202650634005	0.496839085921525
805	Twf2	0.0468771055047852	-0.361468488992447	-0.0623427402137341	-0.66059423777116	-2.36845280910744	0.496839085921525
806	Ubac1	0.047005370354193	-0.870916978131934	-0.0574477491616618	-1.68438620710221	-2.09837797162138	0.497580421664981
807	Lactb	0.0471979092109817	-0.52506924279841	-0.0300953350082113	-1.02004315058861	-2.07913344335477	0.498999456490825
808	Peak1	0.0472806515369994	-0.696817039101527	0.116497925892667	-1.51013200409572	-1.67922189955349	0.499255592714949
809	Hnmt	0.0473551928262746	-0.525288618796828	-0.077027187399294	-0.973550050194363	-2.2967552018044	0.499424604689462
810	mt-Nd4	0.0474271933114679	-0.33159352604086	-0.0677360219176285	-0.595451030164092	-2.4631149707351	0.499566436214128
811	Nceh1	0.0478292825482923	0.441158975816923	1.33867435082318	-0.456356399189335	0.963388180455088	0.502409695717668
812	Smo	0.0479326643593743	-0.812319705373702	-0.058215179356528	-1.56642423139088	-2.11126881159759	0.502409695717668
813	Tfe3	0.0479195317335252	-0.452708974717007	-0.0650502345047296	-0.840367714929284	-2.28885149200432	0.502409695717668
814	Tmco6	0.0478081999965588	-0.122633767936445	0.693527896837075	-0.938795432709965	-0.294497743300125	0.502409695717668
815	Irf3	0.0480177947283192	-0.252171209117173	0.21826820830357	-0.722610626537915	-1.05060602812018	0.502684447388981
816	Aup1	0.0482361033062266	-0.200898354151169	0.0774573995665635	-0.479254107868902	-1.41456942574627	0.504351021334222
817	Snx24	0.0484826103475606	-0.720343866243206	-0.0525019789344265	-1.38818575355199	-2.1140453468865	0.506307994474158
818	1110032A03Rik	0.0491778281034106	-0.728616692695984	0.0857729360899057	-1.54300632148187	-1.75353715929291	0.510775557810772
819	Acadm	0.0493851267912456	-0.360750079701852	0.0472560373841912	-0.768756196787895	-1.7329572622228	0.510775557810772
820	Leprotl1	0.0492334663152676	0.177123569493709	0.551091322046393	-0.196844183058975	0.928304150962695	0.510775557810772
821	Lsm6	0.0493745897879033	0.0253948149271021	0.342039643256864	-0.29125001340266	0.157188490693887	0.510775557810772
822	Pdcd6ip	0.0492641775842644	0.390717776414518	0.755657708669659	0.025777844159376	2.09840771646945	0.510775557810772
823	Scpep1	0.0490280715753764	0.409195121876748	0.789813751118871	0.028576492634626	2.10711625735409	0.510775557810772
824	Sema4b	0.049389338395908	-0.551888482618229	-0.0104146663814842	-1.09336229885497	-1.99766178341161	0.510775557810772
825	Vash1	0.0493749689712354	1.02526569607661	1.74533873700722	0.305192655145991	2.79066667500494	0.510775557810772
826	Swap70	0.0494865645422617	-0.487339352108753	0.00726914474875251	-0.981947848966258	-1.93115885483346	0.511161463286413
827	Cnnm4	0.0495850858373152	-0.167942299377856	0.978770666617766	-1.31465526537348	-0.287047297817593	0.51155979729622
828	Gm3488	0.0498319298652084	-0.152186318087556	0.409271499981885	-0.713644136156997	-0.531259326688144	0.513485538176278
829	Papolg	0.049919429759752	0.708169901482946	1.27578523333554	0.140554569630357	2.44529600233264	0.513766676369366
830	Acly	0.0504905729043233	-0.47198787604303	-0.0406960832997014	-0.903279668786358	-2.14490341283733	0.514063923651177
831	Gxylt1	0.050413381060524	-0.795240413888766	0.0176888014422343	-1.60816962921977	-1.91731646603213	0.514063923651177
832	Nod1	0.0501960950217787	0.967836723064299	1.64801351280327	0.287659933325329	2.78887070058546	0.514063923651177
833	Pik3r6	0.0504295105140621	0.00329426806972686	0.528748850111516	-0.522160313972062	0.0122877352158506	0.514063923651177
834	Sf3b2	0.0504527324589001	-0.251122044654238	0.0792721033993598	-0.581516192707835	-1.48970605607252	0.514063923651177
835	Tarbp2	0.0504285326261048	-0.341728604723894	0.549135649575798	-1.23259285902359	-0.751826952886853	0.514063923651177
836	Tm9sf4	0.0503409727354091	-0.814122624453823	-0.0600111956654212	-1.56823405324222	-2.11593534060661	0.514063923651177
837	Trem2	0.0501373763958075	-0.150460299432978	0.261908567120611	-0.562829165986568	-0.71512859459148	0.514063923651177
838	Tuba1a	0.0502300406319015	-0.329608366159711	-0.0590574254524533	-0.600159306866969	-2.38779626855976	0.514063923651177
839	Brap	0.0509013243669913	0.303443361574036	0.764449441478205	-0.157562718330132	1.29008723736682	0.517628247317247
840	Alas1	0.0512508740790868	-0.297529573014638	0.0801538541480537	-0.675213000177329	-1.54401068594697	0.519265837331322
841	Dyrk2	0.0512879680865195	-0.720491985770412	-0.0535630716262206	-1.3874208999146	-2.11737460066763	0.519265837331322
842	Fez2	0.0513058017897685	-0.251692353482607	0.0135199285009629	-0.516904635466178	-1.86004940766882	0.519265837331322
843	Tbp	0.0511676412696206	0.731862736785791	1.27957951496331	0.184145958608276	2.61891667898143	0.519265837331322
844	Cbfa2t2	0.0515152375618199	-1.0131931874256	-0.0223681812567487	-2.00401819359445	-2.0042107782624	0.520767780660483
845	mt-Nd1	0.0516637513593914	-0.2276583566581	0.0780573556331198	-0.53337406894932	-1.45953302983788	0.521651037394471
846	Rhot1	0.0520085850185147	-0.212100042162444	0.227415886849874	-0.651615971174763	-0.945832485962452	0.523771718560567
847	Tmem181a	0.052057948586423	-1.74362787920062	0.22314992178083	-3.71040568018208	-1.73758715599079	0.523771718560567
848	Zfp800	0.0519493511064403	0.291088858016379	0.763015111919627	-0.180837395886869	1.20892549057032	0.523771718560567
849	Aasdhppt	0.0523712896059641	-0.325502588710168	0.310926366225606	-0.961931543645942	-1.00242665862188	0.523835689235739
850	Dgcr2	0.0522030353502454	-0.266866262611159	0.442744296943541	-0.97647682216586	-0.737091995551627	0.523835689235739
851	Gpr35	0.0521491965568848	0.801329537102002	1.56879747642508	0.0338615977789251	2.04643992536465	0.523835689235739
852	Phc2	0.052363124052467	-0.928385319717249	-0.0399749481940893	-1.81679569124041	-2.04815460146176	0.523835689235739
853	Sfxn1	0.052270735408591	-0.796702031568269	0.0163839030898585	-1.6097879662264	-1.92047017630462	0.523835689235739
854	Tmem80	0.0524332895148769	0.600584248678928	1.08613755919046	0.115030938167392	2.42429301090056	0.523841716792658
855	Milr1	0.0526848836365277	0.712834590681888	1.24365872318755	0.182010458176231	2.6320018987757	0.524717587657383
856	Rbm19	0.052627462068042	0.428432971879531	1.32605458498221	-0.469188641223148	0.935486826983619	0.524717587657383
857	Zfp959	0.0527054585820883	-1.74724011417595	0.220056841144901	-3.7145370694968	-1.7407273908834	0.524717587657383
858	Tmem33	0.052771094147127	0.2682595116459	0.525724372003722	0.0107946512880781	2.04213880140981	0.524758712428074
859	Hacd2	0.0528823743615192	0.422654118489561	0.749740681106672	0.0955675558724491	2.5326226902411	0.525100967657681
860	Tm9sf2	0.0529286019908118	-0.323523828499388	-0.0553502780246499	-0.591697378974127	-2.3644951221953	0.525100967657681
861	Rac1	0.0530606372070833	-0.277632946813079	-0.026642920228276	-0.528622973397883	-2.16801672990582	0.525799485076463
862	C5ar1	0.0535776869701968	-0.323518794239026	-0.0509808852660253	-0.596056703212026	-2.3265944448599	0.530307221844221
863	Iscu	0.0537876808752511	-0.31158354598354	-0.0520210683844928	-0.571146023582588	-2.35277661837691	0.531768821816503
864	Atp13a2	0.0541632686288602	-0.639075476792808	-0.032172267845318	-1.2459786857403	-2.06386273700695	0.534243939816688
865	Tbpl1	0.0541055501852062	-0.431703899670674	0.01691010351818	-0.880317902859527	-1.88608489553506	0.534243939816688
866	Acp2	0.0545780578927435	-0.314870874682612	0.0430480293007923	-0.672789778666015	-1.72423296811157	0.535877614800275
867	D5Ertd605e	0.0548476440283932	0.408538941988479	1.30647650529527	-0.489398621318315	0.891734175403839	0.535877614800275
868	Dcaf10	0.0546252681392512	-1.34564677836484	0.0490139290939258	-2.74030748582361	-1.89108304794298	0.535877614800275
869	Dnajc16	0.0548962993164558	0.820060948044379	1.43552215343471	0.204599742654045	2.61152109867817	0.535877614800275
870	Gpn1	0.0549569752637413	0.474392354791631	0.885365999350572	0.0634187102326896	2.26241254699094	0.535877614800275
871	Irf1	0.0548873157032862	0.651280007477475	1.13748835418805	0.165071660766899	2.62538758773444	0.535877614800275
872	Slc35c1	0.0549018999808688	-0.377858078305128	0.513273571644231	-1.26898972825449	-0.83106488787336	0.535877614800275
873	Slco4a1	0.0547752722992772	-0.795030011060863	-0.0410018210995743	-1.54905820102215	-2.06654102466351	0.535877614800275
874	Xlr	0.0546845385982272	-0.225049677814254	0.107837653883119	-0.557937009511627	-1.32504070070553	0.535877614800275
875	Zfp148	0.0544963660585697	-0.419683113535373	0.0193622372332109	-0.858728464303957	-1.87352806722358	0.535877614800275
876	AU020206	0.0550689327452759	0.632739793955687	1.10703983689315	0.15843975101822	2.61468921667786	0.536356317560153
877	Tmem167	0.0552644462568672	-0.305894665323468	0.0624096701196149	-0.674199000766551	-1.62784542401778	0.537646813527469
878	Stim2	0.0555560446643989	-0.645572747452048	0.345993733229848	-1.63713922813394	-1.27606101966703	0.539868078675002
879	B3galnt2	0.0556584450881276	0.921108274893895	1.60120770362741	0.241008846160379	2.65452221892873	0.540247842425375
880	Itpkc	0.0558228042212362	0.200408136334565	1.19950322019827	-0.798686947529144	0.393148495842387	0.541227460926804
881	Abca9	0.0559529976848603	-0.481614276606368	-0.0598996025320262	-0.903328950680709	-2.23835378425174	0.541754140800938
882	Camk2g	0.0560676167753432	-1.34380728155535	0.0513468196956335	-2.73896138280634	-1.88783007672738	0.541754140800938
883	Sos2	0.0560640514421757	0.871614262472256	1.51639631872272	0.226832206221788	2.64947286652384	0.541754140800938
884	Parg	0.0562536243715762	-1.33810512704694	0.057278826252726	-2.73348908034661	-1.87950982977742	0.542833847339601
885	Sema4d	0.0563702284039951	0.318965091661396	0.614406259295095	0.0235239240276975	2.11602227607276	0.542833847339601
886	Smim14	0.0563557047443075	0.350531736846605	0.629477212072828	0.0715862616203825	2.46295294483785	0.542833847339601
887	Prpsap1	0.0566021444699323	-0.426030402335215	0.0228958084909143	-0.874956613161345	-1.86000332517793	0.544452645566474
888	Gapdh	0.0568158954843943	-0.327609834617271	-0.0418581771369627	-0.61336149209758	-2.24706824972738	0.545893266073032
889	Fhod1	0.0569156601618427	-1.00682578693077	-0.016255541423923	-1.99739603243762	-1.9921275548518	0.546236684477887
890	Fen1	0.0569952827464058	0.215899845487377	0.854967159703888	-0.423167468729134	0.662146086976464	0.546386238643072
891	Rgs14	0.057518562371909	0.988843494428288	1.71141065386113	0.266276334995443	2.68223875127043	0.550166338741174
892	Spint1	0.0574851793701043	0.371650908799383	0.666281753162779	0.0770200644359859	2.47232226361859	0.550166338741174
893	Lamtor2	0.0577831884644294	-0.35881831971261	-0.00454218022426878	-0.713094459200951	-1.98509271509389	0.550413590394218
894	Map2k2	0.0577118978432225	-0.29974104654477	0.0682156529493053	-0.667697746038844	-1.59660540689667	0.550413590394218
895	Mcl1	0.0578024586255532	0.442759340498803	0.791403753152289	0.0941149278453168	2.48904709125182	0.550413590394218
896	Socs7	0.0577669226345857	0.997282586355208	1.7175891963404	0.276975976370018	2.71361934566358	0.550413590394218
897	Ppp2r3d	0.0578757988050044	-0.708754900560851	-0.0412938922644789	-1.37621590885722	-2.0812213173488	0.550497564553286
898	Phgdh	0.0581670087099576	-0.310507115980831	0.0626365661020101	-0.683650798063672	-1.63096092333333	0.55265135669639
899	Kpna6	0.0583638339337076	0.790836947242839	1.40566442187031	0.176009472615368	2.52105183682419	0.552949255069439
900	Nup88	0.0583927893597709	-0.641237651924829	-0.0589426605282339	-1.22353264332142	-2.15836083406684	0.552949255069439
901	Oaz1	0.0583331438138447	-0.298707978636694	-0.0523942826120003	-0.545021674661387	-2.3768750559611	0.552949255069439
902	Ankle2	0.0598267078092208	0.472356778129852	0.875634141212415	0.0690794150472888	2.29569610828453	0.553400806687219
903	B3gat3	0.0599343473841089	-0.844358603267008	-0.0309397905851835	-1.65777741594883	-2.03451460261125	0.553400806687219
904	Cd63	0.0591283220463505	-0.143225833499258	0.0967782929083442	-0.38322995990686	-1.1696360371635	0.553400806687219
905	Chst1	0.0599345301171527	0.74632406252959	1.31529896877583	0.177349156283349	2.57088364934069	0.553400806687219
906	Clgn	0.0595014827902277	-0.907945103241875	-0.0189841994475005	-1.79690600703625	-2.0018199840937	0.553400806687219
907	Cops2	0.0599971573119641	-0.348958170144346	0.133009662561132	-0.830926002849824	-1.41906865807757	0.553400806687219
908	Dock4	0.0598406625054296	0.150152384378034	0.436203744489586	-0.135898975733518	1.02881267706259	0.553400806687219
909	Fads1	0.0590315449801087	-0.687038993912123	0.0676461906391882	-1.44172417846343	-1.78428265402213	0.553400806687219
910	Fam102b	0.0592136123675938	-0.212254647320817	0.0891972622572614	-0.513706556898895	-1.380025971248	0.553400806687219
911	Fam96a	0.0598500542575545	0.0481564470002262	0.399984314462644	-0.303671420462192	0.268270112952145	0.553400806687219
912	Ipmk	0.0586167981697558	-0.651921698108836	0.161811451592488	-1.46565484781016	-1.57022366546392	0.553400806687219
913	Med1	0.0590991206875565	0.293179066385612	0.667192346055837	-0.0808342132846122	1.53636365971693	0.553400806687219
914	Mypopos	0.0599065782323227	-1.31102256432472	0.0837446696109259	-2.70578979826037	-1.84228374919966	0.553400806687219
915	Nagk	0.0594021630435308	-0.4384760092797	0.0201913699968125	-0.897143388556212	-1.87368281482901	0.553400806687219
916	Nfia	0.0588067566886389	-0.409767850841409	-0.0376060207014176	-0.7819296809814	-2.15801343563213	0.553400806687219
917	Pik3ap1	0.0598844395806549	0.989686393256079	1.71082494696951	0.268547839542651	2.68984327184106	0.553400806687219
918	Rab9	0.0592964400551382	-0.796762071262799	0.0162790385061989	-1.6098031810318	-1.92072079155544	0.553400806687219
919	Rangap1	0.0590078608407006	0.612438741944381	1.09912243663803	0.125755047250731	2.46640249105446	0.553400806687219
920	Rbbp6	0.0586297189867726	-0.304440504192295	0.17758756931556	-0.786468577700149	-1.23787898764861	0.553400806687219
921	Sipa1	0.0588705445740829	-0.146775634494298	0.0989272773635473	-0.392478546352144	-1.17082437176519	0.553400806687219
922	Sirt2	0.0596003338547254	-0.401772916357658	-0.0279174548570844	-0.775628377858233	-2.10632323749917	0.553400806687219
923	Slc35a5	0.0590624120244669	-0.441370533160828	-0.00133624529870024	-0.881404821022956	-1.96591577678035	0.553400806687219
924	Tmem243	0.0599844355620344	0.212146481520251	0.473252342192657	-0.0489593791521547	1.59245549738259	0.553400806687219
925	Ubl7	0.0588487568943299	-0.639838178876338	-0.0322814142954452	-1.24739494345723	-2.06410307586057	0.553400806687219
926	Aste1	0.0603077560741885	-1.72101185729361	0.246041952278108	-3.68806566686533	-1.71480883789157	0.555664983612285
927	Basp1	0.060579809209657	-0.179737011745153	0.0637045062076528	-0.423178529697959	-1.4470747334793	0.557304115191202
928	Zfp62	0.0606162938229531	-0.636920029583061	-0.0304482680629981	-1.24339179110312	-2.05836511808256	0.557304115191202
929	Card19	0.0610320452153708	-0.447168763629001	-0.0524515315873544	-0.841885995670648	-2.22041147580725	0.559318377849134
930	Pccb	0.0609629899966198	0.396441044088543	1.0387191655637	-0.245837077386615	1.20977212585475	0.559318377849134
931	Rpl37a	0.0609785818653626	0.246149184331449	0.517108691907326	-0.0248103232444283	1.78050049038582	0.559318377849134
932	Rabac1	0.061223130662035	-0.312391907192304	-0.0434379370741593	-0.581345877310449	-2.27651180196276	0.559866828304912
933	Scamp5	0.0611675214342212	-0.671555140548048	-0.0365409128225639	-1.30656936827353	-2.07274708445731	0.559866828304912
934	Rsrp1	0.0613992516443582	0.221854225389209	0.576789265287556	-0.133080814509139	1.22508696719663	0.560876247355101
935	Ric1	0.0615881620289766	-0.372875685280512	0.442441657809727	-1.18819302837075	-0.896366206427683	0.561399784648748
936	Rtn1	0.0615860330874878	-0.46908267492753	-0.0541799307626776	-0.883985419092383	-2.21590520082068	0.561399784648748
937	Rab14	0.0617299748720479	-0.23188794389251	0.00693576901951368	-0.470711656804534	-1.9030439353641	0.562091937682297
938	Acin1	0.0618864496513844	0.0977656391539099	0.413614296660101	-0.218083018352282	0.606673883562244	0.562823419109422
939	Otud5	0.0620106367292965	-0.217766242873174	0.365330841076876	-0.800863326823224	-0.731977581140819	0.562823419109422
940	Tpr	0.0620741722201085	-0.0686241231611112	0.315680080367925	-0.452928326690147	-0.349985268522457	0.562823419109422
941	Ubxn4	0.0619781197427124	0.294253872814124	0.637861391543868	-0.0493536459156205	1.67844695354505	0.562823419109422
942	Pwp2	0.0621514711767736	0.647743165127425	1.47291831974483	-0.177431989489982	1.53852581209908	0.56292606377944
943	Slc38a6	0.0622972799979451	0.530715362896993	1.24533331878279	-0.183902592988799	1.45557915072379	0.563648348825522
944	Fam120b	0.0624410014187341	0.185122559062467	0.645926885113433	-0.275681766988499	0.787391801630339	0.564100131674097
945	Mrpl43	0.0624794449639032	-0.309005912251695	0.113588861110784	-0.731600685614174	-1.43314706475033	0.564100131674097
946	Akap13	0.0625533783002826	0.0992949845681113	0.394734082463161	-0.196144113326938	0.658729988635738	0.564170638116291
947	Bcl2l1	0.0627114683414175	0.203018017241266	0.49477727912182	-0.0887412446392877	1.36382303492568	0.56428961965097
948	Lin52	0.0628972606994928	0.178425374096379	1.07459826065498	-0.717747512462225	0.390223038882487	0.56428961965097
949	Spata2	0.0628833433843436	0.607966997400875	1.43068631890785	-0.214752324106103	1.44835958940654	0.56428961965097
950	St6galnac4	0.0628050197414123	0.31775102482433	0.624000350226509	0.01150169942215	2.03357367036978	0.56428961965097
951	Tstd1	0.0626689657866552	-1.70814394473276	0.258824435634676	-3.6751123251002	-1.70206122553988	0.56428961965097
952	Isoc2a	0.0631293188202272	-1.31431537654912	0.0812456933601839	-2.70987644645842	-1.8458603194849	0.565776626233381
953	Fgd4	0.06364067311122	-0.0140356101116805	0.468250576533622	-0.496321796756983	-0.0570393494188373	0.569163755749401
954	Sox4	0.0635774178268261	-0.314982045076162	-0.0323114686377545	-0.59765262151457	-2.18400327301334	0.569163755749401
955	Arid4a	0.0642201658440777	-0.542623433507515	-0.0182355934730914	-1.06701127354194	-2.02812175578362	0.570756723939241
956	Atp6ap2	0.0641965549151343	-0.296488442167597	-0.040511780957291	-0.552465103377903	-2.2701548872983	0.570756723939241
957	Extl2	0.0641128428001224	-0.527939253036074	0.46442870090498	-1.52030720697713	-1.04269985529697	0.570756723939241
958	Snx29	0.0639207644858803	-0.418656708756703	-0.0425269724175195	-0.794786445095886	-2.18156660261836	0.570756723939241
959	Tango2	0.0640536610525011	-0.439235654011573	0.042244825840836	-0.920716133863983	-1.78799784957528	0.570756723939241
960	Usf1	0.0641151036236094	-0.319743220625613	0.163180889080362	-0.802667330331588	-1.29768877579667	0.570756723939241
961	Sh3bp1	0.0643165812966876	-0.400131804807002	0.0394456840934355	-0.839709293707439	-1.78408573298976	0.571018805019083
962	Camkk2	0.0646341813760003	0.325166727632948	0.693439401404664	-0.0431059461387678	1.73055217104265	0.57171631367766
963	Lacc1	0.0646631789379913	0.351403846193215	0.650922542113952	0.0518851502724789	2.29948544764571	0.57171631367766
964	Lnpk	0.064613923181471	0.283767799310149	0.894677599004016	-0.327142000383717	0.910403903978603	0.57171631367766
965	Stambpl1	0.0645442775739103	0.193481171161576	0.643744254025055	-0.256781911701903	0.842210124693475	0.57171631367766
966	2810004N23Rik	0.0669991090762636	-0.627899488298548	-0.0456975285300727	-1.21010144806702	-2.11380322983743	0.575846629107158
967	Abracl	0.0670134301131749	0.333412003227647	0.694015072401041	-0.0271910659457483	1.81217403345316	0.575846629107158
968	Agap1	0.0673635408198198	0.824919706592024	1.46902843428372	0.180810978900331	2.510155266568	0.575846629107158
969	Ankrd11	0.0657280241482909	0.0540126588359278	0.371698202867454	-0.263672885195598	0.333231612254796	0.575846629107158
970	Arhgap22	0.0662703772009781	-0.404657565009772	0.0439740012859644	-0.853289131305509	-1.76785209306474	0.575846629107158
971	Btg2	0.0666215754692989	-0.108237249462521	0.168936560677452	-0.385411059602493	-0.7653721346367	0.575846629107158
972	Camta2	0.0656205369177903	-0.821781686841286	-0.00888787650364009	-1.63467549717893	-1.98139349676495	0.575846629107158
973	Cog1	0.0664191558315157	-0.901596087944503	-0.0129926026835488	-1.79019957320546	-1.98862134831093	0.575846629107158
974	Dennd2c	0.0677312985378289	-0.167389262121285	0.724671738405333	-1.0594502626479	-0.367774092761344	0.575846629107158
975	Dirc2	0.0676976738520963	-0.64046782237833	-0.00526299817593712	-1.27567264658072	-1.97620329268525	0.575846629107158
976	Fancf	0.0655360100451102	0.214401843937787	1.21341235361838	-0.784608665742807	0.420636107693594	0.575846629107158
977	Gabarapl1	0.0672172826414509	-0.450106059349559	0.54372104239533	-1.44393316109445	-0.887671169360844	0.575846629107158
978	Gemin6	0.067763273329189	0.716484626950699	1.28454627186728	0.148422982034114	2.47206280668041	0.575846629107158
979	Gnai2	0.0670331640343148	-0.234207260631662	0.00792796760595132	-0.476342488869276	-1.89579103832581	0.575846629107158
980	Il10rb	0.0656525663102546	-0.286214073052407	-0.036615895137477	-0.535812250967337	-2.24748946381503	0.575846629107158
981	Ipo11	0.0672989509028797	-0.690734655304544	-0.0228659229539246	-1.35860338765516	-2.02706756836142	0.575846629107158
982	Kcnk12	0.0659277628433008	-0.666935970600972	-0.031175844838133	-1.30269609636381	-2.05607497136395	0.575846629107158
983	Kctd5	0.0669207653554389	0.355894684505917	0.828516362159559	-0.116726993147725	1.47589667783294	0.575846629107158
984	Ktn1	0.067722695751181	-0.423506866235833	0.0352038846666326	-0.882217617138299	-1.80954600125373	0.575846629107158
985	Lyrm9	0.0659671225755368	0.253166580890705	0.863621331111555	-0.357288169330145	0.812832368747091	0.575846629107158
986	Mecp2	0.0664310023130654	-0.669346225303385	-0.00136826306397153	-1.3373241875428	-1.96397870729793	0.575846629107158
987	Mob1b	0.0677646369380743	0.151751247904589	0.970865084068155	-0.667362588258977	0.363108236451045	0.575846629107158
988	Mrpl20	0.0658720096554258	-0.431064558524812	0.0642661093327385	-0.926395226382363	-1.70567070554021	0.575846629107158
989	Nap1l1	0.0671867288154707	-0.707067310744719	0.000960344087650777	-1.41509496557709	-1.95730555755388	0.575846629107158
990	Nip7	0.0666348555806071	0.435877469046396	0.846071601176411	0.0256833369163802	2.08268250100815	0.575846629107158
991	Ntpcr	0.0674766235006442	0.304606574183156	0.558350714399588	0.0508624339667251	2.35283429341023	0.575846629107158
992	Ogfod2	0.0670137891030526	-1.11117694724251	0.030849210061954	-2.25320310454697	-1.90702006527322	0.575846629107158
993	Ogfod3	0.0667206542775667	-0.981370780272056	0.00971556093829817	-1.97245712148241	-1.94075057321868	0.575846629107158
994	Ppil4	0.0672464538051165	-0.513507008719163	0.121972143465577	-1.1489861609039	-1.5837738176592	0.575846629107158
995	Proser1	0.0657634313600576	0.603365105177459	1.10226001855592	0.104470191798995	2.37038671664895	0.575846629107158
996	Ptgr1	0.0654304189936742	0.896701345476195	1.58035393753973	0.213048753412659	2.57075357048981	0.575846629107158
997	Rasal3	0.0677941528183442	-0.158592740391327	0.164250971193988	-0.481436451976641	-0.962806609582573	0.575846629107158
998	Rpl41	0.0669316681307645	0.318809762650217	0.656718265626932	-0.0190987403264984	1.84918594000946	0.575846629107158
999	Sf3b1	0.0678300354257729	0.242808010151689	0.488504331438778	-0.00288831113539936	1.93692340431535	0.575846629107158
1000	Sipa1l2	0.0662530596993503	0.144877411537765	0.523562982201716	-0.233808159126185	0.749842430725705	0.575846629107158
1001	Snrpe	0.0662531338796259	-0.00679953948453065	0.435001934781656	-0.448601013750718	-0.0301647986197272	0.575846629107158
1002	Spout1	0.066114484884943	-1.11856919995189	0.0236317501396481	-2.26077015004342	-1.91941299466244	0.575846629107158
1003	Syncrip	0.067036404384397	0.370819458455045	0.714822142121526	0.0268167747885643	2.11275323666713	0.575846629107158
1004	Trim44	0.0670714425133844	0.450093152538205	0.875094539216162	0.0250917658602475	2.07567880085867	0.575846629107158
1005	Ythdf1	0.0658321007839134	0.472528958357026	0.870738232036634	0.0743196846774185	2.32576135526455	0.575846629107158
1006	Eef2k	0.0680332893047129	-0.382989956650497	0.0567483415182906	-0.822728254819285	-1.70703012360185	0.576425049004777
1007	Mtif2	0.0679678195648425	0.507717421418764	0.932884429576549	0.0825504132609789	2.34051053165213	0.576425049004777
1008	Gbf1	0.0682398429792683	0.445586144640433	0.944013370993783	-0.0528410817129167	1.75217714709303	0.577601528074521
1009	Smim15	0.0683373654347065	-0.502586885159296	0.00637980131921889	-1.01155357163781	-1.93539620604613	0.577853718423108
1010	2610528A11Rik	0.0684799008827647	-0.0358707942022991	0.723272209931938	-0.795013798336536	-0.0926116217240705	0.57791346620351
1011	Sirpa	0.0684564411433141	-0.0887526169755374	0.15860159008029	-0.336106824031365	-0.703250350484118	0.57791346620351
1012	Prpf40a	0.0686902168500381	-0.272697069559127	0.116839996954392	-0.662234136072646	-1.37208106999736	0.579115543640835
1013	2810474O19Rik	0.0690174015669715	0.375717039932219	0.683806281010859	0.0676277988535801	2.39019014122984	0.58129957568549
1014	Tmem97	0.0692255292862223	-1.29668072903504	0.0981021023284427	-2.69146356039853	-1.82210984477878	0.582477530443835
1015	Sec13	0.0695060496291262	-0.416974144421229	-0.0435380434202381	-0.790410245422219	-2.18847161096469	0.584261690084438
1016	Ak1	0.0698987760821136	-0.41756632079987	0.0646371620112781	-0.899769803611019	-1.69723981492927	0.586407431202156
1017	Cdk2ap1	0.0698749404620575	-0.391976389430306	0.0251507449762886	-0.809103523836901	-1.84178765346055	0.586407431202156
1018	Gatad1	0.0701059218461686	0.181594277952644	0.598361908936643	-0.235173353031355	0.853996851303942	0.587567510011307
1019	Clec4a3	0.0704077317224496	-0.345310113864856	-0.0357209306890336	-0.654899297040679	-2.18610798907718	0.589517926453327
1020	Riok2	0.0704971905439941	-0.636504730255729	0.177462121024095	-1.45047158153555	-1.53265006471589	0.589688264432703
1021	Arsk	0.0706623763055215	-0.707628526829112	0.000391274330942326	-1.41564832798917	-1.95888084591107	0.590099325596272
1022	Cyb5a	0.0707538220915361	-0.272034484581957	0.0179603198421046	-0.562029289006019	-1.83857705103531	0.590099325596272
1023	S100a11	0.0707048177328549	-13.3903143527101	732.54658641823	-759.32721512365	-0.0351833162374154	0.590099325596272
1024	Map3k1	0.0711526930175978	-0.461111997496635	-0.0313681359868209	-0.890855859006449	-2.10302691644634	0.592846461744282
1025	Ppp3ca	0.0712571869879527	-0.21626217355189	0.0775245073439023	-0.510048854447681	-1.44276816800419	0.593137872567037
1026	Prr5	0.0714037946006051	0.495779635344654	1.39446738435828	-0.402908113668977	1.08125456323449	0.593778923520822
1027	Rnf185	0.0723043935737129	-1.28639346051861	0.109273633310957	-2.68206055434818	-1.80650877541734	0.600682654304692
1028	Dnajb14	0.0727528992616869	-0.618039318796269	-0.0360380622728865	-1.20004057531965	-2.08132678803192	0.601797665297396
1029	Etfrf1	0.0725555995181196	-1.0938029695714	0.0481660514017368	-2.23577199054453	-1.87729648280304	0.601797665297396
1030	Il6st	0.0729323471539507	-0.327369519054412	0.0869941305634221	-0.741733168672247	-1.54847672467076	0.601797665297396
1031	Miip	0.0729071747667834	0.592979331246984	1.09261996737303	0.0933386951209418	2.32610810408052	0.601797665297396
1032	Rab5c	0.072707842055782	0.0088655753437236	0.298662104859771	-0.280930954172324	0.0599600292140915	0.601797665297396
1033	Sun1	0.0728474553294599	0.370983693784423	1.01161634037581	-0.269648952806965	1.13499473143909	0.601797665297396
1034	Tnfaip8l2	0.0726544643785912	-0.272125996746929	-0.0219459784130336	-0.522306015080825	-2.13189349186639	0.601797665297396
1035	Alg1	0.0732243160937449	0.471465718177033	0.856309716594152	0.0866217197599135	2.40111793706795	0.603389848048212
1036	Prkab1	0.0732667466687702	-0.326491389411315	0.06192076859919	-0.714903547421819	-1.64750600956037	0.603389848048212
1037	Preb	0.0734438708448883	-0.544642641282105	-0.00273361165876795	-1.08655167090544	-1.96985084765918	0.60426529030722
1038	Ms4a6d	0.0737616579355915	0.297991981981486	0.554427852135351	0.0415561118276203	2.27758133842578	0.604547997604675
1039	N4bp2l1	0.0736931126910218	-0.497368481158931	-0.0275945307456272	-0.967142431572234	-2.07509230611712	0.604547997604675
1040	Naip5	0.0735927875330152	0.541343158354648	1.30372342253812	-0.221037105828826	1.39171112304257	0.604547997604675
1041	Osbpl2	0.0737204885859295	0.117047395731938	0.661127271251234	-0.427032479787358	0.421645222403874	0.604547997604675
1042	Ubb	0.0741811327910241	-0.641386347352293	0.00647736778020869	-1.2892500624848	-1.9403681848876	0.607402519167963
1043	Dffa	0.0743692913061612	-0.383089128912791	0.762722628590721	-1.5289008864163	-0.655291666035806	0.607462519016942
1044	Oaf	0.0743127197631594	-0.643436907864308	-0.00752721168292492	-1.27934660404569	-1.98316391983139	0.607462519016942
1045	Pofut1	0.0744020548960038	-0.96696395822788	0.02354414359836	-1.95747206005412	-1.91337610361859	0.607462519016942
1046	Nfam1	0.0750459055637103	-0.314453064122323	0.00212246438705538	-0.631028592631702	-1.9468235065736	0.612133524158295
1047	Prmt5	0.075124742920853	-0.244771884152509	0.36358783711868	-0.853131605423697	-0.788586194307022	0.612191314804888
1048	Thoc7	0.075479928029712	-0.628345488060183	-0.0213430119314278	-1.23534796418894	-2.02887891710177	0.61449880338693
1049	Poc1b	0.075559753309458	-0.503854848857797	0.386657628654158	-1.39436732636975	-1.10895398114609	0.614562264286268
1050	Gemin7	0.0759659864813998	-0.402320128386525	0.140073746134276	-0.944714002907326	-1.45380137743956	0.616547072778778
1051	Pno1	0.0760205720303885	-0.0644180503853314	0.545227481933899	-0.674063582704562	-0.207099128946661	0.616547072778778
1052	Ppp1r14b	0.0759391686431357	-0.335382199365534	0.0245946672844604	-0.695359066015529	-1.82605354041099	0.616547072778778
1053	Tbl1x	0.076156434341609	0.0385710907053025	0.52208878051578	-0.444946599105175	0.156349912774551	0.617062391075601
1054	Vrk2	0.0762759258605226	-0.462987732889815	0.0186053475875389	-0.944580813367169	-1.8842448501304	0.617444211994287
1055	Guca1a	0.0769143134176344	0.677964777192355	1.22738275684147	0.128546797543244	2.41853487745773	0.621864709777718
1056	Utp14a	0.0769677840512506	0.646941203594642	1.17778455570955	0.116097851479736	2.3886170074633	0.621864709777718
1057	Uba1	0.0771258704758592	-0.229591596431124	0.280743596174646	-0.739926789036893	-0.88175627837932	0.622552437937588
1058	Pip5k1a	0.0772047125022326	-1.07667553143365	0.0652788624501823	-2.21862992531747	-1.84792429185236	0.622599817645603
1059	Id2	0.077331463862843	0.561803602681548	1.04861520374595	0.0749920016171475	2.26189109962278	0.623033096957296
1060	Arhgef3	0.0774638402543385	0.938884729096991	1.65806932629968	0.219700131894306	2.55870365108242	0.62326818168338
1061	Gas2l1	0.0776926827222722	0.322179710678981	0.962255643458909	-0.317896222100947	0.986540185533654	0.62326818168338
1062	Stoml1	0.0777258960749082	0.535104781538564	0.968845539887243	0.101364023189886	2.41800218121916	0.62326818168338
1063	Tcof1	0.0775474969941052	0.472222578616253	0.882864248279933	0.0615809089525741	2.25388535832839	0.62326818168338
1064	Trappc9	0.0777239514260465	-0.503382041058807	0.311320745644595	-1.31808482776221	-1.21100686905924	0.62326818168338
1065	Hbs1l	0.0784542487491664	-0.655599051102323	0.0119174419503141	-1.32311554415496	-1.92497195474968	0.627941419038946
1066	Stradb	0.0784558781874727	-0.740567770811264	0.0142506966650254	-1.49538623828755	-1.9229605811768	0.627941419038946
1067	Btg1	0.0785729191271283	-0.052890295289356	0.191134201894504	-0.296914792473216	-0.424806013720505	0.628288796619174
1068	Gimap1	0.0787729770722333	-0.651769189095233	0.0169132910315899	-1.32045166922206	-1.91038972131773	0.629298726947841
1069	Fig4	0.0789591980172218	-1.65439152519407	0.313301987837026	-3.62208503822517	-1.64789271511789	0.630085979066292
1070	Klhl7	0.0790192214722144	-0.624790119288547	0.083066650366912	-1.33264688894401	-1.72996315666809	0.630085979066292
1071	Flot1	0.0792391263165801	-0.257089699504129	0.192941869846048	-0.707121268854306	-1.11966934353495	0.63066065833308
1072	Vps25	0.0791818535661363	-1.66159145544462	0.306196896953281	-3.62937980784252	-1.65498459512806	0.63066065833308
1073	Mospd1	0.079408696390499	-0.178289998862486	0.579513191951548	-0.936093189676519	-0.46112497388509	0.631421246601806
1074	Abce1	0.0796535396016541	-0.615563598720409	-0.00845700209058298	-1.22267019535023	-1.98726630608743	0.632778398399733
1075	Bbip1	0.0797885809734212	-0.247350507666721	0.235550683454073	-0.730251698787516	-1.00392812338954	0.633261556153702
1076	Hlcs	0.0799439796392352	0.636014886562924	1.45976494714605	-0.187735174020197	1.51328216038276	0.633316652072381
1077	Ube2g2	0.0799100579073361	0.0527416914660352	0.443068464954419	-0.337585082022348	0.264834038498845	0.633316652072381
1078	Bcor	0.0800755419912571	0.239558532372878	0.785282774862508	-0.306165710116751	0.860372435532836	0.633430208407621
1079	Hnrnpa1	0.0803295224445671	0.408890614738026	0.774577814292551	0.0432034151835005	2.1915201830396	0.633430208407621
1080	Pabpc1	0.0802638361914673	-0.13276510729983	0.108893249222083	-0.374423463821743	-1.07678804265834	0.633430208407621
1081	Prdx1	0.0801913290898039	0.270402390211177	0.511545090805607	0.0292596896167469	2.19778141673385	0.633430208407621
1082	Rcn1	0.0802275976093102	0.711398953263943	1.32770336185842	0.0950945446694683	2.2623825297902	0.633430208407621
1083	Fam118b	0.0808452276583066	-0.699225261426144	0.00810408972969978	-1.40655461258199	-1.93750807489664	0.635734085143476
1084	G3bp1	0.0808437376400458	-0.191441023229969	0.112208952797631	-0.495090999257569	-1.23569089516453	0.635734085143476
1085	Nbeal1	0.0807967339170507	-0.39688766004734	0.310986787498025	-1.1047621075927	-1.09890323389772	0.635734085143476
1086	Pdzd11	0.0809800799774511	-0.737943317796004	0.0166977244283338	-1.49258436002034	-1.91659642742065	0.63620814214329
1087	Esyt1	0.0812837792354437	0.490024962983688	0.963801386565447	0.0162485394019296	2.02718250881444	0.638006627816749
1088	Armc10	0.0813844869294876	-1.27122337298175	0.123725938951857	-2.66617268491535	-1.78612370072149	0.638209965516901
1089	Acvr2b	0.0816119081018574	-0.861751471595698	0.0268523934786269	-1.75035533667002	-1.90073655352679	0.638719675007022
1090	Commd8	0.0816371901636613	-0.169476595189186	0.0796458281718434	-0.418599018550216	-1.33335256743187	0.638719675007022
1091	Itfg1	0.081674070022581	-0.378161234136303	-0.0320418623819064	-0.724280605890699	-2.14140686636375	0.638719675007022
1092	Cars2	0.0819503304349552	-0.950751939223746	0.039767539567118	-1.94127141801461	-1.88127502690293	0.639349652631415
1093	Jmjd6	0.081885018470347	-0.167518156069553	0.302904669300469	-0.637940981439575	-0.697945624544533	0.639349652631415
1094	Sqstm1	0.0819794327213746	-0.347790496417383	0.1020215331588	-0.797602525993565	-1.51542600535971	0.639349652631415
1095	Luc7l	0.082191889127907	-0.304938384158945	0.331236972838052	-0.941113741155943	-0.93947092398644	0.640421185424021
1096	U2af2	0.0822929379723133	0.216230809979552	0.550068957605852	-0.117607337646748	1.26949122777381	0.640623491587388
1097	Riok1	0.0825925226479601	-0.131327310675075	0.393858409278422	-0.656513030628572	-0.490106241145401	0.641816441269681
1098	Smarcd2	0.0825966306275328	-0.521764161542483	0.0195751812284136	-1.06310350431338	-1.88909041750509	0.641816441269681
1099	Akr1b3	0.0827533744838723	-0.0311812439994684	0.320464944568576	-0.382827432567513	-0.173794334245395	0.642449309459871
1100	Lrba	0.0828597562196442	-0.174539877769753	0.151954143849196	-0.501033899388701	-1.04777377729138	0.642690400060004
1101	Cep104	0.0830109158939408	0.872060721270737	1.55293919780482	0.191182244736653	2.51029760071599	0.643278051232609
1102	Tyk2	0.0831579119458456	0.216979543718733	0.728307517579087	-0.29434843014162	0.831701203163188	0.643832399929178
1103	Dcxr	0.0832428409983934	-0.569433906276839	0.0381400926948524	-1.17700790524853	-1.83692842315091	0.643840512030806
1104	Nacc2	0.0833098834132689	-0.805057591450292	0.00789300914828783	-1.61800819204887	-1.94093452118902	0.643840512030806
1105	Cul1	0.0833869591640966	-0.317570923380617	0.00280447639939707	-0.63794632316063	-1.94280700949738	0.643852973382871
1106	Abl1	0.0847190251505966	-0.504148112574968	-0.0230060882520826	-0.985290136897853	-2.05368081266931	0.644302484806807
1107	Abtb1	0.084585539154812	-0.493668231243022	0.0887044147055159	-1.07604087719156	-1.66143097598958	0.644302484806807
1108	Cpsf2	0.0840980445888646	-0.682117994638088	0.0260813961660951	-1.39031738544227	-1.88778290416095	0.644302484806807
1109	Cyfip1	0.0836684447715401	-0.240739317072683	0.00347409099527188	-0.484952725140637	-1.93208225075804	0.644302484806807
1110	Dgat1	0.0838573866328358	-0.871226770806251	0.0174723087355101	-1.75992585034801	-1.92143002334137	0.644302484806807
1111	Ets2	0.0845811133045897	0.915444623947555	1.63579447984933	0.195094768045783	2.49078760560297	0.644302484806807
1112	Gamt	0.084605209182621	-1.258074075459	0.137035595130787	-2.65318374604879	-1.76744519070013	0.644302484806807
1113	Gm47689	0.0836548590202038	-0.219119557173745	0.537091704653421	-0.975330819000912	-0.567918599005289	0.644302484806807
1114	Lamtor1	0.0843926150404627	0.248016833659955	0.529935809912425	-0.0339021425925148	1.72426868171459	0.644302484806807
1115	Mpnd	0.0840908356033202	-0.792710738236183	0.0207629969585088	-1.60618447343088	-1.90993812077931	0.644302484806807
1116	Mtss1	0.0846799161582795	-0.382071066056152	0.0998090978325085	-0.863951229944812	-1.55400779098661	0.644302484806807
1117	Naa50	0.0844931664407404	-0.463304378048918	0.0614501573080594	-0.988058913405896	-1.73044696838662	0.644302484806807
1118	Rtn4rl1	0.0841890522831981	-0.118928531916236	0.195553400160266	-0.433410463992739	-0.741205187054566	0.644302484806807
1119	Tbc1d31	0.0843432820600975	-0.945550925942161	0.0450363967076427	-1.93613824859197	-1.87085551977158	0.644302484806807
1120	Tcn2	0.0838113952711539	-0.218769791463194	0.030965917873669	-0.468505500800056	-1.71693873219718	0.644302484806807
1121	Tmem109	0.0847289484239613	0.294253103181329	0.581891637514892	0.00661456884776473	2.0050355419547	0.644302484806807
1122	Tnrc6b	0.0839309283241966	-0.429763326504234	-0.00790548512813932	-0.85162116788033	-1.99669310182024	0.644302484806807
1123	Etfb	0.0848409653627942	-0.405012438258327	-0.0212342850032826	-0.788790591513371	-2.06840797357617	0.644579800957578
1124	Mxd4	0.0851978170881721	-0.545537212614602	-0.0212860729006112	-1.06978835232859	-2.03954404283092	0.645566407989595
1125	Nos1ap	0.0851909212438232	-1.2621691303108	0.133455071608508	-2.65779333223011	-1.77254452481216	0.645566407989595
1126	Yme1l1	0.0851254732757376	0.21933913985925	0.537793073225837	-0.0991147935073375	1.34994977131983	0.645566407989595
1127	Lxn	0.0853347221969494	-0.833230100080673	0.0555798599587394	-1.72204006012008	-1.83740176237495	0.646030035301129
1128	Lrp1	0.0854829679094502	-0.367983242123018	-0.0251016197463318	-0.710864864499705	-2.10344869601398	0.646155024313445
1129	Slf2	0.0855026983649648	-0.0914850739161613	0.433903006457259	-0.616873154289582	-0.341285721349479	0.646155024313445
1130	Fcgr3	0.0856142771347486	-0.506729928015759	-0.0856262074391493	-0.927833648592368	-2.35849829927774	0.646289999441523
1131	Mink1	0.0857478058330759	0.631754372156642	1.27422333691488	-0.010714592601593	1.92727724516418	0.646289999441523
1132	Ralgapb	0.0857282923300836	0.103753998247938	0.998444516617788	-0.790936520121913	0.227289879173534	0.646289999441523
1133	Abraxas1	0.0860738923077643	-1.05162652814222	0.0900533522623839	-2.19330640854683	-1.80536607128015	0.648175153724488
1134	Rbbp7	0.0861944347054325	-0.383030026794107	0.0401940627838233	-0.806254116372036	-1.77382402372828	0.648510508736111
1135	G2e3	0.0863277873779877	0.305996448640589	1.20191050691698	-0.589917609635801	0.669419140365463	0.648755403386258
1136	Rcsd1	0.0863790598038899	-0.309749087991946	0.0194125898422795	-0.638910765826172	-1.84437344195971	0.648755403386258
1137	Anxa5	0.0866649791332038	0.450135056308146	0.848586246160396	0.0516838664558969	2.21419466426998	0.6501501361182
1138	Fcgr2b	0.0867171653659766	0.252851845282755	0.496802291005107	0.00890139956040184	2.03148024063349	0.6501501361182
1139	Casp8ap2	0.0869005035614117	0.429478682946065	0.995292648148643	-0.136335282256513	1.4877023235024	0.65038166349646
1140	Eif3c	0.0868713079652501	-0.217073185440753	0.167269504086507	-0.601415874968014	-1.10696947559109	0.65038166349646
1141	Npc2	0.0870583858620973	0.0143830725746172	0.269932772198716	-0.241166627049481	0.110312413885605	0.650992242046813
1142	Yipf1	0.0872345408013215	-0.329172069406387	0.0789582781988795	-0.737302417011654	-1.58078271939	0.651738268053305
1143	Atp13a3	0.0883534555041448	-0.534085597684079	0.280206491947858	-1.34837768731602	-1.28551971639009	0.653100777343957
1144	Ccr2	0.0880083665036252	0.331652130831589	1.48713935435324	-0.823835092690067	0.562555966516662	0.653100777343957
1145	Ccr5	0.0883530221796397	-0.00318132602658816	0.236596388268521	-0.242959040321698	-0.0260044368740564	0.653100777343957
1146	Colgalt1	0.0877941483778748	0.395967674991463	0.766208982232836	0.0257263677500893	2.09615287880175	0.653100777343957
1147	Gars	0.0884885722702314	-0.692649602506123	0.0155719890906721	-1.40087119410292	-1.91686936818339	0.653100777343957
1148	Golm1	0.0877768863728747	-0.217390898493673	0.0404086952582954	-0.475190492245641	-1.65275020574445	0.653100777343957
1149	Icosl	0.088011991114861	0.41719296806477	0.785854274743217	0.048531661386324	2.21797942229809	0.653100777343957
1150	Rilpl1	0.0884659188454081	0.300533114283846	0.596753665133702	0.00431256343399111	1.98849836200785	0.653100777343957
1151	Strbp	0.088393815707276	-1.6202846217842	0.347452211017864	-3.58802145458626	-1.61388426056899	0.653100777343957
1152	Stt3a	0.0882058303456977	-0.295122572470874	-8.49249626739268e-05	-0.590160219979074	-1.96052814938354	0.653100777343957
1153	Ulk2	0.0880863605026774	-0.27204226920806	0.158975917905432	-0.703060456321552	-1.23705464377528	0.653100777343957
1154	Usp40	0.0883809112033686	-0.740172353139607	0.0144661630165251	-1.49481086929574	-1.9223921433209	0.653100777343957
1155	Xpnpep1	0.0878907859457013	-0.642796399657345	0.026148721493586	-1.31174152080828	-1.88334999820733	0.653100777343957
1156	Zdhhc6	0.0876987856186286	-0.429588059497177	0.0514158467272688	-0.910591965721623	-1.7504579773829	0.653100777343957
1157	Ptpra	0.0887312790119805	-0.0471392308847954	0.216078269394656	-0.310356731164247	-0.351007036747282	0.653196956454027
1158	Tbl3	0.0886669099891313	-0.929378968688379	0.0616112273758127	-1.92036916475257	-1.83811032021573	0.653196956454027
1159	Tcf7l2	0.0886598575819096	-0.318995513786861	0.09583129926012	-0.733822326833841	-1.50718251228685	0.653196956454027
1160	Arl4c	0.0889479620117991	-0.284886005233347	0.0141456639613026	-0.583917674427997	-1.86724807931092	0.653863360812617
1161	Arrdc3	0.0889750775789321	-0.254406205411863	0.560525865111936	-1.06933827593566	-0.611863268223396	0.653863360812617
1162	Txndc15	0.08945826916266	-0.334913876234069	-0.0253140252064393	-0.644513727261698	-2.12021786561809	0.656848496123766
1163	Casp6	0.0896175647022744	-0.376037011281048	0.186150331961309	-0.938224354523406	-1.31098468833228	0.657452331934485
1164	Cdc42se2	0.0897609675822422	-0.437964609904588	0.0325230806053688	-0.908452300414545	-1.82447889547487	0.657938638669837
1165	Hagh	0.0898631001995683	-0.474341615195088	0.0351790643500442	-0.98386229474022	-1.82464131383421	0.658121863435809
1166	Cops4	0.0900305063958974	-0.326440835493523	-0.00879052645261341	-0.644091144534432	-2.01420323683069	0.658217892519106
1167	Yes1	0.0899692573582077	-0.188291911331547	0.306496735671083	-0.683080558334178	-0.745864657618306	0.658217892519106
1168	Aim2	0.0901895646165638	0.444229989672441	0.869413530131717	0.0190464492131646	2.04776219622729	0.658661527106466
1169	Ppcs	0.090245584292951	-0.926833038131904	0.0641132779575997	-1.91777935422141	-1.83315619113346	0.658661527106466
1170	Ctc1	0.0904766324697143	-0.297327104926389	-0.024782890884038	-0.56987131896874	-2.13818671341425	0.658699126720016
1171	Rhno1	0.0906367527859	-0.666574976221005	0.0883149831623726	-1.42146493560438	-1.73066674175396	0.658699126720016
1172	Tnrc6a	0.0905812949419325	-0.471045074660272	0.0531883414513626	-0.995278490771906	-1.76110746292547	0.658699126720016
1173	Ubxn1	0.0905440911790531	0.197741321530381	0.57202656938531	-0.176543926324549	1.03548261834011	0.658699126720016
1174	Zfp113	0.0905762182159158	-1.24097268346518	0.154135422119783	-2.63608078905014	-1.74342171452723	0.658699126720016
1175	Anxa6	0.0907466717327468	0.483107830611627	0.927040885997126	0.0391747752261284	2.13292057701319	0.65893668359472
1176	Slc35b2	0.0909179248736232	0.0675151401743675	0.35553581306141	-0.220505532712675	0.459436615526659	0.659300715744944
1177	Stub1	0.0909513528401078	-0.105726288312368	0.252728619861307	-0.464181196486042	-0.578091449122909	0.659300715744944
1178	Vdac1	0.0910589693819914	-0.422502075338791	0.0485483533564963	-0.893552504034079	-1.75796220661787	0.659520481126614
1179	Inpp5d	0.0912418088380955	-0.231046500787157	0.027703907972785	-0.489796909547098	-1.7501144151504	0.659724672039518
1180	Rpl32	0.0911958826664852	0.121920016316417	0.365446015301432	-0.121605982668598	0.981245706703443	0.659724672039518
1181	Trappc2	0.0914695381225239	-0.536007698438395	0.0252349361038554	-1.09725033298064	-1.87183887986752	0.659994793108739
1182	Tti1	0.0915112330341817	-1.24461790010053	0.150734458507727	-2.63997025870879	-1.74823674010485	0.659994793108739
1183	Ywhaz	0.0913833661494349	0.245913494139851	0.621444725677686	-0.129617737397985	1.28346606446753	0.659994793108739
1184	Tlr2	0.0916886174276311	0.347755847063246	0.694745337158269	0.000766356968223969	1.96429273829167	0.660715611395733
1185	Bsg	0.0918758720186057	-0.245376591442816	-0.00230680048092211	-0.488446382404709	-1.97856459239114	0.661506278533961
1186	Adnp2	0.0922891954021842	0.0758623738643011	1.07406348655821	-0.922338738829605	0.148955474668297	0.661582517395481
1187	Asb13	0.0922479059254172	0.485248477891216	0.919966121149033	0.0505308346333991	2.18778684272452	0.661582517395481
1188	Bach1	0.0922303088931599	0.440838725511913	0.826167122628589	0.0555103283952368	2.24231598672512	0.661582517395481
1189	Cib2	0.0923257363459055	-0.0482857108781324	0.589368093483718	-0.685939515239983	-0.148416356401677	0.661582517395481
1190	Ddx17	0.0923517086519008	0.29890391503015	0.689574479336407	-0.0917666492761078	1.49957780755106	0.661582517395481
1191	Mtg1	0.092195018572498	0.247769966058866	1.0079786672014	-0.512438735083664	0.638798542027001	0.661582517395481
1192	Bzw1	0.0926453066414254	0.224987550123196	0.492565785144201	-0.0425906848978083	1.6479946329594	0.663128990154901
1193	Vezf1	0.0928586912663595	0.516171389173789	0.989826998744378	0.0425157796032007	2.13589222251123	0.664099206944325
1194	Golim4	0.0934462316507059	-1.0422895685902	0.0996749464657265	-2.18425408364614	-1.78889097600247	0.667518310843575
1195	Trim3	0.093493246771926	0.308060069193174	1.02146675714772	-0.40534661876137	0.846342837666261	0.667518310843575
1196	Plk3	0.0936770670653283	0.402728112327703	0.805964059707059	-0.000507835051651973	1.95749560735842	0.668271518563028
1197	Cpne3	0.0940064323494231	0.445383227288189	0.826897756918565	0.0638686976578128	2.28807821722752	0.668980363654688
1198	Ice2	0.0939273227698046	0.660152584812024	1.37545152433616	-0.0551463547121154	1.80885951179147	0.668980363654688
1199	Sec62	0.0940319047890813	-0.265896635261888	-0.0133114177938252	-0.518481852729951	-2.06325545868328	0.668980363654688
1200	Zfp943	0.0940900652116298	-0.918340365813723	0.0729985425383541	-1.9096792741658	-1.81563946232703	0.668980363654688
1201	Cox11	0.0942547955629819	-1.61758590284212	0.349996303787749	-3.58516810947199	-1.61132282086482	0.669335658313601
1202	Lman1	0.0942969363915786	0.193469235727537	0.497744176711499	-0.110805705256424	1.24621742729202	0.669335658313601
1203	Rnf4	0.0943818527548552	-0.543710614742344	0.0168737204912464	-1.10429494997593	-1.90096860709295	0.669381519288799
1204	Abcg2	0.0947089684341427	0.304723686053804	0.756596709039996	-0.147149336932388	1.32171521538252	0.670030612504233
1205	Cpeb2	0.094649260326201	0.794432654120741	1.43914470965051	0.149720598590975	2.41512373913928	0.670030612504233
1206	Gm26890	0.0945593394013885	-0.576520710443683	0.178069476143987	-1.33111089703135	-1.49744834864717	0.670030612504233
1207	Ing1	0.0948504575005828	-0.523067629636765	0.0592590088924437	-1.10539426816597	-1.7605131686164	0.670475644900557
1208	Armcx5	0.0950332575057188	0.839686274575997	1.51890094198808	0.160471607163919	2.42302608504049	0.670760703507427
1209	Rbm4b	0.0950480181130425	0.0764194458347741	0.346513596071591	-0.193674704402043	0.554545003745326	0.670760703507427
1210	Psma4	0.0951829115851843	0.248623883996932	0.555480460692106	-0.0582326926982418	1.58801829694698	0.67115752202049
1211	Mrpl17	0.0955115800042695	-0.409473265684521	-0.00800358447891569	-0.810942946890127	-1.9990372646911	0.671809398678011
1212	Plau	0.0953854717554568	0.922754935411173	1.69053607938744	0.154973791434911	2.35557548417521	0.671809398678011
1213	Txndc17	0.0954933833164829	0.234175782931611	0.599494630720958	-0.131143064857736	1.25637125862744	0.671809398678011
1214	Gpbp1l1	0.0958996351626615	-0.518247532909607	0.0423306919027173	-1.07882575772193	-1.81196210380742	0.672052998701589
1215	Numb	0.096018823888565	-0.345579233664708	-0.0169046671465185	-0.674253800182897	-2.06077050306323	0.672052998701589
1216	Pcna	0.0956554809527993	0.329812323474457	0.74886513736481	-0.0892404904158954	1.54257471669561	0.672052998701589
1217	Prim2	0.0959722413666128	-0.0415026377902697	0.852038511162471	-0.93504378674301	-0.0910351755234518	0.672052998701589
1218	Rpl18	0.0959845350335925	-0.148153349027882	0.109566222299484	-0.405872920355248	-1.12671003908661	0.672052998701589
1219	Tm9sf3	0.095785509170461	-0.244511612681558	0.00714020080679695	-0.496163426169913	-1.90435327293931	0.672052998701589
1220	Aar2	0.0962208525621564	-0.773551897440955	0.0395917834028697	-1.58669557828478	-1.86453377782332	0.672426978405671
1221	Cwc22	0.0962298805242997	0.10908393163461	0.867697612364439	-0.64952974909522	0.281830637552142	0.672426978405671
1222	Kri1	0.0963948235253681	0.816506334407155	1.49553769025571	0.137474978558598	2.3567733578179	0.673028342322783
1223	Insr	0.0965700844212729	0.00638717831143392	0.765481151028893	-0.752706794406025	0.0164915542780964	0.673150294348285
1224	Ticam1	0.0964943681404704	0.900138894351945	1.62391575826908	0.176362030434813	2.43754657266236	0.673150294348285
1225	Tyrobp	0.0967065418363221	-0.386599308207361	0.0642302259706879	-0.837428842385411	-1.68072555831109	0.67355119587551
1226	Myl6	0.096807430976136	0.241975095385396	0.49225271636686	-0.00830252559606903	1.89494558183507	0.673703916059047
1227	Dkc1	0.0971581785089724	0.484039543268642	0.936379284657495	0.031699801879789	2.09731753612205	0.673911478641763
1228	Fbxo22	0.0973902362273604	-0.246587660494644	0.278486254269372	-0.771661575258659	-0.920447426566035	0.673911478641763
1229	Heatr6	0.0971591999347106	-0.752896592653907	0.0600569473723025	-1.56585013268012	-1.81517163408503	0.673911478641763
1230	Pbrm1	0.097241182669517	-0.415015659745786	0.00698614228021255	-0.837017461771785	-1.92751723385237	0.673911478641763
1231	Pcnx3	0.0975183902747802	-1.22883697286481	0.165925017052811	-2.62359896278243	-1.72680086430266	0.673911478641763
1232	Ppil2	0.0975481336289941	-0.251491683542767	0.0943873064849736	-0.597370673570508	-1.42510720907227	0.673911478641763
1233	Psma6	0.0972756466415949	0.272770848208518	0.579899709207414	-0.0343580127903791	1.74070595899829	0.673911478641763
1234	Rpl10a	0.0974800061143292	0.26515909305632	0.511508764251881	0.0188094218607587	2.10961220301826	0.673911478641763
1235	Tbcd	0.0974499491483311	0.00547428294447561	1.15529295021935	-1.1443443843304	0.009331382171576	0.673911478641763
1236	Pirb	0.0979443442723139	0.568761319301434	1.05538999616395	0.0821326424389164	2.2907645082027	0.675554684988991
1237	Prrg2	0.0978759994126268	-1.22857616745016	0.166611798094793	-2.62376413299512	-1.72590726119547	0.675554684988991
1238	Fars2	0.0984309603880309	-1.03669746900226	0.105118836498633	-2.17851377450315	-1.77952416016419	0.678148881672772
1239	Tmx4	0.0984794262063484	-0.607609617059709	-0.000490266572172771	-1.21472896754724	-1.9615467125877	0.678148881672772
1240	Wdr91	0.0986143585377787	0.68925958674456	1.27826581552625	0.100253357962865	2.29356482156829	0.678530408906716
1241	Alyref2	0.0990553973522978	0.401524431317059	0.834211302160911	-0.0311624395267935	1.81880587862432	0.67937351303039
1242	Mdfi	0.0989670466970137	-0.819680775290852	0.0702197401087095	-1.70958129069041	-1.80530831322039	0.67937351303039
1243	Ppp1r7	0.0989864553761109	-0.545442368943686	0.0369023679038544	-1.12778710579123	-1.8357638201712	0.67937351303039
1244	Ywhah	0.0988597253664113	-0.315888895081786	-0.00515159110327118	-0.626626199060301	-1.99245745377021	0.67937351303039
1245	Pea15a	0.0992607652912184	0.173316076143667	0.471392183720104	-0.124760031432769	1.13961924001668	0.680235220453555
1246	Coprs	0.0994563106363635	-0.639068450357108	0.353159952290549	-1.63129685300476	-1.26236171330457	0.681028284389609
1247	Lifr	0.0996498891330676	-0.433163528709474	0.0364671914051332	-0.902794248824081	-1.80777125371966	0.681134672687198
1248	Repin1	0.0997113462478095	-0.423452733752866	0.570563773870077	-1.41746924137581	-0.834948012377948	0.681134672687198
1249	Zfp687	0.0995925284135534	-1.03346566824212	0.108482579069946	-2.17541391555418	-1.77377170443666	0.681134672687198
1250	Fancl	0.100055820298315	-0.127662374279353	1.02106295666921	-1.27638770522791	-0.217818523738647	0.682941007028176
1251	4931414P19Rik	0.100503232333503	0.877554833270415	1.59744689935671	0.157662767184116	2.38921353449515	0.684899024176872
1252	Gp9	0.100441034910882	-0.264268607955066	0.207627186107828	-0.73616440201796	-1.09760875251079	0.684899024176872
1253	Spcs1	0.100963811860856	-0.119726551948941	0.134741455325293	-0.374194559223175	-0.922158083158176	0.687488621545748
1254	Rxra	0.101143814697748	-1.58748393369036	0.380098537998584	-3.55506640537931	-1.58133718959098	0.687616754582618
1255	Ube3a	0.101070931194552	-0.409331986842423	0.0391634907484898	-0.857827464433336	-1.78881614646548	0.687616754582618
1256	Idh3a	0.101545612117853	-0.0530371131475339	0.44329078397207	-0.549365010267138	-0.209439832450305	0.689249930461036
1257	Rps6	0.1015050723239	0.263470319880559	0.515299657113907	0.0116409826472111	2.05056465475525	0.689249930461036
1258	Gngt2	0.102199985131463	-0.229058762572979	0.0325979992850109	-0.490715524430968	-1.71578567967607	0.693140121734214
1259	Fau	0.102345368166367	0.224104158148047	0.483084272450889	-0.0348759561547959	1.69602241445539	0.693574806350631
1260	Cnppd1	0.102511964602928	0.238812365998324	0.575039118767776	-0.0974143867711277	1.39210706038154	0.694152446025541
1261	1110038F14Rik	0.102813772820762	-0.508466497628093	0.052529758030512	-1.0694627532867	-1.77643970462211	0.694734358834896
1262	Gpr165	0.103070036081339	-0.819014841167723	0.323846248755664	-1.96187593109111	-1.40457979158267	0.694734358834896
1263	Ip6k2	0.102892140638387	-0.833614391770725	0.054778611383743	-1.72200739492519	-1.83911194602328	0.694734358834896
1264	Kbtbd4	0.102733376578737	-0.498110683904552	0.391847382543246	-1.38806875035235	-1.09699438386382	0.694734358834896
1265	Rasa4	0.103086462527541	0.526639264885401	0.978802574687054	0.0744759550837478	2.2827902433588	0.694734358834896
1266	Zbtb11	0.103080848320109	0.610101846836231	1.15672054379941	0.0634831498730575	2.18759009405225	0.694734358834896
1267	Dscr3	0.1033862903212	-0.699148030721007	0.055715925698152	-1.45401198714017	-1.81530055637519	0.695216480931201
1268	Prmt1	0.103402451277742	-0.370656507631121	-0.0120810290789578	-0.729231986183283	-2.02599856667753	0.695216480931201
1269	Rpl37	0.103263869348953	0.282981521253822	0.547443855396329	0.0185191871113151	2.09721203492434	0.695216480931201
1270	Ndst2	0.103537076798507	0.355752608945667	0.839816266142416	-0.128311048251083	1.44043513817494	0.695573495468396
1271	Ppa2	0.103985674074858	-0.570170656272056	0.244100898806585	-1.3844422113507	-1.37240941841186	0.697307651302201
1272	Rab3il1	0.103982625642243	-0.207566900032616	0.0342004914948494	-0.449334291560081	-1.68270686082303	0.697307651302201
1273	Rras2	0.104040393824156	-0.530119893396845	0.284026963334577	-1.34426675012827	-1.27620206349183	0.697307651302201
1274	Acp6	0.104974265752615	-0.0567859080855747	0.527413637580035	-0.640985453751185	-0.190514243810854	0.698400076656144
1275	Adap1	0.104870633488026	0.947081066542698	1.71553542761551	0.178626705469881	2.41555631003515	0.698400076656144
1276	Gmcl1	0.104410821965084	-0.665214670073717	0.0426618940594892	-1.37309123420692	-1.84184201228455	0.698400076656144
1277	Ipo4	0.104306757069587	0.367610016628838	1.12891295493471	-0.393692921677039	0.946406951419395	0.698400076656144
1278	Lman2	0.105021952455442	0.277243463343901	0.5340207923989	0.0204661342889023	2.11618060326038	0.698400076656144
1279	Ltbr	0.10477886188012	0.478839239779643	0.896322491580007	0.0613559879792796	2.24801272938591	0.698400076656144
1280	Pcmtd2	0.104567799073186	-0.524060295093776	0.0365662919956239	-1.08468688218318	-1.83212735136916	0.698400076656144
1281	Pycard	0.104973132636063	0.0101154527031295	0.25004713357164	-0.229816228165381	0.0826315345838686	0.698400076656144
1282	Tmem106b	0.104931516745681	-0.645835505389289	0.0624002860157669	-1.35407129679435	-1.78727811537031	0.698400076656144
1283	Tmem87b	0.10499390930679	-0.751521728147348	0.0615976490532459	-1.56464110534794	-1.81148741755386	0.698400076656144
1284	Lrch3	0.105255567018354	0.497485859133847	0.970617009850772	0.0243547084169211	2.06085430063699	0.698864200623035
1285	Slc27a1	0.105222846405633	-1.58843413860005	0.379494343115658	-3.55636262031576	-1.5820055110721	0.698864200623035
1286	Ppfia1	0.10563789498862	-0.581119359906289	0.412738342814705	-1.57497706262728	-1.14601216352905	0.699689725379461
1287	Sec24c	0.105551513180957	-1.02842715629855	0.114077061638983	-2.17093137423609	-1.76426498512788	0.699689725379461
1288	Taf5l	0.105707929678168	0.580997727845157	1.16943109310042	-0.00743563741010733	1.9351972354289	0.699689725379461
1289	Zfp385a	0.10546906944748	-0.472830364307105	-0.00240380900181503	-0.943256919612394	-1.96997910595728	0.699689725379461
1290	Acot9	0.105817245591528	0.537987745800912	1.03859941904657	0.0373760725552561	2.1062964813772	0.699870340610016
1291	Gfpt1	0.106001790576484	-0.76105398083274	0.0520658653287615	-1.57417382699424	-1.83446314803973	0.700547852206477
1292	Mark4	0.106308731333548	-1.5820233988622	0.38585800781531	-3.54990480553971	-1.57565840804638	0.702032581840429
1293	Dennd5a	0.106546173761771	0.436455139332398	0.87096744951552	0.00194282914927651	1.96872754559795	0.70251310242305
1294	Fam207a	0.106483594120363	0.577584998838574	1.10701450620166	0.0481554914754853	2.13823706459535	0.70251310242305
1295	Dexi	0.106803810543883	-0.60788606155878	0.0999413649732492	-1.31571348809081	-1.68322777939885	0.702582969591679
1296	Trio	0.106775725962914	-0.383490841337658	0.285727474196209	-1.05270915687152	-1.12314355416762	0.702582969591679
1297	Tspan3	0.106743156861115	-0.295312759526388	-0.00285862090629901	-0.587766898146477	-1.97912183967671	0.702582969591679
1298	Nutf2	0.107279053652414	0.234470085179581	0.708063389093014	-0.239123218733853	0.970353505014962	0.70516555143482
1299	Gimap6	0.107725827711647	-0.560149707279728	0.0471686447147681	-1.16746805927422	-1.80773929951794	0.705480484601781
1300	Mag	0.107548788158997	-0.642328697659029	0.0651475189737463	-1.3498049142918	-1.77948188794265	0.705480484601781
1301	Rnf11	0.10773902294102	-0.508309902387019	0.000514710503681903	-1.01713451527772	-1.95798134843299	0.705480484601781
1302	Tmem214	0.107662702440365	0.355920706566668	0.707036140124493	0.0048052730088432	1.98678753353014	0.705480484601781
1303	Wdfy1	0.107740397496029	0.470984405060437	0.943528758109951	-0.00155994798907705	1.95349381542976	0.705480484601781
1304	2900097C17Rik	0.108101245170886	-0.277517492393755	0.232107204077884	-0.787142188865394	-1.06730363331577	0.707300478372702
1305	Rb1cc1	0.108268433548521	-0.448880832582368	0.00952498196913265	-0.907286647133868	-1.91923888677671	0.707688666960986
1306	Slc39a10	0.108326464961445	-0.743578905535705	0.0697312509756349	-1.55688906204705	-1.79192140027502	0.707688666960986
1307	Abi3	0.108852213607979	-0.26739501805451	-0.0201395040834966	-0.514650532025524	-2.11960735117809	0.710031602970812
1308	Atxn7	0.109058649906414	0.506521605583428	1.0943060853373	-0.0812628741704394	1.68899339559057	0.710031602970812
1309	Cd180	0.109326097414059	0.306723132941949	0.58830637657492	0.025139889308978	2.1349505248796	0.710031602970812
1310	Coq2	0.10943407851695	0.18467507852113	0.657447301319706	-0.288097144277446	0.765604418552595	0.710031602970812
1311	Cpsf1	0.109422137580445	0.33137244311958	1.09267786541929	-0.429932979180126	0.853111031340773	0.710031602970812
1312	Dicer1	0.108897502076629	-0.688065391429688	0.0663274497853941	-1.44245823264477	-1.78764075231482	0.710031602970812
1313	Itga9	0.109122548473232	-1.00470712726002	0.138075245879899	-2.14748950039995	-1.72315379614211	0.710031602970812
1314	Ngly1	0.109370122301288	-0.624736541189831	0.0431345979118684	-1.29260768029153	-1.83337929859511	0.710031602970812
1315	Tmem208	0.109015740126237	-0.338896332112936	0.0235199969665187	-0.701312661192391	-1.83276677163312	0.710031602970812
1316	Upk1b	0.10959534111499	-0.423711335458935	0.000383366158768716	-0.847806037076639	-1.95819224850748	0.710537576286543
1317	Dpagt1	0.109794768510346	-0.0479633207778127	0.435409314765796	-0.531335956321421	-0.194480147180308	0.711290026522605
1318	Alkbh1	0.110162846477669	0.37545941878244	0.771880862346924	-0.0209620247820441	1.85632475340659	0.712592423159571
1319	Zfp810	0.110083430192233	-1.20688470932056	0.188326973526046	-2.60209639216716	-1.69540621888589	0.712592423159571
1320	Bmyc	0.110710344307816	0.0320587295253217	0.294983433477752	-0.230865974427109	0.238980796841021	0.715246781411472
1321	Cnot7	0.11078455493001	-0.606910022025346	0.0617721071728708	-1.27559215122356	-1.77890470387235	0.715246781411472
1322	Mrps16	0.110824688821609	0.0606659506215839	0.502045256701125	-0.380713355457957	0.26938978939072	0.715246781411472
1323	Sbno2	0.11091434018539	0.449149021791573	0.846068852623297	0.0522291909598482	2.2178682898212	0.715284316297617
1324	Gart	0.111512357488739	0.410446158039654	0.835726226586347	-0.0148339105070386	1.89159978764026	0.717513902031616
1325	Serinc1	0.111359626358208	-0.194759045902359	0.0507054568579168	-0.440223548662636	-1.55509538584812	0.717513902031616
1326	Zmat2	0.111482861326027	0.249656776666963	0.653732350044705	-0.15441879671078	1.21095736293413	0.717513902031616
1327	Cx3cr1	0.111893569758164	-0.446922982731225	-0.00378231501915599	-0.890063650443293	-1.97669276110214	0.718341562962116
1328	Gpr84	0.111829303693461	0.233560334336188	0.551894031861229	-0.0847733631888538	1.43801880565928	0.718341562962116
1329	Rps27a	0.111732760038438	-0.153152232602139	0.0900239714308164	-0.396328436635094	-1.23438418345988	0.718341562962116
1330	Rybp	0.112009947092798	-1.56898867333814	0.399756703605217	-3.5377340502815	-1.56199035584199	0.718548021500563
1331	Chuk	0.112208071875217	0.397700537046452	0.782101130966363	0.0132999431265405	2.02777711994297	0.718668225069665
1332	Plaur	0.112281381155399	-1.19263409293256	0.202893330091646	-2.58816151595677	-1.67500819426167	0.718668225069665
1333	mt-Atp6	0.112163538218	0.225373615108345	0.696008654732505	-0.245261424515816	0.938570508967414	0.718668225069665
1334	Abhd17c	0.112532350039975	-0.224131833382503	0.0831349187805127	-0.531398585545518	-1.4296708580614	0.719195513513905
1335	Eno3	0.112482222172787	-0.872143346529829	0.119811835996943	-1.8640985290566	-1.72323264061234	0.719195513513905
1336	Max	0.112970918390146	0.11137595358156	0.45835366978393	-0.235601762620809	0.629126446945507	0.720918381230161
1337	Usp3	0.112919019354522	0.315593019000445	0.756777316694066	-0.125591278693175	1.40202394837427	0.720918381230161
1338	Ccdc127	0.113130394300703	-0.594315190803338	0.0733096357428451	-1.26194001734952	-1.74474693439073	0.721154166132101
1339	Ddt	0.11324421588746	0.0733156775693294	0.892468395607871	-0.745837040469213	0.175420387888252	0.721154166132101
1340	Ddx52	0.113314283291583	-0.658970156443683	0.0488646588075172	-1.36680497169488	-1.8246598580461	0.721154166132101
1341	Gba2	0.113345960710636	-0.0549361131607152	0.762110039983903	-0.871982266305334	-0.131783012295219	0.721154166132101
1342	Pex14	0.113526465450666	0.0136005672664221	0.445313825125254	-0.41811269059241	0.061746127843538	0.721764383923308
1343	Zfp445	0.113660425676923	-0.530109445646734	0.0521313562599922	-1.11235024755346	-1.78447717495851	0.7220779984181
1344	Limd2	0.114144483594427	-0.263982995138876	-0.0124546110493332	-0.515511379228419	-2.05701302807646	0.724613641389621
1345	Chmp1a	0.114532993995686	0.327552095760454	0.675406694079873	-0.0203025025589649	1.84557086165523	0.725950520374838
1346	Emc4	0.114517914653371	-0.415262596545239	0.000607182935916217	-0.831132376026394	-1.95710237558182	0.725950520374838
1347	Rpl34	0.114610331803201	0.175774558238433	0.417453988084204	-0.065904871607338	1.42549079897126	0.725950520374838
1348	Bnip3l	0.114980275114881	-0.277128616173271	-0.00219106652346512	-0.552066165823076	-1.9755835733492	0.726675338726046
1349	Madd	0.114828949758453	0.328919480099206	0.718638123009225	-0.0607991628108134	1.65419424124631	0.726675338726046
1350	Snx16	0.11495940406733	0.611861984480147	1.22554786558352	-0.00182389662322191	1.95413890072582	0.726675338726046
1351	Sypl	0.115148332938382	-0.166835250621367	0.124642669585368	-0.458313170828102	-1.12183825909582	0.727198798393989
1352	Cul9	0.11534209282535	-0.999038778922098	0.143142950786187	-2.14122050863038	-1.71433317038461	0.727221791322937
1353	Gtf2a2	0.115393729147626	-0.430778879498092	0.0179265977415624	-0.879484356737747	-1.88165986809613	0.727221791322937
1354	Rpp14	0.115407677619697	-0.573341529325273	0.181859901761703	-1.32854296041225	-1.48798545932473	0.727221791322937
1355	Vezt	0.115821365693047	-0.385177330588123	0.76125156331412	-1.53160622449037	-0.658508957362665	0.729289957264264
1356	9030624J02Rik	0.116739257578126	-0.293746608716856	0.114578652139334	-0.702071869573047	-1.40998568753401	0.731291736899097
1357	Adap2os	0.116678297909705	0.0954347350037237	0.388305751108038	-0.197436281100591	0.638672429827606	0.731291736899097
1358	Mphosph8	0.116691169225633	0.14085042225423	0.66757835728282	-0.385877512774359	0.524106918328846	0.731291736899097
1359	Neat1	0.116539762556572	-0.581853550299978	0.0856977688195535	-1.24940486941951	-1.70835105886521	0.731291736899097
1360	Rbm7	0.116418472342255	-0.135432971213562	0.161125229616211	-0.431991172043334	-0.895081455023389	0.731291736899097
1361	Shc1	0.116389126628309	0.489898930299213	0.952217448420338	0.0275804121780885	2.0768890317294	0.731291736899097
1362	Zfp873	0.116665487126212	-0.644543724878509	0.244685484785029	-1.53377293454205	-1.42064888725502	0.731291736899097
1363	Stambp	0.116826747573178	-0.69708802443731	0.0578815438937182	-1.45205759276834	-1.8096986676849	0.731302868888011
1364	Appl2	0.117090394717987	-0.74735776835996	0.0659887977030545	-1.56070433442297	-1.80094730914283	0.731852847156532
1365	Bcl9l	0.11725468768989	-0.889673978246763	0.101744615480132	-1.88109257197366	-1.75882212254178	0.731852847156532
1366	Kmt5b	0.117137901317901	0.00626652381724352	0.489318710770059	-0.476785663135572	0.0254261575080282	0.731852847156532
1367	Mid1	0.117300636554176	0.52299067881713	0.985306213191711	0.0606751444425492	2.21719327713789	0.731852847156532
1368	Tut1	0.117343494480794	0.747463151170462	1.39154136859678	0.103384933744143	2.27456979048125	0.731852847156532
1369	Msn	0.11745843914281	0.0883419663901799	0.333383755735808	-0.156699822955448	0.706602220423632	0.732034625833785
1370	Akirin1	0.117988970608594	-0.322616177111948	0.000559511211554009	-0.64579186543545	-1.95657071622436	0.733733161248193
1371	Ptpre	0.117833778553174	-0.231359865171028	0.022010953332482	-0.484730683674537	-1.78969703725757	0.733733161248193
1372	Zscan21	0.117915460625439	-0.415755687794917	0.577349137634497	-1.40886051322433	-0.820523829489371	0.733733161248193
1373	Gpsm3	0.118163744845178	-0.32604317553641	-0.00225343005459311	-0.649832921018227	-1.973604446631	0.734284829584166
1374	Fdft1	0.11861254144878	0.91757268065498	1.68579229819249	0.149353063117473	2.3410094798755	0.736537266114258
1375	Commd7	0.119551576765666	-0.389203740421278	-0.000368996098822794	-0.778038484743733	-1.96182394966583	0.739140618090334
1376	Fam172a	0.119496834527271	-0.42082907107921	0.140668341173411	-0.982326483331831	-1.46894679292237	0.739140618090334
1377	Prps1	0.119290624255698	-0.264842570901297	0.492295744239797	-1.02198088604239	-0.685583981366477	0.739140618090334
1378	Smap2	0.119542225591172	-0.199345369041805	0.0405385911881377	-0.439229329271749	-1.62874476239372	0.739140618090334
1379	Tmem65	0.119306251547725	-0.178405249406096	0.317534719417798	-0.674345218229989	-0.705060865164911	0.739140618090334
1380	Trir	0.119220036206816	0.164992213692029	0.505235348264866	-0.175250920880808	0.950434450270111	0.739140618090334
1381	Cnbp	0.119928025983956	-0.185396269129295	0.0547689518709221	-0.425561490129513	-1.51300012902861	0.740931149670608
1382	Lyn	0.120110612826906	0.195507639645746	0.435689298960249	-0.0446740196687562	1.5954087980812	0.741522249377109
1383	Nrp1	0.120456043994572	-0.396806309700819	0.0974650791891765	-0.891077698590815	-1.5734798601198	0.743117113059788
1384	Dcun1d5	0.120555803736618	-0.260610272825203	0.0977530997180999	-0.618973645368507	-1.42533190575115	0.743195171590193
1385	Pigm	0.120787392387134	-1.16638333235445	0.229339494995837	-2.56210615970473	-1.63791067881474	0.7440852215502
1386	Prps2	0.121043332267307	-0.591733649626458	0.0779204661125655	-1.26138776536548	-1.73190400006484	0.745123889541607
1387	Fbxl19	0.121132762544897	0.187204238148644	1.18563130029977	-0.811222824002482	0.367491605980793	0.745136791660462
1388	Chmp1b	0.121750626918972	-0.448177219413169	0.0608086395131944	-0.957163078339533	-1.72580670628847	0.746416109019016
1389	Clns1a	0.121778155620543	0.0857005987250302	0.495120714789507	-0.323719517339447	0.410263395382668	0.746416109019016
1390	Dnm2	0.121623421375381	-0.224620995912051	0.0550059928062197	-0.504247984630321	-1.5744154889237	0.746416109019016
1391	Ero1lb	0.121771555521442	-0.164034617999118	0.72834874828906	-1.0564179842873	-0.360273348475025	0.746416109019016
1392	Kctd10	0.121726899066638	0.689315284440675	1.40513170811352	-0.0265011392321741	1.88740169520638	0.746416109019016
1393	Ndufb3	0.121870872520568	-0.312905286400087	0.0893561246991044	-0.715166697499278	-1.52458842681565	0.746448158180533
1394	Map1lc3b	0.122263532948332	-0.260099819467846	0.0307476755017334	-0.550947314437426	-1.75276145526255	0.748315970670851
1395	Maf	0.123015880915431	-0.228418005020528	0.0272324263690244	-0.48406843641008	-1.75118446242145	0.750530561126424
1396	Prkag1	0.122741674190729	0.0297495066422947	0.501616902536005	-0.442117889251416	0.123568532354939	0.750530561126424
1397	Pycrl	0.122844690295818	-0.134561688950097	0.536313121239758	-0.805436499139953	-0.39312262144175	0.750530561126424
1398	Selenbp1	0.122920524752434	-1.18359662349115	0.2120023361125	-2.5791955830948	-1.66223021184015	0.750530561126424
1399	Ubald1	0.123065196321597	-0.519860108890251	0.0626095904559422	-1.10232980823644	-1.74928771671326	0.750530561126424
1400	Wdr33	0.123216168300197	0.28017830485741	0.792173521275032	-0.231816911560212	1.07254788552963	0.750914534240918
1401	Anp32b	0.125278196508435	0.0903156280078206	0.551491357798823	-0.370860101783182	0.3838349824191	0.751558806479328
1402	Atp23	0.124395949718433	-1.54306821967663	0.425161782995332	-3.51129822234859	-1.53658776268466	0.751558806479328
1403	Ccng2	0.124559335713265	-0.143307963431822	0.133218316480755	-0.4198342433444	-1.01573871066776	0.751558806479328
1404	Cebpg	0.125482555415184	-0.226341012753585	0.042919630389925	-0.495601655897095	-1.64754948232411	0.751558806479328
1405	Fcf1	0.125415059337509	0.359642039295925	0.692698980507262	0.026585098084587	2.11641121119669	0.751558806479328
1406	Fgfbp3	0.124791671030917	0.57047774794617	1.21335219189488	-0.0723966960025396	1.73924449864306	0.751558806479328
1407	Gadd45g	0.124790984846158	0.256478048634601	0.653674935121312	-0.140718837852111	1.26558831463989	0.751558806479328
1408	Keap1	0.125482425436842	0.391281978137268	0.750630882691747	0.0319330735827889	2.13413363788999	0.751558806479328
1409	Lrig2	0.123738435620962	0.734148486561582	1.37746281823242	0.0908341548907438	2.2367053275933	0.751558806479328
1410	Mrpl48	0.123635585880295	0.155567666400442	0.50272915907527	-0.191593826274385	0.878285840271471	0.751558806479328
1411	Ndufa4	0.124147761383917	-0.263761407386183	0.0156125294485566	-0.543135344220923	-1.85043338274722	0.751558806479328
1412	Paip1	0.124562248231908	-0.399018177389203	0.0835227710306619	-0.881559125809067	-1.6207148003099	0.751558806479328
1413	Pcyt2	0.12409052627285	-0.65269497116777	0.0552850377984321	-1.36067498013397	-1.80691350063291	0.751558806479328
1414	Pisd	0.123887906826209	-0.558965184211039	0.0240733159054592	-1.14200368432754	-1.87903822722947	0.751558806479328
1415	Plxna4os1	0.12487413543844	0.222512855828146	0.591075648418687	-0.146049936762395	1.18329140186657	0.751558806479328
1416	Pxn	0.124627426524298	-0.4421942116868	0.0276968683889645	-0.912085291762564	-1.84443750015103	0.751558806479328
1417	Rnaseh2b	0.125339586126571	-1.54058589861538	0.427336491571272	-3.50850828880203	-1.53435566942761	0.751558806479328
1418	Snx3	0.12498214339365	-0.0367843544627785	0.250122318725519	-0.323691027651076	-0.251287323297232	0.751558806479328
1419	Stx4a	0.12453568975006	0.335354220772875	0.651020543702307	0.0196878978434435	2.08220562991532	0.751558806479328
1420	Suds3	0.12369944747821	0.15461826403843	0.564276352315252	-0.255039824238393	0.739754047435397	0.751558806479328
1421	Sumo1	0.124410907503149	-0.286579900413859	0.00176681449128663	-0.574926615319005	-1.9479545091714	0.751558806479328
1422	Thoc2	0.12528696511917	-0.418903706714353	0.0404339324853588	-0.878241345914064	-1.78743501094516	0.751558806479328
1423	Tia1	0.124892233371899	-0.359994843537239	0.0167797385500866	-0.736769425624565	-1.8726765591358	0.751558806479328
1424	Tmem44	0.125612149324838	-1.1610960708666	0.234979290158384	-2.55717143189159	-1.63007423884245	0.751558806479328
1425	Trim47	0.125545184409607	-0.429417679998537	0.00959976169876703	-0.868435121695841	-1.91710649095846	0.751558806479328
1426	Ubxn7	0.123732857752034	-0.0333425777939913	0.963698741546634	-1.03038389713462	-0.0655441759135581	0.751558806479328
1427	Gng10	0.126175465542942	0.325356481589198	0.64548987436144	0.00522308881695499	1.9919414857955	0.75440019061835
1428	Ntan1	0.126500155754486	-0.459054314044957	0.0356941614474157	-0.953802789537329	-1.81856027263236	0.75475477545264
1429	Sord	0.126491204903284	0.35769299986566	0.903783108785025	-0.188397109053706	1.28379068913387	0.75475477545264
1430	Tmem177	0.126437382280513	-0.986166710308724	0.155655727797012	-2.12798914841446	-1.69277741481768	0.75475477545264
1431	Zfp706	0.126590264583472	-0.24915664599294	-0.00751557735468567	-0.490797714631194	-2.02092324540254	0.754764596384476
1432	Pbx3	0.126873368464364	0.46691466824525	1.18047634971614	-0.246647013225638	1.28249029814459	0.755924287526501
1433	Cd302	0.127070527852689	-0.283829432083947	0.0123259100848644	-0.579984774252758	-1.87839078155105	0.75593298377326
1434	Cd53	0.127317826732557	-0.361367721769136	-0.00575182728665419	-0.716983616251617	-1.99166497007542	0.75593298377326
1435	Ewsr1	0.12723662069789	0.0678390159118373	0.353964493981483	-0.218286462157808	0.464698316385081	0.75593298377326
1436	Nelfb	0.12714481995157	-0.315492518507903	0.0988806028146564	-0.729865639830461	-1.49226371559458	0.75593298377326
1437	Oxr1	0.127025380755824	-0.482790833346586	0.0587965385916366	-1.02437820528481	-1.74718373147985	0.75593298377326
1438	2900093K20Rik	0.127713389328846	0.721172101740326	1.3649348057657	0.0774093977149489	2.19564031471195	0.757159389545032
1439	Actn1	0.128944279536912	-0.871763049063977	0.120688698449619	-1.86421479657757	-1.72161939711312	0.757159389545032
1440	Ccl24	0.128794300216051	-1.53247704136588	0.435509452097933	-3.50046353482969	-1.52622988937543	0.757159389545032
1441	Cenpq	0.128330940273597	0.476397558875815	1.29741894888567	-0.344623831134044	1.13726885691515	0.757159389545032
1442	Commd6	0.128925609568287	-0.372017540044064	0.0366541943450252	-0.780689274433153	-1.78417276935857	0.757159389545032
1443	Fam173a	0.128661451247479	-0.353607974458291	0.0540775753679813	-0.761293524284563	-1.69998395792969	0.757159389545032
1444	Fcgrt	0.128891527169159	0.0632269249576381	0.368693947630535	-0.242240097715259	0.405682075550548	0.757159389545032
1445	Gtf2h2	0.128129761563115	0.058969344108296	0.34068837027448	-0.222749682057888	0.410259087634467	0.757159389545032
1446	Lin7c	0.128279248913368	-0.462314557962813	0.0804162312501578	-1.00504534717578	-1.66955680633055	0.757159389545032
1447	Mcrip1	0.128779621633135	-0.315632960685078	0.0314611766643122	-0.662727098034468	-1.78230966388746	0.757159389545032
1448	Rbm12	0.128920510541092	-1.17154262206764	0.223514831676749	-2.56660007581202	-1.64594034420816	0.757159389545032
1449	Rock1	0.128792538943087	0.179184827994784	0.620882670944255	-0.262513014954687	0.795104198609265	0.757159389545032
1450	St3gal4	0.12888020013673	-1.52981307846802	0.438574049621732	-3.49820020655778	-1.52326668574869	0.757159389545032
1451	Ttyh2	0.128885947492685	0.483183962545821	1.38181808593282	-0.415450160841174	1.05384732212013	0.757159389545032
1452	Vps29	0.128775191269568	-0.171583494750812	0.144661119438933	-0.487828108940557	-1.06340931975946	0.757159389545032
1453	Wdr75	0.127818063035212	-0.171475203890433	0.721210906746702	-1.06416131452757	-0.376487569216282	0.757159389545032
1454	Mfsd13a	0.129275325072358	0.27347867763111	1.27451250735436	-0.727555152092139	0.535454789619651	0.758059844341829
1455	Zfp748	0.12925616560375	-0.987571654939486	0.154614400794233	-2.12975771067321	-1.69464936655229	0.758059844341829
1456	Dcun1d4	0.129741314875651	-1.53097958198511	0.436763740150268	-3.49872290412048	-1.52492695973208	0.759226953716772
1457	Plscr3	0.129567697181052	-0.544679631865734	0.0629841687933752	-1.15234343252484	-1.75681431148514	0.759226953716772
1458	Uggt1	0.129695211165552	0.164244495729789	0.77438783222651	-0.445898840766932	0.527602740263736	0.759226953716772
1459	Cyp4f13	0.12983639566826	0.217543655649514	0.575956207873032	-0.140868896574003	1.18962834167797	0.759262596190266
1460	Slc3a2	0.129984201601034	-0.248848269042015	-0.00412755938056808	-0.493568978703461	-1.99302153713197	0.759606306890428
1461	Lcor	0.130194980038477	0.53825109526544	1.05093076946531	0.0255714210655688	2.05772300804775	0.760317296158993
1462	Rnf126	0.130434125628396	0.375928094660594	0.779119755507558	-0.0272635661863704	1.82743245424213	0.761192859002379
1463	Dguok	0.130595323278964	0.0267030841118508	0.370079181831855	-0.316673013608154	0.152419121432406	0.76161264403016
1464	Akap8	0.130948139079769	-0.523268883669698	0.0591025452702681	-1.10564031260966	-1.76105508487919	0.762258174071521
1465	Cmklr1	0.130974036941966	0.193205440974825	0.481458732363053	-0.0950478504134034	1.31369083108863	0.762258174071521
1466	Vta1	0.130850417193055	-0.476380610457079	0.0653038192775341	-1.01806504019169	-1.72367671687835	0.762258174071521
1467	Abca1	0.131106758429313	-0.376087335939968	0.0729846223611412	-0.825159294241078	-1.64142431932859	0.762446740312491
1468	Rnaseh1	0.131185163476176	-1.16173071083935	0.233836995485047	-2.55729841716375	-1.63155849957019	0.762446740312491
1469	Ppp5c	0.131358942500722	-0.182580446974948	0.218453294265986	-0.583614188215882	-0.89232167658714	0.762937030235641
1470	Cep162	0.131609288152347	0.594924399408794	1.27182647386732	-0.0819776750497336	1.72259834969201	0.763871052051579
1471	Dpysl2	0.131824650294949	0.264383273541072	0.518225627996776	0.0105409190853676	2.04135237937893	0.764600894844665
1472	Rraga	0.13205330549753	-0.379889287600214	0.0277955828373551	-0.787574158037783	-1.8263354266982	0.764887170743329
1473	Tpgs1	0.132015481271101	-0.1833653539167	0.218467481189868	-0.585198189023267	-0.894375616651287	0.764887170743329
1474	Hspa4l	0.1321769050503	0.883940223657113	1.65340129432836	0.114479152985866	2.25156420368722	0.76508368649197
1475	Kctd3	0.132308544947974	0.626944608873906	1.19298281508466	0.0609064026631549	2.17085850427011	0.765326444404143
1476	B3galnt1	0.13245965334164	-0.423167062943468	0.0159731635564645	-0.862307289443401	-1.88867280372667	0.765681410779723
1477	Atp6v1g1	0.132827031038813	-0.182314501878526	0.0588037711301027	-0.423432774887155	-1.48196921403996	0.767285192161916
1478	Atox1	0.133055186788645	-0.230877740605487	0.0401356986031799	-0.501891179814154	-1.66970338349281	0.768083121570173
1479	Vps13b	0.133294862337452	0.724769617160264	1.40408680061887	0.045452433701661	2.09110321557112	0.768946426952766
1480	Senp6	0.133592288118857	-0.360845702904225	0.0983289952254983	-0.820020401033948	-1.54025163962435	0.770141487993306
1481	Etfdh	0.133843042919427	-0.665414705311298	0.0895282191228046	-1.4203576297454	-1.7275330557884	0.771066064948379
1482	C1qb	0.133953557479529	13.0316397022243	3377.41952054603	-3351.35624114158	0.00759173596519313	0.771182019173643
1483	Nfkbil1	0.134045100840742	0.415635611045476	0.928161880560004	-0.0968906584690525	1.58944209652524	0.771188671863258
1484	Zfp207	0.134155935745483	0.209145896352026	0.471920568256196	-0.0536287755521433	1.55996170176481	0.771306228962574
1485	Magoh	0.134360874203346	0.217085774957109	0.678962829702828	-0.24479127978861	0.921198176224935	0.77196429542286
1486	Mettl16	0.134470448908558	-0.177118727010023	0.459986108909976	-0.814223562930022	-0.544881009144965	0.772073936802029
1487	Minpp1	0.134953157575232	-0.440730842396664	0.0680760766158791	-0.949537761409208	-1.69772962138545	0.774145259254958
1488	Spidr	0.135012675313101	-1.15595352760192	0.240037362442936	-2.55194441764678	-1.62295277000625	0.774145259254958
1489	Elmo1	0.135408258925349	-0.133843563828108	0.118627370946334	-0.38631449860255	-1.03904461279848	0.775371318893341
1490	Swt1	0.135404859914381	0.373330802232207	0.791050382392307	-0.0443887779278938	1.75168931849956	0.775371318893341
1491	St3gal2	0.135645054302189	-0.482553074145293	0.0595590906712161	-1.0246652389618	-1.74463276667843	0.776206306711117
1492	Larp1	0.136078912883737	0.546555769719174	1.07575548663404	0.0173560528043063	2.02424451478774	0.777248217735672
1493	Pcca	0.136016043932076	0.104876355766121	0.777034934512788	-0.567282222980545	0.305811584692843	0.777248217735672
1494	Tprn	0.136100426312365	-1.50385034404288	0.464242897630124	-3.47194358571588	-1.49763865352063	0.777248217735672
1495	Dpy19l1	0.136297465261355	0.517387063555741	1.01622427785787	0.01854984925361	2.03284755339445	0.7773218484429
1496	Hsd17b11	0.136276160608374	-0.0423826323261415	0.300638377629084	-0.385403642281367	-0.242167186610765	0.7773218484429
1497	Meis3	0.136386639371662	-0.706836813489339	0.106716313765077	-1.52038994074376	-1.70286936522699	0.7773218484429
1498	Mettl5	0.136585166238372	-0.543628113205381	0.0385482783421108	-1.12580450475287	-1.83018675840463	0.777933670457802
1499	Fam104a	0.136877467218496	0.18370716360292	0.543993461613779	-0.176579134407939	0.999370296210596	0.778683815853747
1500	Gnl1	0.136930823276106	-0.29502466592735	0.59664547947786	-1.18669481133256	-0.648488370669619	0.778683815853747
1501	Kpnb1	0.137070257085612	-0.198163461917916	0.284185052654102	-0.680511976489933	-0.805212904523001	0.778683815853747
1502	Nme1	0.137081937577629	-0.416094197962357	0.0165146397691494	-0.848703035693864	-1.88514327737439	0.778683815853747
1503	Hspa1b	0.137771059679812	1.46552774958684	2.66687930229198	0.264176196881693	2.39095841768078	0.782077632194384
1504	Kctd11	0.137899696793095	0.595572261454034	1.18382359267738	0.00732093023068414	1.98435621082815	0.782287375690618
1505	Mkks	0.138038002641464	-1.51372161371747	0.454375099904896	-3.48181832733984	-1.50746649032582	0.782339645483389
1506	S100a13	0.138183995047289	-0.348170895291028	0.123577445057268	-0.819919235639324	-1.44653909059152	0.782339645483389
1507	Smg1	0.138093350971908	0.462725628255842	0.94791090499086	-0.0224596484791764	1.86923554689899	0.782339645483389
1508	Tmem144	0.138314210760698	-0.596795720157688	0.071856767548755	-1.26544820786413	-1.74933637299237	0.782557590325118
1509	0610009B22Rik	0.139371494751122	-0.421779508404489	0.0276776029169755	-0.871236619725954	-1.83926925409919	0.783029803620723
1510	Anp32a	0.139261112515584	-0.146648013816492	0.134741746530822	-0.428037774163806	-1.02144735163743	0.783029803620723
1511	Ctbp1	0.139309836470263	-0.259034172614136	0.0680433304728879	-0.58611167570116	-1.5522243024882	0.783029803620723
1512	Glt8d1	0.139000305136978	-0.567967695017181	0.0672500155580015	-1.20318540559236	-1.75246408921426	0.783029803620723
1513	Ier2	0.138911556137223	0.561804528408974	1.07655467736691	0.0470543794510346	2.13912836016114	0.783029803620723
1514	Mfsd12	0.138522268609828	0.64895862355864	1.23759447739819	0.060322769719087	2.16081898738421	0.783029803620723
1515	Ndufa2	0.138838203337858	-0.00942523447302311	0.274584157394657	-0.293434626340704	-0.0650440465770838	0.783029803620723
1516	Ndufs2	0.139369449265817	-0.216766295794621	0.138495988131791	-0.572028579721033	-1.19588864915257	0.783029803620723
1517	Slc27a4	0.13874249358821	-0.977366448130463	0.165286364276583	-2.12001926053751	-1.6764523897668	0.783029803620723
1518	Sowahc	0.139251673806859	0.309899646638639	0.700567003781031	-0.0807677105037541	1.55475530557838	0.783029803620723
1519	Tnpo2	0.139407204840586	0.588633144507538	1.41333257132398	-0.236066282308906	1.39893363063791	0.783029803620723
1520	Rab8b	0.139666863607665	0.0853583872907034	0.424850475046296	-0.254133700464889	0.492793119198237	0.783972158092496
1521	Eef1d	0.139781716025247	-0.0762760378165775	0.240676457270344	-0.393228532903499	-0.471674113065141	0.784100986934521
1522	Adgrg1	0.140035666964795	-0.233851520840905	0.0188359196723599	-0.48653896135417	-1.81386363187303	0.784241472838993
1523	Kdelc1	0.139905463560767	-1.15205260614401	0.243618397208308	-2.54772360949632	-1.61784662066793	0.784241472838993
1524	Uap1l1	0.140082513432563	-0.483895545459066	0.0776649500516925	-1.04545604096983	-1.68889700924656	0.784241472838993
1525	Rin3	0.14067617073098	-0.772140136853197	0.116974750242341	-1.66125502394873	-1.70210495990433	0.787048582738833
1526	Adrb1	0.141113238332553	0.376739621967576	0.756166040089043	-0.00268679615389117	1.94608507826489	0.787074515884181
1527	Dgcr6	0.140796675872829	-0.341348168568647	0.414791089552666	-1.09748742668996	-0.884797488554573	0.787074515884181
1528	Fam49a	0.141142054536193	-0.975022216303292	0.167646151104151	-2.11769058371074	-1.67240862054901	0.787074515884181
1529	Hjurp	0.140889609061009	-0.577111881469883	0.130135873207917	-1.28435963614768	-1.59932427533322	0.787074515884181
1530	Rell1	0.141052007522359	-1.50227305140526	0.466159121332091	-3.47070522414261	-1.49581027808789	0.787074515884181
1531	Hif1an	0.141747350146746	-1.146085958875	0.249271328892329	-2.54144324664234	-1.60982941234805	0.789933632561748
1532	Acyp1	0.142027007578891	-1.14314340953996	0.252548583106584	-2.53883540218651	-1.60531114577373	0.790459509891125
1533	Hspbap1	0.142018010569066	-1.14077547002121	0.254505716541748	-2.53605665658417	-1.60245752413249	0.790459509891125
1534	Ganc	0.14217078420123	-0.42987968883908	0.460371177165104	-1.32013055484326	-0.946417172938669	0.790743892310884
1535	Cables2	0.142284640536619	-1.50282627789219	0.465669900785273	-3.47132245656965	-1.49631247019641	0.790861598083669
1536	Sec11c	0.14251897610956	-0.235805191269647	0.0238641702783491	-0.495474552817643	-1.77983909807804	0.791648375108571
1537	Ino80e	0.142783809190642	0.353133892508406	0.70116656053439	0.00510122448242128	1.98869179425777	0.791801706051479
1538	Narfl	0.142824991281438	-0.697481131240726	0.116267380516534	-1.51122964299799	-1.67992675547389	0.791801706051479
1539	Senp8	0.142751775025491	-0.850072751370589	0.141742842258103	-1.84188834499928	-1.67986063904231	0.791801706051479
1540	Nck1	0.143032417703847	0.368136450851611	0.720273565633106	0.0159993360701164	2.04901487170212	0.792436745356635
1541	Atp6v1c1	0.143530562759917	-0.141651916022053	0.152230101050621	-0.435533933094727	-0.944707867836841	0.793766349238866
1542	Dnajc7	0.143551509244675	0.2396893756009	0.522003895777495	-0.0426251445756956	1.66403960859256	0.793766349238866
1543	Mrpl51	0.143506872966834	-0.440030988748915	0.102188519882663	-0.982250497380494	-1.59058255245373	0.793766349238866
1544	Mxi1	0.143773333887608	-0.390744583657666	0.104173340641577	-0.885662507956909	-1.5474188214288	0.794478034150952
1545	Sec24d	0.143933127187682	-1.50143197584986	0.466780719166674	-3.46964467086639	-1.49513952702038	0.794846240236444
1546	Tmem237	0.144082077379116	0.307131195879599	0.852680886631523	-0.238418494872326	1.10341201297914	0.795154129494577
1547	Ccdc88b	0.144295113200018	-0.421817860318511	0.0871361147845203	-0.930771835421543	-1.62440584945361	0.795363072019162
1548	Cxxc1	0.144306380155375	-0.210072677358842	0.315330600031275	-0.735475954748959	-0.783654955112728	0.795363072019162
1549	March8	0.144445322535751	0.442945945004971	1.05565739878022	-0.169765508770281	1.4169118170692	0.795614907601697
1550	Dglucy	0.144895903675655	0.544833122251917	1.09145828960554	-0.00179204510170172	1.95353847750566	0.79758183881335
1551	2310011J03Rik	0.145386554939869	-0.450065164254047	0.032031540392362	-0.932161868900456	-1.82973976825047	0.798114540141764
1552	Eepd1	0.145227481322174	0.150071729045639	0.909440042147733	-0.609296584056455	0.387341924797381	0.798114540141764
1553	Osgep	0.145471026271083	-0.226677086605068	0.151828461637279	-0.605182634847415	-1.17377123777837	0.798114540141764
1554	Rragc	0.145834571973864	-0.278859992891658	0.0889511888365846	-0.646671174619901	-1.48596771916675	0.798114540141764
1555	Sdcbp	0.145386525243627	-0.239736784900533	0.000650342418612282	-0.480123912219678	-1.9546615054418	0.798114540141764
1556	Sec61a2	0.145684722526208	-0.654728329903014	0.0997743049698656	-1.40923096477589	-1.70078126564021	0.798114540141764
1557	Spsb1	0.145663288849128	-0.61179173510986	0.0955330853939481	-1.31911655561367	-1.69524627454826	0.798114540141764
1558	Twnk	0.145588545840343	0.315481728970496	1.31516380005869	-0.684200342117697	0.618529474965495	0.798114540141764
1559	Vangl2	0.145809737903119	0.452663557450177	1.35121801931597	-0.445890904415617	0.987368387080176	0.798114540141764
1560	Txndc11	0.146101691051981	-0.443264239037616	0.0807921122907064	-0.967320590365939	-1.65780252819412	0.799048358090576
1561	Vcpkmt	0.146192509022432	0.522825851706405	1.42279165136897	-0.377139947956157	1.13862086749879	0.799048358090576
1562	Tmem59	0.146328254176883	-0.212192686209197	0.0545459468693605	-0.478931319287754	-1.55916680667082	0.799278274415598
1563	Ank2	0.147385249526288	-0.514870023763545	0.15431483285267	-1.18405488037976	-1.50799393219769	0.799643522660805
1564	Atp7a	0.147113579436835	0.532375300258053	1.07929927219949	-0.0145486716833826	1.90782717213977	0.799643522660805
1565	Bad	0.147387220498339	-0.43746333532279	0.105171032607737	-0.980097703253317	-1.58009229135153	0.799643522660805
1566	Catip	0.147426073739504	-1.49430075249519	0.47395191825339	-3.46255342324377	-1.48800796792405	0.799643522660805
1567	Fam167b	0.147097385982922	-0.478696288636171	0.104613693020589	-1.06200627029293	-1.60845436348451	0.799643522660805
1568	Npepps	0.146553291011731	-0.527755038187422	0.0793433638619905	-1.13485344023683	-1.70381088801271	0.799643522660805
1569	Plcg2	0.14692269030511	-0.163935856507992	0.225124894983864	-0.552996607999847	-0.825856561728036	0.799643522660805
1570	Sfpq	0.147402903349149	-0.306192714597991	0.0372430261990256	-0.649628455395007	-1.74742061367256	0.799643522660805
1571	Slc15a4	0.147273230023528	-0.362431408886135	0.0449032641335316	-0.769766081905802	-1.74390385924411	0.799643522660805
1572	Tardbp	0.146837080665901	0.0109928436603107	0.412836885613629	-0.390851198293007	0.0536167652434458	0.799643522660805
1573	Vdac3	0.14666116543762	0.215806813463136	0.484798193583347	-0.0531845666570746	1.57244288577974	0.799643522660805
1574	Gm20300	0.147555099335942	-1.47631191523741	0.491841486833988	-3.4444653173088	-1.47016903294599	0.799834884075132
1575	Pcnt	0.147816187489658	-0.431236765931663	0.459454957803581	-1.32192848966691	-0.948934976616921	0.800344070334476
1576	Ppcdc	0.147836644965674	-0.293476313565768	0.00922164355282584	-0.596174270684361	-1.90025400362755	0.800344070334476
1577	Psmd10	0.147978859011089	0.228276162732881	0.612890670927215	-0.156338345461453	1.16327660021443	0.800605976590115
1578	Matr3	0.148307385247315	-0.0973321842209598	0.286024906552608	-0.480689274994528	-0.49762370437639	0.80098872340216
1579	Mylip	0.148286917963982	-0.075086270013345	0.216182556540552	-0.366355096567242	-0.505259648623517	0.80098872340216
1580	Psmg3	0.148331245074474	0.0008789621064822	0.585415794777159	-0.583657870564195	0.00294717796414917	0.80098872340216
1581	Abcb7	0.148544315897032	-1.49144296479509	0.477071117148219	-3.4599570467384	-1.48496499100899	0.801355536890528
1582	Atp5j2	0.149190875496312	-0.110405859189181	0.171617111922987	-0.39242883030135	-0.767283270719571	0.801355536890528
1583	Fastkd2	0.149200324132702	-1.1365696184916	0.258949018241429	-2.53208825522463	-1.59627787084303	0.801355536890528
1584	Gtf2h4	0.149163013618376	0.437984375333045	1.11270619749042	-0.236737446824328	1.27227780880017	0.801355536890528
1585	Kat7	0.148710665170853	-0.209887098345901	0.499858094670307	-0.919632291362108	-0.579604001020952	0.801355536890528
1586	Pdk2	0.148632990391759	-1.1298275051185	0.266302073976836	-2.52595708421384	-1.58611439219697	0.801355536890528
1587	Phyh	0.149244485246021	0.338234996011284	0.78068785712223	-0.104217865099662	1.49830291260549	0.801355536890528
1588	Unk	0.149038835315796	0.485408920569147	0.983651018110544	-0.0128331769722496	1.90948136816349	0.801355536890528
1589	Usp12	0.149130493327575	0.0432387184893942	0.60695108362239	-0.520473646643602	0.150336122140739	0.801355536890528
1590	1700021F05Rik	0.150931361446601	0.186520073062247	0.713345307887424	-0.340305161762931	0.69391631499409	0.801733525802644
1591	Abhd6	0.151596512021849	-0.353008039445089	0.0620658293162216	-0.7680819082064	-1.66689135509838	0.801733525802644
1592	Adora3	0.149813811724436	-0.0125123204620338	0.280842095603523	-0.30586673652759	-0.0835975056981227	0.801733525802644
1593	Cdk19	0.151509038167557	-0.562489410484323	0.106408320703678	-1.23138714167232	-1.64817270986464	0.801733525802644
1594	Dtx2	0.151063514241303	0.00291385689831569	0.760375193299616	-0.754547479502985	0.00753973081178713	0.801733525802644
1595	Fundc1	0.151125750789995	-0.385977475234356	0.0297659403418402	-0.801720890810552	-1.81963663634834	0.801733525802644
1596	Gng2	0.151581337341369	-0.022950042744945	0.336105720226748	-0.382005805716638	-0.125276522096355	0.801733525802644
1597	Grk3	0.150234567320154	-0.762475644614274	0.12644811099436	-1.65139940022291	-1.68116195917132	0.801733525802644
1598	Hbp1	0.151852013325958	-0.329247839349038	0.0206284495217361	-0.679124128219811	-1.84440594472548	0.801733525802644
1599	Hdhd2	0.151414630992208	-0.324750291898065	0.218429666959244	-0.867930250755374	-1.17180110515875	0.801733525802644
1600	Heatr5a	0.15055931913333	-0.537563182380719	0.0976010293715003	-1.17272739413294	-1.65879068339569	0.801733525802644
1601	Ints3	0.150583121408518	-0.850148827892981	0.141364038998996	-1.84166169478496	-1.68052391432124	0.801733525802644
1602	Kctd13	0.151806732055659	-0.198212236641862	0.438449287282663	-0.834873760566388	-0.610196832248393	0.801733525802644
1603	Klhdc8b	0.151552142179468	-0.457478628622108	0.103853609061308	-1.01881086630552	-1.5973456993963	0.801733525802644
1604	Mob4	0.150808595297638	-0.0415777625579014	0.304262556855171	-0.387418081970974	-0.235631627074435	0.801733525802644
1605	Ndufa10	0.151793789172042	-0.391372714236721	0.0244897176353842	-0.807235146108826	-1.84454368956215	0.801733525802644
1606	Ndufb9	0.151022353952934	-0.363154308623359	0.0326649387036083	-0.758973555950326	-1.79821817796639	0.801733525802644
1607	Otud6b	0.149776864928237	0.504495881385834	1.00370827837563	0.00528348439604381	1.98070753816887	0.801733525802644
1608	Pomt1	0.150728266037289	0.683874797798117	1.32709503101605	0.0406545645801855	2.08384298938057	0.801733525802644
1609	Prcp	0.151179512223852	-0.0913784058322654	0.232038282987972	-0.414795094652502	-0.553769766950623	0.801733525802644
1610	Psen1	0.150578958631371	-0.215267803184596	0.185734594986296	-0.616270201355488	-1.05215615466983	0.801733525802644
1611	Psmb6	0.151185322660195	0.249674320282435	0.504271127700607	-0.00492248713573776	1.92206917510295	0.801733525802644
1612	Rab35	0.1505631232351	-0.352197001063304	0.0206948094230703	-0.725088811549678	-1.85118958940589	0.801733525802644
1613	Rpl7a	0.150724383560399	0.194074005217656	0.462874689446459	-0.0747266790111475	1.41509334938398	0.801733525802644
1614	Tmbim1	0.151771196814445	0.45373333908117	0.905809883177254	0.00165679498508647	1.9671469683576	0.801733525802644
1615	Trp53cor1	0.150684419006605	0.771335672134551	1.48881450271163	0.0538568415574699	2.10708675008398	0.801733525802644
1616	Ubl3	0.15052798821666	-0.164103783814165	0.118893912952075	-0.447101480580405	-1.13653753962594	0.801733525802644
1617	Zfand6	0.15197438379778	-0.0208330435755173	0.252832747508233	-0.294498834659267	-0.14920394300898	0.801883390576782
1618	March1	0.152441996927771	0.238800077082226	0.536129520066009	-0.0585293659015575	1.57414464537936	0.802867742556998
1619	Rps15	0.152443242257658	0.226620059981401	0.470023915879143	-0.0167837959163403	1.82481560984168	0.802867742556998
1620	Src	0.152258771124509	0.333124482194258	1.09436980577401	-0.428120841385493	0.857689324643712	0.802867742556998
1621	Pdrg1	0.15278833586797	-0.212067179273017	0.177270233952559	-0.601404592498593	-1.06756766639659	0.803197832178387
1622	Slc12a9	0.152728596638296	0.242735685190277	0.558083729855125	-0.0726123594745696	1.50866069660025	0.803197832178387
1623	Trappc6b	0.15271538302306	-0.274164546522889	0.133555404486751	-0.68188449753253	-1.31794540760629	0.803197832178387
1624	Pkp4	0.152956297605151	-0.925778663797739	0.216561647968236	-2.06811897556371	-1.58839955135095	0.803585671900954
1625	Fam208a	0.153124417417898	0.315120549847672	0.717650239692375	-0.0874091399970306	1.53435869222014	0.803973864252002
1626	Ppil1	0.153220562307177	0.659679714142639	1.27422320358055	0.0451362247047304	2.10391697784293	0.803983909966072
1627	Nr1h2	0.153321721445617	-0.464592851450386	0.043933434372403	-0.973119137273175	-1.79063557126493	0.804020238090968
1628	Serf1	0.153540095916117	-0.946158201392376	0.19700454097695	-2.0893209437617	-1.62219772362659	0.804670822086187
1629	Atg4a	0.153948189354717	0.734876590067901	1.41436231524533	0.0553908648904736	2.11973790801652	0.80497728761246
1630	Bckdk	0.154115789318814	-0.454080312197453	0.0405898160042836	-0.94875044039919	-1.79914049233383	0.80497728761246
1631	Cops3	0.154105537076171	-0.497097504629113	0.0857897034357394	-1.07998471269397	-1.67149526082822	0.80497728761246
1632	Il15ra	0.153990098752311	0.573948148681169	1.12058384947415	0.0273124478881901	2.05789285035109	0.80497728761246
1633	Nrde2	0.153738780300863	-1.47530120860009	0.492621344619492	-3.44322376181967	-1.46933487320116	0.80497728761246
1634	Pnrc2	0.154238514649015	-0.298465179101508	0.0591486686728608	-0.656079026875876	-1.63578956832605	0.80497728761246
1635	Trub1	0.154259009053724	-1.12916896407275	0.266538488455248	-2.52487641660075	-1.58566933065695	0.80497728761246
1636	9930021J03Rik	0.154982047492521	-0.838157198900925	0.153845893062589	-1.83016029086444	-1.65600080940998	0.807762265855948
1637	Mex3c	0.154903215546695	-0.832153780761808	0.160449788116209	-1.82475734963983	-1.64314484758055	0.807762265855948
1638	Cyb5d2	0.155603433471071	-0.728116805120084	0.161172160209073	-1.61740577044924	-1.60474578029372	0.808531360764422
1639	Fbxo21	0.155319274525911	-1.47824370253608	0.489660924083152	-3.44614832915531	-1.47227887884043	0.808531360764422
1640	Fundc2	0.155478264228678	-0.747298983706596	0.142847023825022	-1.63744499123821	-1.64543690737869	0.808531360764422
1641	Mettl7a1	0.15537651378605	-0.436582666600552	0.0880060692983365	-0.96117140249944	-1.63115645505676	0.808531360764422
1642	Mt1	0.15558407189524	-0.314016626955378	0.0226660974165803	-0.650699351327337	-1.82801562072233	0.808531360764422
1643	Ranbp2	0.155723879385208	0.17238820827398	0.810875711035129	-0.466099294487168	0.529179785219361	0.808664722406933
1644	Prkar2a	0.155828254412094	-0.840118236386526	0.150781586411766	-1.83101805918482	-1.66172346405604	0.808714517423349
1645	Cep170	0.156170615707913	0.262729181921275	0.686770730470661	-0.161312366628111	1.21436150776956	0.808756290279461
1646	Mapre2	0.156215467226975	-0.26668252912322	0.295415537799574	-0.828780596046013	-0.929887831226714	0.808756290279461
1647	Mrpl52	0.15611761668641	-0.0508372934796306	0.263509851871854	-0.365184438831115	-0.31697206659904	0.808756290279461
1648	Slc29a1	0.15610536244312	-0.0663930654075037	0.209645437991961	-0.342431568806969	-0.471412558101022	0.808756290279461
1649	Eml4	0.156788714393324	-0.400248266603019	0.108612429427836	-0.909108962633873	-1.54162464017252	0.810057386337107
1650	Ino80d	0.156896157051219	0.076378395046356	0.602306056490022	-0.44954926639731	0.284637820868574	0.810057386337107
1651	Letmd1	0.156941497845199	-0.452227331387867	0.0419534325692087	-0.946408095344942	-1.79357301414886	0.810057386337107
1652	Lrch1	0.156830148894841	0.418062309982224	0.827533915036753	0.00859070492769526	2.00108398419876	0.810057386337107
1653	Pias3	0.156644263758195	0.431216715432846	0.892593648171882	-0.0301602173061912	1.83184110822913	0.810057386337107
1654	AU022252	0.157819468570068	0.498415577311312	1.04479523480236	-0.0479640801797398	1.7879080369677	0.810526966501618
1655	Calu	0.157916608725271	-0.344617673819926	0.216593186845104	-0.905828534484956	-1.20353734480947	0.810526966501618
1656	Cox8a	0.157515172899112	-0.134435839956803	0.127029719980803	-0.395901399894409	-1.00774038695422	0.810526966501618
1657	Gabarapl2	0.157911447287141	-0.246244944210882	0.0257834351351277	-0.518273323556892	-1.77419438070656	0.810526966501618
1658	Gm16287	0.157953818017048	0.829714885233593	1.59558998008454	0.0638397903826499	2.1233374781708	0.810526966501618
1659	Ints4	0.157370406909124	-0.495291329347901	0.394796774847816	-1.38537943354362	-1.09062593107457	0.810526966501618
1660	Rpgrip1	0.157931178416162	-0.5143076377279	0.0687000481843262	-1.09731532364013	-1.72900713194426	0.810526966501618
1661	Serpine2	0.157982459598241	-0.25463268123922	0.00481167999732529	-0.514077042475765	-1.92361430457422	0.810526966501618
1662	Tanc2	0.15726930639828	-0.223894975658015	0.0965123783661566	-0.544302329682187	-1.36958806687089	0.810526966501618
1663	Zc3h15	0.157190695664213	0.201381880196214	0.552065288086545	-0.149301527694116	1.12552012283106	0.810526966501618
1664	Txnl4a	0.15807967046214	0.347585946533931	0.744756670816595	-0.0495847777487326	1.71527228742551	0.810538310326307
1665	Zfp511	0.158242603952261	-0.834687211692022	0.156276464787444	-1.82565088817149	-1.65087471125529	0.810886424576993
1666	Epm2aip1	0.158368489137343	0.586354421292483	1.26162476622124	-0.0889159236362727	1.70188659481314	0.811044387346826
1667	1700123O20Rik	0.161167583016397	0.288345631226821	0.652953468422078	-0.0762622059684364	1.55001345185399	0.812263494047525
1668	AL590144.2	0.162170730067898	-0.828453244109781	0.163721896261569	-1.82062838448113	-1.63654425036573	0.812263494047525
1669	Abhd16a	0.162795426022183	-0.267236042343024	0.155618637890635	-0.690090722576683	-1.23865962196262	0.812263494047525
1670	Aldh9a1	0.161719123272977	-0.681599142893797	0.132099693510752	-1.49529797929835	-1.64177421940055	0.812263494047525
1671	Cpsf6	0.161600016618758	-0.324463885311522	0.12421677403642	-0.773144544659464	-1.41734999324177	0.812263494047525
1672	Csnk1g3	0.160097404674296	-0.113514181823752	0.595766495040518	-0.822794858688022	-0.313675129417998	0.812263494047525
1673	Dusp19	0.159165117153799	0.423095064748303	1.13755660170134	-0.291366472204733	1.16066582461503	0.812263494047525
1674	Edc3	0.159339377556712	-0.757776226784131	0.131206788874305	-1.64675924244257	-1.67068896331783	0.812263494047525
1675	Eif2s2	0.159001600108798	-0.179201538563636	0.0833974645495576	-0.44180054167683	-1.33750911996987	0.812263494047525
1676	Exoc4	0.161395362808289	-0.751189046784407	0.137940134464153	-1.64031822803297	-1.65589377598757	0.812263494047525
1677	Fam89a	0.160682815294613	0.655819074775364	1.30010110053314	0.0115370490175926	1.99506072736127	0.812263494047525
1678	Foxo1	0.161158612491834	-0.837168886092674	0.155164323373286	-1.82950209555863	-1.65349788767242	0.812263494047525
1679	Gmip	0.158836588710953	-0.122400571875721	0.255410834541426	-0.500211978292869	-0.634974774421294	0.812263494047525
1680	Gnpnat1	0.161382578687308	0.176472217022523	0.703588588518364	-0.350644154473318	0.656172352709425	0.812263494047525
1681	Gpatch2	0.161903727610851	-0.261321245623592	0.554438707596355	-1.07708119884354	-0.627856549951637	0.812263494047525
1682	Gsk3b	0.159689071674459	-0.263841168634771	0.0149190466791023	-0.542601383948645	-1.85506811860098	0.812263494047525
1683	Hibadh	0.162467847538986	-0.288916070009488	0.151945893125397	-0.729778033144373	-1.28444987121784	0.812263494047525
1684	Hypk	0.159063697198146	-0.355822432900556	0.0272067830696641	-0.738851648870776	-1.82074662793016	0.812263494047525
1685	Mapk3	0.160223385140755	-0.253893629142763	0.0334641534211904	-0.541251411706716	-1.73171704132717	0.812263494047525
1686	Med9	0.16007240451867	-0.936284685440249	0.206728864839878	-2.07929823572038	-1.60547900966665	0.812263494047525
1687	Mettl26	0.162109149527758	-0.832470016181744	0.159172789869999	-1.82411282223349	-1.64536185808881	0.812263494047525
1688	Msh3	0.161689792888225	0.204342651508661	1.09984857820312	-0.691163275185803	0.447237952897482	0.812263494047525
1689	Pan2	0.16151341235077	-1.46624973263373	0.501621457273088	-3.43412092254054	-1.46035811848014	0.812263494047525
1690	Pias1	0.161973602510332	0.22718899454737	0.553429788037732	-0.0990517989429917	1.36488831526174	0.812263494047525
1691	Pigf	0.162519929169062	0.6178696107812	1.20848638815604	0.0272528334063565	2.05040261412072	0.812263494047525
1692	Pin1	0.160621279988646	-0.348048218158427	0.0603134922929233	-0.756409928609776	-1.67048465861278	0.812263494047525
1693	Psmb2	0.160954315073682	0.255296044457351	0.515560450829111	-0.0049683619144088	1.92254891672439	0.812263494047525
1694	Psmc2	0.161035939678713	-0.332544391062457	0.022070322279157	-0.687159104404071	-1.83798078653138	0.812263494047525
1695	Psph	0.15906694408369	0.626013023171231	1.24033378740126	0.0116922589412067	1.99726763396399	0.812263494047525
1696	Rad23b	0.160425062662328	0.304234642699355	0.652710909725909	-0.0442416243271996	1.71113214575014	0.812263494047525
1697	Rps18	0.160942758654332	0.024021286290649	0.271305307651781	-0.223262735070482	0.190391824481216	0.812263494047525
1698	Rps24	0.161829893749729	0.207711419730023	0.455917380162374	-0.0404945407023269	1.64019792731564	0.812263494047525
1699	Slc25a19	0.162340477394733	0.557432282796099	1.10412152721855	0.0107430383736474	1.99847940900048	0.812263494047525
1700	Srsf9	0.162170113354632	-0.0167100640488417	0.239999253056437	-0.27341938115412	-0.127580580574159	0.812263494047525
1701	Ss18l2	0.162700613375654	-0.927587657819536	0.215414402739871	-2.07058971837894	-1.59058191106005	0.812263494047525
1702	Stk25	0.162742173890844	-0.434895460700526	0.234367138319846	-1.1041580597209	-1.27360985248638	0.812263494047525
1703	Stxbp3	0.161977860699594	0.0788660797814037	0.4260947720613	-0.268362612498493	0.445166771669931	0.812263494047525
1704	Sugt1	0.159478034362901	-0.465456108407299	0.0437496918526845	-0.974661908667283	-1.79156876924163	0.812263494047525
1705	Tcf4	0.160439537237149	0.265959646777856	0.53337498930604	-0.00145569575032806	1.94929477156178	0.812263494047525
1706	Tfip11	0.161307303317616	-0.935424333954797	0.207081682164452	-2.07793035007404	-1.60471628065581	0.812263494047525
1707	Tpm3	0.162092516904187	-0.188968795522996	0.0514986864023093	-0.429436277448301	-1.54021670814531	0.812263494047525
1708	Trappc10	0.161370422201853	-0.933851975034822	0.209328448900252	-2.0770323989699	-1.60107381095585	0.812263494047525
1709	Wipi2	0.162289761203448	-0.685881592469206	0.127445107346982	-1.49920829228539	-1.65284530706103	0.812263494047525
1710	Zfp397	0.160352134636462	-0.23420904577254	0.224467081821177	-0.692885173366257	-1.00079613250393	0.812263494047525
1711	Tnfaip1	0.163069987741679	-0.51169870287932	0.0704782365539071	-1.09387564231255	-1.72269109380338	0.813157881596729
1712	Prdm2	0.163401511857844	-0.815319064188228	0.177344537120533	-1.80798266549699	-1.60980618168227	0.814335104656031
1713	Hvcn1	0.163967927243235	-0.267803598225438	0.0675136038558414	-0.603120800306717	-1.56533993542289	0.816680884552997
1714	Gcn1l1	0.1641962350159	-0.340693765482222	0.107950489347268	-0.789338020311713	-1.48836746021917	0.816864301548491
1715	Zfp688	0.164156445731622	-0.212980878425694	0.544132679454611	-0.970094436306	-0.551350384318515	0.816864301548491
1716	Hibch	0.164408799229152	-0.932745517701973	0.209665169867443	-2.07515620527139	-1.60025430550425	0.817445148614873
1717	Csde1	0.164918683345313	0.365939373929915	0.735878326455277	-0.00399957859544631	1.93877392075548	0.819184535370096
1718	Ptgr2	0.165232603929961	-0.124608755050306	0.33541967968578	-0.584637189786392	-0.530899078438672	0.819184535370096
1719	Pttg1ip	0.165238699645093	-0.314085450602749	0.0243929205578526	-0.652563821763351	-1.81871641942325	0.819184535370096
1720	Slc45a4	0.165226070415813	-1.45296028299852	0.515303495562659	-3.42122406155971	-1.4468334258155	0.819184535370096
1721	Thap3	0.165186559754028	-0.393248911365988	0.037187850643403	-0.823685673375379	-1.79063168219843	0.819184535370096
1722	Myd88	0.165462921872181	-0.421193428247431	0.0880014745918195	-0.930388331086682	-1.62123372658845	0.819819773178543
1723	Ap4s1	0.165561680620263	-0.540955721001197	0.0665759462213487	-1.14848738822374	-1.74518265893926	0.819833000030227
1724	Eed	0.166085753927671	0.185173387639061	0.531600694858616	-0.161253919580494	1.04764596526976	0.82019957021439
1725	Mark2	0.1662125008088	0.367784536975472	0.732043536638971	0.00352553731197375	1.97893380042382	0.82019957021439
1726	Pomp	0.165893447455358	0.177649808961645	0.420347828212468	-0.0650482102891785	1.43465211829933	0.82019957021439
1727	Rrp1	0.166157535368039	0.0842520564136966	0.418786176500905	-0.250282063673511	0.493614810206011	0.82019957021439
1728	Sgf29	0.165960194222332	0.46287884341519	0.924632619033281	0.00112506779709814	1.96473945683484	0.82019957021439
1729	Spcs2	0.165764386338249	-0.241119636223568	0.00760995177000764	-0.489849224217144	-1.89999833464042	0.82019957021439
1730	Sac3d1	0.166419749156724	-0.629048625187403	0.126485711794221	-1.38458296216903	-1.63184198195049	0.820747572141717
1731	Psap	0.166555768394159	0.429136527137119	1.4253275037585	-0.567054449484265	0.844308127033976	0.820943856694953
1732	Dnajc8	0.166767623314482	-0.302646149481384	0.0296436483625582	-0.634935947325326	-1.78511515217154	0.821513488521455
1733	Las1l	0.167149742473023	0.361723710144066	0.889940036060272	-0.166492615772141	1.34218767851761	0.821657004071725
1734	Mlx	0.167128907681894	0.470569467847263	0.956146120283384	-0.0150071845888576	1.89938952908397	0.821657004071725
1735	Rnf5	0.167076144535363	-0.220268370433107	0.163455301558275	-0.603992042424489	-1.12507542404606	0.821657004071725
1736	Sept7	0.16718196894849	-0.12707420384478	0.141658459603797	-0.395806867293357	-0.926797880479942	0.821657004071725
1737	Ccng1	0.167657241438263	0.395230399443431	0.847293370117151	-0.0568325712302883	1.71356071776913	0.823044639787839
1738	Evi2a	0.167581507221407	0.23413024710617	0.475435733442048	-0.00717523922970767	1.90168428819237	0.823044639787839
1739	Iqce	0.167760502392462	-1.45064500047724	0.517721500777403	-3.41901150173188	-1.44445252115203	0.823077979535643
1740	Lta4h	0.167882235724388	-0.476077330409027	0.279550880929085	-1.23170554174714	-1.2348591641454	0.82320185931062
1741	Adsl	0.168016997319672	0.55345239780587	1.10127776033051	0.00562703528122854	1.98009592301059	0.823389443498817
1742	Exoc8	0.168214471516814	0.766703985141236	1.53192109420757	0.00148687607490561	1.96377234627395	0.823883967268346
1743	Cttnbp2nl	0.169428231856877	-0.0127236712781264	0.245047875783803	-0.270495218340056	-0.0967443371485184	0.827071040286821
1744	Dst	0.169297024547604	-0.168547148108143	0.21425111180747	-0.551345408023756	-0.862977642745091	0.827071040286821
1745	Fbxo31	0.169196681399388	-0.262580909581165	0.629287942427917	-1.15444976159025	-0.577045744615388	0.827071040286821
1746	Impact	0.169321096952313	-0.306441474307141	0.188703769826727	-0.801586718441008	-1.21300620399167	0.827071040286821
1747	Iqcc	0.169623697980079	-1.45003820980185	0.518083418245379	-3.41815983784907	-1.44402796398229	0.827071040286821
1748	Ptov1	0.169404159554306	-0.165922677537073	0.212625828311536	-0.544471183385682	-0.859077415883853	0.827071040286821
1749	Rcn2	0.16964068454078	0.0145137238922475	0.335550787517471	-0.306523339732976	0.0886077631945065	0.827071040286821
1750	Tma16	0.169555739518352	0.552883179358902	1.14133379752026	-0.0355674388024592	1.84149882038921	0.827071040286821
1751	Hook3	0.170390155672283	-0.236604673165569	0.152129473002543	-0.625338819333681	-1.19294032322501	0.829776717006803
1752	Zfp992	0.170301835632075	0.459727340832279	0.911199534718489	0.0082551469460691	1.99580182997215	0.829776717006803
1753	Ppan	0.170545175826074	0.472243543495833	0.934970288078296	0.00951679891337004	2.00027413159055	0.830057866599011
1754	Drg1	0.170684027089521	0.290979630316709	0.618369380107565	-0.0364101194741466	1.74198977219005	0.830260045112766
1755	1700020I14Rik	0.171909276949195	-0.227684833915329	0.179731231358138	-0.635100899188795	-1.09532763270023	0.830275403579507
1756	Arel1	0.172817029857981	-1.44429511539246	0.523996884237147	-3.41258711502207	-1.43818417681372	0.830275403579507
1757	Blnk	0.172530053622544	-0.260805067877791	0.0382792856910407	-0.559889421446622	-1.70911160656337	0.830275403579507
1758	Chic2	0.173087374443834	0.141888936159178	0.443559560426458	-0.159781688108101	0.921857092821539	0.830275403579507
1759	Crtap	0.172965752012617	-0.0311770200377042	0.965612249272614	-1.02796628934802	-0.0613026627598662	0.830275403579507
1760	Derl2	0.172703804151709	-0.250853124527601	0.0163557753663783	-0.51806202442158	-1.83999518608294	0.830275403579507
1761	Evl	0.172822568633507	0.230055857931679	0.469781928982221	-0.00967021311886321	1.88090178929053	0.830275403579507
1762	Fbxo46	0.17188705473164	-0.356444474689794	0.399756617391925	-1.11264556677151	-0.923852583916659	0.830275403579507
1763	Gm26520	0.171850248836124	-0.49172593520643	0.115279067968932	-1.09873093838179	-1.58773835178826	0.830275403579507
1764	Gripap1	0.171464906526296	-0.0028310150885274	0.437529554140611	-0.443191584317666	-0.0126003280060163	0.830275403579507
1765	Ing4	0.173022311578434	-0.39792118501867	0.110546220016993	-0.906388590054334	-1.53384697543669	0.830275403579507
1766	Lrrfip1	0.170882073354624	0.351187413817294	0.711355517604145	-0.00898068996955625	1.91109283600807	0.830275403579507
1767	Maip1	0.170929200784138	-0.352413344547504	0.40388771308948	-1.10871440218449	-0.913283745949684	0.830275403579507
1768	Micu3	0.173189762220953	-1.09742246048879	0.298090132138776	-2.49293505311637	-1.54130353946393	0.830275403579507
1769	Mrm3	0.171816339769055	0.697216628467406	1.37417890039707	0.0202543565377404	2.01860508019646	0.830275403579507
1770	Nars	0.17177441376947	-0.0146156097427875	0.237829942809553	-0.267061162295128	-0.113474245905033	0.830275403579507
1771	Nr2c2ap	0.172940754073094	-0.602518810569605	0.105135150085863	-1.31017277122507	-1.66877490183268	0.830275403579507
1772	Rbm27	0.172473616477905	0.510564693693612	1.03937453474163	-0.0182451473544054	1.89234075038013	0.830275403579507
1773	Rgmb	0.173293661970681	-0.00248424205381237	0.329590184303802	-0.334558668411427	-0.0146624508480173	0.830275403579507
1774	Rpl10-ps3	0.172404249888608	0.366824273121852	0.792991173167556	-0.0593426269238526	1.68704412261208	0.830275403579507
1775	Spg21	0.172756385397187	-0.133543432385727	0.229900606600244	-0.496987471371699	-0.720166765090316	0.830275403579507
1776	Srp68	0.171071584686496	-0.226754156581475	0.17505561391045	-0.628563927073399	-1.10607061570539	0.830275403579507
1777	Strip1	0.1733146382765	0.182425329236122	0.726350709017068	-0.361500050544823	0.657345820698156	0.830275403579507
1778	Tada3	0.172694772815592	-0.572233535390512	0.0965482977396137	-1.24101536852064	-1.67701493155423	0.830275403579507
1779	Tfpt	0.172063488323104	-0.671112440599173	0.142539633997374	-1.48476451519572	-1.61660770520788	0.830275403579507
1780	Tom1	0.172780881848084	-0.672347761562792	0.140942043527111	-1.48563756665269	-1.62030482799858	0.830275403579507
1781	Uimc1	0.172617498909489	-0.449047872104381	0.365452275038293	-1.26354801924705	-1.08056169142075	0.830275403579507
1782	Foxp1	0.173531889796006	0.328992426025674	0.697201146013921	-0.0392162939625724	1.75121682674262	0.830384749842686
1783	Tmem251	0.173532115444152	0.0523449427250898	0.51228901000163	-0.40759912455145	0.223057997294057	0.830384749842686
1784	4632415L05Rik	0.173645396069699	-0.81267313789891	0.178889589815447	-1.80423586561327	-1.60636340693905	0.830461053400602
1785	Isca1	0.173958412955554	0.288887402953842	0.750829804001277	-0.173054998093593	1.22571321466266	0.830561376237711
1786	Nmral1	0.173919689850539	0.679224293011822	1.35578353915696	0.00266504686668689	1.96768451442059	0.830561376237711
1787	Urgcp	0.173897150484407	0.065693718162241	0.591509603285053	-0.460122166960571	0.244871494474619	0.830561376237711
1788	Anapc11	0.174535161627962	0.112805467343241	0.417890973783271	-0.19228003909679	0.724697334304277	0.832442816068794
1789	Rhbdd3	0.174547608760791	-0.876356252575408	0.266227332692692	-2.01893983784351	-1.50328318629858	0.832442816068794
1790	Cyth2	0.174649082178334	0.0457301521669	0.461399423663883	-0.369939119330083	0.215626839414592	0.832461435276841
1791	Tefm	0.174842301609731	-0.458240175086773	0.297047009751329	-1.21352735992487	-1.18912945627685	0.832917095105651
1792	Atxn10	0.174960664588811	-0.14704042155238	0.226708898477619	-0.520789741582379	-0.771088842358616	0.833015842785566
1793	Yeats2	0.175831238111287	0.165018660306431	1.05965233894429	-0.729615018331427	0.36152297716994	0.836693878173732
1794	9130019O22Rik	0.176411657080189	0.273039509299033	1.27310329847881	-0.727024279880739	0.535113470133249	0.838096727350857
1795	Aagab	0.176264240763679	-0.333115681322093	0.149356487644121	-0.815587850288306	-1.35322777161587	0.838096727350857
1796	Adgrl2	0.176951986900191	0.382246719147639	1.20278540851725	-0.438291970221968	0.913046285865627	0.838096727350857
1797	Atpaf1	0.176438256093177	-0.486658110348257	0.181794621904489	-1.155110842601	-1.42692567932575	0.838096727350857
1798	Ccdc106	0.176707927068157	-0.488966882927916	0.147385387591791	-1.12531915344762	-1.50601722437297	0.838096727350857
1799	H3f3b	0.176953893784915	-0.150658849467619	0.195494589298924	-0.496812288234162	-0.853049214131672	0.838096727350857
1800	Hpgd	0.176618755323478	-0.226881587966965	0.0135212271686033	-0.467284403102533	-1.84972767860369	0.838096727350857
1801	Ids	0.177010115176541	0.706159709810321	1.38478053581516	0.0275388838054845	2.03950062468555	0.838096727350857
1802	Pgp	0.176831301677448	-0.453250624564165	0.0562729189871506	-0.962774168115481	-1.74350118136706	0.838096727350857
1803	Papola	0.177306641436361	-0.0282769983219802	0.281828267422807	-0.338382264066767	-0.178719629829157	0.839035088594026
1804	Clip1	0.177629694854356	0.113815773239586	0.49824714291148	-0.270615596432309	0.580272147438322	0.840097869455302
1805	Bccip	0.177759668688735	-0.368207742961023	0.141892523934922	-0.878308009856969	-1.41476874619946	0.840246810666086
1806	Acox3	0.178103249856744	-0.126990696791636	0.343828725913411	-0.597810119496683	-0.528646823134946	0.840672828855335
1807	Gm4631	0.177992740997428	-1.09125955257434	0.304010707998967	-2.48652981314764	-1.53291407497797	0.840672828855335
1808	Pten	0.178145390831041	-0.288657244524047	0.0790956027290909	-0.656410091777184	-1.53841855302964	0.840672828855335
1809	Smim13	0.178405673321363	0.730778156242605	1.44841229444915	0.013144018036056	1.99586222375593	0.841203352173743
1810	Trim11	0.178455000871364	0.472385102230796	0.970743747041749	-0.0259735425801565	1.85781424049912	0.841203352173743
1811	Dazap2	0.178685798889091	-0.136944908691601	0.128235300642233	-0.402125118025435	-1.01216862893327	0.841826193330603
1812	Hspd1	0.179107440501448	0.296790108287185	0.601870576978148	-0.00829036040377884	1.90670325670656	0.842881788394016
1813	Uspl1	0.179059001813513	-0.921262791040698	0.221027518343927	-2.06355310042532	-1.58072065910229	0.842881788394016
1814	Cryl1	0.179361493954053	-0.388991308016642	0.120805455840388	-0.898788071873671	-1.49551548394207	0.842959221107297
1815	Dcaf12	0.17923998022479	-0.186439304536238	0.202765924087652	-0.575644533160127	-0.938873106832901	0.842959221107297
1816	Fbxo9	0.179420293662781	0.481545187909443	0.96736940959382	-0.00427903377493355	1.94270104927836	0.842959221107297
1817	Actg1	0.183001372429	0.2039169929679	0.444792533780414	-0.0369585478446147	1.65923846275398	0.843049639377716
1818	Apoo	0.183342032262066	0.617507675014808	1.26192207091559	-0.0269067208859766	1.8781281282742	0.843049639377716
1819	Arfgap2	0.183215320499812	-0.306725762737758	0.0601359134296843	-0.673587438905201	-1.63868696882418	0.843049639377716
1820	Arrb1	0.180243109833002	-0.919187830327153	0.22339796617322	-2.06177362682753	-1.57675252745726	0.843049639377716
1821	Borcs6	0.183206838770032	-0.290250001152489	0.251896008231482	-0.832396010536461	-1.04931058962878	0.843049639377716
1822	Cd48	0.180122866930762	0.0237016511787398	0.331876334260873	-0.284473031903393	0.150740424942956	0.843049639377716
1823	Cog6	0.182523551251639	-0.222148613898517	0.670144784384772	-1.11444201218181	-0.487959771185434	0.843049639377716
1824	Echs1	0.183289495631604	-0.320963237438526	0.0872255792976884	-0.72915205417474	-1.54114066811247	0.843049639377716
1825	Eif2a	0.183385377879323	0.371101679926477	0.761818464522173	-0.019615104669218	1.86156816378095	0.843049639377716
1826	Fbxw11	0.182219415002445	-0.730427672837996	0.158787427114929	-1.61964277279092	-1.60997258385476	0.843049639377716
1827	Frmd4a	0.182821029792212	0.215876143859036	0.452990932813694	-0.0212386450956223	1.78440775014673	0.843049639377716
1828	Gab1	0.183391951557084	-0.726371657127058	0.163215721826175	-1.61595903608029	-1.60036250630592	0.843049639377716
1829	H13	0.182465040302461	0.267200400752386	0.549305173987079	-0.014904372482308	1.85641368674629	0.843049639377716
1830	Haus1	0.1826922609804	-1.08253750071528	0.313357468923341	-2.47843247035389	-1.51998148819552	0.843049639377716
1831	Hcls1	0.181827671632341	-0.0470035785604643	0.226751090502865	-0.320758247623794	-0.33652511366554	0.843049639377716
1832	Ipo5	0.181770297990979	0.541938815175332	1.08928137644349	-0.00540374609282124	1.94061385817862	0.843049639377716
1833	Lrwd1	0.181671471051742	0.36965818748802	0.854486039876092	-0.115169664900051	1.49437935650394	0.843049639377716
1834	March6	0.179688407995935	-0.70961626087013	0.179625895511146	-1.59885841725141	-1.56405350799979	0.843049639377716
1835	Nelfa	0.183163627218491	-0.489068789340342	0.179565305777129	-1.15770288445781	-1.43360504657075	0.843049639377716
1836	Parvb	0.182509983553398	0.265524402269041	1.02593172854027	-0.494882924002186	0.68439407076178	0.843049639377716
1837	Pgd	0.180570148440732	0.313224813744207	0.673334278168209	-0.0468846506797951	1.7047853907002	0.843049639377716
1838	Ppp1r2	0.179583617560215	-0.385662025031757	0.0451170382104126	-0.816441088273927	-1.75468991825653	0.843049639377716
1839	Rab11b	0.180183004550004	-0.259951873512355	0.0508359052684302	-0.570739652293141	-1.63937047909886	0.843049639377716
1840	Rap2b	0.180377215867751	0.510647840191909	1.03919819480469	-0.0179025144208673	1.89357809870839	0.843049639377716
1841	Sh3pxd2a	0.182799726321794	0.848670264364193	1.67526253266299	0.0220779960653923	2.01231395053725	0.843049639377716
1842	Smagp	0.18270498302447	-0.423038565339705	0.184437046732577	-1.03051417741199	-1.36489487916868	0.843049639377716
1843	Smarca2	0.182724918789265	-0.170371432626783	0.325097697089285	-0.665840562342852	-0.673950912207877	0.843049639377716
1844	Snapin	0.182513803990769	-0.284639266505543	0.0700152202710267	-0.639293753282113	-1.57303158915969	0.843049639377716
1845	Socs3	0.179910595537981	0.183418598882754	0.6117086774338	-0.244871479668293	0.839370010907569	0.843049639377716
1846	Synj1	0.181652859596618	0.456798733670434	0.929917561794636	-0.0163200944537681	1.89235560488521	0.843049639377716
1847	Tgs1	0.181567951373319	0.118873017704632	0.492695147029722	-0.254949111620458	0.623255861966525	0.843049639377716
1848	Tln1	0.182372482807468	-0.270429937015017	0.0665872572805617	-0.607447131310596	-1.5727177896627	0.843049639377716
1849	Tlr6	0.181198550528746	-0.812225902404242	0.179346318993176	-1.80379812380166	-1.60546401126421	0.843049639377716
1850	Tmc7	0.181545357594701	-1.08400599141806	0.311653895798607	-2.47966587863473	-1.52229975344645	0.843049639377716
1851	Tmem55b	0.183242427043022	-0.229320534948249	0.018263949720648	-0.476905019617146	-1.81538027318273	0.843049639377716
1852	Trmt2a	0.183242373565514	-0.385190580224528	0.0638076507258609	-0.834188811174917	-1.68143126717036	0.843049639377716
1853	Uvrag	0.183030981531647	0.189899209330689	0.621659311043938	-0.241860892382559	0.862042623910571	0.843049639377716
1854	Vapb	0.183289119952217	-0.218178220962159	0.213583950682976	-0.649940392607295	-0.990409728734447	0.843049639377716
1855	Wdr83	0.182210723047478	-0.384205190642916	0.506211806030419	-1.27462218731625	-0.845703012349081	0.843049639377716
1856	Zeb1	0.18307321094106	-0.2969570987227	0.518659343940463	-1.11257354138586	-0.713601624495896	0.843049639377716
1857	Zfp36l1	0.18351766053079	-0.223409090892033	0.0422504474833161	-0.489068629267383	-1.64825164812471	0.843173225443567
1858	Add1	0.183719998259772	-0.497477332988674	0.110045058635994	-1.10499972461334	-1.60494110048412	0.843648560361881
1859	Aga	0.183996694918342	-0.166322828636786	0.187926545869881	-0.520572203143453	-0.920218290826631	0.844464658979715
1860	Fto	0.184302578081966	0.0633838489455122	0.573718358715863	-0.446950660824839	0.243428689920723	0.844959482103887
1861	Itpkb	0.184246392262821	0.0960488704923628	0.622283029593327	-0.430185288608602	0.357734905013387	0.844959482103887
1862	Akna	0.184653140479029	-0.587490362498132	0.167719959710149	-1.34270068470641	-1.52468778285999	0.845439514735352
1863	Arid5b	0.184602178900396	-0.324884362658193	0.236362943080781	-0.886131668397168	-1.13454736163394	0.845439514735352
1864	Cdc37l1	0.185706649331426	0.315183277620081	0.665924018861256	-0.0355574636210942	1.76126637150451	0.845439514735352
1865	Crbn	0.185909944114538	-0.383938783232155	0.0975697515473585	-0.865447318011669	-1.56280965559153	0.845439514735352
1866	Dnajc19	0.186071957260484	-0.336014749479693	0.07195924239912	-0.743988741358506	-1.61426174306247	0.845439514735352
1867	Fra10ac1	0.186091820050749	-0.914526051300463	0.228557463307138	-2.05760956590806	-1.56807276158457	0.845439514735352
1868	Gorab	0.185792238597269	0.830046030729672	1.65655829089118	0.00353377056816306	1.96834385181737	0.845439514735352
1869	Hps4	0.185564831188741	0.0259043832909814	0.337790188183213	-0.28598142160125	0.162789256502354	0.845439514735352
1870	Il10ra	0.186053532810457	0.274666867238154	0.561111966870015	-0.0117782323937068	1.87937293472675	0.845439514735352
1871	Lrrc40	0.185838463593424	0.641871861329832	1.2843511997557	-0.000607477096039366	1.95811079929586	0.845439514735352
1872	Lsm14a	0.185102449709791	-0.22406059485676	0.183796780753158	-0.631917970466677	-1.0767261364764	0.845439514735352
1873	Med24	0.185968658478239	-1.41363986851293	0.555505388171815	-3.38278512519767	-1.40704867758715	0.845439514735352
1874	Mrpl33	0.185795723589165	0.206327739175066	0.54299412008296	-0.130338641732827	1.20117410210121	0.845439514735352
1875	Pcsk7	0.185023020241372	0.508118699747037	1.03667432174245	-0.0204369222483765	1.88418079371816	0.845439514735352
1876	Ppia	0.185102537070236	0.168900534009294	0.431803621936932	-0.0940025539183434	1.25916727048453	0.845439514735352
1877	Rpl26	0.185137932119219	0.119940319667926	0.361441776710644	-0.121561137374793	0.973404921535414	0.845439514735352
1878	Stoml2	0.185330438493515	0.334607584199527	0.708986668514307	-0.0397715001152535	1.7517506758834	0.845439514735352
1879	Lmbrd1	0.186528417800428	-0.33757025788057	0.0390293148659024	-0.714169830627042	-1.75684094082396	0.846521521634709
1880	Rchy1	0.18651385007232	-0.359336940938699	0.1103251674673	-0.828999049344698	-1.49956202544197	0.846521521634709
1881	Hmgcr	0.186817487185558	-1.41998030273491	0.548644356731447	-3.38860496220126	-1.41373330804011	0.84704321574678
1882	Trp53rkb	0.186841928274196	0.596534797146754	1.2094855326118	-0.016415938318288	1.90747257533754	0.84704321574678
1883	Me2	0.186973402030181	0.566332860264469	1.13411384246099	-0.00144812193205601	1.95496510835179	0.847189095125601
1884	Sec16a	0.1870875046625	-1.06665005981872	0.329446845740957	-2.46274696537839	-1.49745744226408	0.847256151688135
1885	Wdr46	0.187195874892287	0.531887663876839	1.06161980839753	0.00215551935615166	1.96793922325217	0.847297190759148
1886	Gm26532	0.187454415911995	0.52061619227345	1.08704751528439	-0.0458151307374952	1.80143460499381	0.847568138082218
1887	Rffl	0.187357606739038	0.31625707333606	0.725518768457149	-0.0930046217850292	1.51456264044287	0.847568138082218
1888	Tmem39a	0.18779301201224	-0.16843899371321	0.725351450841405	-1.06222943826782	-0.369364388802085	0.848649353012942
1889	Bbx	0.188434586156034	0.436238588459505	0.888557034908514	-0.0160798579895043	1.89028753693247	0.84897830015832
1890	Ccpg1	0.188818224169164	-0.347398759919289	0.134260310379521	-0.8290578302181	-1.41363279485898	0.84897830015832
1891	Eif3j1	0.188587177505358	-0.104272925075784	0.238978096883	-0.447523947034569	-0.595398599383401	0.84897830015832
1892	Elovl1	0.188490133931099	0.256916537410376	0.538141422604635	-0.0243083477838826	1.79054979437273	0.84897830015832
1893	Gapvd1	0.18844906620545	-0.0742174109224223	0.35717028642129	-0.505605108266135	-0.337198889373653	0.84897830015832
1894	Lamtor4	0.188289831896297	-0.185348956448519	0.0993163615402222	-0.47001427443726	-1.27615573887911	0.84897830015832
1895	Pdhb	0.188525640602844	-0.252935800723663	0.161867050508444	-0.66773865195577	-1.19513416637963	0.84897830015832
1896	Rsl1d1	0.188860854864099	-0.0228672484495539	0.328352455601681	-0.374086952500788	-0.127609535768292	0.84897830015832
1897	Tha1	0.188661240090482	0.090108896752717	1.08807877228928	-0.907860978783842	0.176969462356776	0.84897830015832
1898	Trp53rka	0.188794095639366	0.123662648940934	0.564661682009074	-0.317336384127205	0.549602878878878	0.84897830015832
1899	Pym1	0.18901518830977	-0.901297961103453	0.241619304182615	-2.04421522638952	-1.54561628978454	0.849224637524464
1900	Kctd20	0.189607606635089	0.3687004109508	0.802069093894518	-0.0646682719929192	1.66749364914892	0.850144003605435
1901	Nfatc2ip	0.189543322190173	-1.40670283753418	0.561713607721916	-3.37511928279027	-1.40066239802146	0.850144003605435
1902	Pfdn1	0.189349712555983	0.165922554700313	0.568470056142109	-0.236624946741483	0.807860514028084	0.850144003605435
1903	Zmym5	0.189618382426294	-0.421588875271156	0.0599097640736407	-0.903087514615953	-1.71609833194671	0.850144003605435
1904	Blvrb	0.18980980750443	-0.410576043877183	0.0984863377959189	-0.919638425550285	-1.58077730330301	0.850555292871743
1905	Sap30l	0.189961073237648	-0.719159413691586	0.169885010324299	-1.60820383770747	-1.58543995317074	0.850786287067515
1906	1810022K09Rik	0.190222295855919	-0.557620595845507	0.110920899705965	-1.22616209139698	-1.63477703652998	0.851509248815686
1907	Cipc	0.190428213076734	-1.41167107788791	0.556538161411095	-3.37988031718691	-1.40575728201671	0.851984013618612
1908	Pwwp2a	0.190573618154265	-0.20654525315903	0.151420168170187	-0.564510674488247	-1.13089486651029	0.852187688727561
1909	Jak1	0.19082888394259	0.243466581442725	0.522645991691571	-0.0357128288061218	1.70924399704652	0.852882157044619
1910	Mycl	0.190936933724779	-0.712042570862894	0.177504502850531	-1.60158964457632	-1.56886334134598	0.852918281958016
1911	Med27	0.191123006968274	0.411311809903729	0.99909597520978	-0.176472355402322	1.37151761039282	0.853182433516638
1912	Ppp4r3b	0.191196063394727	0.307503802963896	0.655434829113272	-0.0404272231854804	1.73222947544662	0.853182433516638
1913	Gm26518	0.191577743990696	-1.0707457732307	0.324949139389885	-2.46644068585129	-1.50364032508383	0.853235878685662
1914	Lrp5	0.191608057145069	-0.611325335257917	0.143358638406551	-1.36600930892239	-1.58765215872346	0.853235878685662
1915	Sh3tc1	0.191451467600664	0.44514256358577	0.906694219082768	-0.0164090919112284	1.89028331330428	0.853235878685662
1916	Thumpd3	0.191511447809003	-0.290262289004426	0.149652316725327	-0.730176894734178	-1.29321378537797	0.853235878685662
1917	Mif	0.191783942750255	0.288103980598276	0.59443259589647	-0.0182246346999176	1.84335839871038	0.853573604353248
1918	B430010I23Rik	0.192163626812734	-0.241819346116358	0.0465303249966542	-0.530169017229371	-1.64368909221794	0.854771591151097
1919	H2-Aa	0.192253479069263	0.541598873554153	1.44058087576983	-0.357383128661523	1.18079592652282	0.854771591151097
1920	1110019D14Rik	0.192588119254565	0.420808262715836	1.13472268336187	-0.293106157930197	1.15527718094497	0.855367950796434
1921	Cln3	0.19250297813367	-0.256051870794713	0.166201899273476	-0.678305640862901	-1.18850909217625	0.855367950796434
1922	Fam219a	0.192844466841416	-0.792491952348621	0.199523628042159	-1.7845075327394	-1.56575734831631	0.855638491912607
1923	Trim8	0.192849603838249	-0.206298671732493	0.110946227180238	-0.523543570645223	-1.27452945040218	0.855638491912607
1924	Txnl1	0.193253283098377	-0.379120267369089	0.0612847910188098	-0.819525325756987	-1.68722419441	0.856753063391716
1925	Zfp46	0.193301646393466	-1.40915750120903	0.559242221107112	-3.37755722352517	-1.40311844164677	0.856753063391716
1926	Kti12	0.19358390532789	0.194600809832018	0.867502402171343	-0.478300782507307	0.56681479576697	0.856862137573695
1927	Mrps25	0.19362754351173	-0.525250593329835	0.144456129924699	-1.19495731658437	-1.53719861252386	0.856862137573695
1928	Zfp532	0.193584378957175	-1.06777897729852	0.328130472466384	-2.46368842706343	-1.49924362164507	0.856862137573695
1929	Aars	0.194060586845734	-0.181113183706595	0.192041227835896	-0.554267595249087	-0.951282649246912	0.858228069069605
1930	Cfap74	0.194673048815911	0.559715065975882	1.12589961295115	-0.00646948099938927	1.9375685485904	0.858228069069605
1931	Gmpr2	0.19484077679924	-0.10815103279706	0.220714304927504	-0.437016370521624	-0.64455600775592	0.858228069069605
1932	Gramd1a	0.194757865604684	-0.340312858377698	0.0479282827540884	-0.728553999509485	-1.71800686540265	0.858228069069605
1933	Pdlim2	0.194615268189142	0.525009918372246	1.09084872143577	-0.0408288846912748	1.81854006117074	0.858228069069605
1934	Pmm2	0.194942100076992	0.355080966942053	0.733597655150817	-0.0234357212667107	1.83861353668572	0.858228069069605
1935	Sdad1	0.194684870256036	-0.869270078526286	0.273423180469393	-2.01196333752196	-1.4909845956799	0.858228069069605
1936	Srsf1	0.194908838637331	0.302647634934329	0.620758160677689	-0.0154628908090303	1.86469298081657	0.858228069069605
1937	Tlk2	0.194526550114253	0.160923350954014	0.919788524730566	-0.597941822822538	0.415625835840818	0.858228069069605
1938	Ttc5	0.194359885046583	0.166132166125751	0.525104515405711	-0.192840183154208	0.907070037380943	0.858228069069605
1939	Map4	0.195525326126389	-0.519052951217882	0.149518863063981	-1.18762476549975	-1.52163921470279	0.860351770247733
1940	A230050P20Rik	0.19677096287448	0.632191914144132	1.27546058227031	-0.0110767539820494	1.92621441776313	0.860611667201046
1941	Adipor2	0.198334706538886	0.364248786310408	0.773894520175746	-0.0453969475549303	1.74276074071239	0.860611667201046
1942	Arhgap9	0.197289290837489	0.135856927277417	0.519755037495657	-0.248041182940822	0.69360769804947	0.860611667201046
1943	Ash2l	0.196778855007084	-0.473606502440809	0.0870065529812464	-1.03421955786287	-1.65577964810173	0.860611667201046
1944	Asl	0.197515918192982	0.360977226923365	0.77858917876085	-0.0566347249141193	1.69416215435392	0.860611667201046
1945	Atf1	0.19591492164871	0.211244698714193	0.627494823675483	-0.205005426247096	0.994671176238896	0.860611667201046
1946	Atp6v0a1	0.198373968695302	-0.356703032150797	0.15251894123095	-0.865925005532544	-1.37292798177757	0.860611667201046
1947	Cdc40	0.197630922917486	-0.394948146129349	0.0867095840201237	-0.876605876278821	-1.60712492236793	0.860611667201046
1948	Gtf2f1	0.196153564557461	-0.656497292760431	0.157184995350243	-1.4701795808711	-1.58134331858958	0.860611667201046
1949	Ilf3	0.197951949956757	-0.721311029652206	0.167978453284458	-1.61060051258887	-1.58974514699227	0.860611667201046
1950	Lpcat2	0.197896898452297	0.0138531475431866	0.410380402405148	-0.382674107318775	0.068473654519958	0.860611667201046
1951	Orc3	0.198130692155667	-0.891599956547737	0.251250991850633	-2.03445090494611	-1.52907411583291	0.860611667201046
1952	Pgk1	0.197513464367254	0.0811581930040077	0.462668679758838	-0.300352293750823	0.416940401012953	0.860611667201046
1953	Ppm1h	0.19835618740277	0.114041192489192	0.407059336087023	-0.178976951108638	0.76280815682047	0.860611667201046
1954	Ptprm	0.196875046386582	0.610908577417671	1.22409312142021	-0.00227596658486773	1.95268915581192	0.860611667201046
1955	Rbm12b2	0.198408714180082	-1.38921909345442	0.579373929921194	-3.35781211683003	-1.38312965527894	0.860611667201046
1956	Rbm6	0.196336456737555	-0.187599095305759	0.271738698063981	-0.646936888675498	-0.800472932205727	0.860611667201046
1957	Rundc1	0.197548842764322	0.196692921730452	1.01523136926433	-0.621845525803429	0.470974874506043	0.860611667201046
1958	Rwdd1	0.198151712153716	-0.180217425464043	0.31666247281308	-0.677097323741166	-0.710875333296449	0.860611667201046
1959	Stk11ip	0.19629908074874	0.777775479217899	1.54523457078521	0.0103163876505926	1.98631033767846	0.860611667201046
1960	Tmem209	0.196662462296537	0.121345168896633	0.832664830972002	-0.589974493178736	0.334353418604265	0.860611667201046
1961	Trappc12	0.197564334608161	-0.651161036184747	0.162553450919211	-1.46487552328871	-1.56842750041248	0.860611667201046
1962	Unc45a	0.197199772890184	-1.40262745540626	0.565929093138036	-3.37118400395055	-1.39650511861406	0.860611667201046
1963	Uqcrh	0.197939318946436	-0.248715836971187	0.0764372813500206	-0.573868955292396	-1.49921392531965	0.860611667201046
1964	Wbp2	0.196495890343792	-0.334225076764937	0.054188191778757	-0.722638345308632	-1.68652609537648	0.860611667201046
1965	Wdr45b	0.196857241332792	-0.20340958636018	0.19834584649	-0.60516501921036	-0.992333720412472	0.860611667201046
1966	Xrcc1	0.19596354775971	-0.795440003456785	0.195651446197189	-1.78653145311076	-1.57304732997347	0.860611667201046
1967	Zfp672	0.197965995186265	-0.661187510049285	0.152157900286887	-1.47453292038546	-1.59330057101901	0.860611667201046
1968	Fyco1	0.198734575152762	0.408055553404854	0.880551548322117	-0.0644404415124084	1.69265813248876	0.86158709105862
1969	Mknk1	0.199273978595752	-0.142046164014007	0.208167515644352	-0.492259843672366	-0.79495856895457	0.862123970694466
1970	Pafah1b1	0.199281870861923	-0.253039546637132	0.0570320177580838	-0.563111111032347	-1.5994643012185	0.862123970694466
1971	Rcl1	0.199363642074564	-0.783691564297515	0.208444401157863	-1.77582752975289	-1.54818219930771	0.862123970694466
1972	Sp4	0.199346185733361	0.712874276412871	1.43134861422972	-0.00560006140398173	1.94468728210922	0.862123970694466
1973	Zbtb7a	0.199034280454453	-0.126631250420885	0.199045499971544	-0.452308000813313	-0.762082923767642	0.862123970694466
1974	Atp5h	0.199664315545597	-0.268972408467248	0.0690880351242395	-0.607032852058735	-1.55941413266274	0.862682773143939
1975	Fam213a	0.199897309248191	0.776704909485698	1.54353727567946	0.00987254329193843	1.98519743860519	0.862682773143939
1976	Osbpl8	0.199791135773951	0.542473717392576	1.13038009070755	-0.0454326559224008	1.80850046352427	0.862682773143939
1977	Sbf1	0.199865951820036	0.622451541592069	1.26555436532997	-0.020651282145832	1.89702572996181	0.862682773143939
1978	Zfp74	0.200088223476141	-1.03523633613542	0.360697396707414	-2.43117006897825	-1.45352597087864	0.863070132810128
1979	Msh6	0.20029655161618	-1.39771049835583	0.571492132916995	-3.36691312962866	-1.39115304544371	0.863532177053687
1980	Bub3	0.200474216751558	-0.27872156187224	0.0506900415623832	-0.608133165306864	-1.65836363166473	0.863861624911261
1981	Crip1	0.200820992471754	0.851994033010158	1.68178446854376	0.022203597476555	2.01240885437431	0.864919085193842
1982	Arrdc1	0.200979449754401	-0.423379279623075	0.0708056089653618	-0.917564168211512	-1.67914511152285	0.865164815996241
1983	Macf1	0.201099889179286	-0.220819136777824	0.14740275701486	-0.589041030570508	-1.17537159652281	0.865246724396201
1984	Abcd3	0.201532783854305	-0.349518057785889	0.145425535128966	-0.844461650700744	-1.38408258034483	0.865363720103135
1985	Isca2	0.201523211981202	0.359176236173157	0.743679432091972	-0.0253269597456577	1.83086251161012	0.865363720103135
1986	Mid1ip1	0.201229555277723	-0.193619521477888	0.0999771446436293	-0.487216187599404	-1.29254631468967	0.865363720103135
1987	Zc3h8	0.201476686721666	0.208607681653684	1.10384591017646	-0.686630546869093	0.456709208692171	0.865363720103135
1988	Cog3	0.20216712516455	0.714568478324904	1.43152775053609	-0.00239079388628327	1.95342822987003	0.867650861118683
1989	Dlg4	0.202312397004062	-1.04758768639764	0.348467397721187	-2.44364277051647	-1.47074005842899	0.867837793483487
1990	Scamp1	0.202462945426159	0.0797853901040155	0.434317427405634	-0.274746647197603	0.44107858992532	0.868040584250655
1991	Timp2	0.202650009932034	-0.175227910165417	0.0686408497477156	-0.419096670078549	-1.408300075552	0.868040584250655
1992	Tomm22	0.202664890275118	0.287034400229234	0.618605543532406	-0.0445367430739385	1.69670098902111	0.868040584250655
1993	Dcaf7	0.203288144591915	0.479516472806109	1.00804585684927	-0.049012911237055	1.77820769302185	0.870273180962477
1994	Eif3m	0.203444888079653	-0.159434808481309	0.242875814738063	-0.561745431700681	-0.776729383889559	0.870507414792178
1995	Cotl1	0.203998234567805	-0.137380941302315	0.12266012529456	-0.39742200789919	-1.03545836293683	0.870512932429036
1996	Dusp12	0.203890279222677	-0.174715114417313	0.536020727956597	-0.885450956791223	-0.481803943739448	0.870512932429036
1997	Eif4g2	0.203655762811479	-0.16168555669082	0.092935664295467	-0.416306777677108	-1.24458545405916	0.870512932429036
1998	Gm4673	0.204124604499178	-1.04338048030476	0.353036432407362	-2.43979739301689	-1.46445387831751	0.870512932429036
1999	Laptm4b	0.204336537392655	-0.213199133617795	0.348473134185037	-0.774871401420627	-0.743961643434222	0.870512932429036
[truncated: 6,533 more rows]
