# Supplementary material for: Dissection of artifactual and confounding glial signatures by single-cell sequencing of mouse and human brain
Source: Nat Neurosci. 2022 Mar 8;25(3):306–16. doi: 10.1038/s41593-022-01022-8 (PMC11645269; doi:10.1038/s41593-022-01022-8)
Supplement: Supplementary file 18 — Microglia homeostatic versus proliferative MAST summary results. [file 41593_2022_1022_MOESM18_ESM.csv]

	gene	Pr(>Chisq)	coef	ci.hi	ci.lo	z	fdr
1	Stmn1	1.20491800868407e-189	5.60681846670249	7.61666101719038	3.59697591621461	5.46767320650236	1.02803604500925e-185
2	H2afz	3.76011259280957e-78	2.43204493438655	3.65494859589146	1.20914127288164	3.89787080555042	1.60406403209256e-74
3	Hmgb2	4.67693283156928e-68	4.65716474265071	5.87698310129452	3.43734638400689	7.48297900337673	1.3301196972983e-64
4	Kpna2	4.78724409030651e-64	2.85928082372092	3.64234074193935	2.07622090550249	7.1566521358022	1.02111916446238e-60
5	Ube2s	1.71769901599693e-61	2.58078621070569	3.46054640794071	1.70102601347066	5.74957589656612	2.93108160089715e-58
6	Tyms	2.83828673905744e-60	3.04697078668088	3.82845305930987	2.26548851405189	7.64182786098258	4.03604374293968e-57
7	Hmgn2	5.40338257753948e-60	3.49677059249497	4.94919420683631	2.04434697815362	4.71869525930072	6.58595145022383e-57
8	Tuba1b	6.67208796955876e-56	2.20650682570511	3.66189025118074	0.751123400229488	2.97150141627489	7.11578181953442e-53
9	Tubb5	5.25775736773739e-54	2.4247230330025	3.88071162331864	0.968734442686362	3.26401583692201	4.98435398461505e-51
10	H2afv	9.98249507707359e-43	2.81864851931169	3.70399009494886	1.93330694367452	6.23990755088193	8.51706479975919e-40
11	Arl6ip1	9.9384898778234e-36	1.52690162184525	2.7469755349588	0.306827708731695	2.45286138371352	7.70865414887175e-33
12	Cdkn2c	5.25980452900384e-35	4.18461301806106	4.9956631965991	3.37356283952302	10.1124332645128	3.73972102012173e-32
13	H2afx	4.33802215980848e-34	4.6989604006533	5.5934882402488	3.8044325610578	10.2957032105619	2.84707731288354e-31
14	Cdkn1a	3.02039789345271e-33	4.46100884355919	5.31861144009247	3.60340624702591	10.1951844635668	1.84071677335275e-30
15	Smc4	4.68940758970169e-30	4.40752806711476	5.24057144207943	3.57448469215009	10.369923742279	2.66733503702232e-27
16	Hmgb1	3.6177026424223e-28	1.5408531982215	2.7641101049855	0.317596291457499	2.4688327997809	1.92913993407169e-25
17	Cst3	2.94271020254011e-27	NA	NA	NA	NA	1.47689432047483e-24
18	Lmnb1	6.24140217201519e-27	4.07485147964922	4.90386920467702	3.24583375462142	9.63376523969302	2.9584246295352e-24
19	Slbp	2.67921134050243e-24	1.60390255687494	2.39098815028878	0.816816963461105	3.99396364574766	1.20310690300878e-21
20	Ran	6.503007741831e-24	1.49187938192035	2.30066553864993	0.683093225190779	3.61533123868668	2.64207914539534e-21
21	Rrm1	6.43837208537573e-24	3.07792730810096	3.89576470485304	2.26008991134889	7.37631550583028	2.64207914539534e-21
22	Hist1h2ap	5.26235383450459e-22	3.66561347035902	4.50747201199164	2.8237549287264	8.53405890402405	2.04083649618151e-19
23	Cks1b	5.59597739852369e-22	4.33753934292212	5.18474276355722	3.49033592228703	10.0346866957642	2.07586431148713e-19
24	Ptcra	8.22397152687705e-22	0.211762924128736	1.66302774857671	-1.23950190031924	0.285990328960867	2.92362187780479e-19
25	Hjurp	3.93244942681994e-21	3.12824926282797	3.91437253439378	2.34212599126215	7.79935680773634	1.34206634038511e-18
26	Tmpo	1.6033773148616e-20	2.62572635513253	3.41407236300313	1.83738034726193	6.52800805476026	5.26154432707661e-18
27	Malat1	1.46170359220944e-19	15.454199803762	100452.481504493	-100421.573104886	0.000301578768688281	4.61898335138184e-17
28	Prdx4	2.37321631061537e-18	2.25707952410819	3.04304267733878	1.47111637087759	5.62850123356476	7.23152912934655e-16
29	Dnajc9	4.88979604236556e-17	3.05832134364074	3.86211883155314	2.25452385572834	7.45735060985816	1.43861171839527e-14
30	Atad2	1.07030957272948e-16	3.63295428763292	4.4394720479614	2.82643652730444	8.82864570563315	3.04396042484265e-14
31	Pcna	4.99225231670532e-16	1.63280732199618	2.45043454446614	0.815180099526222	3.91406188157268	1.37399666987516e-13
32	Fen1	6.33242751635452e-16	2.79623860319615	3.60959712397036	1.98288008242194	6.73814414488252	1.68838348654802e-13
33	Ctsd	9.57020254596645e-16	-3.75487878849811	-1.68532076775195	-5.82443680924426	-3.55603810958454	2.47433236733896e-13
34	Rbbp7	1.6124139821461e-15	1.53752938826728	2.31649741050624	0.758561366028308	3.86858271474884	4.04621061637369e-13
35	Dek	2.14891987654672e-15	2.48396120674065	3.30442296008516	1.66349945339615	5.93382261191414	5.23845268191333e-13
36	Trappc9	3.51960223979318e-15	-0.370217840092434	1.64304789775241	-2.38348357793727	-0.360416222943393	8.34145730830983e-13
37	Fcgr3	3.90641613690523e-15	-3.2384380125291	-2.35505942254283	-4.12181660251537	-7.18516606885522	9.00798445407443e-13
38	Rad21	1.71800665480176e-14	1.69837205323699	2.50700234103805	0.889741765435933	4.1165265596789	3.85737704704437e-12
39	Anp32e	6.85280763637926e-14	1.65349906225057	2.43947332059498	0.867524803906158	4.12328848696437	1.4991834552202e-11
40	Pogz	8.422566235757e-14	1.44019726900208	2.52570621414109	0.35468832386307	2.60037910375353	1.79653337808697e-11
41	Smc2	1.60050736941274e-13	3.48260205894064	4.2952486915446	2.66995542633667	8.39943750967971	3.3306167989828e-11
42	Hpf1	2.68047245295085e-13	1.87042874366831	2.65549497930352	1.0853625080331	4.66963525730054	5.44518832585157e-11
43	Tipin	3.43506611664046e-13	3.36739906619053	4.18474603772228	2.55005209465878	8.07488266450483	6.81581025748287e-11
44	Tubb4b	4.42977185596713e-13	2.35315881208046	3.15411365915308	1.55220396500784	5.75826032945222	8.58973033525262e-11
45	Ppia	5.6074146050145e-13	0.519281329653418	1.63077157778658	-0.592208918479743	0.915682981181529	1.06316580911075e-10
46	Cbx5	1.17072032479696e-12	3.04347230282755	3.89513954730564	2.19180505834946	7.00402198178074	2.17143169807993e-10
47	Tpm4	1.36924252115674e-12	2.38432897118233	3.17122070143804	1.59743724092662	5.93880801021278	2.48561216819346e-10
48	Tagln2	1.48437628105351e-12	2.68812147532559	3.48428800474725	1.89195494590393	6.61748652198928	2.63847883957262e-10
49	Nucks1	4.326841773451e-12	2.74588764038463	3.53851270390971	1.95326257685954	6.7898949054331	7.53400285940489e-10
50	Ptma	4.56766120846125e-12	1.69673386828685	2.9284594579752	0.4650082785985	2.69990109893956	7.79425708611827e-10
51	Ctss	1.03576480119225e-11	9.30615528736836	1434.32859334551	-1415.71628277078	0.0127996084206463	1.73277358505339e-09
52	Ddx39	1.44526075169584e-11	2.15453039208689	2.94710026978587	1.36196051438791	5.32798695850904	2.37133937182094e-09
53	Acsl5	2.04744754994124e-11	0.980170545812904	1.80357810495175	0.156762986674053	2.33310824898112	3.29600424454691e-09
54	Cks2	2.66569042556958e-11	2.82608907108005	3.66398872759455	1.98818941456556	6.61061590532268	4.14761716699869e-09
55	Nt5dc2	2.67368664070473e-11	2.45888853868728	3.2636345035879	1.65414257378665	5.98863888484424	4.14761716699869e-09
56	Cbfb	4.97890945436726e-11	1.68265919880826	2.46149961035974	0.903818787256777	4.23443799141028	7.58572419011811e-09
57	Fbxo5	6.11046836542267e-11	3.47863856708547	4.37398435611069	2.58329277806026	7.61494205958405	9.1464063322432e-09
58	D10Wsu102e	7.11599573998504e-11	0.431644237832564	2.45710954423474	-1.59382106856962	0.417685337592291	1.04678751126814e-08
59	Snrpa	8.09131206512561e-11	0.0478022856672251	1.03592608240673	-0.940321511072282	0.0948168221386895	1.17008600914664e-08
60	P2ry12	8.44756203944427e-11	10.3936333378308	906.182987220531	-885.395720544869	0.0227410014668815	1.20124332200898e-08
61	C1qb	1.07146281651238e-10	13.7104368386367	10766.7595685592	-10739.3386948819	0.00249900861484667	1.49864274598092e-08
62	Anp32b	1.41932982437249e-10	2.39221540949539	3.17429720817609	1.61013361081469	5.99509674535585	1.95318097766872e-08
63	Ncapd3	1.68487740517257e-10	3.23458865812754	4.06684002338748	2.40233729286759	7.6175030037368	2.28180540014799e-08
64	Cdkn2d	2.81433995059723e-10	2.80121898037976	3.61354263051096	1.98889533024856	6.75874488384967	3.75186694663993e-08
65	Itm2b	4.0972938254858e-10	11.9964127490303	3069.57276219434	-3045.57993669628	0.00768992634837785	5.37817091062228e-08
66	Bscl2	4.25137034339882e-10	0.501573428066859	1.42898320270837	-0.425836346574653	1.06001239311214	5.49586238937557e-08
67	Ppp1cc	5.21924332335671e-10	1.33959755857776	2.18619514595835	0.492999971197157	3.10131165943168	6.64635582610141e-08
68	Haus3	5.74554531511059e-10	1.97732136763242	2.98136247985555	0.973280255409285	3.85988045632912	7.20896950419464e-08
69	Tubb6	6.31895734307162e-10	3.15342892563875	3.98810468718414	2.31875316409336	7.40480005147808	7.81352812334595e-08
70	Coro1c	1.14903530510832e-09	1.49226646562472	2.37329255840139	0.611240372848048	3.31975244767549	1.40050988902632e-07
71	Ppil1	1.26426368242986e-09	2.59714837162635	3.49900230335953	1.69529443989317	5.64428128744967	1.51925320260445e-07
72	Fscn1	1.34510149044672e-09	-2.4597064996891	-1.58802258059372	-3.33139041878447	-5.53060122633995	1.59394526617937e-07
73	Alyref	1.76582982213004e-09	1.43159583046959	2.21636647677381	0.646825184165364	3.57540930124237	2.0638438414265e-07
74	H1f0	2.1266002369591e-09	1.87263349016646	2.64256254207797	1.10270443825495	4.7670550784615	2.45191259753176e-07
75	Tuba1c	2.72145322384461e-09	3.06314990401477	3.95159404864154	2.174705759388	6.7575024580058	3.09592518744563e-07
76	Eri1	3.03742027469887e-09	1.53191437658105	2.46685127377285	0.596977479389259	3.21144348299483	3.40990391891194e-07
77	Ssna1	4.19658958460504e-09	1.17647686233625	1.99487395688602	0.358079767786484	2.817522562311	4.65003926439613e-07
78	Selenop	4.31930027808998e-09	-1.81094650118497	-0.288130927718641	-3.33376207465131	-2.33080747406071	4.72464999649535e-07
79	Cep104	5.3716113293957e-09	0.509363078702988	2.53843978751111	-1.51971363010513	0.492013576903515	5.80134023574735e-07
80	Fcer1g	6.38099354833735e-09	-2.37118870719835	-1.13396246208527	-3.60841495231143	-3.75634164326354	6.80532961930179e-07
81	Terf1	7.15981052892873e-09	1.87753623678747	2.70257770646267	1.05249476711226	4.46026477338283	7.5416670904716e-07
82	Eif3d	8.56926052299457e-09	-1.17767401644417	0.828593958687442	-3.18394199157578	-1.15049369594198	8.91621107099874e-07
83	Jpt1	8.93582149405675e-09	1.58312225638592	2.40399203898547	0.762252473786374	3.77996933425175	9.18559385389063e-07
84	Cactin	9.26941654252874e-09	-0.252560950724107	1.76324009158483	-2.26836199303305	-0.245565091460341	9.41507880248276e-07
85	Hnrnpab	1.08401600438122e-08	1.43141872059808	2.26135351521078	0.601483925985391	3.38042115763794	1.08809700580947e-06
86	Pqlc2	1.1895327629703e-08	-0.481869121107123	1.52485943570001	-2.48859767791425	-0.47063969834297	1.18012715507705e-06
87	Nup62	1.64042740113811e-08	2.91364652309901	3.75284852534657	2.07444452085144	6.80484821730651	1.60875018235751e-06
88	Vcpip1	1.66040995029931e-08	-0.83483840906071	1.17089241267294	-2.84056923079436	-0.815789036564446	1.60984291999474e-06
89	Myg1	2.32429320135235e-08	1.35050952056422	2.23393065223874	0.467088388889699	2.99624938342492	2.22818759482452e-06
90	Wwox	2.36853452481349e-08	0.972732399856942	2.44088050667802	-0.495415706964138	1.2985886515516	2.24537072952319e-06
91	Tyrobp	2.55151181429657e-08	-0.245673919858774	1.87268472636652	-2.36403256608407	-0.227304302659978	2.39225261533828e-06
92	Ramp1	2.88737894369268e-08	1.99058137618188	2.7821357601329	1.19902699223087	4.9288689251377	2.6777301247376e-06
93	Calm3	2.94457020060782e-08	2.3248962400382	3.17381839482069	1.47597408525571	5.36764516345432	2.70140569371892e-06
94	Txndc12	5.99102436207105e-08	1.61106263590869	2.38730969730764	0.83481557450975	4.06780894929067	5.43781062310534e-06
95	Timm29	6.57015706982415e-08	0.535376329474499	1.99218854136171	-0.921435882412717	0.720283860461285	5.90069264418312e-06
96	Gpx1	6.83255103756278e-08	1.16091640199228	1.98836646549468	0.33346633848987	2.74983885714581	6.07242973463392e-06
97	Psip1	7.66835679444541e-08	2.8508246995584	3.66224410937126	2.03940528974555	6.88609820001765	6.74499177012456e-06
98	Dck	7.8316522606262e-08	2.40333674913459	3.5109672976527	1.29570620061648	4.25272982704156	6.81394432661628e-06
99	Fundc2	7.90647548447036e-08	1.50702870385194	2.45097322879016	0.563084178913717	3.12912666495014	6.81394432661628e-06
100	Cenpc1	1.02867747619377e-07	3.0446817603075	3.91658584017361	2.1727776804414	6.8441778544093	8.77667622688527e-06
101	Mcm7	1.10271379875489e-07	2.99822500475045	3.84360756195385	2.15284244754704	6.95118792880937	9.31520210987798e-06
102	Cbx3	1.12323425347598e-07	0.895359684330325	1.68174344182501	0.108975926835636	2.23157296647043	9.39552416731086e-06
103	Hnrnpa2b1	1.22136426151301e-07	2.05654321274833	3.27877325766745	0.834313167829212	3.2978657711722	1.01171649312903e-05
104	Ranbp1	1.26403179749003e-07	1.12485507737071	1.91970215059525	0.33000800414617	2.77371020632896	1.03699224001778e-05
105	Ppp2r1b	1.29162082787319e-07	1.2674659858944	2.1544601353323	0.380471836456506	2.80068102541246	1.04953418127753e-05
106	Casp7	1.63341798963551e-07	1.28719510413873	3.31431572868886	-0.739925520411396	1.24455151540283	1.31474738561983e-05
107	Slc29a1	1.73782957373747e-07	0.972286086928776	1.74916227412049	0.195409899737066	2.45295935757589	1.38571606758207e-05
108	Rmi1	1.92624606386851e-07	1.62345682340415	2.47035339522846	0.776560251579841	3.75714934997758	1.52173439045612e-05
109	Trp53	2.35664601118045e-07	0.656353534379718	1.53659934420838	-0.223892275448941	1.46144324022426	1.8446700704029e-05
110	Dnmt1	2.5789421548844e-07	2.30565167391384	3.27434886055306	1.33695448727463	4.66502257268215	1.98230040229493e-05
111	Tmem245	2.57646051162585e-07	0.866661182957967	1.94713017147892	-0.213807805562987	1.57211796307243	1.98230040229493e-05
112	Creld2	2.70157751809196e-07	1.28810580618941	2.07117491549355	0.505036696885272	3.2240334325685	2.05802315931791e-05
113	Sae1	2.81635787673011e-07	2.2599491425276	3.04522455653337	1.47467372852184	5.64059290186024	2.1264748145364e-05
114	1110002L01Rik	3.49319422007567e-07	0.407688680992883	2.42833908177267	-1.61296171978691	0.395444521893706	2.60665250056524e-05
115	Med17	3.51342050591892e-07	-0.453333223687358	1.55697504740376	-2.46364149477847	-0.441980368981126	2.60665250056524e-05
116	C1qc	3.67862789341991e-07	0.825403478259333	28964.8435929824	-28963.1927860259	5.58541663493575e-05	2.70569424022919e-05
117	H2-Q4	3.78724532430503e-07	3.08959312258712	3.99385832920489	2.18532791596935	6.69658768560035	2.75503371961032e-05
118	Milr1	3.81029042327729e-07	1.47601632820249	2.56441456987244	0.387618086532535	2.65797824097109	2.75503371961032e-05
119	Pcmt1	4.52001859370696e-07	2.18919596154942	3.00713861126871	1.37125331183012	5.24577761192661	3.24073938163931e-05
120	Orc6	5.15027420774959e-07	3.11949869295334	4.03694489556112	2.20205249034555	6.66426551293069	3.66184496170996e-05
121	Tagap1	5.45039123030437e-07	1.86330675085279	2.95535565776887	0.771257843936702	3.34418550368316	3.84320148569892e-05
122	Gtpbp2	5.61116586594649e-07	1.35850698343949	2.14174262637175	0.575271340507224	3.39951939663938	3.92413665313569e-05
123	Zc3h4	6.73339366807393e-07	0.37591364484945	2.39297659347067	-1.64114930377177	0.365272291430337	4.67067599804933e-05
124	Trp53rkb	7.16418910517206e-07	0.360855185632191	2.37322707560553	-1.65151670434115	0.351457487056719	4.9294243101071e-05
125	Snrnp25	7.29047377826997e-07	1.94287161547982	3.05893961396488	0.826803616994762	3.41194120617605	4.97618578209595e-05
126	Reep4	7.87412226361374e-07	2.51825545750962	3.33216086741825	1.70435004760098	6.06420591447392	5.33190564707559e-05
127	Dtymk	8.86741936867951e-07	1.59984164441496	2.49027844080639	0.709404848023528	3.52145375924273	5.94418750294973e-05
128	Fam111a	8.91767464108727e-07	1.88197202706518	2.66684261712028	1.09710143701009	4.6996249314179	5.94418750294973e-05
129	Ctns	9.15698624119776e-07	-0.0170052674264301	1.43673096424966	-1.47074149910252	-0.0229269319819095	6.05638810929452e-05
130	Lbr	9.46389508466568e-07	1.98290189588973	2.76681958551757	1.19898420626189	4.95768414495802	6.21122714325904e-05
131	Adcy3	1.09855541100048e-06	1.52567216509544	2.34518512274907	0.706159207441807	3.64882881701322	7.15486623408861e-05
132	Pcbp2	1.18153773589679e-06	1.40925742047675	2.29019150900516	0.528323331948343	3.13541481144668	7.63703027475107e-05
133	Hnrnpu	1.23254625232557e-06	1.24507219935079	2.04755807190417	0.442586326797413	3.04092165649596	7.90683054499383e-05
134	Adap2os	1.51101612423988e-06	-1.82242721856548	-1.04694886469031	-2.59790557244064	-4.60604953701758	9.4794040970696e-05
135	Hmgn1	1.49168623566699e-06	1.02757588662527	1.81034738100508	0.24480439224547	2.57292421048504	9.4794040970696e-05
136	Zfp41	1.50442489300856e-06	0.851313539792857	2.88934472259289	-1.18671764300718	0.818703801799982	9.4794040970696e-05
137	Phf5a	1.52654059408209e-06	1.24331151839605	2.16975793456554	0.316865102226554	2.6303148839363	9.50689368518862e-05
138	Dhodh	1.55183176118529e-06	-0.00732467830469428	2.00925592875388	-2.02390528536327	-0.00711903388602096	9.59436854089342e-05
139	Ilf3	1.60425705508376e-06	-0.26316491719927	1.74803549851269	-2.27436533291123	-0.25646064692287	9.84713754962202e-05
140	Alg8	1.7078345478456e-06	1.26340218051615	2.10412381032984	0.422680550702463	2.9453539483096	0.00010408031687299
141	Abce1	1.76975250499337e-06	-0.217772097221343	1.23577502413232	-1.67131921857501	-0.293644052622176	0.000107088853706407
142	March7	1.89788560944089e-06	0.789541606230415	1.77171380253975	-0.192630590078923	1.57556192114009	0.000114033521265843
143	Sumo2	2.19199764328618e-06	1.72797544693321	2.65920741410924	0.79674347975718	3.63687004047875	0.000130784083164459
144	Cwc15	2.50339098621063e-06	-0.157588069193905	0.831347637129204	-1.14652377551701	-0.312322568634554	0.00014832591593298
145	Trem2	3.01086013347059e-06	-1.33800658702597	-0.20232217296469	-2.47369100108725	-2.30913155906598	0.000177163163163938
146	Anapc5	3.77546421261965e-06	1.21369838249679	2.00294260716684	0.424454157826731	3.01402917301382	0.000220631922342951
147	Capg	4.20423335624961e-06	2.27239812553664	3.07510339175567	1.46969285931761	5.54851035868606	0.000244017136023957
148	Wbp11	5.24860680414343e-06	0.0587323610322568	1.13304606017094	-1.01558133810642	0.107150558019057	0.000302575089546971
149	Rfc1	5.52963101489496e-06	1.01448791024577	2.10615798217302	-0.077182161681479	1.8213925781832	0.000316636320933449
150	Smg6	6.34688154438346e-06	0.702895755141013	2.16623454857247	-0.760443038290442	0.941443205870289	0.000361010622244531
151	Ybx1	6.72141305765579e-06	2.34511895036585	3.79966130416326	0.890576596568445	3.15999645536594	0.00037978209409218
152	Nat2	7.51408019044606e-06	0.761985446652684	2.78364089814134	-1.25967000483598	0.73873321543649	0.00042177718542688
153	Skiv2l2	7.58903285451829e-06	-0.259147447015159	1.750353188917	-2.26864808294732	-0.252759145109502	0.000423200185063726
154	Nudc	7.71102743640628e-06	0.907230151978312	1.69936332184792	0.115096982108699	2.24474683197394	0.0004272109486196
155	Rab3ip	8.19866668901575e-06	-0.351029325477066	1.65700409304036	-2.35906274399449	-0.342626187944824	0.000451296930262467
156	Rbbp9	8.39410222270937e-06	-0.396233352786435	1.61349774682257	-2.40596445239544	-0.386421397910425	0.000459092821565105
157	Cep57	9.36580425847818e-06	2.45275228421161	3.30716684296463	1.59833772545859	5.62643284902491	0.000508974789384305
158	Ak6	9.44402315758453e-06	2.17848162633313	2.9832825300064	1.37368072265985	5.3053438547437	0.000509977250509565
159	Gpatch11	9.73789242681983e-06	1.20111528270261	2.66612351926477	-0.263892953859551	1.60691430711821	0.00052253898229954
160	Ifi27l2a	9.97468792330831e-06	2.67388499179782	3.63350236525827	1.71426761833737	5.46125823444349	0.000531900233510415
161	Pgls	1.03270409078794e-05	0.303184563594422	1.2338548200689	-0.627485692880051	0.638497707624827	0.00054726902500638
162	Bag3	1.07642183582627e-05	-0.131371983437915	1.88074948912467	-2.1434934560005	-0.127966606204933	0.000566915500201835
163	Cd63	1.11115240533788e-05	-1.91129877748163	-1.02557892103834	-2.79701863392493	-4.22941491071705	0.000581616706892193
164	Nap1l1	1.1630815733466e-05	2.00022963118931	2.81218739059278	1.18827187178583	4.8283029413021	0.000605086096572755
165	Mlx	1.19425809072283e-05	-0.429311247794793	1.5800634412187	-2.43868593680828	-0.418754445567766	0.000617540001821044
166	Fbxo46	1.3014455802072e-05	-0.332585512968815	1.67829760805186	-2.34346863398949	-0.324163856359683	0.000668911668092039
167	Srsf2	1.31689355359763e-05	1.0497917507252	1.96597760733052	0.133605894119887	2.2457823462942	0.000672798550855984
168	Elovl1	1.37200519103304e-05	1.17281566593265	1.94881089246881	0.396820439396498	2.96223016215327	0.000696782636303209
169	Aldoa	1.52237009687969e-05	-2.01785096501122	-1.0135018796249	-3.02220005039754	-3.93778943510476	0.00076857169624719
170	Bax	1.56475379618647e-05	1.15083861782874	1.92605435303354	0.375622882623946	2.90964455509447	0.000785322317003706
171	Mum1	1.76026046505843e-05	2.26984779413782	3.12082917205203	1.41886641622361	5.22786989511107	0.000878277326776523
172	Phf21a	1.80876763852026e-05	-0.275032093752984	1.73520224101222	-2.28526642851819	-0.268154308692301	0.000897232877433422
173	Rfwd3	1.84394220328693e-05	2.42943707284223	3.29087447636292	1.56799966932154	5.5275161561554	0.000909393923609485
174	Stxbp5	1.87411628867824e-05	0.707928354238606	2.1746552538788	-0.758798545401592	0.945993475869809	0.000918963228448434
175	Tfdp1	1.95242170825275e-05	2.05281868154195	3.05668283909678	1.04895452398712	4.00796328102137	0.000951889257989284
176	Ltc4s	2.02771508988461e-05	-0.678876565093087	0.152324845478486	-1.51007797566466	-1.60078363752504	0.000982980974255425
177	Hsp90aa1	2.05925376844514e-05	1.6760389521493	2.4857483615137	0.866329542784904	4.05698136258229	0.000992630121603047
178	Lztfl1	2.13203422787144e-05	-0.242399958858269	1.76781376892218	-2.25261368663871	-0.236340635152646	0.00102193910293254
179	Ints11	2.25992552680391e-05	0.375160884133306	1.59428160407095	-0.84395983580434	0.603141107590306	0.00107718908350229
180	Emc1	2.28985996416324e-05	0.173701711658074	1.63329612096043	-1.28589269764428	0.233249111351085	0.00107939697316247
181	Rbl1	2.28382059084708e-05	2.63342540014991	3.58377325560306	1.68307754469676	5.43108390327846	0.00107939697316247
182	Ado	2.39779507926925e-05	-1.25442470738718	0.750214992505273	-3.25906440727963	-1.22646840124336	0.00112406525364424
183	Slc25a51	2.45543972241065e-05	-0.797968753144246	1.21191135375011	-2.8078488600386	-0.778150901432481	0.00114479845418621
184	Casp6	2.54467934065884e-05	0.0333308886542356	1.25413412429605	-1.18747234698758	0.0535117694873015	0.00117353061064905
185	Ptpn11	2.55832974192128e-05	0.506079912676988	1.97045180880007	-0.958291983446096	0.67735416445243	0.00117353061064905
186	Trmt10a	2.53175585609482e-05	1.59585067863673	2.58994384675971	0.601757510513746	3.14639508159746	0.00117353061064905
187	Gm47283	2.66499931554542e-05	1.26811583756671	2.0364952973934	0.499736377740019	3.23467960793252	0.00121213475023557
188	Sh3bgrl3	2.67090170000336e-05	0.591412268451902	1.53834743112721	-0.355522894223405	1.22410360484028	0.00121213475023557
189	Champ1	2.80016360652929e-05	-0.0361643039233764	1.97546669237709	-2.04779530022384	-0.0352354548851818	0.00126407385666179
190	Trp53bp2	2.83894536235074e-05	0.669379231581686	2.6981510363113	-1.35939257314793	0.6466765669952	0.00127483588587245
191	Rpa2	3.07426405930578e-05	2.38681806305024	3.24798717290621	1.52564895319427	5.43224018103775	0.0013732785839789
192	Adgre1	3.22558427580624e-05	-2.46254982432342	-1.01288134135207	-3.91221830729477	-3.32938807907072	0.00142206744718067
193	Emp3	3.23348669424579e-05	1.98158917533167	2.76642298455688	1.19675536610646	4.94861889249986	0.00142206744718067
194	Smarcc1	3.20105318013043e-05	1.36702116255679	2.25296133019428	0.481080994919307	3.0242586831346	0.00142206744718067
195	Dlst	3.38298091854032e-05	-0.721323771422645	1.28931491263392	-2.73196245547921	-0.703144042930995	0.00147263230596867
196	Nudt21	3.37711309916846e-05	1.75288975922771	2.58236219236401	0.923417326091415	4.14191076123548	0.00147263230596867
197	H3f3b	3.53722580113919e-05	0.776931265190921	2.80371597636351	-1.24985344598167	0.751316748070571	0.00153195992565074
198	Trim28	3.64635856430276e-05	1.11235066710951	1.93686747693352	0.287833857285503	2.64417561866216	0.00157124905407228
199	5730480H06Rik	3.71585704940743e-05	0.396652849112497	2.4161060832939	-1.62280038506891	0.384968210933009	0.00159315036912282
200	Mpv17l2	3.81526227039131e-05	-0.155831595063472	1.30011424004128	-1.61177743016823	-0.209777250371309	0.00162759088454893
201	Mis18a	3.83720029458261e-05	-0.0401779628126768	1.97516634222851	-2.05552226785386	-0.0390738991288274	0.00162880561758104
202	Wdr45b	3.99093675606655e-05	-0.801136718219044	0.651435387889669	-2.25370882432776	-1.08097842977884	0.00168567685162177
203	Pqbp1	4.08647233419351e-05	-0.873791651184067	1.13391680170489	-2.88150010407303	-0.853012380282724	0.0017175262046965
204	Coro7	4.22877362688131e-05	-0.128800884895059	1.88354360888477	-2.14114537867488	-0.125448250213378	0.0017675777472563
205	Cysltr1	4.24699294640813e-05	-12.5502243314255	186.850456485149	-211.950905148	-0.123359597303078	0.0017675777472563
206	Ctcf	4.53996150596256e-05	1.40543599105771	2.22440381253438	0.586468169581046	3.36350690810134	0.00188033745479964
207	Cd300c2	4.59159518828854e-05	-1.93473132177448	-0.855808746278887	-3.01365389727008	-3.51462078610945	0.00189253575586849
208	Mfap1a	4.71812360800592e-05	-0.542777582187421	1.46509484607037	-2.55065001044521	-0.52982674483266	0.0019353380107455
209	Chek2	4.91637771368316e-05	2.21460712569291	3.2241207888303	1.20509346255551	4.29964483370555	0.00200701122742319
210	Hsp90b1	5.0153860581051e-05	0.974884290845342	2.20313097738973	-0.253362395699046	1.55566314168248	0.00203001217861131
211	Rgs10	5.020306723945e-05	-1.60932854673214	-0.756197895559585	-2.46245919790469	-3.69723674392893	0.00203001217861131
212	Kin	5.09059534798623e-05	1.27485552000437	2.49763530280395	0.0520757372047884	2.04343491759398	0.00204872450514238
213	Ubap2	5.23019752807739e-05	2.78428048441035	3.79913763414582	1.76942333467488	5.37719961250157	0.00209502560138762
214	Kat7	5.32388554124904e-05	1.97375458654012	2.86779924611796	1.07970992696228	4.32695152585114	0.00212258838495032
215	4932438A13Rik	5.37274584589684e-05	0.663813940232948	2.12481756196773	-0.797189681501838	0.890518952819119	0.00213124505594328
216	Ewsr1	5.44551596572474e-05	0.823970081628172	1.597928648544	0.0500115147123451	2.08661258284823	0.00213124505594328
217	Scaf11	5.40264982302824e-05	0.687340370553098	1.48471592516912	-0.110035184062927	1.68949544992411	0.00213124505594328
218	Suz12	5.44445143959731e-05	1.82102328406227	2.71203480027656	0.930011767847991	4.0057170831365	0.00213124505594328
219	Mre11a	5.64307252624391e-05	0.882543503399574	2.90897864577421	-1.14389163897506	0.853594297336352	0.00219847921433393
220	C1qa	5.70070272782396e-05	9.09181060821938	898.024277387873	-879.840656171434	0.0200460912524936	0.00221083616699064
221	Usp1	5.95137039300649e-05	2.0191466498223	2.95442928412581	1.08386401551879	4.23129283919985	0.00229760598158965
222	Rab32	6.00715535204129e-05	0.157493349586965	1.23817192778008	-0.923185228606149	0.285636542838797	0.00230869592178452
223	Sap30	6.1395096897019e-05	2.04186257817623	2.84312514848692	1.24060000786555	4.99458886873224	0.00234898191356666
224	Cenpl	6.49003401800899e-05	2.19279787130508	3.44811033349709	0.937485409113059	3.42369328958087	0.00247200760007378
225	1110008F13Rik	6.79172097534879e-05	0.222012887615037	1.05009977059512	-0.606073995365047	0.525472957938009	0.00257542059385226
226	Stt3b	6.92691433606246e-05	0.495215644780982	1.58071545997572	-0.590284170413756	0.894154761488724	0.00261506341218075
227	Pradc1	7.06160080529703e-05	2.72310970828385	3.69540559676533	1.75081381980236	5.48927236802704	0.00265416643483675
228	Clpp	7.25970840458877e-05	0.576337457504953	1.65778750509453	-0.505112590084625	1.04452412034087	0.00271665930298032
229	Pea15a	7.41498331772118e-05	1.44053721095898	2.22152699422325	0.659547427694701	3.61515747372328	0.00275063642029553
230	Slc44a1	7.41364650316034e-05	0.0404134419470388	2.05812336175804	-1.97729647786396	0.0392568277182856	0.00275063642029553
231	Sik3	7.4693020376279e-05	0.502258307464061	2.54130801268241	-1.53679139775428	0.482777928878488	0.00275879155779399
232	E2f3	7.70131199620878e-05	-0.277487801941808	1.73532372052139	-2.29029932440501	-0.270202198211567	0.00282612608589268
233	Gna13	7.71785487591415e-05	0.15936392427314	1.14528784240338	-0.8265599938571	0.316806952612202	0.00282612608589268
234	Slc24a5	8.05578100606479e-05	1.27140796468133	2.35909351658058	0.183722412782077	2.29102410718019	0.00293726168990362
235	Deaf1	8.16281988491227e-05	1.2302610972402	2.45543945724108	0.00508273723931363	1.96809503080823	0.00293951709296193
236	Inip	8.16532525822757e-05	-0.0124256666852489	1.20228001746312	-1.22713135083361	-0.0200491851687198	0.00293951709296193
237	Ldhb	8.14529070526829e-05	-1.27205246109483	-0.442908004608984	-2.10119691758068	-3.00692718945286	0.00293951709296193
238	Ets2	8.33543426089784e-05	0.91742597227405	2.94517705849891	-1.11032511395082	0.886756701231217	0.00296591408073727
239	Rfc5	8.34190072176948e-05	2.65981630745528	3.62059631129962	1.69903630361094	5.42594990241831	0.00296591408073727
240	Smc6	8.34293693596981e-05	1.24495755677406	2.063879076217	0.42603603733112	2.97961638035591	0.00296591408073727
241	Selenoh	8.64349091231376e-05	2.19986431420378	3.05644510772515	1.34328352068242	5.03356467869108	0.00306001097360419
242	Cox7c	8.68994631039991e-05	-0.217807659366518	0.580336295390314	-1.01595161412335	-0.53485986502949	0.00306374470745174
243	Fgfr1op	8.83228658726368e-05	0.4040216749915	1.85822006974577	-1.05017671976277	0.544539132221154	0.00310111395730591
244	Pdpk1	9.32734178160271e-05	-0.15257232921129	1.85874107233282	-2.1638857307554	-0.148677113204706	0.00326151147871452
245	Kansl1	9.38420072310683e-05	-1.03915139837609	0.964982849135128	-3.04328564588731	-1.01624894531431	0.00326800002324683
246	Ctsf	9.57383821120745e-05	-2.35657972851772	-0.905662624951342	-3.8074968320841	-3.1833737318547	0.00331300149614593
247	Lsm5	9.59108496891753e-05	1.86095391448491	2.64677089386488	1.07513693510493	4.64154217201712	0.00331300149614593
248	Pdcd7	9.80750615369794e-05	-0.405018421022505	1.60167943945039	-2.4117162814954	-0.395585969325905	0.00337409848803834
249	Hdgf	9.95254517320673e-05	1.27000577525632	2.07306661522257	0.466944935290065	3.09959775870139	0.00341024559910843
250	Kras	0.000100639130763225	-0.241816127702363	0.973978772652112	-1.45761102805684	-0.389828005561946	0.00343461225468733
251	Tefm	0.000101537102428648	-0.340050099543143	1.66833189637954	-2.34843209546583	-0.331852182202831	0.00345145242199692
252	Tsfm	0.000102435241758044	1.99992284033454	2.82492915447162	1.17491652619746	4.75120816864859	0.00346816461380807
253	Ftl1	0.000104227995778136	13.774147073161	2179.9637534534	-2152.41545930708	0.0124628204759351	0.0035010758266892
254	Rap2c	0.000104207011715941	-0.229489002356749	1.78009420180349	-2.23907220651699	-0.223822620798233	0.0035010758266892
255	AC160336.1	0.000104978615730182	1.458328138933	2.22752687304672	0.689129404819271	3.71590657028747	0.00351246097807808
256	Rmnd5b	0.000119942745396565	1.48529212237127	2.47499307621867	0.495591168523865	2.94141281268038	0.00399746681141989
257	Ift22	0.000120574274982069	0.263192728513027	2.28300441198562	-1.75661895495957	0.255394239522113	0.00400287826516349
258	Rbm15	0.000122906539108662	0.965024591344498	1.81153417076497	0.118515011924024	2.23436744156584	0.00406449066540738
259	Drg1	0.000124475293078109	-0.200931782122524	0.876668002813757	-1.27853156705881	-0.365459479312055	0.00410047567777
260	Metap1	0.000126505810251599	-0.506197727713125	1.50464593831813	-2.51704139374438	-0.493389581762901	0.00415133681948708
261	Rnf19b	0.000127331928257541	-0.661289959673379	1.3465095876362	-2.66908950698295	-0.645534812493871	0.00416243682717755
262	Tra2b	0.000128636395741531	0.88916436880724	1.70150683808657	0.0768218995279059	2.14531457495326	0.00418902949796467
263	Calm2	0.000129353168836231	-0.102442019002168	1.93264163777734	-2.13752567578168	-0.0986606457572128	0.00419635451144761
264	Lin37	0.000130811175108667	0.84883675590325	1.92589760928395	-0.228224097477449	1.54465689204298	0.00420839329166052
265	Lmf2	0.000131204010265084	1.65441749613117	2.50343376214958	0.805401230112759	3.81924214834738	0.00420839329166052
266	Sfmbt1	0.000130702666772268	2.11525283029647	2.96824975546082	1.26225590513211	4.86029813621975	0.00420839329166052
267	Zw10	0.000133592458400478	2.1090931173896	3.11701224538983	1.10117398938938	4.10126808321074	0.00426895451338157
268	Myl6	0.000134751632274001	-0.609667991487401	0.22864072352685	-1.44797670650165	-1.42540246145701	0.00428992883045438
269	Stambpl1	0.00013781540999835	-0.833682101523629	1.17180949654846	-2.83917369959572	-0.814756289736021	0.00437115642418558
270	Pttg1	0.000141429349911595	-0.520215737217098	0.693967763709396	-1.73439923814359	-0.839744658330843	0.0044691674572064
271	Ganab	0.000145281523097907	0.0179357192447661	1.47339067632016	-1.43751923783063	0.0241528352256265	0.00457395555376878
272	Dhrs1	0.000146034998832188	-0.806982035661882	1.20690660027695	-2.82087067160071	-0.785373976416911	0.00458077430160378
273	Chd3os	0.000148938413474276	2.78728863404868	3.81406404399974	1.76051322409762	5.32052607055876	0.00465473459253672
274	Laptm4b	0.000156231564390814	-0.755756271833591	1.25078439949842	-2.7622969431656	-0.738213331554747	0.00485345938577419
275	Pi4k2a	0.000156434755167358	-0.770808164340884	1.23449484404109	-2.77611117272286	-0.753380528918943	0.00485345938577419
276	Tmco6	0.000157757395413711	0.291211336483874	2.30484968388171	-1.72242701091396	0.283448977884111	0.00487676122344123
277	Ccdc34	0.00015992131364455	2.17194294538138	3.03937935194114	1.30450653882161	4.90748361174536	0.00492580739355704
278	Brip1os	0.000162662974949948	1.70092801511083	2.6306834325324	0.77117259768926	3.58562863678462	0.0049743387178242
279	Snrpf	0.000162097617417593	0.582114918796883	1.50893481944385	-0.344704981850084	1.23100968689702	0.0049743387178242
280	Kmt5a	0.000166915867265148	1.1110209622614	2.20140648149893	0.0206354430238718	1.99705611793531	0.00508330568073809
281	Sclt1	0.000167417826569081	1.88334126303991	3.12563258577788	0.641049940301937	2.97134897313855	0.00508330568073809
282	Mthfd2	0.000169163462063957	2.08818220075393	2.98458901459641	1.19177538691145	4.56574162917338	0.00511809453308397
283	Rfc2	0.000171082683312787	1.58210859620561	2.36070591532295	0.803511277088269	3.98264390597894	0.0051578708622781
284	Nup93	0.000189180146237648	2.35175282908114	3.3007998377947	1.40270582036757	4.85682037161382	0.00568339791443525
285	Dnaja2	0.000192730377039131	-0.00749751416087159	1.07259909482461	-1.08759412314636	-0.0136051327322377	0.00576973886630831
286	Pes1	0.000194742740268088	0.122631134002733	1.57852641873736	-1.33326415073189	0.165089212492691	0.00578935560964226
287	Siglech	0.000194243836609162	-1.0887364730089	-0.29211578230827	-1.88535716370953	-2.67867041449282	0.00578935560964226
288	Glul	0.000212586960960205	-0.894680499692635	0.215803092769346	-2.00516409215462	-1.57907921285014	0.00629788871844607
289	Arhgap30	0.000222126380936804	0.219664058658017	1.20560541160059	-0.76627729428456	0.436672670623526	0.00653511131776832
290	Mthfs	0.00022162610296084	-1.23088454658094	0.772742397563249	-3.23451149072513	-1.20406115892797	0.00653511131776832
291	Klf10	0.000225822483728614	2.22838337566643	3.11732995056944	1.33943680076342	4.91317620581474	0.00662102210024925
292	Nsmce4a	0.000243821441483616	1.37039234031881	2.15876216496096	0.582022515676663	3.40692850964152	0.00712426211896647
293	Tfcp2	0.000251329756254423	0.985394700138616	2.44218676350106	-0.471397363223831	1.325747285011	0.00731858525721071
294	Cmtm6	0.000255698898530792	-0.896112070574261	-0.108001552487075	-1.68422258866145	-2.22855468126473	0.00742048640226094
295	BC005561	0.000262955821836075	1.34452180880958	2.18555805790859	0.503485559710581	3.13329458096309	0.00760521719289962
296	Frmd8	0.000266843131731646	-0.774056447104437	1.23233867207787	-2.78045156628674	-0.756143565054137	0.00765161129983776
297	Thumpd2	0.000267250371232027	0.0801051358838464	2.10120194599685	-1.94099167422915	0.077682167684114	0.00765161129983776
298	Tssc4	0.000266899207277794	1.34372326624218	2.22866989664701	0.458776635837345	2.9760542800399	0.00765161129983776
299	Cenpq	0.000271496710765898	2.70066681150027	3.71807870178775	1.68325492121278	5.20262219786665	0.00774719042225633
300	Trf	0.000274665217227125	-0.752121592481016	0.383985893495342	-1.88822907845737	-1.29752796408242	0.00781147877793943
301	Tex30	0.000283133911441641	1.88227724360253	2.98017311234081	0.784381374864256	3.36024181475424	0.00802557651966805
302	Bub3	0.00028827926861983	1.14283123804889	1.91842564941659	0.36723682668119	2.88798892069534	0.00814436662206751
303	Haspin	0.000289288835937648	2.35197808094319	3.35877597262205	1.34518018926432	4.57866704844735	0.00814591534066011
304	Evi2	0.000292503005493493	2.46079096527915	3.48702238226107	1.43455954829724	4.69977978223764	0.00820171315190313
305	Nono	0.000293192980699772	1.1826700284621	1.96264467262084	0.402695384303364	2.9718795075458	0.00820171315190313
306	Chchd3	0.000299254092790657	-0.800189967171412	1.20713945912207	-2.80751939346489	-0.781308486740112	0.00834390823428068
307	Cnih1	0.000302692848310732	1.64186782109367	2.43667457614089	0.847061066046446	4.0487851622847	0.00841229766054452
308	Mtf1	0.000304568987316132	0.111778203217418	2.12420793682412	-1.90065153038928	0.108864050706555	0.00843695649279624
309	Dctn6	0.000310256424931023	-0.701099354670267	1.30518498497514	-2.70738369431568	-0.684912630570032	0.0085666919660566
310	Atad1	0.00031552901409781	-1.37699742072622	0.627006133265839	-3.38100097471829	-1.34673680895011	0.00868417273639521
311	Haus8	0.000327619230187002	2.40109773504371	3.35688821591163	1.44530725417578	4.92374132014049	0.00898793335033923
312	Mdm4	0.000333714853136832	0.575736287727078	1.79496441785506	-0.643491842400906	0.925521943476985	0.00912581771462643
313	Recql	0.000339415892177945	0.828203211949233	2.85134589770015	-1.19493947380168	0.802340081465089	0.00925206515035856
314	Pspc1	0.000342411163920532	0.98960246189564	2.45958136600099	-0.480376442209713	1.31946463919364	0.00930398742219737
315	Coq2	0.000353724026467316	1.77369056031509	2.60373735821357	0.943643762416597	4.18816098891979	0.00955054871461753
316	Tnfaip8l2	0.000353657739285112	-1.6610865588156	-0.669163652459034	-2.65300946517217	-3.282180308186	0.00955054871461753
317	Ctsb	0.000357435048718284	-1.36615904255607	0.687452506770426	-3.41977059188258	-1.30386027554324	0.00962030232070788
318	Gart	0.000362400156970268	1.36939670542221	2.25275098088833	0.486042429956079	3.03838255807282	0.00967944096659975
319	Mvb12b	0.000362625791195391	0.126154361743143	1.34297794597417	-1.09066922248789	0.203199550627919	0.00967944096659975
320	Rap1b	0.000363035760585082	-1.60145002671984	-0.784720607590442	-2.41817944584923	-3.84311413534904	0.00967944096659975
321	Timm50	0.000369992540164361	1.26980671077106	2.1189325360501	0.420680885492017	2.93098542800848	0.00983419424511629
322	Pom121	0.000375964248109993	2.33215491444506	3.2874605229062	1.37684930598391	4.78479305281532	0.00996188498408217
323	Rhoc	0.000380983502205602	-0.263161513020572	1.75187997462692	-2.27820300066807	-0.25596847052492	0.0100338567053262
324	Unc93b1	0.000381032533113655	-0.571477659156609	0.530042046193953	-1.67299736450717	-1.01684574908239	0.0100338567053262
325	Tdrkh	0.000382439014518563	2.21670829046559	3.16060668846971	1.27280989246148	4.60289838687169	0.0100399066826843
326	Phospho2	0.00038530953218264	-0.908209374572732	1.09514799942257	-2.91156674856803	-0.888537256352935	0.0100842359772463
327	Clic1	0.000388650467586621	0.0557738457557383	0.921838570849827	-0.81029087933835	0.126220045445984	0.0101021422941444
328	Cyth1	0.000389845128049038	-0.205572176925532	1.80411909080764	-2.21526344465871	-0.200485551918631	0.0101021422941444
329	Nop58	0.000388970351704609	1.57952185894543	2.5120042477802	0.647039470110661	3.31996184956943	0.0101021422941444
330	Rangap1	0.000390729835568172	1.8952414241707	2.78535648455455	1.00512636378686	4.17317389482335	0.0101021422941444
331	Lrwd1	0.000401907993964099	-0.495538804248188	1.51329486146508	-2.50437246996146	-0.483483638215331	0.0103597553006094
332	Exosc3	0.000410258138527085	-0.633198247648683	1.3754575997897	-2.64185409508706	-0.61784887742118	0.0105431398732322
333	Hnrnpa3	0.0004158380508808	0.539235244574597	1.32076299617243	-0.242292507023231	1.35232774063374	0.0106544451955405
334	Tmem251	0.000419735820270265	0.617694252358643	1.69339813430362	-0.458009629586334	1.1254570225138	0.0107221138279817
335	Ppp2r2a	0.000425276211281766	-0.108335309964006	1.10036764074207	-1.31703826067009	-0.175670379276726	0.0108312138347941
336	Cuta	0.000432355150376868	-1.28381718609442	0.167417930765171	-2.73505230295401	-1.73385788301736	0.0109707805513453
337	Raph1	0.000433327830028526	0.505108742547809	2.52805471983913	-1.51783723474351	0.489382788657364	0.0109707805513453
338	Fdft1	0.000436773138177264	1.82957114040183	3.31559068698387	0.343551593819786	2.41308638946862	0.0110252911684273
339	Fam216a	0.000440888312845707	2.45086046335122	3.57499509879041	1.32672582791204	4.27315206547732	0.0110963394843645
340	Cep68	0.000447189060480688	-0.693913799974345	1.31157445971994	-2.69940205966863	-0.678162063403137	0.0112218148941801
341	Mgat2	0.000451369175911889	1.14292074918938	1.92522730563925	0.360614192739517	2.86343440065273	0.0112604731253808
342	Tmtc3	0.000450928304823643	1.73683596690166	2.97591127982829	0.497760653975025	2.7473196396276	0.0112604731253808
343	Arid5a	0.000457841093298291	1.93612634393766	2.78622740008733	1.086025287788	4.46386682640345	0.0113555238605262
344	Mff	0.000456636934895127	-12.1926398069287	186.529604037531	-210.914883651388	-0.120253950618402	0.0113555238605262
345	Pbrm1	0.000473300940474859	0.605692372087156	1.48126993645315	-0.269885192278839	1.35583103463948	0.0117049380409609
346	Eif4ebp2	0.000483114586973913	-0.621167754655062	1.38524350845119	-2.62757901776132	-0.606788074742311	0.0119131030522006
347	Rdm1	0.000494709259950917	1.95412348847803	2.80552840750119	1.10271856945488	4.49846080658662	0.0121638599593695
348	Cxxc1	0.000503150056140392	1.10482119780068	2.03307591771416	0.176566477887212	2.33277538006765	0.0123005050973921
349	Prkaca	0.000501866754977915	1.28148659229133	2.09869880729114	0.464274377291523	3.07345818070348	0.0123005050973921
350	Pip4k2b	0.000507028700431372	0.894612508587911	2.35727710453628	-0.568052087360455	1.19877674062006	0.012359911063087
351	March1	0.000516952392532901	-12.1762960406981	187.854247413994	-212.20683949539	-0.119307288240565	0.0125659196954151
352	Immp1l	0.000529068030664761	-1.26841087369283	0.738687265732958	-3.27550901311862	-1.23862385261747	0.0128238876069084
353	Ankrd17	0.000532531896205842	-1.00221866675435	1.00260346688488	-3.00704080039357	-0.979793897180582	0.0128712808454058
354	Gm26917	0.000566151868068632	0.679102147411379	1.75886727023785	-0.400662975415091	1.23269007547304	0.0136452195998914
355	Hnrnpm	0.000583207997035032	1.10914867522881	1.88627327419857	0.332024076259044	2.79735252214473	0.01401670600198
356	Tmem184c	0.000585299781444773	-0.122165952553387	1.8998208475775	-2.14415275268427	-0.118418610411387	0.0140274655485584
357	Tom1l1	0.000590318423392867	-0.513725190707089	1.49534476143435	-2.52279514284853	-0.501168648042166	0.0141081142531875
358	Notch1	0.000596364303044653	-0.0255173387126446	1.99295115690635	-2.04398583433164	-0.0247777287416892	0.0142055454912772
359	Stk11	0.000597725132602965	0.29205105358308	1.27740470039303	-0.693302593226873	0.580917875042092	0.0142055454912772
360	Rbmxl1	0.000608697171065945	1.28169906457464	2.13341543491354	0.429982694235744	2.94943726934052	0.0144036455501369
361	Sirpa	0.000609436948382491	-1.38539626846691	-0.593192274156894	-2.17760026277692	-3.42756008555132	0.0144036455501369
362	Uchl3	0.000620015419715527	-1.20570432973464	0.800941721249945	-3.21235038071923	-1.17765515304725	0.0146131811077704
363	P3h2	0.000622756359560255	-12.1445180166139	187.881931919459	-212.170967952687	-0.118998352116774	0.0146373478230526
364	Tubg1	0.000629852333174053	2.04650095891129	2.95045506893716	1.14254684888543	4.43724756523101	0.0147634618314314
365	Ak1	0.000637828397304163	1.35437302378784	2.15883421241193	0.549911835163754	3.29975191568526	0.0148282067732946
366	Dolpp1	0.000636392501615982	-0.0250036898412298	1.98514754712719	-2.03515492680965	-0.0243794251239168	0.0148282067732946
367	Rnf10	0.000635947274882777	-0.40953173862303	1.04255048821597	-1.86161396546203	-0.552769976376968	0.0148282067732946
368	Lsm4	0.00064434508726577	1.53264644556782	2.3257933132495	0.73949957788613	3.78735888238018	0.0149390007732379
369	Ralgps2	0.000653990811739901	-0.406337722287789	1.59976204206079	-2.41243748663637	-0.39699286914712	0.0151215436470592
370	Bcl9l	0.000679288067362464	0.544263737390242	2.00189846494201	-0.913370990161528	0.731827599338088	0.0155798005127326
371	Cdk4	0.000678610016524967	0.196816850046486	1.18421319416204	-0.790579494069063	0.390677907550152	0.0155798005127326
372	Senp2	0.000676288632119019	0.148314012746725	1.13196707394928	-0.835339048455834	0.295520986871951	0.0155798005127326
373	Smc3	0.000690894229440157	1.53862030561759	2.3882026848922	0.689037926342988	3.54955618014032	0.0158035108996875
374	Gle1	0.000696346552367673	2.03332440912065	2.91661263332629	1.15003618491501	4.51182581353519	0.0158856384620347
375	Crybb1	0.00070012828508821	-1.41094095307571	-0.551398420805245	-2.27048348534617	-3.21728518196334	0.015929318742327
376	Trip12	0.000707068355351235	1.04249145038503	2.12710392601989	-0.0421210252498316	1.88384860293037	0.0160444340634488
377	Wdr20	0.000714309069794	1.55141016418016	2.42889323264287	0.673927095717445	3.46526121850942	0.0161657426617571
378	Maz	0.000718965380622655	1.20570717321541	2.19608363222055	0.21533071421026	2.38610541871888	0.0162280757340542
379	Thoc7	0.00072581147152883	1.71620607354384	2.52066746096605	0.911744686121636	4.18130956536445	0.0163393759237044
380	Brd3	0.000748692735304854	1.85709471317605	2.70430239548468	1.00988703086741	4.29627685125122	0.0168101221516342
381	Rsbn1	0.000764099271745915	0.603730957126133	1.81670995486519	-0.60924804061292	0.975524666564487	0.0171110104633495
382	Set	0.000786689297149962	1.44540722344836	2.29538428485793	0.595430162038792	3.33296771121656	0.0175707672337264
383	Bcas2	0.000791050831675494	0.634821429718984	1.47587834129804	-0.20623548186007	1.47936141030866	0.0175812528714596
384	Grk2	0.000791280016718293	-0.518773213529649	0.69568349950426	-1.73322992656356	-0.837227711576599	0.0175812528714596
385	Ccl2	0.000832519205025192	2.81450917528085	3.93379471804111	1.69522363252059	4.92844444689618	0.018422021029601
386	Mrpl42	0.000833438832328409	1.43311051996508	2.21573038952005	0.650490650410106	3.58902848530314	0.018422021029601
387	Krtcap2	0.000847094622264963	0.814004144308471	1.60476805044436	0.0232402381725791	2.01756655018189	0.018675481439702
388	Lin54	0.000852084043341579	2.03267260624064	2.96525681993606	1.10008839254522	4.27196283411888	0.0187370645819339
389	Gatad1	0.00085669022093862	1.23607479700071	2.08386095895295	0.388288635048472	2.85763343758793	0.0187899253600214
390	Cep57l1	0.000863938391078875	2.57649566007122	3.69047718397225	1.4625141361702	4.53314403490233	0.0188749114833097
391	Dohh	0.000865591489292041	0.609138822561381	1.69409776920709	-0.475820124084325	1.10040122485419	0.0188749114833097
392	Rfx7	0.000867201746537435	0.589587893852228	2.61370830461406	-1.4345325169096	0.570900343441654	0.0188749114833097
393	Hprt	0.000882875951902715	0.427532133425713	1.23377062683479	-0.378706359983365	1.03932966559909	0.0191671695206971
394	Sugp1	0.00088785535963646	0.840530642702901	2.30397937987789	-0.62291809447209	1.12570378842249	0.0192263500721276
395	Nup37	0.000896233616441412	2.47106426293677	3.50313070526407	1.43899782060947	4.69271818190187	0.0193586461151345
396	Acer3	0.000909900609050806	1.53143229591517	2.30111176787571	0.761752823954634	3.89974301524455	0.0196042222131856
397	Rps23	0.000913076946408083	-0.795647650332186	0.0130399379308437	-1.60433523859522	-1.92835992745296	0.019623104551017
398	Ddx24	0.000923342319428012	1.45114748956211	2.22573882878903	0.676556150335192	3.67186756649784	0.0197442523041599
399	Pdia5	0.000922805869604879	-0.232764109011578	1.77861957133549	-2.24414778935864	-0.226813648243148	0.0197442523041599
400	Commd1	0.000928482250506931	0.993023981827893	1.88023225643084	0.105815707224947	2.19372530203041	0.0198045264033128
401	Wdr76	0.000949647249576044	2.075736184397	3.08378767085694	1.06768469793705	4.03587338292802	0.020205462178012
402	Itgb5	0.000961013155670308	-0.501644285360521	0.984571718766073	-1.98786028948712	-0.661549014158784	0.0203964284681071
403	Nudt4	0.00096432101488733	1.72834431910397	2.59002041539247	0.866668222815476	3.9312830342157	0.0204158483846618
404	Fbxl14	0.00099810189441651	1.40653163836807	2.250301398828	0.562761877908145	3.26718434755812	0.0209748900570484
405	Morc2a	0.000997991141267744	0.406183643298808	2.4282320541496	-1.61586476755198	0.393712290815016	0.0209748900570484
406	Smarca5	0.0009980028333485	0.626214298055471	1.50473911902451	-0.25231052291357	1.39706635657595	0.0209748900570484
407	Nme1	0.00100874476429187	0.80698585231516	1.63801022949677	-0.0240385248664495	1.90326932638875	0.021146462724664
408	Mxi1	0.00108221502006224	0.952003610388548	1.83165500273318	0.0723522180439176	2.12117300757097	0.0226310258607133
409	Mrps11	0.00110420856505436	-1.05705631434758	0.951317331563956	-3.06542996025911	-1.0315771221005	0.0230344926089091
410	Cmc2	0.00110953525674354	1.17562755270428	2.64844785679229	-0.297192751383725	1.56447304273154	0.0230891580744777
411	Map3k8	0.00111364984908445	0.186229561309929	2.2005855143479	-1.82812639172804	0.181200960274013	0.0231183954072713
412	E130307A14Rik	0.00112563234240684	0.476387299427992	2.48891791737242	-1.53614331851643	0.463944220895797	0.0232653836849595
413	Rbm47	0.00112618418446885	-12.0373204821567	188.494225088281	-212.568866052595	-0.117650889032351	0.0232653836849595
414	Arcn1	0.00113727664054951	1.59458050357771	2.38239643936485	0.806764567790574	3.96706922961571	0.0234330445387529
415	Sfxn1	0.00114253944305218	0.128162076092644	1.58352654621654	-1.32720239403125	0.172598038829462	0.0234330445387529
416	Tbrg1	0.00114204610171802	-0.924413657303258	1.08257026015882	-2.93139757476533	-0.902756349648513	0.0234330445387529
417	Cox20	0.00120628217798413	0.214311628513884	1.19873477633501	-0.770111519307239	0.426689553455791	0.0246171173873539
418	Hint1	0.00120892782293733	1.04520720965014	1.8260234857398	0.264390933560481	2.62362421228608	0.0246171173873539
419	Nedd1	0.00120784594426436	1.6972116983227	2.63057683220207	0.763846564443337	3.56395764327157	0.0246171173873539
420	Ctsc	0.0012193260501433	0.630462678433645	1.85056397793705	-0.589638621069765	1.01277176233607	0.0247697377614824
421	Yif1a	0.00122591597579861	-12.0128667594882	186.766662870648	-210.792396389624	-0.118446734648606	0.0248444539323367
422	Mrpl10	0.00123053559606631	-0.420697892766057	1.5907602890459	-2.43215607457802	-0.409927845206602	0.0248789803451132
423	Hist3h2a	0.0012701734814541	-12.0068525739255	187.244628322336	-211.258333470187	-0.118107019866158	0.0256196693706061
424	Topbp1	0.00127667439456765	2.37471574431823	3.39825105135647	1.35118043727999	4.54733442058983	0.0256900611661584
425	Rasa3	0.00131180748550045	-1.01307293634157	0.991878541107929	-3.01802441379106	-0.990341407896604	0.0262428632309383
426	Snrpe	0.00131337348799937	1.10676811747062	1.96109578523539	0.252440449705849	2.53910265502121	0.0262428632309383
427	Uty	0.00131263427353474	0.468125737675437	1.9261242257705	-0.989872750419623	0.629293921476468	0.0262428632309383
428	Phf11b	0.00138428428071271	2.30238496351687	3.3005048026483	1.30426512438545	4.52109198727736	0.0275951249603758
429	Arhgap31	0.00140458578085461	1.11729314055099	1.9122006601361	0.322385620965881	2.75485419586489	0.0279314565417136
430	Nudt2	0.00140770350597009	0.652429824084923	2.68386526484548	-1.37900561667564	0.629475558016009	0.0279314565417136
431	Washc2	0.00141875098536179	-1.48767561151563	0.517077539592432	-3.4924287626237	-1.45443872610333	0.0280853443320343
432	Hnrnpf	0.00142284551229172	1.14760939323718	2.14477781676217	0.150440969712197	2.25566015329043	0.0281011988677615
433	Sh3bp5l	0.0014329121242432	1.55354700759982	2.78376198039811	0.323332034801527	2.47509276875373	0.0282346564527552
434	Ash2l	0.00144006678031464	-0.989291479276917	1.01439985106836	-2.9929828096222	-0.967701781322268	0.0283102529254482
435	Tti1	0.00145724514242908	1.21863284415679	2.45038743589322	-0.0131217475796299	1.93908470157018	0.028582104724609
436	Cnot4	0.00150231816414576	0.269094983351251	1.25421593947154	-0.716025972769038	0.53538245482665	0.0293985747167239
437	Tpgs1	0.00151390178360557	-11.9709663932464	186.929918019436	-210.871850805929	-0.117961582022037	0.0295574599947889
438	Pgp	0.00152801008000621	1.46438302059621	2.27072751557688	0.658038525615536	3.55944388261662	0.0297647990927237
439	Banf1	0.00153359371056587	1.70253881890743	2.53662173966959	0.868455898145275	4.00069907233056	0.0297899180150413
440	Tbl2	0.00153628269182117	1.92688262540149	3.0317029570001	0.822062293802884	3.41831195553612	0.0297899180150413
441	Slc2a5	0.00156936895546716	-0.968845218147595	-0.175511274988163	-1.76217916130703	-2.39357177458059	0.0302937916924113
442	Tmbim6	0.00156615255885267	-1.21119939938013	-0.0728803593251333	-2.34951843943513	-2.08544978810765	0.0302937916924113
443	Psma1	0.00158076471177543	1.23291278120168	2.03627407476524	0.429551487638123	3.00794258647368	0.0304448860516207
444	1190002N15Rik	0.0015928888906721	2.30295798469032	3.30577171303457	1.30014425634607	4.5010499760056	0.030500866224136
445	Psme3	0.00159439596061471	1.37470088213159	2.22285856605092	0.526543198212264	3.17672558956577	0.030500866224136
446	Saraf	0.00159164298967433	-1.14583659558781	-0.349018452485072	-1.94265473869055	-2.81845798688162	0.030500866224136
447	Gatm	0.00163614145110035	1.31283695043927	2.13277241981542	0.492901481063123	3.13818981680611	0.0310903315385037
448	Nab2	0.00163360883649614	1.68362680283387	2.68725967537576	0.679993930291975	3.28790336311245	0.0310903315385037
449	Tpst1	0.00163439923116684	2.31205286527292	3.32844029721055	1.29566543333529	4.45847735213399	0.0310903315385037
450	Golga4	0.00165521898531907	-0.347500639603075	1.66196459835721	-2.35696587756336	-0.338940293845541	0.0313799349407408
451	Vars	0.00165873777054314	1.72091642392816	2.57513479361691	0.866698054239404	3.94856201995706	0.0313799349407408
452	Pdcl	0.00169137634756367	0.313817447565368	1.76973374111914	-1.14209884598841	0.42246308917051	0.0318561214070932
453	Stk17b	0.00169030392086371	1.48345884649982	2.40999245555579	0.556925237443846	3.13806847724542	0.0318561214070932
454	Itpa	0.0017817410277884	0.81723418715184	2.27551430169805	-0.641045927394372	1.09838264800786	0.0334841727953538
455	Snip1	0.00178771686845166	0.948123144895152	2.40982348077291	-0.513577190982608	1.27131886836944	0.0335226380695156
456	Rsrp1	0.00184603692465427	-1.26979885266495	-0.448251412279328	-2.09134629305058	-3.02935642726291	0.0345403224586627
457	Fam46c	0.00186253191168692	-0.811650079721069	1.19638309850809	-2.81968325795023	-0.792220438162907	0.0347611153934944
458	Tm9sf3	0.00186598580054154	0.538593527040099	1.34318586493373	-0.265998810853529	1.31199846877557	0.0347611153934944
459	Scp2	0.00189490692011878	-0.519209901849075	0.411723782620322	-1.45014358631847	-1.0931312563051	0.0352229756916197
460	0610040J01Rik	0.001919373746289	-1.71857762577245	-0.505395034197441	-2.93176021734746	-2.77645778511989	0.0354460969769216
461	H13	0.00191416101249976	-1.40386985658749	0.0438174704864702	-2.85155718366144	-1.90064132387913	0.0354460969769216
462	Nxt1	0.00191775030414341	1.79306043053637	2.72603282287619	0.860088038196547	3.76681442538883	0.0354460969769216
463	Rheb	0.00198522295105872	0.614061901380691	1.39150757966616	-0.16338377690478	1.54806855912885	0.0365829853529871
464	Camk1	0.00200489071869694	-1.1227207178366	-0.335656342992572	-1.90978509268063	-2.79582235200617	0.0368205379924086
465	Cdk2	0.00201106079517844	1.99848561066409	2.93764313641648	1.05932808491171	4.17071653382661	0.0368205379924086
466	Lsm3	0.00200866663536866	1.62577789543269	2.44687233632575	0.804683454539636	3.88075471372534	0.0368205379924086
467	Ctsl	0.00205237673767049	-1.44264748366483	-0.633243349785456	-2.2520516175442	-3.49335639888367	0.0374965274642498
468	Capn15	0.00206954993590992	1.05148940127202	2.51484770031119	-0.41186889776714	1.4083231413468	0.0377073899051894
469	Gm49359	0.00207275736820603	2.24559840145284	3.25252095182391	1.23867585108178	4.37103329244773	0.0377073899051894
470	Cisd2	0.00210702234952168	1.41972206729023	2.1919059106423	0.647538223938163	3.60355133547764	0.0382491801832318
471	Abi2	0.0021518517428259	1.47126137012339	2.70298585083675	0.239536889410018	2.34112363798827	0.0389370977770222
472	Dnajc10	0.00216724496114363	1.3243567272574	2.55018570912624	0.0985277453885605	2.11749887341591	0.0389370977770222
473	Gpr34	0.00215882038942755	-0.903625736951593	0.326301866806952	-2.13355334071014	-1.43998223514648	0.0389370977770222
474	Hacd4	0.00216414538784648	1.27395636267457	2.26943017733338	0.278482548015752	2.50826144490157	0.0389370977770222
475	Ldlrad4	0.00216897694460702	-0.941245355623231	1.0674005757418	-2.94989128698826	-0.918433143855992	0.0389370977770222
476	Nsmce1	0.00217229940715689	1.28425539357346	2.1121849501733	0.456325836973633	3.04022763566092	0.0389370977770222
477	Nup50	0.00218893184442225	1.84605615031836	2.73273249247964	0.959379808157088	4.08063618709311	0.0391529695945716
478	Ctsh	0.00219455058450946	-1.48731531489772	-0.695751570750324	-2.27887905904512	-3.68269071493952	0.0391713506004911
479	Pgap2	0.00221313122558081	-0.271842814370105	1.74025618714585	-2.28394181588606	-0.264799160091024	0.0394205336464624
480	Polr3k	0.00226026044905455	0.545211426925049	1.62576093380781	-0.53533807995771	0.988936419781024	0.0400094235504843
481	Smchd1	0.00225680272510714	1.49676600901174	2.31248863471306	0.681043383310422	3.59632965730795	0.0400094235504843
482	Zcchc17	0.00225840776575446	1.5708887856198	2.37578446694192	0.76599310429769	3.82519811570529	0.0400094235504843
483	Gns	0.00227637409961268	-1.93477211699668	-0.48873865036792	-3.38080558362544	-2.62240380677119	0.0401281483840814
484	Tnfrsf11a	0.00227227279677228	1.72375251297104	2.72490329845349	0.722601727488589	3.37460939218618	0.0401281483840814
485	Ly6e	0.00232973207974028	0.494083072708258	1.59916070675857	-0.610994561342055	0.876304974456646	0.0409840703182352
486	Atp6v1d	0.0023443353462482	1.37259480034129	2.14673237916569	0.598457221516887	3.47513988162316	0.0410715999470013
487	Icosl	0.00233957288703977	1.13823694270048	2.05776647187627	0.21870741352469	2.42613569524577	0.0410715999470013
488	B4galt1	0.00236329842767235	-1.08000330065863	-0.0044727772908475	-2.1555338240264	-1.96811482936543	0.0413189798870912
489	Arrdc3	0.00238574091423971	0.144815320608947	2.15417928836683	-1.86454864714893	0.141255052522848	0.0416260561969185
490	Ssr2	0.00242010720269752	0.89532885762494	1.67760003536832	0.113057679881563	2.24322762386107	0.0421394992926841
491	Taf15	0.00243473128905955	1.74733538035043	2.6368322545434	0.857838506157459	3.85017026339372	0.0423077950269981
492	Saal1	0.00247951819486462	1.36856482381694	2.8436496016797	-0.106519954045824	1.81842956109683	0.0429984740621645
493	Dopey1	0.00249782635162869	0.88900194212833	2.35146784373488	-0.573463959478216	1.1914204542093	0.0432281022963407
494	Chchd6	0.00255314070959202	1.56108757695004	3.03369097019832	0.0884841837017567	2.0777321589528	0.0440068616853315
495	Suv39h1	0.002551901801769	2.52738386269506	3.63949499616243	1.41527272922768	4.45421432887341	0.0440068616853315
496	Tmem140	0.00257198837514882	-0.646477002076171	1.3572223648674	-2.65017636901974	-0.632366143248079	0.0442423484209068
497	Cs	0.00259449937036015	0.577706010552054	1.65576396176463	-0.50035194066052	1.05029880171171	0.0444503386102667
498	Krcc1	0.00259449754720437	-0.562992139852967	0.422949578212166	-1.5489338579181	-1.11917803808567	0.0444503386102667
499	Golga5	0.00261091628546306	0.385847839641544	1.83927196189093	-1.06757628260784	0.520321534253614	0.0445526754951417
500	Rhob	0.00261067428202925	-1.4366250820503	-0.549268279004457	-2.32398188509614	-3.17316936145698	0.0445526754951417
501	Gkap1	0.00263970547214183	-0.466718892826865	1.54257030281471	-2.47600808846844	-0.455261603371624	0.0448644762715421
502	Tspo	0.00263828583066013	0.418293085219232	1.3053435677301	-0.468757397291636	0.924230805546959	0.0448644762715421
503	Pik3r1	0.00270411886314376	0.0434627295413216	0.8789342781043	-0.792008819021657	0.101960844408544	0.0458678770185736
504	Mrpl1	0.00270976142130156	0.567877711976778	2.02553161628232	-0.889776192328768	0.763569362939935	0.0458723897748906
505	Hltf	0.0027170621380234	-0.899932656932122	1.1057888112781	-2.90565412514234	-0.879402062576681	0.045904899329932
506	Tmx2	0.00275682743243312	1.33638925150095	2.11008076203252	0.562697740969375	3.38542528464439	0.0464846870622913
507	Abhd12	0.0027647540274742	0.733611774256496	1.82237921975078	-0.355155671237789	1.32062421789668	0.0465263932197433
508	Ncl	0.00279620380631072	1.38239453038025	2.1586831547259	0.606105906034603	3.49025273203547	0.0469630135343367
509	Abhd6	0.00282422648729524	-1.64690903980793	0.358048798903281	-3.65186687851915	-1.60995026504491	0.0473404722781985
510	Nfkb1	0.002843748534261	-2.03254033194687	-0.0297079535244231	-4.03537271036932	-1.98903607244395	0.047574240184931
511	Rpl18a	0.00286445590679683	-0.468493464976266	0.676253935551293	-1.61324086550382	-0.802124833760435	0.0478268841424473
512	Nxt2	0.00290988890660575	1.4014653554635	2.20835606615189	0.594574644775116	3.40420528567702	0.0484905706077349
513	Nsd2	0.00292151682332443	2.16560929639294	3.17543219242297	1.1557864003629	4.20322835043844	0.0485894376931852
514	Arhgap22	0.00294238985981051	1.38884389098711	2.18592499174578	0.591762790228433	3.41506529748639	0.0488413818752982
515	Fra10ac1	0.00295081811419224	-0.162710306450899	1.85366292245011	-2.17908353535191	-0.158158388529613	0.0488861750491032
516	Hnrnpr	0.00297552851216325	1.15486990013004	1.92806725657806	0.381672543682015	2.92745880751909	0.0492000179569319
517	Pim1	0.00298351423908581	1.9064835180813	2.84940861336422	0.96355842279838	3.96281640106037	0.0492366411757836
518	Pptc7	0.00299869864009876	0.461979091794031	1.9171942446704	-0.993236061082334	0.622218906762409	0.0493916926589239
519	Sh3bp1	0.00301264069741757	-11.8278485587502	187.895415274257	-211.551112391757	-0.116071391708917	0.0495257233725756
520	Ppm1g	0.00302251586277622	1.05670134507343	1.87681388242771	0.236588807719138	2.52538095008324	0.0495925102715514
521	Rtcb	0.0030481058419717	0.326414441859764	1.20384964403357	-0.551020760314044	0.729125693263619	0.0499163897191987
522	Mtfmt	0.00305665197837776	2.15630808622689	3.16152355397515	1.15109261847862	4.20435849245762	0.0499604495776227
523	Mrpl33	0.00307903981636249	1.32774854148896	2.1075803206418	0.547916762336128	3.33705215844241	0.0502301485912137
524	Sms	0.00309586252484572	2.15716696015408	3.17077979811012	1.14355412219803	4.17118784630575	0.0504082043167628
525	Ammecr1l	0.00312302090074176	0.956147975280283	2.1785528324204	-0.26625688185983	1.53305640475335	0.0507535510954832
526	Mid1ip1	0.00316607957525878	0.619871895473672	1.39910896213122	-0.159365171183872	1.55912320158007	0.0513554960762507
527	Chrac1	0.00318416447394401	-1.52454987220362	0.47906859720677	-3.52816834161402	-1.49133324920565	0.0514356838711906
528	Sept7	0.00318910885699248	1.36622322000537	2.21586202293196	0.516584417078776	3.15163137185981	0.0514356838711906
529	Zfp101	0.00318641243471271	2.14652355001751	3.38796746272007	0.905079637314954	3.38888354677476	0.0514356838711906
530	Hdac1	0.00320657154273013	1.17422993206999	1.95630710644074	0.392152757699238	2.94273820007317	0.0516197517029688
531	Cars	0.00321698156216069	-0.682646986526005	1.32455776252596	-2.68985173557797	-0.666580481327432	0.0516898054394632
532	Idi1	0.00325181258578584	2.44457876290574	3.56849202372579	1.32066550208569	4.26303923949684	0.0520534052193711
533	Tmem37	0.0032511664997016	0.11403457155145	0.909241850687724	-0.681172707584825	0.281063389505261	0.0520534052193711
534	Aak1	0.00326641206257797	1.90288704024668	3.14016230693269	0.665611773560661	3.0143575693718	0.052091640594234
535	Cdan1	0.00326503599742196	2.45741109698521	3.57012766364305	1.34469453032736	4.32853917127046	0.052091640594234
536	Hnmt	0.00336827709560115	-11.8054061866351	188.409263948871	-212.020076322141	-0.115566811028438	0.0536159331710243
537	Lcorl	0.00341094771013594	1.90625332598964	2.83245718506537	0.980049466913907	4.03387205498988	0.0541940518861822
538	Naa40	0.00343355103417065	2.10625811832722	3.1200699596075	1.09244627704695	4.07194894158394	0.0544517795976653
539	Abi3	0.00351170978571259	-1.07216099240754	-0.27952867518935	-1.86479330962573	-2.65116231712899	0.055544727884113
540	Thoc1	0.00351548910658943	1.67557840690215	2.5575048877887	0.793651926015596	3.72374954372604	0.055544727884113
541	Scyl2	0.00353706035270094	1.49632543306051	2.72383543254095	0.268815433580069	2.38918131761959	0.0557822531039638
542	Ireb2	0.00359414966325131	0.842870568475231	2.06368564396574	-0.377944507015278	1.35319098773129	0.0565780164702217
543	Grn	0.0036344923530677	-1.72046841306951	-0.809753230533846	-2.63118359560517	-3.70264621785085	0.0571077141001356
544	Lpcat3	0.00364370327815013	-1.88620866501987	-0.435967100164188	-3.33645022987554	-2.54916225017603	0.0571471992080458
545	Mat2a	0.00366890408604964	0.560643720427238	1.35489131657218	-0.233603875717703	1.38349993821751	0.0574368617654596
546	Fnbp4	0.00373394132936178	0.793313730371149	2.25001130537111	-0.663383844628817	1.0673913148847	0.0583479623115653
547	Rpl11	0.00379712297609482	-1.06744637771431	-0.231258297418961	-1.90363445800965	-2.50201659775971	0.059011025923572
548	Supt16	0.00379657559563704	1.51200458553164	2.34072320379581	0.683285967267456	3.57597194848677	0.059011025923572
549	Tmem243	0.00378674324231414	1.07335541739161	1.85970673381798	0.287004100965248	2.67531562134228	0.059011025923572
550	Tubgcp4	0.00383031415838091	1.7561348506116	2.75182576753206	0.760443933691146	3.45685694295566	0.0593107811239672
551	Zfp467	0.00382676437672534	-1.01524237960037	0.989726030692937	-3.02021078989368	-0.992453790982361	0.0593107811239672
552	Plk4	0.00386587403375703	2.41782901845405	3.53360999077155	1.30204804613655	4.24712189445483	0.0597529660435055
553	Nlrp3	0.00388473886422768	0.412716477187735	1.62480272064403	-0.799369766268557	0.667369533712043	0.0599212316319414
554	Stub1	0.00389080664839376	1.34154357792503	2.11754701090344	0.565540144946628	3.38835755704349	0.0599212316319414
555	Cse1l	0.00391170374051283	1.8262182304486	2.76621932616175	0.886217134735462	3.80778488015936	0.0600263602770782
556	Kdelr1	0.0039067412096242	0.613878454236355	1.49555851468956	-0.267801606216847	1.36464429122954	0.0600263602770782
557	Tmem129	0.00399038529155736	1.5139135051213	2.59502557225022	0.432801437992377	2.74459608394391	0.0611238192236399
558	Cdv3	0.00410099102242237	1.53387861078593	2.35605437126236	0.711702850309488	3.65657439481628	0.0626305303161527
559	Lrrc40	0.00410343019769449	1.68253566461371	2.91283356171708	0.452237767510334	2.68041529869407	0.0626305303161527
560	Gpr84	0.00412398969740771	1.34182616767542	2.11804263583935	0.565609699511491	3.38814115652312	0.0627623155238643
561	Tug1	0.00412677672396717	-11.7602400328124	188.80018927822	-212.320669343845	-0.114926194529194	0.0627623155238643
562	Ncoa1	0.00414340643649808	1.41104575555631	2.88749558625305	-0.0654040751404263	1.87314110099047	0.0629031026978677
563	Raly	0.00427101828711392	0.921795209137404	1.70510978206043	0.138480636214373	2.30646214622182	0.064725271804007
564	Gtpbp10	0.0043663930164784	2.04143818648047	3.2949061881601	0.787970184800834	3.19206020162061	0.0659633245690096
565	Tfip11	0.00436817608784463	0.809720175080119	2.271504278431	-0.652063928270758	1.08567494821878	0.0659633245690096
566	Maf1	0.00447063393071559	-0.895021220621447	0.316925481136129	-2.10696792237902	-1.44743110837559	0.0673912521146032
567	Cyth2	0.00448007833428592	0.375985843282087	1.45137471150673	-0.69940302494256	0.685257894426958	0.0674145120778263
568	Hsd17b10	0.00451041392460559	-12.7247706352522	313.7960666916	-339.245607962104	-0.0763813187568844	0.0677514993041108
569	Cpq	0.00452753335728423	0.994632207062114	2.08532999616176	-0.0960655820375309	1.78733589009524	0.0678891293573797
570	Dnajc2	0.0045900977596204	1.62069915397346	2.55056102778931	0.690837280157611	3.41611164089043	0.068706515938739
571	Kctd5	0.00460268576451913	0.14978667420623	1.60458617572818	-1.30501282731572	0.201798589084694	0.0687742818614312
572	Ppt2	0.004611879182772	-0.178206192766387	0.894710749337007	-1.25112313486978	-0.325540315319639	0.0687911769010676
573	Hnrnpd	0.00468574356947788	0.964310641535564	1.76838512768666	0.160236155384466	2.3505460748611	0.0697709670764141
574	Atp5d	0.00474950035379511	-1.38299201049928	0.0675901401356367	-2.83357416113419	-1.86863910485787	0.0703839745727682
575	Cpped1	0.00474242583060155	0.679184323461591	2.70479768634538	-1.3464290394222	0.657172211262358	0.0703839745727682
576	Srsf7	0.00475166073065102	0.699222876918444	1.46618794612726	-0.0677421922903699	1.78685015908269	0.0703839745727682
577	Lamp1	0.00477790276312695	-1.58228249153426	-0.712121999070005	-2.45244298399852	-3.56395943464745	0.0706430269574531
578	Rbms1	0.0047857090461097	1.12559768378476	2.20416078579426	0.0470345817752624	2.04543518797327	0.0706430269574531
579	Bptf	0.00482951546725613	0.434241612867954	1.50906634573667	-0.640583120000762	0.79184809930656	0.0710785713502222
580	Wapl	0.00483187662718341	0.272870031958926	1.26554278244436	-0.719802718526512	0.538763086665019	0.0710785713502222
581	Bid	0.00486603654227444	-11.7173457175689	188.474052193984	-211.908743629122	-0.114718093986167	0.0714578722524707
582	Asf1a	0.0049294822179898	1.58106650631146	2.42788789244772	0.734245120175199	3.65937074838401	0.0721902793122332
583	Pknox1	0.00493283319726113	-0.908794348348748	1.09435678923308	-2.91194548593058	-0.88920109855881	0.0721902793122332
584	Phgdh	0.00498671250893374	0.605521446627369	1.42848286563488	-0.217439972380138	1.44210919229667	0.0728538204216142
585	Cd74	0.00502801896126037	-12.7025854745127	314.957939532252	-340.363110481277	-0.0759829400873738	0.0733317226965358
586	Peak1	0.00509898209997053	0.379853837735589	1.83592817517391	-1.07622049970273	0.511306203405026	0.0742397871620283
587	Rps6	0.00510872007948123	0.675747353098675	1.69283422208363	-0.341339515886275	1.30219012270158	0.0742548547157307
588	Rnase4	0.00522750875164901	-1.09091058590083	-0.29857978253551	-1.88324138926614	-2.6985514757695	0.0757234374687085
589	Vps4a	0.00522321802516164	0.0834105021951326	1.54021219073113	-1.37339118634087	0.112219515889735	0.0757234374687085
590	Rtn3	0.00528334509680868	0.661077135349166	1.43633252690004	-0.114178256201709	1.6713039217893	0.0764025429931723
591	Mcm3	0.00529246573333697	1.11043246759491	2.0469682802815	0.173896654908317	2.32389153118087	0.076404936779748
592	Prpf38b	0.00538607576452668	1.0116187183452	1.83032622503483	0.192911211655556	2.42178829171867	0.0776249973360501
593	Chn2	0.00543726866012606	0.441001272767676	1.52169262248053	-0.639690076945181	0.799808948216925	0.0782306512785759
594	Hnrnpa1	0.00551623284419565	1.32668919390518	2.15190528135644	0.50147310645392	3.15100866097234	0.0792331626711739
595	Smyd4	0.00553885725026065	1.98341172500033	2.97920839543076	0.987615054569894	3.90382460892821	0.0794244202676032
596	Dcakd	0.00554845821492439	-1.01301561774825	0.989908587271461	-3.01593982276796	-0.991287699048814	0.0794285998149914
597	Med7	0.00563028439137412	0.233287837015818	1.15490452792383	-0.688328853892197	0.496123565353146	0.080464968889789
598	Ss18	0.0056407463691559	0.599483155584805	1.52131797631693	-0.322351665147315	1.27459428507103	0.08047967896595
599	Bbc3	0.00568756323551218	1.69681732103804	2.78007627826161	0.613558363814467	3.07008847275279	0.0809434650550115
600	Pwwp2a	0.00569405878509085	-1.01736787638793	0.430864684298898	-2.46560043707476	-1.37685372562172	0.0809434650550115
601	Sri	0.00570171384177941	1.17768505393564	1.95827929344061	0.397090814430675	2.95700400288475	0.0809434650550115
602	Arih1	0.00571866803665195	0.970530537420479	1.96127924629871	-0.0202181714577525	1.91996707358236	0.0810492951639774
603	Cep295	0.0057860084637682	1.81228545290789	2.89753786809155	0.727033037724229	3.27298439304022	0.0818677018455561
604	Gm5086	0.00582465238018103	-11.6721099634851	188.485574178565	-211.829794105535	-0.114294463637911	0.0821420398474455
605	Sept11	0.00582340880691449	1.79112627041484	2.89265984234144	0.689592698488247	3.18695959092437	0.0821420398474455
606	Nde1	0.00584883224376185	1.37928481737967	2.23236420367176	0.526205431087582	3.16892965640299	0.082346925253756
607	Mier2	0.00587259643343417	0.606039017562002	2.0640437120944	-0.851965676970399	0.814685063842341	0.0825452928666563
608	Rpl26	0.00596387185208432	-1.30769987329234	-0.471988116011664	-2.14341163057302	-3.06690031809588	0.0836903859243148
609	Nsun2	0.00599718042209903	0.351124171587821	1.42882186693695	-0.726573523761311	0.638574930041624	0.0840196114307865
610	Ssbp1	0.0060695473358717	0.326704515039761	1.24693970313188	-0.593530673052362	0.695831990941488	0.0848940620814055
611	Bdp1	0.0060850093082734	1.98735736448261	3.00028355377452	0.97443117519071	3.8454419482621	0.0849710301443349
612	Rps27	0.00613256250228344	-1.00058287498721	-0.0111381815109304	-1.99002756846349	-1.98202730425729	0.0854951360612456
613	Ints14	0.00618140492838801	1.72879606203722	2.6607689084455	0.79682321562893	3.63570465734708	0.0860354760995213
614	Eef1a1	0.00619571971044577	-1.12503532967609	-0.30749578479351	-1.94257487455868	-2.69715237789137	0.0860942680285396
615	Rpl27	0.00627415463475965	-0.345077595637499	0.467903444151987	-1.15805863542699	-0.83192550160371	0.0869011158178073
616	Scamp2	0.00626407950885815	-1.28462440240139	-0.46056746372195	-2.10868134108083	-3.05539270915289	0.0869011158178073
617	Mcmbp	0.00630445586052979	0.536928574694651	1.35213397588007	-0.278276826490771	1.29091474018899	0.0871357067422109
618	Rbm8a	0.00631151743632048	0.184063294617771	1.06229080115988	-0.69416421192434	0.410779012999769	0.0871357067422109
619	Tspan5	0.00633230334650951	1.43168465673399	2.90947370424827	-0.0461043907802929	1.89881659302938	0.0872814412801601
620	Csf3r	0.00638710034384301	-1.78316506682041	-0.337704131078751	-3.22862600256206	-2.41787185183578	0.087753204724104
621	Sash3	0.00638674752452247	-12.6429283518815	315.788424351374	-341.074281055137	-0.0754485953452714	0.087753204724104
622	Ap1g1	0.00648639319029147	1.32688762413497	2.4181735508216	0.235601697448349	2.38310775502493	0.0889741265266347
623	Pgam1	0.00655267941950168	0.936519382183706	1.74212943961709	0.130909324750324	2.27845251305785	0.0897391024192429
624	Gngt2	0.0065741891275582	-1.35215929979047	-0.362753207020034	-2.34156539256092	-2.67855994451119	0.0898893936479592
625	Mrps34	0.00661254165898243	-12.6380191561123	316.888309466346	-342.164347778571	-0.0751686898144238	0.0899811888906509
626	Ncf2	0.00660266129028458	-2.23344111816183	-0.229530206536755	-4.23735202978691	-2.18446046068891	0.0899811888906509
627	Snrpb	0.00660083244214219	0.773296654319987	1.56019987287183	-0.0136065642318527	1.92607369762924	0.0899811888906509
628	Hexa	0.0066513380239711	-1.48092636753447	-0.583730942856128	-2.37812179221281	-3.23515063082706	0.0903649936632507
629	Abhd2	0.006724397281103	-1.04563450146386	0.9649951866346	-3.05626418956232	-1.0192856377247	0.091067551749795
630	Arf3	0.0067180022039965	-12.6305330971417	316.004326797969	-341.265392992253	-0.0753279490308484	0.091067551749795
631	Exosc8	0.00679629963560001	1.06796186599321	1.9123560170944	0.22356771489202	2.47889778899954	0.0918954492724869
632	Cdip1	0.00687462425748475	-11.634393519657	189.429829051302	-212.698616090616	-0.113411486085977	0.0926608122667613
633	Spcs2	0.00686954624151877	-1.30127685620271	-0.502818262909391	-2.09973544949602	-3.19422421337245	0.0926608122667613
634	Ckap5	0.00689736393808791	1.95586387316496	2.96321091964	0.948516826689922	3.80546383044498	0.0928206768450568
635	Adgrg1	0.00693635879423257	-1.36485286292661	-0.379075686015366	-2.35063003983786	-2.7136583379972	0.0931984460352634
636	Hacd2	0.00699120385752351	1.17602953346013	1.99279564759853	0.359263419321718	2.82207536580869	0.0937876592962116
637	Cwc25	0.007018203132539	-0.244279661687057	1.76661040045664	-2.25516972383076	-0.23809324441728	0.0940020551441487
638	Depdc7	0.00703533511853242	1.4424975873413	2.5377684346216	0.347226740061011	2.58131888198732	0.0940838232465809
639	Jpt2	0.00707067597824004	1.51890999822369	2.45011406755018	0.587705928897201	3.1969457504942	0.0942941537105929
640	Srsf3	0.00707316671059299	1.27417122531554	2.05310344301206	0.495239007619015	3.20609374605263	0.0942941537105929
641	Hmgn3	0.00715267912253171	1.95531678128914	3.19933520274792	0.711298359830357	3.08062196152975	0.0952053951223722
642	Mettl6	0.00722488266107748	0.383676317251018	1.83979096693981	-1.07243833243778	0.516437193797671	0.096016664897684
643	Gadd45g	0.00724063454027299	-11.6057727420287	186.834909706061	-210.046455190118	-0.114628191691909	0.0960763513182101
644	Fmr1	0.00729620914365286	1.00436664875835	1.9944643187674	0.014268978749295	1.98821037405487	0.0966634416360966
645	Ptk2b	0.00731506709106272	1.38056720632654	2.20353563739022	0.557598775262867	3.28792928197721	0.0967630270092203
646	Cct2	0.00738979619933336	-12.6026556984673	315.227379551558	-340.432690948493	-0.0753462118250264	0.0976002185336103
647	Aspscr1	0.00749092193598613	0.478252707175275	1.46161524999479	-0.505109835644242	0.953217191784331	0.0987829149270999
648	Mtmr9	0.00752971931595038	2.22289041528638	3.34074173180312	1.10503909876964	3.89746390344332	0.09914130432668
649	Myef2	0.00760169754627183	1.74452634170983	2.68544379843213	0.803608884987536	3.63390940980473	0.0999347973263348
650	BC028528	0.00765922980421259	1.23547693462193	2.00649072247808	0.464463146765772	3.14065757802076	0.100536228753141
651	Minos1	0.00775912852696395	0.0953834906479766	0.925662080328364	-0.734895099032411	0.225163226793205	0.101691066961684
652	Entpd1	0.0079217456296877	-1.37131215504153	-0.297090672597224	-2.44553363748584	-2.50201888471612	0.10350433952909
653	Rnf141	0.00792031489114117	0.680590618783117	2.13863880642604	-0.777457568859802	0.91487586784575	0.10350433952909
654	Slc38a10	0.0079440362150621	1.2094603459345	1.99648630268363	0.422434389185365	3.01197018780992	0.103636876126773
655	Cbx4	0.00798522574904783	0.81826019003849	2.04772320699415	-0.411202826917165	1.30443980855114	0.103856625138531
656	Pld4	0.00797743406117468	-1.15049243437205	-0.317248102660074	-1.98373676608403	-2.70619751018538	0.103856625138531
657	Atrx	0.00802217472187654	0.546553338083073	1.53924579893858	-0.446139122772432	1.07911050049658	0.103947803533246
658	Exoc4	0.00800647244844528	1.7332594856148	2.66841141980696	0.798107551422638	3.63269971804321	0.103947803533246
659	Hexb	0.00802878604411737	11.4645368296158	10731.5322916076	-10708.6032179484	0.00209607623752797	0.103947803533246
660	Tma7	0.00806090794841942	-0.557212188674714	0.32807672608547	-1.4425011034349	-1.23362645046224	0.104205555478658
661	Srsf1	0.00817149017130309	1.29572258341396	2.07887581812	0.51256934870793	3.24274929209713	0.105475271015973
662	Snta1	0.00825516231036447	-2.20973290221635	-0.203955737852634	-4.21551006658007	-2.1592612483307	0.10628486059678
663	Uggt1	0.00825912594651491	1.03912195062347	2.25997380631367	-0.181729905066733	1.6682135422693	0.10628486059678
664	Stk10	0.00828661405490274	-12.5775180384354	316.994265179835	-342.149301256706	-0.0747985222809864	0.106477998669323
665	Hspa4	0.00830631346163972	1.37065942258957	2.17488643711732	0.566432408061817	3.34040395910291	0.106570626247684
666	Mfsd10	0.00832945471593048	1.02508854717819	1.95023366769801	0.0999434266583776	2.17169889228283	0.106707068523001
667	Bank1	0.00839926211565085	-0.920947237581192	1.08607603503943	-2.92797051020181	-0.899353506232105	0.107285098637637
668	Rer1	0.00839972408461576	0.115160592071586	0.913592828958462	-0.68327164481529	0.282692259243783	0.107285098637637
669	Alkbh4	0.00847097397826671	1.42691450179274	2.89956366122616	-0.0457346576406827	1.89909525606742	0.108033408045697
670	Rpe	0.00850690234327539	0.379965527425141	1.84172260830898	-1.0817915534587	0.509468200194902	0.108329687750486
671	Rrn3	0.00860052920987366	1.03374223336362	2.25829763852636	-0.190813171799119	1.65455767713624	0.109358741011389
672	Mzt1	0.00861699540183438	1.44967256591061	2.33080362236465	0.568541509456568	3.22461227277007	0.109405066619719
673	Sod2	0.0087485950227392	0.133978040801933	1.35309582396507	-1.0851397423612	0.215395213093932	0.110910865875202
674	Btg1	0.00883293281499504	-0.973211526202027	-0.125156855648114	-1.82126619675594	-2.24921765886786	0.111483110617659
675	Dock7	0.00882667872936994	0.966922948916226	2.19055293597414	-0.256707038141685	1.54878041217159	0.111483110617659
676	Higd2a	0.00880720362389826	-1.73129484189166	-0.280780792445387	-3.18180889133793	-2.33936068252699	0.111483110617659
677	Rbm39	0.00885406255704356	1.3317418999507	2.54434312670053	0.119140673200882	2.15253465279962	0.11158472930088
678	Dram2	0.00890305038378423	-1.70965925883783	-0.262990977078972	-3.15632754059669	-2.31626739551074	0.11187161395353
679	Zbtb24	0.00889872875308725	0.737834856203107	1.96116357642707	-0.485493864020861	1.18212686483125	0.11187161395353
680	Magt1	0.00892319195476451	0.911816809591464	1.71123622723285	0.112397391950075	2.23553252255272	0.111959814350075
681	Ino80	0.00895439142957934	1.86112335905947	3.09999103010253	0.622255688016419	2.94441031903883	0.112021800113154
682	Mrpl19	0.00894596962614921	1.57604370449484	2.4586412023014	0.693446206688289	3.4998840428936	0.112021800113154
683	Zfp655	0.00914389424612639	0.511052741670852	1.96642066490618	-0.944315181564479	0.688241751026525	0.114225044960396
684	Mb21d1	0.00922736025164828	1.6764862038139	2.60533960431166	0.74763280331614	3.53753625522895	0.115099177875823
685	Mafb	0.00926163812508306	-1.00288862019746	-0.128268666443014	-1.87750857395191	-2.24740536464361	0.115358097055779
686	Eid2b	0.00929579824215274	2.10966206428345	3.20774863079636	1.01157549777055	3.7655152076732	0.115562082678344
687	Snrnp27	0.00930510440694119	0.698538523290323	1.49946655214362	-0.102389505562976	1.70940496291908	0.115562082678344
688	Ndufaf7	0.00932205333516691	0.535361254433712	1.52610862129984	-0.455386112432416	1.05908813134402	0.115604300952971
689	Atp5g3	0.00940152342796659	0.910376124581654	1.84407637754003	-0.0233241283767195	1.91100346274056	0.116420606512933
690	Bcl2l12	0.00944361959986204	1.36265657919177	2.44402060548639	0.281292552897149	2.46980457419504	0.116603418850974
691	Cd14	0.00943317412651521	-1.21617695355966	-0.404557399096085	-2.02779650802324	-2.93692163365877	0.116603418850974
692	Fcgrt	0.00945862310048538	-0.608349017778614	0.464978111408783	-1.68167614696601	-1.11088421456291	0.116619902158008
693	Pla2g15	0.00949860059024	-1.34128274549867	-0.359143759371829	-2.32342173162551	-2.67667398545045	0.116837750347046
694	Slc35e1	0.00950368011496133	1.42551196566924	2.65455674259472	0.196467188743755	2.2732712141146	0.116837750347046
695	Sin3b	0.00958104247848594	-12.5257370403231	314.060478353749	-339.111952434395	-0.0751715544675683	0.117619358886967
696	Yme1l1	0.00960249996672098	0.436459707280353	1.31472074795111	-0.441801333390407	0.974021694414511	0.117713404764459
697	Apoe	0.00972907673393117	-1.22812537054414	-0.228676573751054	-2.22757416733722	-2.40840901754045	0.119093949345625
698	Donson	0.00986927939092785	1.49347698804363	2.48888164675841	0.498072329328853	2.94067451129301	0.1206370942169
699	Cyp4f13	0.00990991949057535	-11.5354178779589	189.777522110868	-212.848357866785	-0.112307751248746	0.120960562365649
700	Chst8	0.00993713344097162	2.05690150594771	3.15217188518445	0.961631126710972	3.68078325482801	0.121119460740528
701	G3bp1	0.00996297954143579	0.838149231670758	1.61449622288242	0.0618022404590984	2.11598979108651	0.121261257414451
702	Fbxl15	0.00999715654453344	1.43639314261544	2.66894791510347	0.203838370127411	2.28410038239815	0.121503902618176
703	Ctsa	0.0100268487661495	-1.12762247878347	-0.289630431074792	-1.96561452649214	-2.63737520256482	0.121691427699555
704	Siah1a	0.0101221747593499	-12.5288051440304	319.097448150042	-344.155058438103	-0.0740472342213648	0.122448100494358
705	Suds3	0.0101322502284361	0.265636453011585	1.34587431661562	-0.814601410592449	0.481965961780539	0.122448100494358
706	Tomm40	0.0101172296883184	0.745946256895235	1.66974641264558	-0.177853898855113	1.58262345899867	0.122448100494358
707	Slc4a2	0.010190770857782	0.949563432847937	2.17253601068882	-0.273409144992947	1.52179219971056	0.122981127239881
708	Dpy30	0.0102823580584082	0.859048824907891	1.74164040037523	-0.0235427505594515	1.90768278848501	0.12391112846658
709	Apmap	0.0103471033051125	1.67271271846406	2.67360789748699	0.671817539441132	3.27552450384672	0.124340120280591
710	Rpl31	0.0103377449973038	-0.332227112307761	0.502118135737117	-1.16657236035264	-0.780436128013917	0.124340120280591
711	Fbxo18	0.0103939635395772	1.47679214033737	2.40567152169574	0.547912758978996	3.11607671114442	0.124727562474927
712	Urm1	0.0104195983023153	1.85566503404597	2.85663411608951	0.854695952002429	3.63351545951365	0.124859568420441
713	Mis12	0.0104505032328132	0.511479944771895	1.96567792131964	-0.942718031775853	0.68937124568646	0.125054268698965
714	Rbm3	0.0104717303604516	1.39290274565053	2.27912474855774	0.506680742743322	3.08053648689181	0.125132777920691
715	Cdt1	0.0105186413031162	2.49503919137758	3.7557630466584	1.23431533609676	3.87887239115242	0.125502571392865
716	Mrpl13	0.0105320957708968	0.463315781443833	1.92152356000249	-0.994891997114822	0.622738582560933	0.125502571392865
717	Katnbl1	0.0105799744336351	0.691838695753222	2.14776851667652	-0.764091125170075	0.931349098906132	0.125897268992712
718	Ebna1bp2	0.0106016785114304	-12.5030421309765	315.718231297888	-340.724315559841	-0.0746615599223549	0.125979834344741
719	Matk	0.010790421253917	-12.5040751660512	317.376536002378	-342.384686334481	-0.0742921413254235	0.128044331207816
720	Tcn2	0.010824602706878	-1.09853197822157	-0.243108655837968	-1.95395530060517	-2.51697967174935	0.128093634251155
721	Tmem183a	0.0108205233805486	0.977079571469605	2.19677191523509	-0.242612772295883	1.57010149313396	0.128093634251155
722	Tbc1d9	0.0108946357528166	-12.4994179007179	316.813442243349	-341.812278044784	-0.0743925059665292	0.128565743074731
723	Tmem87a	0.0108865513561858	1.59323076732226	2.6918376272503	0.494623907394224	2.84239525249032	0.128565743074731
724	Ccnd3	0.0109536221907404	1.31971292146743	2.12156367580024	0.517862167134618	3.22577459961424	0.129083293551653
725	Fosl2	0.0109929710184333	2.50382570260129	3.74899511453034	1.25865629067224	3.94115704549917	0.129368315488652
726	Gon7	0.0110527457625163	1.24769864527733	2.46977261774819	0.0256246728064726	2.00106087142879	0.129892598961142
727	Tcp11l2	0.0110762846199756	-12.4998663120514	318.362172613141	-343.361905237244	-0.0740468379593267	0.129990179336495
728	Cbx6	0.0111770496835584	1.67450804778593	2.90345040774903	0.445565687822822	2.67056907826126	0.130686533483759
729	Ldb1	0.0111815716646911	-12.4948107015366	317.493763405636	-342.48338480871	-0.0742128088371442	0.130686533483759
730	Xlr	0.0111614827562062	-2.14751099130337	-0.142897778111034	-4.1521242044957	-2.09967896632569	0.130686533483759
731	Tmem206	0.0112491358736573	0.993491321320746	1.91688898186147	0.0700936607800217	2.10874176094568	0.131296343740143
732	Aes	0.0112787716771285	0.995496663412043	1.78408533120179	0.206907995622294	2.47421461493485	0.131462404302269
733	Nsmf	0.011318384473482	1.66885987392335	3.15562112428673	0.18209862355998	2.20002051259703	0.131744142329806
734	Ppp1r35	0.0113447786134856	1.34478642933988	2.15909077719181	0.530482081487951	3.23679098037145	0.131815933163355
735	Sephs1	0.0113554513449444	0.640121933402977	2.10646597954831	-0.826222112742358	0.855608162683283	0.131815933163355
736	Cox6a1	0.0114875021365458	1.0768313124387	1.91430423806459	0.239358386812816	2.52014187590307	0.133167619876371
737	Tpbgl	0.0115468418502176	-12.4876572811747	318.352705411127	-343.328019973476	-0.0739793606898716	0.133673886928164
738	Pank2	0.0115695677542825	1.64751891081856	2.5808299798046	0.714207841832532	3.45980867082309	0.13375549062268
739	Yipf5	0.0117101764564988	-0.035252004289571	1.04185552885804	-1.11235953743718	-0.0641464818173747	0.135197869454462
740	Tmem109	0.0117830808247338	1.18686259861962	1.96360454536242	0.410120651876821	2.99482724944472	0.135855737292742
741	Gtf2h1	0.0118424788558567	1.28600485168553	2.51937403892859	0.0526356644424666	2.04360804479112	0.136356315247192
742	Eloc	0.0118708143004441	0.632660964218621	1.42111414570848	-0.155792217271233	1.57269034281757	0.136498366053085
743	Hp1bp3	0.0118969105059726	1.01139019557588	1.85648409352715	0.166296297624612	2.34564272970286	0.136614320911114
744	Itgam	0.0121195719939705	-1.31856903062716	-0.327523397040873	-2.30961466421345	-2.60769809540169	0.138802666318826
745	Pms2	0.0121362856392223	2.06761753243577	3.16843778699386	0.966797277877685	3.68130571780268	0.138802666318826
746	Tinf2	0.0121361186619268	2.06202541246613	3.1576228020532	0.966428022879064	3.68885101594046	0.138802666318826
747	Nip7	0.0121870922676383	0.928683495366984	1.91828354731604	-0.0609165565820772	1.83931498424148	0.139197150237604
748	Slc37a2	0.0124130161566989	-12.4645121612002	318.029746350767	-342.958770673168	-0.0739195743696383	0.141399003803678
749	Ube2w	0.0124075563820507	0.692989964343789	1.61718108126967	-0.23120115258209	1.46964772424928	0.141399003803678
750	Ctdspl2	0.0124318247651089	1.40784091328957	2.33127894110357	0.484402885475574	2.98809167794564	0.141419038809356
751	Gtf2f2	0.0124645003732578	1.13723933803339	2.37442325168059	-0.0999445756138129	1.80163039606351	0.141419038809356
752	Olfml2b	0.0124531400690851	1.64081509467297	2.649550084505	0.632080104840935	3.18809055229084	0.141419038809356
753	Znrf1	0.012771449645968	0.457139566438688	1.44487161513684	-0.530592482259461	0.907105411137564	0.144709174474633
754	Mettl23	0.0128097887816861	1.31746635404301	2.14206241260768	0.492870295478336	3.13145639970952	0.144951084728575
755	Sort1	0.0130263025406727	-12.442652207568	315.723764805465	-340.609069220601	-0.0743133633872797	0.147205845400026
756	Arl6ip6	0.0130637883853541	1.19820229668242	2.18274615295567	0.213658440409163	2.385300901252	0.147434183206139
757	Fbxo6	0.0131943053844747	-12.4371913651245	315.47029774269	-340.344680472939	-0.0743394035031068	0.148710453818148
758	Bnip3l	0.0132214535124979	-1.18155575928419	-0.189473315509201	-2.17363820305918	-2.33428859512015	0.148819843494237
759	Slc48a1	0.0132568540157675	0.866146599741615	1.86068221694083	-0.128389017457605	1.70694353371292	0.14902171075432
760	Taf6	0.0133056524681138	0.0893875685560611	1.30225056976854	-1.12347543265642	0.144448643301299	0.149373456392036
761	Zfp780b	0.0133559312138659	0.873381097504781	1.7931531447164	-0.0463909497068362	1.86110841384767	0.149740874003553
762	Ncaph2	0.0134143340658959	1.40267653636669	2.28446541373088	0.520887659002502	3.11774798232418	0.150198291666961
763	Atp8a2	0.0136623432089827	-12.4382600784345	318.788083657759	-343.664603814628	-0.0736008540537175	0.152774721178297
764	Gps2	0.0137108794196288	1.01399860354784	1.82516864390231	0.202828563193378	2.4500420928505	0.153116784304022
765	Add3	0.0137590497385765	1.56079813343338	2.50157335351767	0.620022913349082	3.25168867478531	0.153253540952396
766	Rab3il1	0.013751941519288	1.28186758344095	2.27224701905154	0.291488147830367	2.53681993603261	0.153253540952396
767	Ppdpf	0.0138218599787038	-12.42910887858	317.274010044991	-342.132227802151	-0.0738864886734387	0.153352547904163
768	Tmem64	0.013804251083335	-12.4279451717576	316.757176704444	-341.613067047959	-0.0739958258126984	0.153352547904163
769	Zmynd19	0.0138085620991779	1.01859613338473	2.51932172507981	-0.482129458310346	1.33029765553	0.153352547904163
770	Mospd2	0.0138441208955932	0.647757360624442	2.11459362892806	-0.819078907679181	0.865523388655289	0.153400051274288
771	Orc2	0.0139834741422767	1.79080784490707	2.80653285588516	0.775082833928975	3.455579848201	0.154743192453832
772	Galnt10	0.0140287573964971	0.423648031966457	1.88627550391219	-1.03897943997928	0.567700867583824	0.154842636619551
773	Hvcn1	0.0140227812619539	-2.10223921354805	-0.0994103193390603	-4.10506810775704	-2.05724670607435	0.154842636619551
774	Selenok	0.0140955534023469	-0.957150304405343	-0.170388523714957	-1.74391208509573	-2.38443220104037	0.155378890993313
775	Slc46a1	0.01418008723761	-2.0935280483421	-0.0902093973942897	-4.0968466992899	-2.04822112220321	0.156109037821017
776	Tmem218	0.0142073337903536	2.00660480270373	3.11173709341259	0.901472511994862	3.55873516462155	0.156207438014558
777	Cops4	0.0143328257700367	-1.6612670331452	-0.212421260771766	-3.11011280551863	-2.24732239673408	0.157384387992217
778	Pold2	0.0144095441512903	1.09763690575613	2.18701520141349	0.00825861009875606	1.97482253130975	0.15782057856073
779	Trp53i13	0.0144024339563141	1.37811691025197	2.22036984598873	0.535863974515197	3.20694579499054	0.15782057856073
780	Acd	0.0144446316504556	1.12929222509113	2.35258390941633	-0.0939994592340665	1.80935758622497	0.158002047745753
781	Ddx46	0.0145368203407033	1.77274485474855	2.77765920992115	0.76783049957594	3.45752456535368	0.158806851660539
782	Ube2v2	0.0145556080681959	0.885051771335534	1.70254908316437	0.0675544595066945	2.12192697293446	0.158808757081646
783	Sec22b	0.014630389805839	1.04327335982146	1.89347060966273	0.193076109980186	2.40506330932252	0.159420799263625
784	Rcan1	0.0147149237974141	0.425378695631841	1.50448709852991	-0.653729707266232	0.772607201454424	0.160137410509613
785	Psmc5	0.0148168422005217	0.258697146523577	1.14494370599994	-0.627549412952789	0.572117414355969	0.161041143509364
786	Ppm1d	0.0148481675637589	1.57984325627535	2.67038677238688	0.489299740163823	2.83935105548003	0.16117629218065
787	Baz1a	0.0149101897573268	0.577705752000425	1.66116582924365	-0.505754325242797	1.04506154990359	0.161459936691246
788	Jup	0.0149121460516528	0.601362620175196	2.06432279339814	-0.86159755304775	0.805660399213346	0.161459936691246
789	Pbx3	0.0151534072003334	1.99674987193087	3.09087967337374	0.902620070487989	3.57686796389101	0.16386422082794
790	Fth1	0.01527891417185	11.6265207497098	310.840317302631	-287.587275803211	0.0761581257196756	0.164958813716506
791	Fzr1	0.0152932983649503	1.3513931617506	2.19698029451993	0.505806028981276	3.13235836182887	0.164958813716506
792	Srrt	0.0154820191143398	1.43231077621181	2.3625814462735	0.502040106150131	3.01769971513519	0.166783569549934
793	Pigp	0.0155199631356866	-12.3916234521581	316.98686088666	-341.770107790976	-0.073736254281954	0.16698149492267
794	Tirap	0.0156774704232831	0.733271739118952	2.19141635206196	-0.724872873824061	0.9856266565039	0.168463699812911
795	Comtd1	0.0157013943783238	-12.3844628955652	316.188503378476	-340.957429169606	-0.0738743102283582	0.168508549479068
796	Rpl12	0.01575328045902	-0.849950366044404	0.368639392461321	-2.06854012455013	-1.36704916028214	0.168641140371842
797	Rtl8a	0.015745476408641	0.230860065375771	1.69108471210434	-1.2293645813528	0.309868358008328	0.168641140371842
798	Hmbs	0.0158354328438752	1.34698765508863	2.34112967629347	0.352845633883788	2.65560376212062	0.169096261606938
799	Lst1	0.015826620899151	-1.62052151905394	-0.171931387590949	-3.06911165051693	-2.19258970811165	0.169096261606938
800	Socs6	0.0158752911268896	-12.3877030213798	317.882158343748	-342.657564386507	-0.0735139793644097	0.169309979868278
801	Zmynd8	0.0159557187178253	-0.435226132048798	0.774670125685385	-1.64512238978298	-0.705041889743352	0.1699552960056
802	Exoc7	0.0160961789558652	-12.3735146100449	315.306441341177	-340.053470561266	-0.0740101509336087	0.169966087687428
803	Fam193b	0.0160910164375734	1.06844820238942	2.29077943541531	-0.15388303063646	1.71321810279349	0.169966087687428
804	Hnrnpdl	0.0160524687115831	1.0575628286829	1.9349613944332	0.180164262932596	2.36242129463051	0.169966087687428
805	Psma3	0.0160090081416175	0.072174790900964	0.876536356270417	-0.732186774468489	0.175866173681017	0.169966087687428
806	Tpgs2	0.0160586436100426	1.11596394693265	2.35075662633845	-0.118828732473149	1.77134929653592	0.169966087687428
807	Ubr4	0.0160832063611589	1.74232026115581	2.74735674042534	0.73728378188628	3.3977721523917	0.169966087687428
808	Whrn	0.0160785276245396	-12.3827006844399	317.627233300328	-342.392634669208	-0.0735421721394662	0.169966087687428
809	Tmem30a	0.0161186020986141	0.867750707713769	1.65046094144381	0.0850404739837295	2.17291158513807	0.169992476026422
810	Ints8	0.0161667876170045	1.74171962851508	2.73960749142102	0.743831765609136	3.42093322301265	0.170124392928643
811	Lhfpl2	0.0161709895294338	1.21342305288646	1.99613772101175	0.430708384761161	3.03848334331635	0.170124392928643
812	Emd	0.0163519769629282	1.36232994011818	2.20622582052855	0.518434059707814	3.16403679609601	0.170765076435377
813	Med18	0.0162536628852203	1.95085218777743	3.04571011920897	0.855994256345879	3.49232527566887	0.170765076435377
814	Rbm7	0.0163316540622124	0.723941498348838	1.49696789501804	-0.0490848983203604	1.83551204692545	0.170765076435377
815	Sfpq	0.0162809189059151	1.02132749922664	1.80596900932776	0.236685989125522	2.55118431683101	0.170765076435377
816	Ubap1	0.0163239123180048	-12.3789415088866	318.12070485546	-342.878587873233	-0.0734109091826336	0.170765076435377
817	Ubc	0.0163452824070632	-0.968082803170702	0.131751405801467	-2.06791701214287	-1.72517586086029	0.170765076435377
818	Havcr2	0.0164435126991102	-2.06163625616684	-0.0590992577991152	-4.06417325453457	-2.01780681935096	0.171464740769273
819	Tmem43	0.0164591681540125	1.29166560428531	2.13383608213856	0.449495126432055	3.0060636546197	0.171464740769273
820	Dnase2a	0.0165173930033385	-2.06474049142181	-0.0626869868225088	-4.0667939960211	-2.02133309190367	0.171652128020078
821	Psmb10	0.0165045733032777	-2.0766285627368	-0.0716059944410543	-4.08165113103254	-2.02996078776853	0.171652128020078
822	Eftud2	0.016572540904261	1.4371915210965	2.36776856284821	0.506614479344781	3.02698593867419	0.17180670594794
823	Fkbp2	0.0165674877174511	1.12618993853722	1.95380177986463	0.2985780972098	2.66706154873765	0.17180670594794
824	Syncrip	0.0166179532612145	1.23339144262707	2.05336185524077	0.413421030013382	2.94815857889724	0.172068418961993
825	Grcc10	0.017049071048177	-1.4800672248148	-0.262834086701822	-2.69730036292779	-2.38317407282573	0.176318392949147
826	Itgav	0.0172293162906116	-12.3608730364353	317.92794726471	-342.649693337581	-0.073350548004611	0.177966739214889
827	Mrfap1	0.0172974814334696	0.146561882114488	0.934306503214822	-0.641182738985846	0.364656263916545	0.178288437091184
828	Zzz3	0.0173022533885959	0.926041846611967	2.14355728930452	-0.291473596080581	1.49074796416751	0.178288437091184
829	Idh1	0.0173253462344105	-12.3536015488935	316.419112778787	-341.126315876573	-0.0736454488466377	0.178311042306382
830	Bst2	0.0174830950588256	0.304429904768585	1.15184194654345	-0.542982137006276	0.704110420609185	0.178468703266859
831	Capza1	0.0173920760048004	0.967743614691968	1.74939975942772	0.186087469956212	2.42656907879368	0.178468703266859
832	Dcxr	0.0174543006487819	-12.3523238298904	316.615342936163	-341.319990595944	-0.0735941926146138	0.178468703266859
833	Itm2c	0.0175012796480093	-1.13683593548537	-0.335001284631452	-1.93867058633928	-2.77882414723452	0.178468703266859
834	Lin9	0.0175080057002299	1.93083653683958	3.02876196524167	0.832911108437492	3.44683707503465	0.178468703266859
835	Msh2	0.0174367585982146	0.960789509201366	2.04383682111661	-0.122257802713876	1.73871705699406	0.178468703266859
836	Phka2	0.0174918065329688	1.92715681517504	3.01729196419206	0.837021666158023	3.46485291636535	0.178468703266859
837	Trir	0.0174894549242826	0.749553128773111	1.59599513553893	-0.0968888779927057	1.73561463768546	0.178468703266859
838	Srek1	0.0175563881933138	1.38630859886488	2.2658453111161	0.506771886613656	3.08925697743616	0.178748334206865
839	Bckdk	0.0176156225958884	0.177742665124503	1.25505580903999	-0.899570478790988	0.323368580554065	0.179137654336257
840	Mia3	0.0178386589640395	0.0236801329654212	1.23752793449521	-1.19016766856436	0.0382356072176865	0.181189807477601
841	Chsy1	0.0178836230122065	1.68828285198311	2.68834915636472	0.688216547601502	3.30875420070229	0.18143052501801
842	Dctn5	0.017916734911115	-12.3521550223867	319.025421130051	-343.729731174824	-0.0730579879798404	0.181550572757284
843	Psma6	0.0180186352955289	1.17566541966262	1.95932290686503	0.392007932460209	2.94039413651737	0.18236654370279
844	Tmsb10	0.0180719481795737	1.14581437857667	1.93697247361778	0.354656283535552	2.83856656343977	0.182689409796354
845	Lrba	0.0181095684116705	-2.05468317584573	-0.0495585917715773	-4.05980775991988	-2.00840638845266	0.182853062353104
846	Commd10	0.0181551727927081	-0.0527139187432822	1.16390700655617	-1.26933484404273	-0.0849215890277196	0.183096849015822
847	Rpl10-ps3	0.0181855231069022	-12.3319306613576	315.053188755659	-339.717050078374	-0.0738278514281486	0.183186402772243
848	Crybg3	0.0182353048852138	1.1697436162044	2.63781880260006	-0.298331570191266	1.56167434757552	0.183471251510194
849	Hat1	0.0182568318647942	1.45386250394263	2.45252427167767	0.455200736207594	2.85333657326592	0.183471483475175
850	Erg28	0.0183751274559945	0.712480014786126	1.64100681695357	-0.216046787381319	1.50392553604882	0.184407361104187
851	Picalm	0.0183931861579539	-0.81991696272131	-0.011200443451353	-1.62863348199127	-1.98710880630695	0.184407361104187
852	Arid4a	0.0184700450199587	1.25791373629994	2.10361997017103	0.412207502428855	2.91527426435161	0.184906522883966
853	Calu	0.0185034615067185	1.37380567605759	2.25418929005495	0.493422062060226	3.05845043458253	0.184906522883966
854	D6Wsu163e	0.018529662103351	1.52808087058283	2.46488713632481	0.591274604840854	3.19701477384425	0.184906522883966
855	Uimc1	0.0185173969698933	1.11933604270255	2.34161839917052	-0.10294631376541	1.79488668774881	0.184906522883966
856	Akt1s1	0.0185736075235535	-12.3305099239284	316.420269490583	-341.08128933844	-0.0735126937340018	0.185128527325886
857	Ubl3	0.0186232979667903	-1.2331027366168	-0.153448826953228	-2.31275664628038	-2.23852933923966	0.185407209162958
858	H2-T22	0.0186952146830028	1.23696551032637	2.32765920210424	0.146271818548507	2.22281275543644	0.185906260693916
859	Smc1a	0.0187252173897475	1.36197454845708	2.24591607983859	0.478033017075576	3.01990682422633	0.185987840243686
860	Mrps30	0.0188195935958575	-12.3324129828346	317.987210037768	-342.652036003437	-0.0731748391687962	0.1867078750696
861	Dcun1d1	0.0188833113610518	-12.3312202797172	318.145154569886	-342.807595129321	-0.0731330572258746	0.1870002548263
862	Rest	0.0188928996320054	-12.328537773892	317.434095494658	-342.091171042442	-0.0732754035209074	0.1870002548263
863	Ash1l	0.0190930258473961	1.19410306367271	1.99070209541639	0.397504031929035	2.93798875640678	0.188287206106258
864	Brf2	0.0191111955564954	1.93943043988365	3.0447873665491	0.8340735132182	3.43890169862129	0.188287206106258
865	Cnot3	0.0190888029806647	-12.3309950817188	318.959234994903	-343.621225158341	-0.0729520645632071	0.188287206106258
866	Ttyh3	0.0191053211303269	-12.3265644884163	317.7522579553	-342.405386932133	-0.0731934944251869	0.188287206106258
867	P2ry13	0.0191851808800033	-0.991853145229045	-0.20426584929255	-1.77944044116554	-2.46829329603414	0.188798112189375
868	Nck1	0.0192807130996056	0.085203502060744	1.16471778599653	-0.994310781875046	0.154695308696513	0.189519636135754
869	Usp14	0.0193301955449573	0.553042686656892	1.5436466267665	-0.437561253452713	1.09422515283035	0.189787374441399
870	Arfgap1	0.0193951948007211	-12.3186508214855	317.032000197002	-341.669301839973	-0.0733082259700197	0.190010941450471
871	Impdh2	0.0193975070327426	0.999330220530457	1.99423376269188	0.00442667836903621	1.96868455875331	0.190010941450471
872	Seh1l	0.0194834323342531	1.41034212625496	2.29615008286021	0.524534169649711	3.12056326964244	0.1906337668301
873	Svbp	0.0197063996536866	1.1559246927786	1.97462355852534	0.337225827031857	2.76728216133551	0.192594503831906
874	Brpf1	0.0198860852294925	1.33561422331371	2.42079743247161	0.250431014155801	2.41227080629607	0.193906376203463
875	Commd3	0.0198845693648569	0.880302348312992	1.66690860779043	0.0936960888355556	2.19342380944909	0.193906376203463
876	Dazap1	0.0199720512121401	1.19577283546836	1.99834155831736	0.393204112619358	2.92021309139687	0.194300502784469
877	St8sia4	0.0199550176956145	2.24839572763308	3.48144390093874	1.01534755432742	3.57388684769754	0.194300502784469
878	Lrmp	0.0200140279805032	-12.3075154424724	317.055672017446	-341.670702902391	-0.0732391716039974	0.194487114726256
879	Rbm18	0.0200440005926993	-12.3094200593858	317.717743904151	-342.336584022923	-0.073103133988197	0.194556783910024
880	Gpaa1	0.0201769031733347	1.03797837575188	1.88063730974376	0.195319441759992	2.41426293739936	0.195624247585105
881	Plscr3	0.0202652832960247	-12.3021532566379	316.674544129858	-341.278850643134	-0.0732932682066987	0.196035597598279
882	Ypel3	0.0202533438056821	-1.06477902340779	-0.260155766851085	-1.8694022799645	-2.59367165983217	0.196035597598279
883	Cd33	0.0203180030020388	-1.21215606364016	-0.139128776304886	-2.28518335097544	-2.2140930211351	0.196322991634649
884	Ddx27	0.0204581592453639	0.393661924623624	1.85785305819474	-1.07052920894749	0.526955242834456	0.197453636517471
885	Tmem119	0.020646200532282	11.2391669926367	546.996302270558	-524.517968285285	0.0411163213166954	0.199043370555288
886	Clcc1	0.0208448242405521	1.12972143501328	1.92409475768487	0.33534811234169	2.78737120443852	0.200647541428058
887	Psmc3	0.0208596307133951	0.849509098856011	1.63519685172839	0.0638213459836315	2.11917168392888	0.200647541428058
888	Prpf19	0.0209148859362559	1.03961761600536	1.86479935406362	0.214435877947092	2.46929008615556	0.200952485144296
889	Ndc1	0.0209418540159136	2.22871172274006	3.4770817611657	0.98034168431443	3.49911850976625	0.20098526261392
890	Aprt	0.02102703144962	-12.2806054681356	314.562018724369	-339.12322966064	-0.0736426115943641	0.201471433883726
891	Hbp1	0.021039738348617	-2.02877733326812	-0.0262712034742494	-4.03128346306199	-1.98567707069443	0.201471433883726
892	Rps14	0.0210732553354184	-0.873773621050031	0.0266290821530135	-1.77417632425308	-1.90199876322786	0.201566159777791
893	Cdk12	0.0211229925139409	-12.2935790458791	318.317058520758	-342.904216612516	-0.0728802084178636	0.201815646281012
894	Cnp	0.0211875276031001	1.14553334078533	1.94956928062739	0.341497400943275	2.79241757709256	0.202127876066056
895	Pcnt	0.0212267436656336	1.67597195995742	2.68065970017738	0.671284219737446	3.26951802944898	0.202127876066056
896	Sec11c	0.0212266275943234	0.513122899321183	1.31099324697378	-0.284747448331411	1.260483492426	0.202127876066056
897	Iah1	0.0213832772598927	0.317409336758541	1.78023435252049	-1.1454156790034	0.425280441406347	0.203164946081742
898	Mpi	0.0213627496833733	-12.2794745890509	315.461032801273	-340.019981979375	-0.0734340961855883	0.203164946081742
899	Snrpa1	0.0214981270047706	1.26548498107101	2.11230514528348	0.41866481685853	2.92896306759789	0.204028942830592
900	Prdx1	0.0215745967379495	1.20123445237058	2.20798242688575	0.1944864778554	2.33859548092841	0.204527177075761
901	Gnptg	0.0215990288421665	-12.2796515561746	316.48570327833	-341.045006390679	-0.0732062379410954	0.204531536161337
902	Tbc1d9b	0.0216273368026453	-12.2812788421699	316.906373534778	-341.468931219117	-0.0731220142704002	0.204572547228569
903	Rps27l	0.0217082645696114	0.316304151071621	1.13948540767998	-0.506877105536738	0.753108430596643	0.205096515749364
904	mt-Nd3	0.0217308075758819	-12.2611677757244	305.621695306253	-330.144030857702	-0.0755984359012948	0.205096515749364
905	Ndufs1	0.0218282556701301	-12.2733391315471	315.944894694017	-340.491572957112	-0.073290573736567	0.205788593787348
906	Strn3	0.0218846571151318	-12.2752562938117	316.700581394818	-341.251093982441	-0.0731332136910344	0.205868911701013
907	Tmem110	0.0218850331590271	1.39659933466555	2.39409810034606	0.39910056898504	2.74414815431843	0.205868911701013
908	Ing2	0.0219753338841881	0.476555786392769	1.93763689012518	-0.984525317339642	0.639274695681132	0.206490692400763
909	Acbd3	0.0220518319676273	-12.2763986085356	317.636575926846	-342.189373143917	-0.0729322608984176	0.206784988395579
910	Diaph2	0.0220793629194061	-12.2741767026184	317.35146617429	-341.899819579527	-0.0729826237638802	0.206784988395579
911	Rbm48	0.0220559266534314	1.64830473009601	2.6432124230561	0.653397037135913	3.24715340869796	0.206784988395579
912	Rae1	0.0221456112965579	1.38949906852253	2.26534879881781	0.513649338227261	3.10940111831512	0.207178021471745
913	Abcf3	0.0222810842912372	-12.2754079668381	318.304784275841	-342.855600209518	-0.0727791866394604	0.207308845335699
914	Cd300a	0.0222371076776691	-1.44028697899553	-0.228193181805548	-2.65238077618551	-2.32895392483456	0.207308845335699
915	Lag3	0.0222054376120581	-0.760474903080656	0.077103556897952	-1.59805336305926	-1.77953886400415	0.207308845335699
916	Rnaset2b	0.0222315221256257	-0.894268592124866	-0.0940921562717367	-1.69444502797799	-2.19043470231831	0.207308845335699
917	Wdr91	0.0222652714947959	1.87643473702859	2.96698276325821	0.785886710798977	3.37238197260427	0.207308845335699
918	Selenow	0.0223914455332445	0.395842152188005	1.61762981695299	-0.825945512576978	0.635000977850393	0.208108729073684
919	Ddx18	0.0225320892042261	0.635302804877484	1.62200279078564	-0.351397181030671	1.26195463121558	0.20918801424424
920	Btd	0.0225901515937235	1.40552704020185	2.40533004563729	0.405724034766418	2.75532516217337	0.209499101519184
921	Ankra2	0.0226993020958407	-12.262746862424	316.674500086894	-341.199993811742	-0.0730672565201647	0.210282785539319
922	Ndrg3	0.0227650505122482	-12.2644270662974	317.243945924253	-341.772800056848	-0.0729506055424285	0.21043489812622
923	Zfp800	0.0227604382450069	1.48457502645797	2.41031835018854	0.558831702727402	3.14311052493431	0.21043489812622
924	Ppp2r2d	0.0228216313663296	1.49570913955758	2.42589453635663	0.565523742758524	3.15156102747713	0.210729609109874
925	C1galt1c1	0.0230145203396657	0.00567290038062574	1.21624745961448	-1.20490165885323	0.0091846308425206	0.21228095950057
926	Sac3d1	0.0230775470462535	0.0888789535953911	1.54848694651903	-1.37072903932825	0.119346803302746	0.212632431316021
927	Pigw	0.0231280322641156	2.23675425036077	3.4917124232786	0.981796077442937	3.49330987086295	0.212867714430889
928	Ostf1	0.023209819231853	-1.16944817465873	-0.238626801141223	-2.10026954817624	-2.46242337072217	0.213390277679063
929	2810006K23Rik	0.0235558125463849	1.35929471669592	2.45411518618457	0.264474247207278	2.43342973879903	0.215029691722004
930	Bcap31	0.0235645524800836	0.36979792949057	1.15070340780706	-0.411107548825916	0.928141296846244	0.215029691722004
931	Chmp2b	0.0235312002986087	-12.2519602615095	317.422470861749	-341.926391384768	-0.0728397430481847	0.215029691722004
932	Hdgfl2	0.0234668090091124	1.14223580792018	2.22971620559308	0.0547554102472785	2.05864956294039	0.215029691722004
933	Rpl27a	0.0235092504342925	0.630743764035326	1.53008668660581	-0.268599158535156	1.37459808706682	0.215029691722004
934	Stat2	0.0234439322938996	1.42277326374673	2.51295454079493	0.332591986698527	2.55790886691847	0.215029691722004
935	Zfp330	0.0235505606528009	1.63760854324344	2.63959330924078	0.635623777246106	3.20329597260641	0.215029691722004
936	Exosc2	0.0236675187106328	0.956756029823657	1.8783417732637	0.0351702863836094	2.03476168527328	0.21573853593923
937	Mea1	0.023828425706802	-12.2428806318865	316.176225324738	-340.661986588511	-0.0730639742643041	0.216973455848917
938	Ap2s1	0.0238657812766139	1.1773425601027	1.9822415286142	0.372443591591205	2.86688032354525	0.217081925215426
939	Slc30a5	0.0239170816303017	1.36290367813273	2.24054318557155	0.485264170693916	3.04366667737271	0.217316869509834
940	Arpc5	0.0240719680199442	-0.243827404376951	0.549495551400767	-1.03715036015467	-0.602393927393939	0.218491522495919
941	Hacd3	0.0243022231440305	-12.2383888968425	316.894744275154	-341.371522068839	-0.0728787200347624	0.219932826362446
942	Naa15	0.024267352790877	1.3356797783822	2.21621143373361	0.455148123030777	2.97307228490582	0.219932826362446
943	Usp37	0.0243080936778934	1.62868324370911	2.62031123512119	0.637055252297037	3.21911092419659	0.219932826362446
944	Cstf3	0.0243950382831123	0.645750092789063	2.10442486604537	-0.812924680467248	0.867669029508587	0.22048566380457
945	Man1c1	0.0244219244778859	-1.38879258390306	0.0624887555754285	-2.84007392338155	-1.87557255261371	0.22049508957177
946	Wdcp	0.0245081745052683	-0.379475790247643	1.62828291230088	-2.38723449279617	-0.37044236488487	0.221039899449207
947	Apobec3	0.024663196250436	1.09656065850644	1.86476605120651	0.328355265806368	2.79771454087574	0.221734868713088
948	Fam208a	0.0246584357627001	-12.2395255012657	318.540429944053	-343.019480946584	-0.0725226204775456	0.221734868713088
949	Rab6b	0.0246567374100213	-12.23688471183	317.730764773644	-342.204534197303	-0.0726854688802196	0.221734868713088
950	Commd4	0.0248191577502006	0.805514687594095	1.627547636683	-0.0165182614948074	1.92057967804368	0.222463352248208
951	Copb1	0.0248091578845664	0.993887176798948	1.77492228331356	0.21285207028434	2.49410436864364	0.222463352248208
952	Dennd1a	0.0248745942387237	0.477814687678985	1.93330193509163	-0.977672559733661	0.643426852966137	0.222463352248208
953	Miip	0.0248340743620813	1.22008926577559	2.30768458865687	0.132493942894296	2.19873234881967	0.222463352248208
954	Ttc13	0.0248539322501894	1.12582318796073	2.00731860177673	0.244327774144728	2.50321540733924	0.222463352248208
955	Ccr5	0.0249285015893344	-0.522378813928104	0.273414432611705	-1.31817206046791	-1.2865699301139	0.222712016293404
956	Ptms	0.0249970387917672	0.696238860614396	1.4894855233581	-0.0970078021293056	1.72027586819148	0.223090726957487
957	Msn	0.0251265065268747	1.09359022434379	1.93981576873033	0.247364679957244	2.53289145875727	0.223286991440152
958	Nup85	0.0251371488847842	1.83200525644286	2.92262136226702	0.741389150618706	3.29232651428954	0.223286991440152
959	Ppp1r11	0.0251498826504906	-1.41116584209086	0.0371998998578835	-2.8595315840396	-1.9096241692308	0.223286991440152
960	Ttyh2	0.0251366701056846	1.56715188136042	3.04895562860323	0.0853481341176081	2.07285293446305	0.223286991440152
961	Ubr7	0.0251173115547179	1.8000788354605	2.88870325203941	0.711454418881589	3.24086951670869	0.223286991440152
962	Adam9	0.0254474050847438	0.388653855209935	1.84883580978914	-1.07152809936927	0.521679888095615	0.225459252526515
963	Bola2	0.0254459206670639	1.27633330886902	2.12486815676044	0.42779846097761	2.94810204185302	0.225459252526515
964	Fbxw4	0.0256476974108635	-12.2224747434788	317.902276821909	-342.347226308866	-0.0725653262458389	0.226528110051229
965	Rab11fip5	0.0256330291024594	-12.2245200918901	318.085852112356	-342.534892296136	-0.0725366840541582	0.226528110051229
966	Riok3	0.0256099626807812	-12.2187739214887	316.641104630578	-341.078652473556	-0.0728223732453984	0.226528110051229
967	Rpl10	0.0257202695992477	-0.728174439789504	0.077947525419355	-1.53429640499836	-1.77044633200174	0.226934167756754
968	Sh3tc1	0.0258109440579565	1.01575030550881	2.09304723497773	-0.0615466239601106	1.84799005884501	0.227498940808352
969	Ube2i	0.0258413500357167	0.708951448174153	1.49003419372699	-0.0721312973786802	1.77896556174133	0.22753188700179
970	Ergic2	0.025872113281571	-0.323663590952207	0.753904815087172	-1.40123199699159	-0.588704139633106	0.22756790775089
971	Naa20	0.0259599036983602	0.743776444287434	1.56065402706287	-0.0731011384880034	1.78456977408986	0.227870265796718
972	Txnrd2	0.0259397139782134	-12.2156619479867	317.073361006999	-341.504684902972	-0.072708945018927	0.227870265796718
973	Capza2	0.0259958380975893	-1.26682937024976	-0.383453507050509	-2.15020523344902	-2.81074007530025	0.227951172300752
974	Rlf	0.0260909419343753	-12.220094638006	318.799694374381	-343.239883650393	-0.0723550258116636	0.228550222365596
975	Ciao1	0.0262043734706111	0.863131754352444	2.08483953403159	-0.3585760253267	1.38470686737213	0.229202065382244
976	Emc7	0.0262190829598066	0.972501834609852	1.74766184809164	0.197341821128063	2.45893562307599	0.229202065382244
977	Ube2h	0.0262895951298652	-12.2198047460415	319.412204584388	-343.851814076471	-0.0722197391280448	0.229583240171966
978	Gtf3c2	0.0263840942884666	-12.2149999292382	318.440918601929	-342.870918460405	-0.0724044500362072	0.229771748322766
979	Rit1	0.0263442706903779	-12.2114445401938	317.418802557906	-341.841691638294	-0.0726086022405134	0.229771748322766
980	Slc39a1	0.0264038897821846	-1.40457077682488	-0.191460704799163	-2.6176808488506	-2.26929789785461	0.229771748322766
981	Trnt1	0.0264189035518792	-12.2110579377457	317.764232040983	-342.186347916474	-0.0725303818133057	0.229771748322766
982	Rnf220	0.0266096693956894	-12.2080196370189	317.62410504106	-342.040144315098	-0.0725438094741929	0.231195213120185
983	Fam76b	0.0267149790186191	1.48318897930932	2.48032070699398	0.486057251624648	2.91535902529449	0.231874060006977
984	Rnf115	0.0267513819446123	0.885610384792825	1.70016929299314	0.0710514765925133	2.13092563478754	0.231954055641699
985	Atpif1	0.0271901912077829	0.773571592640158	1.58433426833251	-0.0371910830521985	1.87005705429552	0.235481502356783
986	Dirc2	0.027213403811977	-12.2039318849869	318.521952198529	-342.929815968502	-0.0723235407795124	0.235481502356783
987	Atn1	0.0273630431376243	2.16078440715589	3.40846574965068	0.9131030646611	3.3943439499649	0.2357717776536
988	Klhdc8b	0.0273320990553952	-12.1966652903324	317.275308674118	-341.668639254783	-0.0725555634152984	0.2357717776536
989	Kmt5b	0.0273149437856316	-12.200637187868	318.06667719382	-342.467951569556	-0.0724044082940205	0.2357717776536
990	Smim14	0.0273219443742926	-1.54502023752825	-0.0942704138167583	-2.99577006123974	-2.08732337681338	0.2357717776536
991	Snx20	0.0273879966038229	-1.48617033381991	-0.0386341118080991	-2.93370655583173	-2.01227457032514	0.2357717776536
992	Vrk3	0.0274127523947927	-12.1938123971841	316.689127751507	-341.076752545875	-0.0726685097193354	0.2357717776536
993	Etf1	0.0275858947852873	-12.1963149026096	318.098331046757	-342.490960851976	-0.0723727685155648	0.237022008366638
994	Atat1	0.027682607093823	-0.242383992275902	1.21008908977093	-1.69485707432274	-0.327072426444103	0.237613685839535
995	Dguok	0.0277798689286637	-0.540176114089577	0.673353104353145	-1.7537053325323	-0.872435300967038	0.237759171137315
996	Ice2	0.0277831567772976	2.14678803959964	3.37876060772552	0.914815471473771	3.41535789750373	0.237759171137315
997	Ube2q1	0.0277658563372166	-12.1914074260593	317.313577476495	-341.696392328614	-0.0725170196833194	0.237759171137315
998	Cdc37l1	0.0278521029922817	0.764812666032482	1.68437302345981	-0.154747691394847	1.6301325608876	0.238110363457062
999	Sat1	0.0279149417705551	-1.00366669603126	-0.212045582849427	-1.79528780921309	-2.48496476906337	0.238408691878254
1000	Brd8	0.0279645357403306	1.23604170239144	2.07318273041892	0.398900674363956	2.8938937872691	0.2385934189365
1001	Clk4	0.0281803734823856	0.733686618726141	1.80883720160002	-0.341463964147736	1.33748646147634	0.240194751799914
1002	Rps21	0.0282224808446128	-1.56276990973648	-0.110399936440064	-3.01513988303289	-2.10894799226291	0.240313579407421
1003	Cep350	0.0283546379827955	1.64863739361794	2.88136731555491	0.415907471680963	2.62123102356426	0.241198176738994
1004	Kdm7a	0.0284987941199978	-12.1864847744156	318.601755241764	-342.974724790595	-0.0722065308453287	0.241721748778629
1005	Mpst	0.0285224293885279	1.58854312764517	2.59754647814301	0.579539777147341	3.08570562876425	0.241721748778629
1006	Tor2a	0.0284549375486621	-0.000972900147935981	1.07313641889062	-1.07508221918649	-0.00177528415097921	0.241721748778629
1007	mt-Nd4	0.0285295125433755	-1.28235586030758	-0.366352307552229	-2.19835941306293	-2.74384449056609	0.241721748778629
1008	Slamf6	0.0285847687043576	-12.1862532474921	318.622970883444	-342.995477378428	-0.0722005788511964	0.241949649390455
1009	Pygo2	0.028643731374008	0.866865334599026	2.09300700142486	-0.359276332226808	1.38566764447268	0.242208440121939
1010	Egln2	0.0287960580750084	0.184472442493658	1.25987238160788	-0.890927496620563	0.336209190903909	0.243014804644878
1011	Srpk2	0.0287929511121648	0.17408080574135	1.626542845838	-1.2783812343553	0.234906042453305	0.243014804644878
1012	Epb41l2	0.0289539284871059	-1.1561863977952	-0.230847212129182	-2.08152558346121	-2.44892222678613	0.244105650051371
1013	Aif1	0.0294034428566371	-1.13005213561008	-0.293975685908331	-1.96612858531183	-2.64911359151239	0.246434356044035
1014	Gars	0.0293382709986884	1.31662225472169	2.20689521608578	0.426349293357601	2.89858539177075	0.246434356044035
1015	Gigyf1	0.0293648537527418	0.197055896667973	1.65386271700006	-1.25975092366412	0.265115768968209	0.246434356044035
1016	H2afy	0.029388892296629	0.987077368273371	1.77161325680057	0.202541479746178	2.46596251371275	0.246434356044035
1017	Prps2	0.0293208196530794	-12.162507534829	315.179450354329	-339.504465423987	-0.0728231629201462	0.246434356044035
1018	Slc30a7	0.0293840584822626	-12.1720473806857	317.737601963164	-342.081696724535	-0.072313054594515	0.246434356044035
1019	Arhgap45	0.0295284873995338	-0.568092287571161	0.200675421304753	-1.33685999644708	-1.44834442274183	0.246513751949924
1020	Atp5o.1	0.029483996907072	0.737258160482598	1.53189100886691	-0.0573746879017112	1.81844916780397	0.246513751949924
1021	Cox7a2l	0.0295117887597547	-1.06871677939966	-0.0746819648601288	-2.06275159393919	-2.10721633353182	0.246513751949924
1022	Slc25a22	0.0294575556973617	2.13011414306063	3.36963706937377	0.8905912167475	3.36818861090073	0.246513751949924
1023	Iffo1	0.029755896594513	0.289189808156604	1.27547807941342	-0.69709846310021	0.574681485323478	0.247927060297251
1024	Ptpro	0.0297498338561201	0.848899770844438	1.77074372571638	-0.0729441840275035	1.80487485820801	0.247927060297251
1025	Ccdc50	0.0298027303848952	1.03008240427338	1.84946229827602	0.210702510270735	2.46396626065825	0.248075020140415
1026	Gatad2b	0.0299056627569179	-0.209133033560274	1.00259070052356	-1.42085676764411	-0.338272827564656	0.248224218268713
1027	Idnk	0.0299374391202097	-0.0273295411051985	1.04629280056873	-1.10095188277913	-0.0498917675247711	0.248224218268713
1028	Ltbr	0.0299661210521302	-0.017230863036352	1.43511920555418	-1.46958093162688	-0.0232532580843729	0.248224218268713
1029	Pcyox1	0.0299467673183572	1.31958761533538	2.31159620524598	0.327579025424773	2.60717923897766	0.248224218268713
1030	Tmem259	0.0298871123329021	-0.201064906919899	1.25693241273521	-1.65906222657501	-0.2702885463542	0.248224218268713
1031	Ppif	0.030034524476355	2.13310326611373	3.3845244833412	0.881682048886255	3.34084600719033	0.2483927038735
1032	Srsf10	0.0300446871070618	0.663121641515768	1.45828901002538	-0.132045726993848	1.63449178903808	0.2483927038735
1033	Ppie	0.0301040675404217	-12.1594660090708	316.883747375515	-341.202679393657	-0.0724285275598824	0.248402228486342
1034	Traf5	0.0300969480166529	-12.1631849366133	317.631573571775	-341.957943445001	-0.0722855770082104	0.248402228486342
1035	Acss1	0.0301407571974418	-12.1613667378928	317.639563357251	-341.962296833036	-0.0722734190051463	0.248464676723259
1036	Lsm2	0.0301944713115142	1.26456434209271	2.19409321811412	0.33503546607129	2.66640513336585	0.248549562954159
1037	Pja1	0.0302384489388674	-12.1605875406537	317.920504682296	-342.241679763604	-0.0722074489332734	0.248549562954159
1038	Tprgl	0.0302328454214697	-1.03580392245667	-0.0459506213222228	-2.02565722359111	-2.05094874233758	0.248549562954159
1039	Ccdc61	0.0303057518809513	1.4422164470066	2.68058711471143	0.203845779301768	2.28258983175303	0.248863017370815
1040	Adrb2	0.0304607923901997	-0.0441992420903615	0.721050172672159	-0.809448656852882	-0.11320351374324	0.249895654493446
1041	Cnep1r1	0.0305711211225811	1.20471183474899	2.08713296911381	0.322290700384164	2.6758105805759	0.250559851506111
1042	Bcl2a1d	0.030652571755497	2.11458924608907	3.36443702760461	0.86474146457354	3.31601881903151	0.250986316907774
1043	Rps27rt	0.0306839417496751	-1.94621683397898	0.0587780781312701	-3.95121174608924	-1.90250602515974	0.251002292433584
1044	Pigyl	0.030745656377521	1.19790118229519	2.08385175843348	0.31195060615689	2.65008369267093	0.251266226257672
1045	Cebpg	0.0309427149587135	0.881787446055855	1.6547427602745	0.108832131837211	2.23592697339313	0.251431660978803
1046	Fis1	0.0309039544931975	-1.52004164221218	-0.0677788091394509	-2.9723044752849	-2.05143780167773	0.251431660978803
1047	Ly86	0.0309023385850161	0.330405124792953	1.80928978245714	-1.14847953287124	0.437885498064783	0.251431660978803
1048	Rab2a	0.0308431543934456	0.105603817304945	0.896608886202359	-0.685401251592469	0.261666690500668	0.251431660978803
1049	Tmed4	0.0309218496210009	-0.447298722743396	0.761707719195785	-1.65630516468258	-0.725132105583872	0.251431660978803
1050	Tor1a	0.0308782449781638	1.07526445085841	1.87304117010124	0.277487731615577	2.64169102294552	0.251431660978803
1051	Sft2d1	0.0312313317106177	-1.04772753545099	-0.255259278957558	-1.84019579194443	-2.59128137722684	0.253535415941951
1052	Atp5b	0.0312673989742672	0.405675781836741	1.19154732188665	-0.380195758213165	1.01175558762396	0.253586927802707
1053	Ptgr1	0.031334285616764	1.3899386938975	2.65069752762189	0.129179860173118	2.16078579652712	0.253888057817883
1054	Sumo3	0.031531171314325	0.937594197317446	1.74473895753857	0.130449437096317	2.27673020927805	0.255240942745561
1055	Ccng1	0.0316576430075406	1.41985092785968	2.3508885220931	0.488813333626253	2.98898422497324	0.255803435480419
1056	Pias1	0.031660622112907	0.944915708864607	1.75794857265864	0.131882845070574	2.27789163301268	0.255803435480419
1057	Csf1r	0.0317067150972996	-1.85820124854139	0.166927467044736	-3.88332996412751	-1.79840792100683	0.255933484588609
1058	Ifngr1	0.0317484702440952	-0.0220113387414534	1.44542452711219	-1.4894472045951	-0.0293991936469833	0.256028306354083
1059	Tmem52	0.031828246923928	0.402239274112125	2.41791525286957	-1.61343670464532	0.391121637969457	0.256429275500428
1060	Wsb1	0.0318637743935193	0.0714215943558914	0.989713818188983	-0.8468706294772	0.152439222529472	0.256473323703309
1061	Top3b	0.031982961403754	-12.1420148056157	318.480820800942	-342.764850412173	-0.0719790321654569	0.257190034587021
1062	Kansl2	0.0322556725860122	0.985441702787969	1.86182233486142	0.109061070714521	2.20387144083573	0.258934716104511
1063	Tmem104	0.0322606192239915	-12.1408389706722	319.118328679406	-343.40000662075	-0.0718338070261472	0.258934716104511
1064	Cd53	0.0323564347037494	-0.288583397127292	1.21061255449253	-1.78777934874711	-0.377277609571043	0.25945968128984
1065	Rpp30	0.032404778185034	1.38353600631531	2.31240737364173	0.454664638988881	2.91932859497803	0.259603349741512
1066	Xpo1	0.0325279855255538	0.522455400971573	1.74550128324941	-0.700590481306261	0.837248858992601	0.260345940435296
1067	Cnot7	0.0326771046196408	-12.1299043220041	317.562896995714	-341.822705639722	-0.0721100840298118	0.261247862071672
1068	Ttc5	0.032701912411222	-0.715800138251644	0.733789227581616	-2.1653895040849	-0.967820628496103	0.261247862071672
1069	Eif2s2	0.0327552442569742	1.0591735734012	1.88303288197267	0.235314264829739	2.51977738874195	0.261429133770349
1070	Ttf2	0.0329618346571268	2.10028125510973	3.35684396549731	0.843718544722164	3.27598104208423	0.262832124574398
1071	Otud5	0.0330819290712476	0.578996379467522	1.79314164402159	-0.635148885086544	0.934659207646151	0.26354343495414
1072	1110004F10Rik	0.033140976870679	0.383209945058753	1.20352458554871	-0.437104695431206	0.915597081607764	0.263767550989397
1073	Ap1ar	0.033190438321075	0.130033837934471	1.58052655013625	-1.32045887426731	0.17570694218533	0.263915023071213
1074	Bag1	0.0332548345672104	1.02731544773825	1.81771755240014	0.236913343076358	2.54743916603046	0.264180864550688
1075	Slc25a39	0.0333086675710063	-12.1146584160633	315.663946535171	-339.893263367298	-0.0724400367254651	0.26436237368914
1076	Ifngr2	0.0334131151044669	-1.17252453227884	-0.189364063512775	-2.1556850010449	-2.33746771484871	0.264944886683375
1077	Dctn1	0.0335429297289712	-0.306802882155764	1.14771976021713	-1.76132552452866	-0.413415770824571	0.265433256510345
1078	Mrpl49	0.0335479776080558	1.5409938970836	2.53778930446617	0.544198489701017	3.03000246220101	0.265433256510345
1079	Ndufa8	0.0335820273190118	0.533485510948784	1.33828315265777	-0.271312130760205	1.29922397077755	0.265433256510345
1080	Rapsn	0.0335991463937145	-12.1137967301938	316.231788141917	-340.459381602305	-0.0723098052817324	0.265433256510345
1081	Asb13	0.0337645145356633	-12.1121734294368	316.323152318204	-340.547499177078	-0.0722803603484475	0.266116837091394
1082	Fam107b	0.0337655508302595	1.71965648722704	2.81658462815165	0.622728346302432	3.07263954218977	0.266116837091394
1083	Slc25a16	0.0338416277829539	1.19410857317076	2.66823281667275	-0.280015670331226	1.58766115363874	0.266116837091394
1084	Stard7	0.033788292842108	0.270381446801145	1.72731729632333	-1.18655440272104	0.363734544655397	0.266116837091394
1085	Znhit3	0.0338334678794535	1.54765332361998	2.55303982431721	0.542266822922752	3.01709320022227	0.266116837091394
1086	Brd4	0.0341963470516025	0.256959012064955	1.24151155523037	-0.727593531100464	0.511532281995931	0.268658593963418
1087	Arsk	0.034408743009851	-12.1038500231167	316.133070191786	-340.34077023802	-0.0722743501981773	0.269335225100962
1088	Dhrs4	0.0343745090754764	1.38853245578927	2.39484330505505	0.382221606523486	2.7044065029186	0.269335225100962
1089	Vamp7	0.0343798653067794	0.534249077340189	1.75445280250333	-0.685954647822956	0.858142725486699	0.269335225100962
1090	Zc3h7a	0.0344024029169055	1.16074888932634	1.97230171769534	0.349196060957345	2.80329996846501	0.269335225100962
1091	Thumpd1	0.034567957477972	-12.1015566402014	316.179418314219	-340.382531594622	-0.0722509587250969	0.270333467646249
1092	Atg101	0.035013531282891	0.0198048762084123	1.09630004824154	-1.05669029582471	0.0360585398757067	0.273560904008998
1093	Slfn2	0.0350447806003088	1.26792601485472	2.19398926741689	0.341862762292552	2.68349847302663	0.273560904008998
1094	Bmf	0.0351757792823028	-12.1058081443119	318.673760974669	-342.885377263292	-0.071730391419878	0.274332494366186
1095	Spns1	0.0352746795519017	-12.103262568987	318.576267761045	-342.782792899019	-0.071737003820499	0.274852571631804
1096	Dpy19l4	0.0354208984288176	-12.0962270273572	317.222108324009	-341.414562378723	-0.0719916469186103	0.275740059666671
1097	Slmap	0.0354580701808812	0.393932925502808	1.38133761771851	-0.59347176671289	0.781943161093809	0.275777807459689
1098	Acin1	0.035514518155712	0.0521758872485186	0.976021818032339	-0.871670043535302	0.110692547816665	0.275965272226352
1099	Cnrip1	0.0356036965923662	0.353581869079684	1.80690595544001	-1.09974221728064	0.476843214453351	0.276406496202064
1100	Adora3	0.0357049297034719	-1.49918045487474	-0.0499641671095032	-2.94839674263998	-2.0275370368711	0.276437804201472
1101	Auh	0.0356946256919266	-12.0900231423668	316.369855606801	-340.549901891534	-0.0721427835312283	0.276437804201472
1102	Sf3b1	0.0356654144971341	0.880419370909139	1.66439099299393	0.0964477488243515	2.20108765376548	0.276437804201472
1103	Mfn2	0.0357793319056115	1.73223684589491	2.82540303931187	0.639070652477954	3.10576914205058	0.276762701558184
1104	Qdpr	0.0358452662927232	-12.0837339151577	315.454613899917	-339.622081730232	-0.0723081234013118	0.277021568849198
1105	2610507B11Rik	0.0362532610639621	1.72012902809658	2.82027180322457	0.619986252968583	3.06450309909906	0.279921107147262
1106	Cdc123	0.0365049226915775	0.459111537790867	1.38516656927328	-0.466943493691548	0.971693958097118	0.280955637257926
1107	Dgcr8	0.0364466499891071	2.05124883512005	3.29762648081647	0.804871189423622	3.22564662006483	0.280955637257926
1108	Nsmce2	0.036518964102091	0.237288714368464	1.69529945966415	-1.22072203092722	0.318980731521073	0.280955637257926
1109	Pnpla2	0.0364911726410777	-12.0833748520905	316.964543937884	-341.131293642065	-0.0719742571504026	0.280955637257926
1110	Pnp	0.0366141583645976	-0.853714738628979	0.0743658704375915	-1.78179534769555	-1.80291466542623	0.281261116201064
1111	U2af1	0.0366380800584424	0.834070623159666	1.6350748639076	0.0330663824117302	2.04087356694814	0.281261116201064
1112	Zfp954	0.0366575669497871	2.03739584282638	3.28138423687631	0.79340744877644	3.21001585970667	0.281261116201064
1113	Mrpl46	0.0367336426701886	-12.0880235747866	318.763944523145	-342.939991672718	-0.0716093393279739	0.281591589633467
1114	Mrpl41	0.0368261136978889	-12.0830908268698	317.943014464818	-342.109196118558	-0.0717592410505216	0.282047039560492
1115	Ccdc82	0.0369244782056096	1.72089184422287	2.81881357749617	0.62297011094957	3.07206418613261	0.282546769551803
1116	Atp5c1	0.0371300195538714	0.108342819198486	0.915019841441685	-0.698334203044712	0.263237972270579	0.283864988202178
1117	Cds1	0.0372541494894147	-12.078513127606	317.833341300028	-341.99036755524	-0.0717568962715002	0.284504336678239
1118	Cul5	0.0373128215540477	-12.0772277615536	317.861059970852	-342.015515493959	-0.0717435118197936	0.284504336678239
1119	Tmem106b	0.0373136841002051	-12.0707928654877	316.206656625767	-340.348242356743	-0.0720680610802329	0.284504336678239
1120	Stx8	0.0376234417257466	-12.0621896569775	315.017811298693	-339.142190612648	-0.0722803510862518	0.286610004289348
1121	Ubald2	0.0376762912312128	1.02652187798305	1.82571092998386	0.227332825982245	2.51748432383076	0.28675657161883
1122	Cog4	0.0379073471606442	0.311083696444519	1.76725331781649	-1.14508592492746	0.418710040547604	0.288258008890032
1123	Dynll2	0.0380043240671351	0.613683054662274	1.50176528938233	-0.274399180057782	1.35437534727821	0.288481221477577
1124	Limd1	0.0379727073730565	1.97856440318638	3.20903140529653	0.74809740107623	3.1515798186282	0.288481221477577
1125	Ppt1	0.0380826772896988	-0.652027070562819	0.16945394705533	-1.47350808818097	-1.55566537490257	0.288819024565076
1126	Srd5a3	0.0384810375052407	-0.296911522475057	1.15389138179943	-1.74771442674955	-0.401112989870308	0.291441490653158
1127	Ttc9c	0.0385309425054808	1.17358457796328	2.15999396780356	0.187175188122996	2.33187511119709	0.291441490653158
1128	Zc3h15	0.0385023160172415	0.740657340016835	1.6159907757882	-0.134676095754535	1.65840998640591	0.291441490653158
1129	Ccdc86	0.0387109244920858	-12.0618417622172	317.923743327611	-342.047426852046	-0.0716418428845352	0.292026178396531
1130	Dr1	0.0386911121582091	0.885944143364665	1.97343005719947	-0.201541770470142	1.59672745294308	0.292026178396531
1131	Gng5	0.0386944039678347	0.335476188182857	1.14375030178264	-0.472797925416923	0.813487943565089	0.292026178396531
1132	Twistnb	0.0387643238546686	-0.622413756524052	0.828929029059673	-2.07375654210778	-0.840537851145056	0.29217068120851
1133	Hnrnph3	0.0388081587981064	-12.0564646505622	316.803851001609	-340.916780302734	-0.0718549346676885	0.29222673315361
1134	Tmx3	0.0388402620014291	1.18123956386959	2.02460678240372	0.337872345335455	2.74517072921361	0.29222673315361
1135	Polr2k	0.0390129898407629	1.10748629682399	1.91116997515832	0.303802618489655	2.70085521662625	0.293267691032061
1136	Snapc1	0.0391303374963911	0.128206468979568	1.58468529705749	-1.32827235909836	0.17252572226993	0.293890879858459
1137	Cd37	0.0392714869566001	-1.02559147664686	-0.2068997709546	-1.84428318233913	-2.45528609011545	0.293916076064659
1138	Pex6	0.0392702197250422	-12.0550475942655	317.510502417026	-341.620597605557	-0.071692745542934	0.293916076064659
1139	Rnf138	0.0392169094958703	-12.0579310436331	318.13249111974	-342.248353207006	-0.0715741856433833	0.293916076064659
1140	Smim12	0.0392669598873801	-12.0565797606502	318.049822069599	-342.162981590899	-0.071584379995637	0.293916076064659
1141	Lmo2	0.0393460695590939	-1.02958060251782	-0.10366872249228	-1.95549248254336	-2.17940923283144	0.294099298411665
1142	Maged1	0.039399378584685	-0.415817422474587	1.04328006895025	-1.87491491389943	-0.558555666762619	0.294099298411665
1143	Ndufaf3	0.0393842455680639	-12.051076252768	316.814435422837	-340.916587928373	-0.0718216857402479	0.294099298411665
1144	Dexi	0.0395065062272976	-12.0533030620283	317.538328045405	-341.644934169462	-0.0716766982733895	0.294150514459394
1145	Rnaset2a	0.039467386195741	-0.779704056889672	0.0727250251107497	-1.63213313889009	-1.79274956987304	0.294150514459394
1146	Usp22	0.0395096682572042	-12.0513492737603	317.180423784727	-341.283122332247	-0.0717434114036345	0.294150514459394
1147	Ssb	0.0395583823006937	0.841537569121758	1.64375198713819	0.0393231511053228	2.05603799940958	0.294256423530531
1148	Rdx	0.0396284597096607	0.826034024067602	1.62173700417058	0.0303310439646211	2.03467497000911	0.294520921814308
1149	Gcnt1	0.0398280405574913	-1.89898113363314	0.10370800948832	-3.90167027675459	-1.85846847076869	0.29574659881333
1150	Alg6	0.0399320781747147	1.62567008531607	2.71451706430787	0.536823106324271	2.92626501192474	0.295746953981481
1151	Ptpa	0.0399261084953576	1.18982892560824	2.03893760470482	0.340720246511667	2.74643505521265	0.295746953981481
1152	Rpa1	0.039874351311433	1.0884863376428	2.31813191540456	-0.141159240118955	1.73496660991298	0.295746953981481
1153	Snx5	0.0400837565914498	-0.613173240512877	0.173677037660042	-1.4000235186858	-1.52735215456688	0.296612845826756
1154	Eci1	0.0402722665180946	-12.0394182929022	316.360180706143	-340.439017291947	-0.0718540044531835	0.296816668444143
1155	Il6ra	0.0402405831198874	-1.02557218781981	-0.153974896204356	-1.89716947943526	-2.3062078909713	0.296816668444143
1156	Psmc1	0.0402977502497116	1.04237711532047	1.83013938409659	0.254614846544346	2.5934494267045	0.296816668444143
1157	Tmem192	0.0403200326683968	-12.0450225984398	317.75264274906	-341.84268794594	-0.0715827095411305	0.296816668444143
1158	Tmem91	0.0402278720764798	-12.0534219509546	319.486248138988	-343.593092040897	-0.0712562478810651	0.296816668444143
1159	Zfp281	0.0401983203644402	-12.0520298694304	319.310113362438	-343.414173101298	-0.0712861893464863	0.296816668444143
1160	Cct8	0.0405201620912546	-1.493575067363	-0.0432670025482194	-2.94388313217779	-2.01843553880556	0.297996707005061
1161	Gpr108	0.0405920934802225	0.83022336817316	1.64415631676478	0.0162904195815426	1.9991915839733	0.297996707005061
1162	Herc4	0.0406200387068549	-12.0424083144928	317.930139904554	-342.014956533539	-0.0715292429958849	0.297996707005061
1163	Tusc2	0.0405529401931923	-12.0448833101888	318.397111775232	-342.48687839561	-0.071442304056586	0.297996707005061
1164	Slc33a1	0.0406808760087287	-12.0352127698422	316.337350253012	-340.407775792696	-0.071834818835109	0.298186627239238
1165	Rnf2	0.0407347691266592	-0.485295776456834	0.964174820503368	-1.93476637341704	-0.656213548380735	0.298325364968804
1166	Nrm	0.0410039188701594	1.19839907603995	2.07930100945427	0.317497142625628	2.66637969454841	0.299781864438903
1167	Rps6ka5	0.0409903679922865	1.6856668490779	2.77785803710121	0.593475661054595	3.02497067395796	0.299781864438903
1168	Scnm1	0.0411485817349011	-12.0386795405225	318.433637631458	-342.510996712503	-0.0713989556606768	0.300324806982187
1169	Zcwpw1	0.0411243439109156	1.4364076425239	2.5352689547621	0.33754633028569	2.56202235451404	0.300324806982187
1170	Maged2	0.0412632437049879	-12.0314656607674	316.790349383775	-340.85328070531	-0.0717143397956737	0.30039078096498
1171	St3gal2	0.041239275223293	-0.52370520179219	0.930829983093757	-1.97824038667814	-0.705684774555288	0.30039078096498
1172	Zfp703	0.0412233574028075	0.77126306994905	1.99168069706998	-0.449154557171876	1.23863160127574	0.30039078096498
1173	Atp5j	0.0416638229111487	0.923101909881846	1.75780165214568	0.0884021676180148	2.16754169891272	0.302153604603801
1174	Cnih4	0.0415879669503887	0.81274180644737	1.60802676083276	0.0174568520619843	2.00298604994726	0.302153604603801
1175	Cryl1	0.0416570203288284	0.510779657989015	1.50394402399974	-0.482384708021709	1.00800005311844	0.302153604603801
1176	Large1	0.0415413000224572	-12.0405199138749	319.859424411914	-343.940464239664	-0.0711027096864098	0.302153604603801
1177	Rab31	0.0416824651451798	-12.0325176916211	318.239670915086	-342.304706298328	-0.0714056530718114	0.302153604603801
1178	Filip1l	0.0418020086887884	-12.0317587268485	318.395547560428	-342.459065014125	-0.071367630115885	0.302762935596555
1179	Dynlt1a	0.0419905420082519	1.98127834024607	3.2123726969629	0.750183983529243	3.15429452587833	0.303430951917057
1180	Ndufa5	0.0419568145377967	0.523806047764769	1.40446236339195	-0.356850267862409	1.165768041727	0.303430951917057
1181	Usf1	0.0420009322801271	1.13239097874574	1.98478271477803	0.279999242713462	2.60378584275207	0.303430951917057
1182	Emc10	0.0421602893810436	0.0153404169325246	0.89623709708726	-0.865556263222211	0.0341318855808325	0.303633721659946
1183	Jund	0.0421269577016659	-1.00653891223618	-0.142127192569102	-1.87095063190326	-2.28222266327073	0.303633721659946
1184	Ssrp1	0.0421713502305481	0.969729803214816	1.85244311077074	0.0870164956588941	2.153174165119	0.303633721659946
1185	Tmco1	0.0421592805520586	0.822828529385709	1.62290071207246	0.0227563466989613	2.0157109795173	0.303633721659946
1186	Psap	0.0422779339386883	-1.27327394136756	0.821430878378778	-3.3679787611139	-1.191371234748	0.303888232826359
1187	Tln2	0.0422766721420596	-12.0327198200911	319.689042865101	-343.754482505283	-0.0710948154035376	0.303888232826359
1188	Tspan3	0.0423536190147491	0.366627394197661	1.15143145502898	-0.418176666633654	0.915612602223315	0.304175991105926
1189	Ebag9	0.0424546196361841	-12.0224169630694	317.55855202802	-341.603385954159	-0.0714953424855561	0.304392432211528
1190	Med29	0.042455109509109	-12.0216046968434	317.5632591735	-341.606468567187	-0.0714896672301664	0.304392432211528
1191	Tmem100	0.0425804114070506	-1.3636131985472	0.0867456041604213	-2.81397200125482	-1.84273901948024	0.305034483732121
1192	Atr	0.0426410562926417	1.65532555628173	2.75413274440552	0.556518368157938	2.95263673924511	0.305212661316124
1193	Slc35a2	0.0429009097042427	-12.0204222403704	318.301710468512	-342.342554949253	-0.0713230883952113	0.306815223467392
1194	Parvg	0.0430663419494477	-1.26746275290924	0.187410974230087	-2.72233648004856	-1.70748931753182	0.307740393226707
1195	Plekha1	0.043312816091921	-12.020653960926	319.487635212175	-343.528943134027	-0.0710692601165441	0.309212370358493
1196	Ythdf2	0.0433448189110123	-0.497629158851345	0.485518736418109	-1.4807770541208	-0.992053417088671	0.309212370358493
1197	B4galnt1	0.0434155485302098	-12.0149658817306	318.219963870516	-342.249895633977	-0.0713095383984263	0.309458195538639
1198	Aldh3a2	0.0435444338562089	-12.0083851854838	316.831104548068	-340.847874919036	-0.0715729199528412	0.309876171045525
1199	Btf3	0.0435468271312218	-0.414744859572501	0.469961575024915	-1.29945129416992	-0.918818893755561	0.309876171045525
1200	AU020206	0.0438727086154101	1.22025595024179	2.3034867918271	0.137025108656486	2.20789292787715	0.311850744539314
1201	Pdzd11	0.0438974149310497	1.33405771604477	2.26482568604315	0.403289746046381	2.80919107771837	0.311850744539314
1202	Gm16286	0.0440165715220577	-1.86879332726287	0.135507690235564	-3.8730943447613	-1.82745385249342	0.312437095030114
1203	Elf1	0.0441125753708019	-0.0442854165965782	1.03185908624953	-1.12042991944269	-0.0806562885747119	0.312723942960699
1204	Zbtb4	0.0441302891847962	-12.0157695253	320.148094425183	-344.179633475783	-0.0709001732940844	0.312723942960699
1205	Fam103a1	0.044195376921345	-0.471410558783095	0.602965692103822	-1.54578680967001	-0.859985239234423	0.31292527459993
1206	Gabbr1	0.0442925634673726	-12.0069283736953	318.155481381271	-342.169338128661	-0.0712774879334699	0.312948419532804
1207	Hmox2	0.0443086838719676	-1.29271942527774	-0.0799960217592848	-2.5054428287962	-2.08925094403947	0.312948419532804
1208	Lbh	0.044301182322502	-12.0018518261125	317.085233479741	-341.088937131966	-0.0714801594389653	0.312948419532804
1209	Xpo6	0.0443903038156503	-12.0081549820674	318.801491076007	-342.817801040142	-0.0711452993166217	0.313265568366525
1210	Arpc5l	0.044495466929241	1.01633696135687	1.79478410775726	0.237889814956478	2.55891983113748	0.313748201520896
1211	Armc5	0.0448274019929625	-12.0011358733828	318.193576088729	-342.195847835495	-0.0712361319950544	0.315706828740872
1212	Vps37c	0.0448472429013054	1.65320614465269	2.74765932686293	0.558752962442461	2.96058758401708	0.315706828740872
1213	Stk3	0.0449024901845329	1.13182148042098	2.35448887391858	-0.0908459130766281	1.81433589408816	0.315835157670598
1214	G3bp2	0.0450603475203038	-1.23753272012542	-0.0242346462520242	-2.45083079399881	-1.99911267755693	0.316423773698133
1215	Uba2	0.0450334133758569	0.936884059461351	1.75429492458913	0.119473194333574	2.2464333330667	0.316423773698133
1216	Ndufs2	0.0452082158933105	-0.513371563493345	0.565584715841692	-1.59232784282838	-0.932558431148008	0.317026299429214
1217	Rgmb	0.0452204648857658	0.208507298416807	1.12810139183267	-0.711086794999054	0.444399108624852	0.317026299429214
1218	Rc3h1	0.0453323139024287	1.62495684882396	2.71272431896021	0.53718937868771	2.92788393435569	0.317549509208146
1219	1110059E24Rik	0.0454188073050176	0.824305395278737	1.91186554259568	-0.263254752038208	1.48553520556463	0.317894392064324
1220	Nudt18	0.0455839006589697	-11.9857003563634	315.933311909219	-339.904712621946	-0.0716382403864262	0.318788393788794
1221	Smim8	0.045801844813277	0.936337470145768	2.16678030437095	-0.29410536407941	1.49148555935692	0.320050237466732
1222	Bsdc1	0.0458820591795805	-11.9892204748576	317.821412901705	-341.79985385142	-0.071248279938269	0.320270282039069
1223	Ptp4a1	0.0459084100953799	1.09912943943959	1.91309981263288	0.285159066246303	2.64660015474266	0.320270282039069
1224	Tmed1	0.0460200623363618	0.659153928034379	1.87744596333233	-0.559138107263575	1.06043372342948	0.320786905109346
1225	Clec4a3	0.0460697803525511	-1.22564447874252	-0.0157230991971162	-2.43556585828793	-1.98543399331308	0.320871319157523
1226	Itsn2	0.0461269681472134	-0.479873672152427	0.969863108356331	-1.92961045266119	-0.648762676916892	0.32100757930834
1227	Fkbp1a	0.0462400542031461	0.097080693767108	0.916694968277157	-0.722533580742941	0.232151475755393	0.321165371553801
1228	Gsto1	0.0462269804305629	-11.9653368336333	312.856867994463	-336.78754166173	-0.0721983562337525	0.321165371553801
1229	Nfix	0.0462625693436031	-11.9822338791969	317.139147590732	-341.103615349126	-0.0713558832084184	0.321165371553801
1230	Laptm5	0.0463150389787854	-1.54204657449193	-0.238748352561091	-2.84534479642276	-2.31900550283106	0.321268221599185
1231	Cited2	0.0464382977975632	1.10900209450246	1.9464495883928	0.271554600612117	2.59551097813533	0.321861540868245
1232	Hnrnpa0	0.0465380086821788	1.3278063888413	2.25968604625349	0.395926731429111	2.79269182439081	0.322290819867167
1233	Ank2	0.0467981870306428	-11.9785619883379	317.304733067348	-341.261857044024	-0.0712989405665184	0.323429157116046
1234	Chchd1	0.0468161051381056	-0.156390106122863	0.924035739946528	-1.23681595219225	-0.283702001997017	0.323429157116046
1235	Ndufs6	0.0467585344502511	-1.07410876467363	0.380450675145183	-2.52866820449245	-1.4473210489778	0.323429157116046
1236	Josd2	0.0471790135286045	-11.976363997701	317.583968370294	-341.536696365696	-0.071225932843839	0.325415543518987
1237	Ncbp2	0.0471799141271668	0.6055602253768	1.82469903852649	-0.61357858777289	0.973536581238151	0.325415543518987
1238	Abcd1	0.0472959989069113	-11.978452059556	318.534355311462	-342.491259430574	-0.0710330556144375	0.325832538354425
1239	Neurl3	0.0473167504713001	-11.9794014449867	318.865452741646	-342.824255631619	-0.0709673887666884	0.325832538354425
1240	Arl3	0.0474192231698349	0.123260486356213	1.58141893730005	-1.33489796458762	0.165678917691485	0.32627484845567
1241	Sar1b	0.0475600767683248	0.848260122417959	1.62728483827314	0.0692354065627793	2.13415473941112	0.326980318281505
1242	Atp5k	0.0477269696771786	0.194061379577552	1.04261827714304	-0.654495517987931	0.448235487630111	0.327578865948952
1243	Numb	0.0477623194140291	-1.44958991529419	-0.000574188266736497	-2.89860564232164	-1.96074064161986	0.327578865948952
1244	Rapgef6	0.0477267769958455	1.15561606697011	2.00033946426885	0.310892669671369	2.68131068520199	0.327578865948952
1245	Metrn	0.0479105289102794	1.94453346771847	3.20541648308275	0.683650452354194	3.02265596175066	0.328331431857433
1246	Actb	0.0479951629599926	10.854868538695	505.101523277089	-483.391786199699	0.0430456153598452	0.328647456159436
1247	Sec61b	0.0481197723172689	-1.42767881796009	0.0274039338316225	-2.8827615697518	-1.92305149741273	0.329236485493936
1248	Pmaip1	0.0481785328380393	1.55276303858914	3.02928502111296	0.0762410560653197	2.06116784455703	0.32937439276775
1249	Prmt5	0.0485159742741128	0.139051032740569	1.59418817606562	-1.31608611058448	0.187291636004742	0.331415766618679
1250	Aida	0.0489182399071788	1.31366206973799	2.40338762201667	0.223936517459315	2.36273283595021	0.332333943172717
1251	Atraid	0.0489137149532085	-0.621047987469919	0.224864367002475	-1.46696034194231	-1.43895721782114	0.332333943172717
1252	Pign	0.0488743910188872	1.55743405368172	2.65445477360089	0.460413333762547	2.78254968031716	0.332333943172717
1253	Ppih	0.048765770036387	1.63700037232992	2.73418822499945	0.539812519660389	2.92425929127715	0.332333943172717
1254	Prdx5	0.0487406719887172	-1.11332296424453	-0.120443601007527	-2.10620232748153	-2.19772209381674	0.332333943172717
1255	Sypl	0.0489230464867478	0.478574778717397	1.26451168054949	-0.307362123114692	1.19346645768736	0.332333943172717
1256	Tmco3	0.0488576517031524	-0.0410486366990129	1.41386366179316	-1.49596093519119	-0.055298075099038	0.332333943172717
1257	Med10	0.0489794907381975	-0.624813710097205	0.826556212130522	-2.07618363232493	-0.843763088984026	0.332452676991489
1258	Fmnl1	0.0491242081804045	0.581396937224828	1.50388030590006	-0.341086431450406	1.23527111314647	0.332905277359183
1259	Rpa3	0.0490927735942067	1.37766666876442	2.37232433351658	0.383009004012264	2.71467978297071	0.332905277359183
1260	Ndufa10	0.0493157676027529	-1.84486476600669	0.161083384416565	-3.85081291642995	-1.80257326040909	0.333497512017253
1261	Ttc28	0.0493288631230395	-11.9524913066122	316.7449200331	-340.649902646324	-0.071270571894698	0.333497512017253
1262	Tyw1	0.0492659461508748	1.42951828696849	2.42164850858552	0.437388065351459	2.82402883880817	0.333497512017253
1263	Extl3	0.0494367049618324	-0.364359924683883	1.08501128351318	-1.81373113288094	-0.492718722264725	0.333961968910811
1264	Gm48855	0.049499397916629	-11.9620835225208	319.429287213741	-343.353454258782	-0.0707479281434268	0.334120935937246
1265	Dmtf1	0.0496489528001219	-11.9545380225216	318.19890357382	-342.107979618863	-0.0709684074855231	0.334865506158609
1266	Alyref2	0.0497367538739622	-11.962201260644	320.0343875052	-343.958790026488	-0.0706196522495532	0.335192720420731
1267	Upf1	0.049883940815508	1.43416431997088	2.42882487641352	0.439503763528251	2.82599968084432	0.335919323628978
1268	Cyth4	0.049982901370342	-0.895381456441538	-0.111994616392094	-1.67876829649098	-2.24016452323819	0.336303333294325
1269	Selenof	0.0500592162779879	0.176892085500733	1.00294558578511	-0.649161414783646	0.419709034114934	0.336303333294325
1270	Zfp637	0.0500205689807897	-11.9551446857634	319.054374933129	-342.964664304655	-0.0707884566010055	0.336303333294325
1271	P4hb	0.0501502180755421	0.97946833800211	1.80429819868609	0.15463847731813	2.3274165473223	0.336562158669603
1272	Ptges3	0.0501766368761995	0.962818887036547	1.81153041382623	0.114107360246861	2.22347674405299	0.336562158669603
1273	Tmem120a	0.0502746511305413	-11.9505016439279	318.315905145561	-342.216908433417	-0.0709201793999439	0.336954692416165
1274	Rps4x	0.0503652270122371	0.076695600638687	0.925236079876636	-0.771844878599261	0.177151967057002	0.337296795030147
1275	Zfp638	0.0504934257601626	0.539192798693235	1.52750398872938	-0.449118391342914	1.06929727884943	0.337890124380947
1276	Cycs	0.0507902780550828	-0.0220225057620618	0.860564907124041	-0.904609918648165	-0.048905431363247	0.339078757719849
1277	Pxdc1	0.0507883115144858	0.827881631613853	1.91430171101465	-0.258538447786949	1.49354583203243	0.339078757719849
1278	Rpl34	0.0507364707660356	-0.794768258469326	0.000348769596627885	-1.58988528653528	-1.9591042672605	0.339078757719849
1279	Rnf8	0.0509049921141281	1.12455958319673	2.35496432971234	-0.105845163318879	1.7913587279119	0.33957888406391
1280	Elp2	0.0510156380333991	-11.9406722165895	317.776930216544	-341.658274649723	-0.0709797939904031	0.339795249188
1281	Zbtb45	0.051017078552488	1.22282674428255	2.1485556997921	0.297097788772994	2.58898283764597	0.339795249188
1282	Abraxas1	0.0511315984103177	1.34588274727953	2.56525006919656	0.126515425362495	2.16331999773009	0.339997592085021
1283	Cyb5a	0.0511273751320734	-0.803057754952174	0.129543679858552	-1.7356591897629	-1.68771376330907	0.339997592085021
1284	Mrps14	0.0511670075289694	0.893301984541391	1.66872977919179	0.11787418989099	2.25790167582095	0.339997592085021
1285	Eps15	0.0512911989809754	-11.9443366516985	319.190525828235	-343.079199131632	-0.0706976893982868	0.340557595101698
1286	Cpsf6	0.0514530633437032	1.08294585967726	1.92388885400889	0.242002865345637	2.52399377422862	0.341101426921892
1287	Stambp	0.051427878209477	-11.9370853218543	317.592878260538	-341.467048904247	-0.0709988768756272	0.341101426921892
1288	Klk8	0.0516561893349532	-1.80822450372257	0.199629527231552	-3.81607853467669	-1.76509589274024	0.342182148607004
1289	Ctsz	0.0517799089815159	-1.46041466914108	-0.339989884559284	-2.58083945372287	-2.55470977918333	0.342735596144525
1290	Asph	0.0521698379095711	-1.21681440754113	-0.0063742205861359	-2.42725459449612	-1.97028522379911	0.345048881429814
1291	Tmem237	0.0522464574197471	1.41187654515449	2.41224756547608	0.411505524832902	2.7662008623861	0.345287974210133
1292	Acsl1	0.0526238734830834	-11.9345382692618	319.587525268533	-343.456601807057	-0.0705571898601599	0.346975957154302
1293	Ms4a6d	0.0526117234538753	-0.958447135331253	0.0314086626005419	-1.94830293326305	-1.897773261782	0.346975957154302
1294	Rab20	0.0525621916096375	-11.9317617784029	318.896888140216	-342.760411697022	-0.0706886279756422	0.346975957154302
1295	Chmp5	0.0527031985200747	-0.869189619362722	0.585299351357107	-2.32367859008255	-1.17125697339864	0.347230648473573
1296	Spg7	0.0527581028757794	-11.9272270208478	318.002637497329	-341.857091539025	-0.0708542569507428	0.347324177265548
1297	Usp5	0.0528689062654822	1.29381619254399	2.22989022442844	0.357742160659544	2.70900917408848	0.347785280074861
1298	Rnf181	0.0529540137615259	-11.9214902887979	317.263418895139	-341.106399472735	-0.0709804458108737	0.34807676842322
1299	Kpnb1	0.0531239775267617	1.15747960806174	2.03615811026638	0.278801105857102	2.58185256490115	0.34892515493328
1300	Ttc9	0.0531996334096239	1.89126633565378	3.14229754763373	0.640235123673824	2.96300673201257	0.349153286346855
1301	Ptrhd1	0.0533036311101679	-11.9186771306809	317.207290631422	-341.044644892784	-0.0709764048043176	0.349566933614106
1302	Tyk2	0.0533523897503812	-11.9236871809077	318.432108882178	-342.279483243993	-0.0707419022641824	0.3496179641707
1303	1110032A03Rik	0.0534952682013542	-11.9137994162125	316.391953480146	-340.219552312571	-0.0711246073783615	0.350275929088712
1304	Letm2	0.0535349052428129	-11.9302160670697	320.319103694196	-344.179535828335	-0.0703772511439277	0.350275929088712
1305	Tmem168	0.0537093284120965	0.69443226935572	1.61140180899248	-0.222537270281038	1.48430474384001	0.351147885066672
1306	Galnt4	0.053753764556635	-11.922502034294	319.003917878065	-342.848921946653	-0.0706129011972218	0.3511693102582
1307	Arhgap11a	0.0538190238846579	1.89446235453229	3.13671487202133	0.652209837043239	2.98898809434932	0.351249964708018
1308	Rpn2	0.0538484474728185	-0.170815379231678	0.623997555767299	-0.965628314230655	-0.421221115758604	0.351249964708018
1309	Ppcs	0.0539128361622444	0.48244141351473	1.94136430139143	-0.976481474361975	0.648127329413298	0.351401312556355
1310	Kdm2a	0.0539635050971103	-0.506490803668214	0.942017523278297	-1.95499913061473	-0.68532828926368	0.351463072892019
1311	Znhit2	0.054038964827423	-11.9201520702424	318.909653680965	-342.74995782145	-0.070619600597551	0.351686077732702
1312	Psmf1	0.0541162816812982	-11.9115906094286	317.247315629472	-341.070496848329	-0.0709271058767011	0.351794178746679
1313	Rnf34	0.0541380399313631	1.2534760870744	2.18178252049992	0.325169653648879	2.64650539701891	0.351794178746679
1314	Arhgap17	0.0542769528986772	1.05087980306292	1.89255726016013	0.209202345965703	2.44712098288497	0.352144525152276
1315	Map3k14	0.0543157753282226	-11.9198258064477	319.736360247049	-343.576011859944	-0.0704417112209696	0.352144525152276
1316	Ube2q2	0.0543143776230855	-11.9171740720018	318.947052456643	-342.781400600647	-0.0705946128527616	0.352144525152276
1317	Crat	0.0544306296202056	1.2009388055887	2.13104841522928	0.270829195948122	2.53066604429555	0.352621208746845
1318	Eed	0.0545929564135064	0.682812121443314	1.55551225729694	-0.189888014410311	1.53350172786125	0.352856789944004
1319	Nbr1	0.0545778621693403	-11.9081693892305	317.398089524192	-341.214428302653	-0.0708750061468779	0.352856789944004
1320	Pcyox1l	0.0546324214153808	1.21626691644993	2.14460774955439	0.287926083345478	2.56784929286982	0.352856789944004
1321	Slc9a9	0.0545695625179223	0.884074255622108	1.70028456429115	0.0678639469530707	2.12292552823049	0.352856789944004
1322	Adamts1	0.0549237250738631	2.08146289766579	3.58021863996055	0.582707155371041	2.7219861111825	0.353667337607698
1323	Hnrnph2	0.054869057275031	0.934627435088436	1.7398938594391	0.129361010737772	2.27481993082414	0.353667337607698
1324	Pithd1	0.0549205985942769	1.01334628012865	1.94613032238581	0.0805622378714849	2.12924119940318	0.353667337607698
1325	Vmp1	0.0548041051937646	-1.81757118355096	0.186320607463437	-3.82146297456536	-1.77772775709331	0.353667337607698
1326	Cbl	0.0551362815293306	-0.378830948294479	0.832059871754163	-1.58972176834312	-0.61318081084842	0.354768291107276
1327	Ppp4r3a	0.0552229639928926	1.25646088967384	2.17745158049555	0.335470198852131	2.67387946076494	0.354790910231446
1328	Rtp4	0.0551955022966711	0.0883813095816315	2.09722615017807	-1.92046353101481	0.0862307432539445	0.354790910231446
1329	Abcb4	0.0554590384264744	-11.9062814576963	318.560443656784	-342.373006572176	-0.0706149245095636	0.35510784950204
1330	Abr	0.0554803988966502	-11.9083851253284	319.235807581909	-343.052577832566	-0.0704829088768315	0.35510784950204
1331	Cdk16	0.0553979791242472	1.57203399922853	2.65655058339153	0.487517415065537	2.84101697102063	0.35510784950204
1332	Klhl3	0.0554043726112009	-11.9097899151309	319.1494084218	-342.968988252062	-0.0705093210348987	0.35510784950204
1333	Pfdn6	0.0553930599741202	0.478971979984104	1.69405290971486	-0.736108949746649	0.772596958278905	0.35510784950204
1334	Oser1	0.0555844322368422	0.790548330303541	1.58372656144908	-0.0026299008419941	1.95346543133874	0.35516505548913
1335	Ppan	0.0556142187216921	-11.9011759040694	317.827210828988	-341.629562637127	-0.0707426993980235	0.35516505548913
1336	Uba52	0.0555981584756993	-0.817919753379735	0.124167292307312	-1.76000679906678	-1.70164027433267	0.35516505548913
1337	Lrrc41	0.0557675426878458	-11.9033615041745	318.665218736137	-342.471941744486	-0.0705758539610216	0.355877841595139
1338	Esyt1	0.0559063921092036	-11.8998587098103	317.979083104591	-341.778800524211	-0.0707025867248774	0.356497262687388
1339	Acaa1a	0.0559925326870901	-0.625332881035895	0.828179749756008	-2.0788455118278	-0.84321931520559	0.356513648422576
1340	Npc2	0.0559900020371843	-1.01410160721748	-0.176783774427226	-1.85141944000774	-2.37377319456701	0.356513648422576
1341	mt-Nd4l	0.0560850070509283	-11.8676593169095	308.107033923334	-331.842352557153	-0.0726938265223042	0.35683615224349
1342	Taf5l	0.0561413003579401	1.58416966669135	2.6744892037887	0.493850129594001	2.84771150701544	0.356928148028275
1343	Cd2ap	0.0563124430804221	0.396530851747545	1.3908998494612	-0.597838145966113	0.781587308103084	0.357217668670752
1344	Rbx1	0.0562645255620414	0.950079184107049	1.77186195012592	0.128296418088181	2.26595282878962	0.357217668670752
1345	Srgap2	0.0562847983268678	-0.972126298199079	-0.0532749701775309	-1.89097762622063	-2.0736026327534	0.357217668670752
1346	Grpel2	0.0564483217623624	0.692274078657118	1.91033742318273	-0.525789265868496	1.11392586247395	0.357679177211262
1347	Lyar	0.0564690402840564	1.27643510428652	2.21741155515966	0.335458653413377	2.65869228787053	0.357679177211262
1348	Atp2a2	0.0565709290834498	-0.600550933417188	0.853325605830439	-2.05442747266481	-0.809599830937998	0.358058729183972
1349	Cpox	0.0566767010189054	1.27047308529941	2.19798731532072	0.342958855278093	2.68468278967224	0.358462278052855
1350	Drg2	0.0568472569115144	-11.8844976215771	316.355247536672	-340.124242779826	-0.0709639452754666	0.359274663680771
1351	Irgm2	0.0569296623249418	-11.8961815653359	319.229670277123	-343.022033407795	-0.0704145789036756	0.35952914800622
1352	Arid4b	0.0569744348096819	-11.8855271627119	316.93139992719	-340.702454252614	-0.0708455169335573	0.359545767600744
1353	Adap2	0.057070953158505	-0.86072312995374	-0.0916265605687144	-1.62981969933877	-2.19346490742878	0.359633208314271
1354	Lrp10	0.0570725930681578	0.479045077978896	1.39945466188785	-0.441364505930061	1.02010139423178	0.359633208314271
1355	Bin3	0.0573329430588016	-11.8846903357623	317.388044386945	-341.15742505847	-0.0707424653460047	0.359797954369212
1356	Fam96a	0.0572037717944692	-0.299292862944832	0.780912981962502	-1.37949870785217	-0.543047637602882	0.359797954369212
1357	Mob1a	0.0571731642437479	0.271625652549538	1.26542603104922	-0.722174725950148	0.535697618749149	0.359797954369212
1358	Nt5c3	0.0572831432868818	-11.8903044850214	318.368307836418	-342.148916806461	-0.0705646050894649	0.359797954369212
1359	Ppox	0.0573517601901229	-11.8931695745459	319.453124285484	-343.239463434576	-0.0703499162661054	0.359797954369212
1360	Synrg	0.057342703978364	-11.8818279517543	316.608667176682	-340.37232308019	-0.0708938468579871	0.359797954369212
1361	Ak2	0.0575109876270845	0.89526150848677	1.77230422672269	0.0182187902508488	2.00067827586372	0.360531775484412
1362	Foxo3	0.0576883359558296	-11.8836961778598	317.70967254566	-341.47706490138	-0.0706677340082039	0.361378034049294
1363	Fgfr1op2	0.0578447297373986	-0.973892101091829	0.473218043825999	-2.42100224600966	-1.31903811860597	0.361621330636633
1364	Rexo2	0.057854326807197	-0.223351593483358	0.857049456929643	-1.30375264389636	-0.405183870331921	0.361621330636633
1365	Tceal1	0.0577759395663161	-11.8780737386877	316.632463595671	-340.388611073046	-0.0708671232358185	0.361621330636633
1366	Kcnd1	0.0581036320717279	-14.8791514181756	1460.73146739934	-1490.48977023569	-0.0197630733529905	0.3625074721297
1367	Ranbp6	0.0581235609321882	1.86109964789649	3.10207368292793	0.620125612865047	2.93937518315996	0.3625074721297
1368	Tor1b	0.0580922193705319	1.25588910535367	2.24757355845452	0.264204652252817	2.48213774792241	0.3625074721297
1369	AW112010	0.0582106844292315	-11.8730704665642	316.647188648238	-340.393329581367	-0.0708351763847844	0.36252084638701
1370	Pex12	0.0581820131773596	1.83535964334536	3.06359321419009	0.607126072500637	2.9287904882466	0.36252084638701
1371	Zfp106	0.0583444580222246	-11.8742153381417	317.115702242349	-340.864132918633	-0.0707408743057813	0.363088924759752
1372	St13	0.0583974455376889	-0.641328992965592	0.213923479642587	-1.49658146557377	-1.46972007531368	0.363153793970526
1373	Abi1	0.0586088733923936	-0.587263317270133	0.49000539970347	-1.66453203424374	-1.06845667488104	0.36420313749738
1374	Arl8b	0.0589026844468272	-1.00930034832572	0.446199788284552	-2.46480048493599	-1.35911518147238	0.365416360155638
1375	Csnk1e	0.0588600792953608	-0.858145721156276	0.0648090603956081	-1.78110050270816	-1.82233706414674	0.365416360155638
1376	Ercc1	0.0589659606028865	-11.8715051268257	317.439691371422	-341.182701625074	-0.0706557284971779	0.365416360155638
1377	Fundc1	0.0590182541367169	-1.81607366492024	0.189515352798467	-3.82166268263894	-1.77475990597719	0.365416360155638
1378	Srsf4	0.0590162584475274	1.06294843323228	1.9890802460616	0.136816620402962	2.24950770257419	0.365416360155638
1379	Sox4	0.0592788028794285	-0.905976820428257	0.0772851747077218	-1.88923881556424	-1.80590925679165	0.366763412739147
1380	Eef1akmt2	0.0596551431047851	1.02202486823064	2.24389228215285	-0.199842545691561	1.63940204167184	0.367853788905585
1381	Lrp5	0.0595567393542054	1.37287594965023	2.36389036411307	0.3818615351874	2.71518494311123	0.367853788905585
1382	Rnf20	0.0596777974789929	1.55454394983012	2.64096734891863	0.468120550741615	2.80447766184707	0.367853788905585
1383	Sept10	0.0596803874354257	0.0449405896330661	1.50171402201897	-1.41183284275283	0.0604637173953284	0.367853788905585
1384	Sp3	0.0597137245234688	0.991449200566493	1.86628201807209	0.116616383060896	2.22122980154311	0.367853788905585
1385	Usmg5	0.0596704764635437	0.875557693653883	1.65904185250755	0.0920735348002111	2.19029514069482	0.367853788905585
1386	Hfe	0.0598557912421565	-1.2435183752999	-0.0315227853827642	-2.45551396521703	-2.01094067501368	0.368462922711457
1387	H2-M3	0.0600651247374099	0.559921534859745	1.63749583043342	-0.517652760713931	1.01842262477989	0.369484963417146
1388	Bend6	0.0601309497713911	-11.8709401505557	319.57830831947	-343.320188620581	-0.0701966146102868	0.369623388652384
1389	Bcap29	0.0605199481753495	0.943623549215751	1.76181395051342	0.125433147918083	2.26043738534873	0.370418607960976
1390	Casp3	0.0604131367905809	-11.8626511862295	318.145506757372	-341.870809129831	-0.0704539222031735	0.370418607960976
1391	Dhx32	0.0604202049748899	-11.8632910742211	318.063104318503	-341.789686466945	-0.0704751834599703	0.370418607960976
1392	Hspbp1	0.0603234276091911	-11.8540890387699	315.712256174301	-339.42043425184	-0.0709278835419045	0.370418607960976
1393	Nr1d2	0.0605140502730439	-11.8589806488284	317.385846505018	-341.103807802675	-0.0705954142574891	0.370418607960976
1394	Srsf11	0.0605208086612284	0.857725658650398	1.62996731988598	0.085483997414816	2.1769239914885	0.370418607960976
1395	Snx2	0.0606192809032759	0.041735455744851	0.888644220389616	-0.805173308899913	0.0965865433835535	0.370755343847132
1396	Rpl17	0.0607460563971005	0.525406329747514	1.36804977934103	-0.317237119846007	1.22207973497124	0.371264579641878
1397	Siva1	0.0608858878878343	1.55138173681311	2.638415399171	0.464348074455226	2.7972016283575	0.371852824236938
1398	Lpcat2	0.0609508657179474	-1.21833679155059	-0.206374679627563	-2.23029890347363	-2.35966960061531	0.371983395068331
1399	Dpp8	0.0610344159436225	-11.8523580760535	316.923453123684	-340.628169275791	-0.0706566425193142	0.372227045626152
1400	Spsb2	0.0613187440141664	-11.8521274482491	317.458997246458	-341.163252142956	-0.070540413599092	0.373693945663477
1401	Cdkn1c	0.0614375196433499	-11.8542964508957	317.873186821249	-341.58177972304	-0.070464232690728	0.373708121058906
1402	Erbin	0.0614781508049726	-11.8420513882243	315.537612249995	-339.221715026443	-0.0708962614417036	0.373708121058906
1403	Idh2	0.0614962730856428	-1.37252752479141	0.0767657396797228	-2.82182078926253	-1.85614918824778	0.373708121058906
1404	Tox4	0.0614044045802635	-0.224262713849513	0.848397264824435	-1.29692269252346	-0.409772762067284	0.373708121058906
1405	Arvcf	0.0619055226881459	-11.8536327640818	318.602405941656	-342.30967146982	-0.070304944023893	0.374199278611541
1406	Atp6v0b	0.0620373149832454	-1.05661197457402	-0.221236869547091	-1.89198707960094	-2.47903175871164	0.374199278611541
1407	L3mbtl2	0.0618346278014816	1.53582892152978	2.63015946298861	0.441498380070956	2.75069483905711	0.374199278611541
1408	Mdfi	0.0616954494700683	-11.8436724050038	315.936494067856	-339.623838877863	-0.0708193287235405	0.374199278611541
1409	Nfkbiz	0.0620595381194715	1.18851720103445	3.24044974384924	-0.863415341780341	1.13524731463072	0.374199278611541
1410	Nfs1	0.0617745420744069	-11.8491795053685	317.508512999071	-341.206872009808	-0.0705128970885031	0.374199278611541
1411	Nrf1	0.0620046931784803	1.06670695053759	2.15109762028444	-0.0176837192092645	1.92800183867341	0.374199278611541
1412	Pdia4	0.0619893847838701	0.703294553573943	1.47608196821643	-0.0694928610685481	1.78371434292288	0.374199278611541
1413	Slc22a17	0.0619927033198545	-11.8552157702401	319.260264657214	-342.970696197694	-0.0701742966188886	0.374199278611541
1414	Trio	0.061921397976901	-11.8536192741729	318.708938000551	-342.416176548897	-0.0702822093807814	0.374199278611541
1415	Tspan33	0.0619016933700775	-11.8500384068668	318.033491162816	-341.733567976549	-0.0704056020110251	0.374199278611541
1416	1810030O07Rik	0.0623540416405109	-11.8481255835583	318.236567925976	-341.932819093092	-0.0703513367468858	0.375709522088163
1417	Ccdc93	0.0623996835724275	-11.847915308184	318.382893360046	-342.078723976414	-0.0703189608188593	0.375719195652753
1418	Dopey2	0.0624653793229193	-11.8431054034653	317.476737774707	-341.162948581637	-0.0704848509336414	0.375749192212995
1419	Sec61a2	0.0624927453997	1.02502366785436	2.10392022712136	-0.0538728914126301	1.86209646795113	0.375749192212995
1420	Mtus1	0.0626626205128552	-1.20584837624014	0.00800423290319041	-2.41970098538347	-1.94703983864627	0.376240308385419
1421	Rpl19	0.0626506386854515	-0.558804892373779	0.247277999200498	-1.36488778394806	-1.35871567910143	0.376240308385419
1422	Ppp4c	0.0628685280766997	-0.22669098584917	0.615169646368581	-1.06855161806692	-0.527766890243813	0.377211168460198
1423	Ranbp3	0.0630297200564116	0.518612043698692	1.73539522384736	-0.69817113644998	0.835367339211537	0.377912559045189
1424	Gmcl1	0.0631172674795723	0.86759126511218	1.95291945531975	-0.217736925095394	1.56675892901685	0.378171717791932
1425	Cyth3	0.063241537981551	-11.8418679759989	318.459503335725	-342.143239287723	-0.0702680544451383	0.378650387409539
1426	Adck2	0.0634327206002658	-11.8457327362367	319.737194206083	-343.428659678556	-0.0700193153718975	0.379262769559543
1427	Sgpl1	0.0633944740897636	-1.78484352239959	0.219427177988096	-3.78911422278727	-1.74538749744041	0.379262769559543
1428	Trim65	0.0635121744403383	-11.844570549274	319.691867290358	-343.381008388906	-0.0700222631340153	0.379471899387231
1429	Mettl7a1	0.0637025989906657	-0.301041693911057	1.15162816270269	-1.7537115505248	-0.406169974013226	0.37969473496161
1430	Pirb	0.0636193621208065	-11.8351681531372	317.647668397311	-341.318004703585	-0.0704027668754536	0.37969473496161
1431	Rnf111	0.0637719825597735	0.523329876250757	1.74351797773355	-0.696858225232034	0.840614416940168	0.37969473496161
1432	Rubcnl	0.0636681332872241	-11.8424244361892	319.509713271242	-343.19456214362	-0.070048515591778	0.37969473496161
1433	Smarcc2	0.0637647159260928	0.506684296528433	1.72325259617168	-0.709884003114817	0.816298577744428	0.37969473496161
1434	Ndufb11	0.0638937663456556	0.443494455913666	1.29086650684015	-0.403877595012822	1.02579871496066	0.380154542859926
1435	Tmbim1	0.063968994888348	-11.8354512048883	318.599065886296	-342.269968296073	-0.0702016796143634	0.380336908980756
1436	Txlna	0.0640141444182329	0.854587994236875	1.84544853801199	-0.136272549538241	1.69041112883868	0.380340306529501
1437	Esrra	0.0643630397398906	-11.825597622647	316.75391971686	-340.405114962154	-0.0705392278365969	0.380373853018622
1438	Evl	0.0642531037631675	-0.977054183206016	-0.0990105225373379	-1.85509784387469	-2.18097470069953	0.380373853018622
1439	Mmd	0.0643859874838483	1.53406858174563	2.62445066628598	0.443686497205284	2.75749135341247	0.380373853018622
1440	Oaz1	0.0643636215404683	0.263582481081501	1.27721093854246	-0.750045976379456	0.509666205672162	0.380373853018622
1441	Pdha1	0.0642500241529295	-11.8294203201507	317.712026638569	-341.370867278871	-0.0703560599112923	0.380373853018622
1442	Pih1d1	0.0644210287871435	1.05996943018097	1.99597801889678	0.123960841465157	2.21953295398543	0.380373853018622
1443	Rac3	0.0641120916138398	-11.8400428152992	319.778093674436	-343.458179305035	-0.0699782519105887	0.380373853018622
1444	Renbp	0.0641859535157541	-1.14812647767126	0.302691786102229	-2.59894474144476	-1.55104646951414	0.380373853018622
1445	Tecr	0.0642071819546187	0.0353961104661172	0.81897022114471	-0.748178000212476	0.0885367456133925	0.380373853018622
1446	Lsm8	0.0645893173519265	1.02482740781185	1.95540269247933	0.094252123144375	2.1584764207428	0.380748398214334
1447	Ripk1	0.0645682274137274	0.124396645490023	1.57743375144321	-1.32864046046316	0.167795401754796	0.380748398214334
1448	Safb2	0.0646183404376882	0.900828407515153	1.74312299301437	0.0585338220159323	2.09616833038743	0.380748398214334
1449	H2-DMa	0.0647377764247052	-0.984614643001397	-0.100465582984688	-1.86876370301811	-2.18267408314276	0.381188894724351
1450	Cpne3	0.0648079391790291	-0.52696226296396	0.931879630029686	-1.98580415595761	-0.707977376836672	0.381338853155501
1451	Mapre1	0.0649445778137356	0.400618491525076	1.18427746675248	-0.383040483702325	1.00196365989692	0.381879488564295
1452	Agk	0.0650934266469498	-11.8276354641588	318.66900924421	-342.324280172528	-0.0701421327665084	0.382464124598326
1453	Nptn	0.0651784853687255	-0.225220832912565	0.62256802840042	-1.07300969422555	-0.520677660700919	0.382464124598326
1454	Ppp2r5e	0.0651486584538844	1.31842207728935	2.31642580815633	0.320418346422374	2.58922858501221	0.382464124598326
1455	Maml3	0.0652820864474799	-11.8281966694782	318.923617601877	-342.580010940833	-0.0700913448511404	0.382808770838418
1456	Galnt11	0.0656730040251881	-11.8244639143508	318.765834298151	-342.414762126852	-0.0701034589760527	0.384836586773973
1457	Armc3	0.0658239994335538	-11.8202120276026	318.118506458722	-341.758930513928	-0.0702166449879345	0.385192292981537
1458	Pilra	0.0658070384758065	-11.8176718177608	317.661502586986	-341.296846222507	-0.0702994694149368	0.385192292981537
1459	Gipc1	0.0658965031296202	1.03073311597956	1.91844330509849	0.143022926860625	2.27574247739317	0.385223212328274
1460	Ppp1r2	0.065919583919278	0.871964852160309	1.71583249741752	0.0280972069030968	2.02522245712844	0.385223212328274
1461	Arfgef1	0.0660242671646546	-11.810079989887	316.077941497056	-339.69810147683	-0.0705952334877759	0.385570874366073
1462	C87436	0.066316024512842	-0.111010103984818	1.33873646258888	-1.56075667055851	-0.150078510787237	0.386655195101494
1463	Rps19	0.0663458984562338	0.203134214194376	1.32135335024924	-0.915084921860489	0.356044473763403	0.386655195101494
1464	Smg9	0.0663341171175297	0.663483371290755	1.64663434187572	-0.319667599294211	1.32268954715812	0.386655195101494
1465	Myadm	0.0664822987213385	-0.653958294048927	0.795429976603407	-2.10334656470126	-0.884328050447292	0.386657786428398
1466	Shc1	0.0664440459989269	-11.8183378037711	318.843506005929	-342.480181613472	-0.0700519787394955	0.386657786428398
1467	Ubl4a	0.0664087249384347	1.17576087557081	2.10206392563458	0.249457825507036	2.48779162542044	0.386657786428398
1468	Fance	0.0666592105312551	-11.8164270533071	318.727536235776	-342.36039034239	-0.0700656312702703	0.386895499491611
1469	Nup43	0.0666436083916076	1.81000643806499	3.06112649616106	0.558886379968919	2.83549720703191	0.386895499491611
1470	Tmem106a	0.0666010754649112	0.239738491109731	1.69482766829713	-1.21535068607767	0.322920969827635	0.386895499491611
1471	Dcaf11	0.066910361026953	0.757227493555867	1.83957641074228	-0.325121423630541	1.37122012311066	0.387562254095019
1472	Rrp1b	0.0669026755649067	0.989412115908076	2.07540279747356	-0.0965785656574031	1.78566183482531	0.387562254095019
1473	Slc25a46	0.0668377867015897	0.323321213616915	1.53800161149377	-0.89135918425994	0.52169931714925	0.387562254095019
1474	Prkra	0.0669789487551829	-11.8062767966741	316.981381584997	-340.593935178345	-0.0703793975324047	0.387696330243705
1475	Hlx	0.0670356110893264	0.253827992574437	1.32739765866425	-0.819741673515376	0.463401434884039	0.387761243263819
1476	Gsg1	0.0671137966545527	-11.8078200556162	317.411497357587	-341.027137468819	-0.0702963065071023	0.387950483100707
1477	Prune2	0.0674699335282234	0.26320177985965	1.33966225817875	-0.813258698459449	0.47922429070251	0.389745073028302
1478	Taok3	0.0675424158068834	1.12668141736275	2.01030221326826	0.243060621457251	2.49909804105346	0.389899791383173
1479	Ccdc88a	0.0676228954393804	1.33543095873373	2.33364357832011	0.337218339147363	2.6220832431897	0.389910497873272
1480	Hsph1	0.0676356700483406	-11.8010439783214	317.144267764718	-340.746355721361	-0.0703144880069039	0.389910497873272
1481	Itgb1bp1	0.0677937799897934	-11.8044561672389	318.018351235382	-341.62726356986	-0.0701476927174021	0.390294555244884
1482	Nfat5	0.0677500603107343	-11.8161569036669	320.793703882947	-344.426017690281	-0.0696288495839855	0.390294555244884
1483	Nudcd2	0.0680923834975756	1.11887135511329	2.04850810481981	0.18923460540678	2.35892950665719	0.390432940861099
1484	Pan3	0.0680856634831166	-1.75591603529358	0.246154254824002	-3.75798632541117	-1.71898669394353	0.390432940861099
1485	Parp8	0.0680438648828301	-11.8093643188996	319.617582303536	-343.236310941336	-0.0698371963451834	0.390432940861099
1486	Slc39a8	0.0679125249890773	-11.8105052096961	319.569473386697	-343.190483806089	-0.0698538425534165	0.390432940861099
1487	Snx12	0.0678908812140162	-11.7879135514855	314.352853256757	-337.928680359728	-0.0708402271813119	0.390432940861099
1488	Ube2n	0.0680734675835617	0.442506679307066	1.23269832462106	-0.347684966006928	1.09757823877729	0.390432940861099
1489	Nktr	0.0683304150329488	0.831856303062654	1.65054858733599	0.0131640187893131	1.99147888118008	0.391534654842928
1490	Psme2b	0.0683775387506397	-11.8097955773486	320.274140946342	-343.893732101039	-0.0697015767720896	0.39154171853722
1491	Tsc2	0.0685674738185599	1.79112633207641	3.02914982634897	0.553102837803853	2.83560297431498	0.392365987001981
1492	Cenpx	0.0688555219963909	0.880651909937839	1.70925814031693	0.0520456795587466	2.08307150382504	0.393591590909379
1493	Csad	0.0689200465094483	-1.34689061816081	0.101873269754078	-2.7956545060757	-1.82214446724611	0.393591590909379
1494	D3Ertd751e	0.0689179431745774	-11.8023763856178	319.462002579286	-343.066755350522	-0.0698301239634575	0.393591590909379
1495	Adh5	0.0690904749555228	0.243891762109058	1.23705187404348	-0.749268349825359	0.481311184486364	0.394300958073927
1496	Psmg3	0.0692070976360494	-11.798334376336	318.97393296684	-342.570601719512	-0.0699100642291389	0.394702511384207
1497	Pik3r5	0.0693487181342621	-11.7858558478831	316.450439620115	-340.022151315881	-0.0703756815068116	0.394982151616505
1498	Supt20	0.0693202041230022	-1.7487768673735	0.253796266528072	-3.75135000127506	-1.71156779196924	0.394982151616505
1499	Smg5	0.0694335493915437	-11.7951683035998	318.649478499488	-342.239815106688	-0.0699605979104275	0.395201496603503
1500	Sptssa	0.0694822816873565	0.662011042913134	1.45001304290905	-0.125990957082782	1.64659201560944	0.395215218237684
1501	0610010K14Rik	0.0698774680023677	-0.693574082407757	0.5244448375372	-1.91159300235271	-1.11605837961125	0.396669698600267
1502	Rab4b	0.069860248914757	-11.7894259937565	317.896875105222	-341.475727092735	-0.0700873838832207	0.396669698600267
1503	Vav2	0.0697997282826135	-11.7937312545197	318.910206471258	-342.497668980297	-0.0698972278986599	0.396669698600267
1504	Rpl36a	0.0702605340393904	-0.280159259889472	0.552974611048803	-1.11329313082775	-0.659080225246831	0.398314203604039
1505	Tmem175	0.0702567312793353	1.17924134726727	2.10199372656636	0.256488967968187	2.50475709580935	0.398314203604039
1506	Ctbs	0.0704103538145367	-11.7877816959209	318.671127703135	-342.246691094976	-0.0699137681705715	0.398633801423774
1507	Telo2	0.0703652245512008	-11.7920446454318	319.595688115626	-343.17977740649	-0.0697430246333206	0.398633801423774
1508	Ccdc115	0.0705053362040559	1.01108081517924	1.85381981345154	0.168341816906949	2.35147772593101	0.398906849133292
1509	Klhdc3	0.0705542004173216	-11.7839262096456	317.980561565103	-341.548413984394	-0.0700380781546108	0.398918779297938
1510	Bbs9	0.0709093654977405	-0.283630078834258	1.17251146264305	-1.73977162031156	-0.381765593256421	0.399190710733396
1511	Cradd	0.0707918699643885	-11.7869788545178	318.9896189102	-342.563576619236	-0.0698418636551264	0.399190710733396
1512	Eif4a3	0.0708988840753045	1.02440845057774	1.84744713614785	0.201369765007628	2.43950096610594	0.399190710733396
1513	Gpn1	0.0709298074861496	1.18299087269189	2.11343461929228	0.252547126091502	2.49195022588671	0.399190710733396
1514	Lxn	0.0709013679003483	-11.7846692645604	318.680857701253	-342.250196230374	-0.0698939085729326	0.399190710733396
1515	Pin4	0.0708947104291603	-11.7794480900627	317.557039384229	-341.115935564354	-0.0701024480808076	0.399190710733396
1516	Ppp3cb	0.0708653380528253	0.886261896430116	1.96666589222973	-0.194142099369493	1.60777024578441	0.399190710733396
1517	Dgcr2	0.0710269533146161	-11.7776956916307	317.266374457607	-340.821765840868	-0.0701543090139841	0.399473939143246
1518	Atic	0.0714555412812591	-11.7718045320648	316.951934575487	-340.495543639616	-0.0701875470829434	0.399849640609977
1519	Chid1	0.071354346075187	-11.7794995195497	318.211081567766	-341.770080606865	-0.0699637993852779	0.399849640609977
1520	Crebrf	0.0715022327263484	-11.7795888590375	318.710822654325	-342.2700003724	-0.0698585166531202	0.399849640609977
1521	Dnajb12	0.0715155358146772	-11.7714193826772	316.695688753169	-340.238527518523	-0.0702400863450298	0.399849640609977
1522	Htatip2	0.0711526667655194	1.76591052521416	3.0027215614191	0.529099489009209	2.79842346811533	0.399849640609977
1523	Inafm1	0.0714469052936896	-11.7724138348984	316.855858271271	-340.400685941068	-0.0702115705980632	0.399849640609977
1524	Limk1	0.0713973690445563	-11.7787081501948	318.303866893943	-341.861283194332	-0.0699396014942724	0.399849640609977
1525	Ptp4a3	0.0712114054158953	-1.18504211862811	0.0277131711681633	-2.39779740842438	-1.91517603940059	0.399849640609977
1526	Tns1	0.0714595509256991	-11.7827571155683	319.216237699328	-342.781751930465	-0.06976993872145	0.399849640609977
1527	Ctnnd1	0.0717711507876319	-11.7801569994147	319.160133668679	-342.720447667508	-0.0697669159728766	0.401016017367437
1528	Ubfd1	0.071979566125386	-11.7699932955991	317.385593193917	-340.925579785115	-0.0700846769872063	0.401917315564001
1529	Rhoa	0.0720668805904493	0.827234829031434	1.66259499051273	-0.00812533244985825	1.94089992127913	0.402141677696346
1530	Ergic3	0.0721479304176462	0.541815936685278	1.32396758841196	-0.2403357150414	1.35771588515941	0.40233081197605
1531	Rbm14	0.0724924315644333	1.32823728900216	2.32402763505951	0.332446942944815	2.61430255843978	0.403866288100511
1532	Vegfb	0.072517950465305	-11.770756006219	318.154965131897	-341.696477144335	-0.0699256116298367	0.403866288100511
1533	Msmo1	0.0725916204924904	1.06449866216433	1.94089309966434	0.188104224664325	2.38063929910913	0.404012854560945
1534	Kat8	0.0727372928995953	-11.769200408559	318.404640727876	-341.943041544994	-0.0698638294548534	0.404559702098662
1535	BC004004	0.0728237321039545	0.843175180373621	1.662851884186	0.0234984765612374	2.01615219574256	0.404776600854032
1536	Sipa1	0.0728810840563437	-0.930722072451746	-0.0876208042910747	-1.77382334061242	-2.16365674031256	0.404831646594222
1537	Arf6	0.0734075358137221	0.914611229026597	1.69793323099893	0.131289227054264	2.28846510660294	0.407291960288943
1538	Derl2	0.0734194836995304	0.358694374453327	1.12968919093097	-0.412300442024316	0.911845372187442	0.407291960288943
1539	Dapp1	0.0735302415974314	-1.74663267207927	0.2549606072824	-3.74822595144095	-1.71030606806797	0.407598220225295
1540	Meis3	0.0735702366557611	-11.7641774171507	318.49097368728	-342.019328521581	-0.0698168188088724	0.407598220225295
1541	Edem1	0.0737886518767497	0.662331520970814	1.45293731798281	-0.128274276041182	1.64196358265348	0.407947442401395
1542	Rhno1	0.0737999630739624	1.14034024087019	2.1344300459798	0.146250435760585	2.2483137748112	0.407947442401395
1543	Slamf9	0.0738245254416027	0.658504800652355	1.58711816522326	-0.27010856391855	1.38986336204813	0.407947442401395
1544	Tmem87b	0.0738013753424743	-11.7662247425737	319.334579586398	-342.867029071546	-0.0696506212849164	0.407947442401395
1545	Ppp1r10	0.0739475108796447	0.872468654290781	1.9596446092495	-0.214707300667941	1.57288903626919	0.408098423560885
1546	Vps26b	0.073927421481829	1.4928513343005	2.58474626146077	0.400956407140227	2.67968535865545	0.408098423560885
1547	Crcp	0.0740292240606364	-11.7535905361393	317.058711853971	-340.565892926249	-0.0700600737028772	0.408285287450129
1548	Erh	0.0747666050584035	0.248832168134934	1.0772548826759	-0.579590546406034	0.588711631367717	0.411553983456967
1549	Snx17	0.0746809217048845	-1.01812936335365	-0.031438431002127	-2.00482029570518	-2.02241331945769	0.411553983456967
1550	Vps41	0.0747294490400882	1.08469439377067	1.96752752914382	0.201861258397517	2.40811299535605	0.411553983456967
1551	Btbd9	0.0748865420077602	0.481311628937211	1.4661516986226	-0.503528440748176	0.957874772863983	0.411706002272303
1552	Ormdl2	0.074944479138916	0.12417160205015	1.0562291215172	-0.807885917416896	0.261112498786658	0.411706002272303
1553	Pum2	0.0749788337745986	-1.73206091087443	0.270984708875553	-3.7351065306244	-1.69480763237297	0.411706002272303
1554	Rpl6	0.0749872395137317	-0.49710112862019	0.312518589783655	-1.30672084702403	-1.20340486604082	0.411706002272303
1555	Adpgk	0.0753481273117917	-11.7505933572518	318.345951126461	-341.847137840965	-0.0697697087778074	0.412359708459167
1556	Cbfa2t3	0.0753757710401311	-11.7542968465941	319.361027581245	-342.869621274433	-0.069576962415516	0.412359708459167
1557	Csf1	0.0753962898729841	1.42287999724113	2.91054478337713	-0.0647847888948785	1.87461152196695	0.412359708459167
1558	Mcm6	0.0753769501592623	1.73433165876223	2.97864946836824	0.490013849156221	2.73180015762845	0.412359708459167
1559	Mier1	0.0753172724119239	1.03889412693315	1.87988021580796	0.197908038058326	2.42119946985501	0.412359708459167
1560	Pnrc2	0.0753704808033209	0.969208165118026	1.76223138817094	0.17618494206511	2.39540664375566	0.412359708459167
1561	Wipi2	0.0754496598350671	-11.7551794330425	319.436554741528	-342.946913607613	-0.0695661332792353	0.412387250296472
1562	Ndufa12	0.0755069904004805	0.892660697595858	1.68559347692301	0.0997279182687041	2.20647053989482	0.412436390587004
1563	Sil1	0.0759633055093906	-11.7454381541637	318.020648364159	-341.511524672486	-0.0698089849318829	0.414663418174101
1564	Aftph	0.0762920640348149	-0.948693535454109	0.499512380261913	-2.39689945117013	-1.2839370021056	0.414865449550695
1565	Prpf39	0.0762781623224764	-11.7482086036062	319.485173415599	-342.981590622812	-0.0695161387586129	0.414865449550695
1566	Rpl38	0.0762430083980912	-0.723591495197218	0.109025919331448	-1.55620890972588	-1.70331925006501	0.414865449550695
1567	Rtn4	0.0762217865225834	-0.856640800962523	0.019736589874495	-1.73301819179954	-1.91582431852847	0.414865449550695
1568	Smndc1	0.0760992916041637	-11.7442672569339	318.212705052764	-341.701239566632	-0.0697616440327814	0.414865449550695
1569	Tmem268	0.076119883488706	-11.7496650039525	319.413209443076	-342.91253945098	-0.0695395589756582	0.414865449550695
1570	Nipsnap2	0.0763818850713595	-11.7434667602196	318.370946096728	-341.857879617167	-0.0697236200760729	0.415089327024738
1571	Adipor1	0.0765870607177876	-0.93150992858698	-0.00432884109402198	-1.85869101607994	-1.96911470251039	0.415552604526275
1572	Dcun1d5	0.076613249756192	-0.682045549541415	0.528871815752331	-1.89296291483516	-1.10394379602668	0.415552604526275
1573	Gls	0.0765947275599786	-11.7468442162697	319.547608135165	-343.041296567705	-0.0694952524332289	0.415552604526275
1574	Rmdn3	0.0767088469970686	1.02684720255376	2.11430948893639	-0.0606150838288739	1.8507157074162	0.415806786898977
1575	Dnajc21	0.0768857807004606	1.47264277083088	2.5707109247999	0.374574616861866	2.62854976941918	0.416236980289549
1576	Git2	0.0768479368546458	-0.0353846882655279	0.778181683924901	-0.848951060455957	-0.0852453063145763	0.416236980289549
1577	Appl1	0.0769404866313161	-11.7379188033049	317.974081002954	-341.449918609564	-0.0697757379817887	0.416269012009124
1578	Tmem59	0.0770812726278719	-0.431697408745522	0.513617775284529	-1.37701259277557	-0.895057423867205	0.416766424626745
1579	Fhl3	0.0771573079435189	-11.7362298664096	317.856121434686	-341.328581167505	-0.0697910244629199	0.416913332092529
1580	Gm10138	0.0774202392490907	-11.744697790519	320.210295802836	-343.699691383874	-0.0693442940247584	0.41806929194509
1581	Naxd	0.0774742896744431	-1.7264018946342	0.27937434944996	-3.73217813871835	-1.68697059121355	0.418096546174793
1582	Mkln1	0.077606678187715	-0.363402613574997	0.617224126805034	-1.34402935395503	-0.726327363068535	0.418281856157665
1583	Mrpl45	0.0776060336563496	-11.734225077884	318.311015635681	-341.779465791449	-0.0696833515593672	0.418281856157665
1584	Ap1s1	0.0777744766519392	1.04642870808504	1.90013751735413	0.192719898815961	2.40241468515644	0.418322305248701
1585	Fam204a	0.0777368808158558	1.27531869347778	2.26913006864735	0.281507318308218	2.51514399057935	0.418322305248701
1586	Fyco1	0.077810302206949	-11.7397895008995	319.865959957735	-343.345538959534	-0.0693883162321789	0.418322305248701
1587	Tusc3	0.0777511357353891	1.28744640702931	2.27977294064597	0.29511987341265	2.54286114934998	0.418322305248701
1588	Zfp991	0.0779327055380595	-11.73404882039	318.670933430472	-342.139031071252	-0.0696064354844915	0.418716526228415
1589	Acadl	0.0782423951647704	1.28543062548014	2.29340770127041	0.27745354968987	2.49945935386538	0.42007148332911
1590	Ino80d	0.0782833636302491	-11.7350326255544	319.654839694214	-343.124904945323	-0.0694053838835952	0.42007148332911
1591	Synj2bp	0.0783637021724442	0.716924783533547	1.93473455235559	-0.500884985288491	1.15383107552922	0.420238282171775
1592	Cdca4	0.0786410274859897	1.45926739922234	2.54149384723047	0.377040951214215	2.64280322436524	0.420855633610791
1593	Naa60	0.0785651701450021	0.667148729185842	1.88620140782916	-0.551903949457479	1.07262590406768	0.420855633610791
1594	Nhlrc2	0.0786761293494153	1.44546935062536	2.52690155570641	0.364037145544309	2.61973691431713	0.420855633610791
1595	Trim32	0.0786493868605526	-11.7345093918969	319.857591780419	-343.326610564212	-0.0693599627465588	0.420855633610791
1596	Ilkap	0.0788689993275284	0.274705345205336	1.48913463287962	-0.93972394246895	0.443346177852972	0.421622996405058
1597	Arhgap1	0.0790325898939136	-11.7228621293419	318.010420833275	-341.456145091959	-0.0696817359861228	0.421742030312292
1598	Ppm1l	0.0790028636766028	-11.729206274085	319.23939731241	-342.69780986058	-0.0694592224619876	0.421742030312292
1599	Rell1	0.0791830872722888	1.71404050685734	2.95535564461212	0.472725369102562	2.70636968752316	0.421742030312292
1600	Rilpl1	0.079139631646084	-1.32868015451094	0.12313946504315	-2.78049977406503	-1.79372507075941	0.421742030312292
1601	Snx29	0.0791035654202781	-1.71583630615616	0.284043615412276	-3.7157162277246	-1.68158964303959	0.421742030312292
1602	Wdr45	0.0791878495734051	-11.7210610428106	317.569379907853	-341.011501993474	-0.0697647263558013	0.421742030312292
1603	Bmt2	0.0793617954591409	-11.7197133715064	317.725263249693	-341.164689992706	-0.0697239835096851	0.422395208996101
1604	Kdm5c	0.079601102892848	-11.7155510776166	317.149938192459	-340.581040347692	-0.0698220364262992	0.422395208996101
1605	Ndufs3	0.0795206730165345	-1.09556759481546	0.119668404204635	-2.31080359383555	-1.76695969358949	0.422395208996101
1606	Pum3	0.0794109673264489	-11.7160790093224	316.832814862836	-340.26497288148	-0.069892467534019	0.422395208996101
1607	Scpep1	0.0796075358726829	0.991142443786238	1.87712252427775	0.105162363294728	2.19260402817675	0.422395208996101
1608	Timm8a1	0.0794626352902621	1.48249250493371	2.59035301885389	0.374631991013531	2.6227416543072	0.422395208996101
1609	Crnkl1	0.0797546139467394	-11.7193733841042	318.371518613488	-341.810265381696	-0.0695855302617352	0.422481878195038
1610	Otud6b	0.0797724221486411	-11.717864172929	317.838905344235	-341.274633690093	-0.0696893339145226	0.422481878195038
1611	Polr2b	0.0797605526804171	-11.7125093533803	316.668773225694	-340.093791932455	-0.0699068361050272	0.422481878195038
1612	Cdc42se1	0.0800812561335979	-0.867864440603815	0.579266326903855	-2.31499520811149	-1.17541765073243	0.423591616448764
1613	Fxyd5	0.0800635882417357	1.57712875434506	2.83464409833469	0.319613410355423	2.45811359063966	0.423591616448764
1614	Eif3g	0.0801969920450708	-0.411802535891337	0.578235588763271	-1.40184066054594	-0.815239452895676	0.423782782040982
1615	Usp25	0.0802167361692669	-11.7164192146974	318.339698116448	-341.772536545842	-0.0695753191132054	0.423782782040982
1616	Tmem144	0.0803961435364285	0.81298523162268	1.89411859660368	-0.268148133358324	1.47384386196554	0.424467757829708
1617	Hps3	0.080552520248807	-1.0493794462212	0.396327993284917	-2.49508688572732	-1.42265707743246	0.424505313627437
1618	Snx15	0.0805218302789414	0.133893760065332	1.59136130509175	-1.32357378496108	0.180056803582506	0.424505313627437
1619	Zfp422	0.0805064048720846	1.00112711288866	1.87839355317926	0.123860672598061	2.23669001239619	0.424505313627437
1620	Plcb3	0.0806867501861851	-11.714131101638	318.574709587422	-342.002971790698	-0.0695127180848509	0.424950217647241
1621	Slc7a7	0.0808385083203639	-1.32458747895274	0.128383928891495	-2.77755888679697	-1.78678240955337	0.425486830961965
1622	Xab2	0.080988943138994	1.18239425180535	2.10803100706291	0.256757496547786	2.50362805485271	0.426015821739764
1623	Gm6277	0.0811057243179735	-11.7117075240393	318.516360601602	-341.939775649681	-0.0695111262797032	0.426331568815711
1624	Kctd13	0.0811489062068349	-11.7155979302444	319.556753142828	-342.987949003317	-0.0693150210883916	0.426331568815711
1625	Uqcr11	0.0812053719938241	0.230832883195759	1.02384065621422	-0.562174889822705	0.570516649274628	0.426365682370035
1626	2210016F16Rik	0.0814075363532158	-1.71318733419239	0.291308655262164	-3.71768332364695	-1.67512706009502	0.426377593717395
1627	Arsb	0.0813550611073304	0.676814208558599	1.52106618510932	-0.167437767992124	1.5712506572025	0.426377593717395
1628	Cox19	0.0813846444416811	-11.7020218702493	316.920247409088	-340.324291149586	-0.0697930224335859	0.426377593717395
1629	Ubr2	0.0814033724119854	-11.7059380343447	317.784029091639	-341.195905160329	-0.0696325206885604	0.426377593717395
1630	Cnpy3	0.0817399192257717	0.840265926666264	1.62524685588675	0.0552849974457803	2.09800122830688	0.42785582259772
1631	Bicd2	0.0819115269917892	0.551953329653491	1.47297066952027	-0.369064010213291	1.17458010880043	0.428221947041847
1632	Ccl4	0.0819593259475276	1.80025715304296	3.13999445570574	0.460519850380169	2.63367988325911	0.428221947041847
1633	Jagn1	0.0819604359492892	-1.71753105558927	0.286035970006019	-3.72109808118455	-1.68015293138689	0.428221947041847
1634	Kdm3a	0.0820373216652812	0.781813744420384	2.00115240277672	-0.43752491393595	1.25668678769517	0.428238850421964
1635	Zfp329	0.0820640553727041	-11.7032040114966	318.292920483956	-341.699328506949	-0.0695094780319883	0.428238850421964
1636	Cdc42ep3	0.0821626885255679	-11.7017651527223	318.1940457886	-341.597576094045	-0.069522065737782	0.428491478300822
1637	5031425E22Rik	0.082243616845207	-11.7107017769159	320.191617576311	-343.613021130143	-0.0691545445092751	0.428636947007709
1638	Rtf1	0.0822910594466277	0.734279913748713	1.61088665842874	-0.142326830931313	1.64174208589277	0.428636947007709
1639	Alg9	0.0825419598026153	1.28692241058715	2.28531596235019	0.288528858824102	2.52638007446478	0.429681513749795
1640	Rrbp1	0.0826156058031933	-0.568204590612146	0.216661783095106	-1.3530709643194	-1.4189173733993	0.429802651654174
1641	Txnip	0.0828555486554921	-0.664977719374778	0.406782966911497	-1.73673840566105	-1.21606660626104	0.430788263941901
1642	Gmeb1	0.0829118618275428	-11.6986695908392	318.364411027892	-341.761750209571	-0.0694684513702548	0.430818517120947
1643	2810403A07Rik	0.0831472359114664	0.655561038147229	1.73074773113632	-0.419625654841865	1.19502597345603	0.431253627231995
1644	Ppp1r7	0.0831025592737832	1.0946574558275	2.02013335396727	0.169181557687732	2.31825506546701	0.431253627231995
1645	Stt3a	0.0830522002490841	0.716764003514492	1.48952780185854	-0.0559997948295555	1.81793147571555	0.431253627231995
1646	Gspt1	0.0835506690913824	0.019429152854923	0.859517493381292	-0.820659187671445	0.0453290898215691	0.432791321925926
1647	Slc25a5	0.083595885904117	-0.903268119504157	-0.0405414825066165	-1.7659947565017	-2.05206714003015	0.432791321925926
1648	Zfp950	0.083515329995304	-0.58332416983623	0.864730208085571	-2.03137854775803	-0.789538280897679	0.432791321925926
1649	Ccl24	0.0837897688678206	1.6698827335047	2.90726234380407	0.432503123205338	2.64503309156895	0.432853333503248
1650	Kdsr	0.0837915942122268	-11.6873673023124	317.449545364038	-340.824279968663	-0.0695966271332329	0.432853333503248
1651	Tsn	0.0838107954696866	0.795078382187077	1.58460517085139	0.00555159352276569	1.97374556043798	0.432853333503248
1652	Zfp266	0.0837361152685615	-11.6980624244168	319.438266131978	-342.834390980812	-0.0692397029969893	0.432853333503248
1653	Cebpb	0.0839155811162516	0.589784285495751	1.43227000401754	-0.252701433026034	1.37207780833079	0.433132327939418
1654	Pla2g12a	0.0842402690382449	-11.6876890982737	317.811453903007	-341.186832099555	-0.0695220311848546	0.433800587740408
1655	Pmp22	0.0842484263813709	-0.10901762552739	0.688150490991528	-0.906185742046308	-0.268037086890552	0.433800587740408
1656	Rpl36al	0.0842395490847905	-0.0734898547553968	0.778680870444997	-0.925660579955791	-0.169024192324591	0.433800587740408
1657	Sh3bp5	0.0841579623698822	-11.6846329102078	317.000172423041	-340.369438243457	-0.0696760522694661	0.433800587740408
1658	Gm2a	0.0843500519246082	-1.03300960899849	-0.0382976667013987	-2.02772155129557	-2.03542507456509	0.434061907732664
1659	Taz	0.0844911477756466	-1.11898506864972	0.0903714710226573	-2.32834160832209	-1.81350194243434	0.434525902846183
1660	Fam89b	0.084725839770028	-11.690868955329	319.32139629854	-342.703134209198	-0.0692230606103029	0.435079765247833
1661	Rpl28	0.0846840864941163	0.860547648781937	1.66422711444284	0.0568681831210304	2.09865060718729	0.435079765247833
1662	Uqcrfs1	0.0847518248759844	-0.0202201313793468	0.968333246469878	-1.00877350922857	-0.0400896199984787	0.435079765247833
1663	Btbd19	0.0849334841372113	-11.6831224970519	317.995613379569	-341.361858373672	-0.0694570102020806	0.435226718713926
1664	Rsu1	0.0848825165339018	0.602104541766348	1.39468619997479	-0.190477116442098	1.48893581445922	0.435226718713926
1665	Ssbp2	0.0849171293353168	0.909895738289412	1.78593745175151	0.0338540248273119	2.03570543426056	0.435226718713926
1666	Senp3	0.0850219960213574	-11.6781023107147	316.828406088167	-340.184610709597	-0.0696749055241936	0.435418769540349
1667	Col15a1	0.085211216324565	-11.6824910252442	318.242818823604	-341.607800874093	-0.0694013492619927	0.436077861168528
1668	Dtnbp1	0.0853707106028231	0.797782274760304	1.64772410558665	-0.0521595560660445	1.83968416346141	0.436077861168528
1669	Idua	0.0852695161244987	-11.6871823989496	319.553096308008	-342.927461105908	-0.0691535965134139	0.436077861168528
1670	Poglut1	0.0853125393784237	-11.6875782564584	319.696432609597	-343.071589122514	-0.0691259436123218	0.436077861168528
1671	Slfn8	0.0854062477745676	-11.6821590343001	318.685978315273	-342.050296383873	-0.0693063536713582	0.436077861168528
1672	Dusp12	0.0855100447973179	-11.6695471688143	315.853088719006	-339.192183056635	-0.0698330120138664	0.436346711848514
1673	Fez2	0.0856149783220357	-0.810409125416285	0.0711447427932502	-1.69196299362582	-1.80178745263129	0.436360212092956
1674	Huwe1	0.0855824428825001	-11.6865379486391	319.757805155214	-343.130881052492	-0.0691072089775149	0.436360212092956
1675	Pon2	0.0858282374373132	0.88833770456336	1.66206909281571	0.114606316311014	2.2502769481614	0.436925132347945
1676	Tdrd7	0.0857949570036882	-11.6739161961607	316.986496092299	-340.334328484621	-0.0696173145518116	0.436925132347945
1677	Kars	0.0859490379412964	-11.6753867438425	317.638894843006	-340.989668330691	-0.0694878382232346	0.437018588626425
1678	Rbm4b	0.0859230279003219	0.546911520470866	1.32187174561268	-0.22804870467095	1.38320245101196	0.437018588626425
1679	Cst7	0.0863396056095574	-12.6251477172782	511.960144728712	-537.210440163268	-0.0471702794220274	0.437180721104299
1680	Eef2kmt	0.0861234064493581	-11.6751418045036	317.951880519191	-341.302164128198	-0.0694204537295308	0.437180721104299
1681	Engase	0.0862071728984265	-11.6830071357598	319.816629765485	-343.182644037005	-0.0690748063293813	0.437180721104299
1682	Fem1b	0.0860337609826114	1.67621382368627	2.90847049604183	0.443957151330717	2.66609935942414	0.437180721104299
1683	Gnl3	0.0863134788155199	0.108262858477896	1.56269117039858	-1.34616545344279	0.145893270737983	0.437180721104299
1684	Mt1	0.086322960388759	-1.17594420664183	0.0397852646727472	-2.3916736779564	-1.89582332848632	0.437180721104299
1685	Tbc1d20	0.0862466315322509	-11.6805503908379	319.415794699814	-342.77689548149	-0.0691443998857173	0.437180721104299
1686	Gbe1	0.0864176388117221	-11.6807389446244	319.558284554487	-342.919762443736	-0.0691157322058089	0.437316307438679
1687	Cryzl2	0.0865942714604483	-11.6587624034643	314.887809622556	-338.205334429485	-0.0699770151415916	0.437438564782383
1688	Klc4	0.0865956089917305	-11.6720003678177	317.869492109295	-341.21349284493	-0.0694197874037056	0.437438564782383
1689	Tcea1	0.0865387700129787	-0.224143564724807	0.852421528972522	-1.30070865842214	-0.408069439366901	0.437438564782383
1690	Gar1	0.0867045983996776	-11.6718985120823	318.233960092452	-341.577757116617	-0.0693425112595851	0.437729960678136
1691	Asah1	0.0867632482146459	-0.886103784033184	-0.0999141732033223	-1.67229339486305	-2.20904916491645	0.437767021742968
1692	Rabggta	0.086839841868327	-11.6708128315385	317.994784588211	-341.336410251288	-0.0693865935637751	0.437894521761564
1693	Eya4	0.0870723545445475	1.68511728846371	2.91508399988007	0.455150577047359	2.68525088074246	0.438289869601227
1694	Mlec	0.0869923246017012	0.897113438981426	1.68793566337984	0.10629121458301	2.22339481137878	0.438289869601227
1695	Padi2	0.0870617265093571	-11.6695995279507	317.916353281633	-341.255552337534	-0.0693961456603801	0.438289869601227
1696	Zfp451	0.087253527843731	-11.678505673096	320.424378356159	-343.781389702352	-0.0689227694586913	0.438942865308203
1697	Rps28	0.0873946174620651	-0.293413474699395	0.594356969534988	-1.18118391893378	-0.647779892566168	0.439393562867613
1698	Med30	0.0875104336805966	0.82394167045611	1.82417984753104	-0.176296506618818	1.6145114598388	0.439457928288905
1699	Uap1l1	0.0874627306452085	-0.389414030800972	1.06520930515753	-1.84403736675948	-0.524697670233339	0.439457928288905
1700	Zfand2b	0.0876870510730577	-11.6693919384579	319.145095065806	-342.483878942722	-0.0691372017228639	0.440085835150193
1701	Rpl7l1	0.0878034348367505	0.301952443086278	1.17801451679246	-0.574109630619901	0.675541073236179	0.440152118699856
1702	Sco2	0.0877674489440569	-11.6657542794423	318.299409589556	-341.630918148441	-0.0692935519983512	0.440152118699856
1703	Bcl7a	0.0878844290123021	1.36458789399279	2.44521788174845	0.283957906237126	2.47498510708548	0.440299441182009
1704	Inpp1	0.0879698509771474	1.64902089752534	2.87676143340991	0.421280361640769	2.63249560834525	0.440341652027319
1705	Strip1	0.087996075563359	-11.6708147620474	319.707277669599	-343.048907193694	-0.069028029089067	0.440341652027319
1706	Timm10	0.0881802663559954	-11.6627465050336	318.129539732902	-341.455032742969	-0.0693120005062653	0.441004708411109
1707	Coq9	0.0885411136172029	-11.6604178626547	318.261674355249	-341.582510080558	-0.0692708963557259	0.442290855610056
1708	Trip4	0.0885365757269521	-11.6641449927754	318.911868969297	-342.240158954847	-0.069155967555819	0.442290855610056
1709	Fiz1	0.0886845433438447	0.673281903744038	1.74850311770382	-0.401939310215743	1.22729003636477	0.442489195210341
1710	Ufc1	0.0886725124476955	-0.517130802202374	0.937161684551551	-1.9714232889563	-0.696942160428323	0.442489195210341
1711	Pdik1l	0.0889388809730981	1.26698706528395	2.25891878298578	0.275055347582128	2.50344753829226	0.443498850065735
1712	Neurl1a	0.0890364039059711	-11.6630825616211	319.292825821496	-342.618990944738	-0.0690702936266438	0.443725816662235
1713	Gm17354	0.0891191691211835	-11.6623195526612	319.389143910714	-342.713783016036	-0.0690458397624395	0.443879013976613
1714	Epc2	0.0891804773790768	1.42251339672956	2.51467947593045	0.330347317528672	2.55279401018904	0.443925223452908
1715	Pmpca	0.0892727486292273	0.781826537004969	1.77584071723001	-0.212187643220076	1.54157947157302	0.444125417670302
1716	Mgrn1	0.0895300557050417	0.995777985240112	1.92060125623625	0.0709547142439751	2.11033723834208	0.444886683328722
1717	Slc43a2	0.0895276021504087	-0.0142118961764358	1.43908587494474	-1.46750966729761	-0.0191666189898218	0.444886683328722
1718	Sec23ip	0.0896085879234094	-11.6576041302431	319.090472034224	-342.40568029471	-0.0690812309666776	0.445017736997979
1719	Cd180	0.0897493396080793	0.740303970388121	1.53516960056281	-0.0545616597865675	1.82542692059014	0.445374953584882
1720	Nkiras2	0.0897849179753865	-11.6544744919959	318.68723014798	-341.996179131971	-0.0691476430078595	0.445374953584882
1721	Nudt7	0.0899619158699595	-11.6575103633067	319.573953094236	-342.888973820849	-0.0689798614629863	0.445659992911748
1722	Psmd14	0.0899990820190978	1.02094702555362	1.90243356159795	0.139460489509287	2.27005100859277	0.445659992911748
1723	Syf2	0.0899283119722396	-0.981429190996537	0.0966519605845718	-2.05951034257765	-1.78424960394531	0.445659992911748
1724	Atad2b	0.0901040173862569	-11.6535295090592	319.042839663645	-342.349898681764	-0.069067882987861	0.445688397026253
1725	Slc16a7	0.0901092926477129	-11.6521356637807	318.538516151956	-341.842787479518	-0.0691653931399895	0.445688397026253
1726	Cdc5l	0.0902437437139723	1.06617390564233	1.9990646860049	0.133283125279755	2.23998618091521	0.44596988050726
1727	Cep44	0.0902707435110219	1.67554299453342	2.91257844561943	0.438507543447415	2.65473711440592	0.44596988050726
1728	Smarcd1	0.0905017341367255	-11.6445828374163	317.430322173407	-340.719487848239	-0.0693549177673656	0.446593866775328
1729	Zfx	0.0904571295269931	-11.6537847498783	319.559129035768	-342.866698535524	-0.0689616782518503	0.446593866775328
1730	Acaa2	0.0907864701760407	-11.6404582212801	316.918856926127	-340.199773368687	-0.0694391478963741	0.447612844413336
1731	Cbx1	0.0908131544396958	0.675141155485049	1.48202722089018	-0.131744909920084	1.63994943767811	0.447612844413336
1732	Ankrd40	0.090985308098926	0.71773111537482	1.93813268872149	-0.502670457971853	1.15267561714197	0.447709277714023
1733	Fli1	0.0909901415325969	-1.02418922409844	0.0500084448911096	-2.09838689308798	-1.86871937124497	0.447709277714023
1734	Tada1	0.0909776454997824	0.886082304102957	1.87350864163033	-0.101344033424416	1.75880401137459	0.447709277714023
1735	Cspp1	0.0910454514571113	-0.069326325314792	1.37941449878506	-1.51806714941465	-0.0937897921679152	0.447723222957967
1736	Espl1	0.091345219385143	1.66283746482539	2.89574028203923	0.429934647611563	2.64343750188415	0.448680144959148
1737	Sfswap	0.0913036870416808	-11.6483655726041	319.608699037053	-342.905430182262	-0.068920422959018	0.448680144959148
1738	Tmem173	0.0914372196552456	-0.869907885933914	0.00589683783376305	-1.74571260970159	-1.94676744715769	0.448873623762115
1739	Gatb	0.0915542568817463	-11.6426336001439	318.431399599593	-341.71666679988	-0.0691334071943475	0.448931563054632
1740	Nfia	0.0915164401340594	-1.26346517334161	0.18701709291744	-2.71394743960067	-1.70725716065249	0.448931563054632
1741	Fbxl6	0.0916999668017488	-11.6451777232585	319.436244014976	-342.726599461493	-0.0689381144110239	0.449361956514745
1742	Gak	0.0917473661801086	-11.6336200414596	316.720088367074	-339.987328449993	-0.0694418113978321	0.449361956514745
1743	Tmem131l	0.0919279635691067	-11.6430794814409	319.271183064725	-342.557342027607	-0.0689605104270109	0.449988172789225
1744	Mtfr1l	0.0922898772111924	-1.30170495966474	0.147944760546963	-2.75135467987644	-1.75993883478794	0.45150070663182
1745	Rogdi	0.092440485097518	-0.546793902184076	0.302628403514594	-1.39621620788275	-1.26167672788556	0.451719483878593
1746	Spag9	0.0924392537674557	1.11401641593182	2.03994835433121	0.188084477532433	2.35809130548748	0.451719483878593
1747	Khnyn	0.0925770815713022	-11.6351629651832	318.23595737522	-341.506283305587	-0.0691315455032277	0.451869370690132
1748	Lta4h	0.0925685026832269	0.713541207331413	1.93452832879848	-0.507445914135657	1.14539706706687	0.451869370690132
1749	Atp2c1	0.0928195090235717	0.31857496010646	1.10107610323266	-0.463926183019743	0.797948288855397	0.452340058872162
1750	Nat6	0.0928325648247956	-11.6402366939726	319.831019766714	-343.111493154659	-0.068827822162655	0.452340058872162
1751	Zscan29	0.0927957815460783	-11.6401015347195	319.745787087908	-343.025990157347	-0.0688447534059598	0.452340058872162
1752	Htt	0.0930456377088602	1.38681547779352	2.47136049188494	0.302270463702091	2.50621998567306	0.452602839755983
1753	Rars2	0.0929462813581441	-11.6300173935283	317.752682385155	-341.012717172211	-0.0692034379650353	0.452602839755983
1754	Snrpd1	0.0930297268237739	1.08081565660627	2.07519667495327	0.0864346382592758	2.13033004632042	0.452602839755983
1755	Emc8	0.0933086833481853	1.09996402528879	2.02681843933755	0.17310961124003	2.3260285986428	0.453400281995033
1756	Gps1	0.0933158573820063	0.762219224090586	1.64420065913549	-0.119762210954319	1.69382502644804	0.453400281995033
1757	Bcat2	0.0935409172585236	1.31755890273086	2.40581991312829	0.229297892333427	2.37293073278397	0.453499486977685
1758	Caprin1	0.0935488862026167	0.730259518908331	1.60890846915177	-0.14838943133511	1.62895813627424	0.453499486977685
1759	Dennd4a	0.0935098824030398	-1.28410230893635	0.160548704896253	-2.72875332276896	-1.74214689491202	0.453499486977685
1760	Fadd	0.0933976681476582	-11.6220841146103	316.389855292022	-339.634023521242	-0.0694452352287477	0.453499486977685
1761	Ccdc71	0.0937354459927649	0.524392344589079	1.59640019337082	-0.547615504192665	0.958752410564081	0.453829404170442
1762	Elmo2	0.0937597300295818	-11.6275901326958	318.39607234549	-341.651252610882	-0.0690546178293609	0.453829404170442
1763	Tial1	0.0937765165907747	0.979159953024744	1.85447019011309	0.1038497159364	2.19250062631078	0.453829404170442
1764	2410089E03Rik	0.0939889269933063	1.64554405579569	2.87531762672225	0.415770484869139	2.62260237216152	0.454599504028849
1765	Atp6v1c1	0.0941074184238714	0.317588773062737	1.11968646781659	-0.484508921691113	0.776043318873086	0.454657131366065
1766	Mttp	0.0940666342617796	0.679704776950668	1.89400147866319	-0.534591924761852	1.09709338834928	0.454657131366065
1767	Aldh3b1	0.0948174584399254	-11.6228588056332	318.723132884054	-341.96885049532	-0.0689591677498971	0.455653821276024
1768	Def6	0.0946396312999869	-11.6182098966833	317.404985128898	-340.641404922265	-0.0692087163051091	0.455653821276024
1769	Dtx3l	0.094786632155995	-11.6225043973277	318.582087820238	-341.827096614893	-0.068986593662851	0.455653821276024
1770	Gfm2	0.0948477715173721	-11.621625275355	318.286551640959	-341.529802191669	-0.0690433538035468	0.455653821276024
1771	Gyg	0.0945238189778905	0.318699164635882	1.53801105858432	-0.900612729312558	0.512288027115516	0.455653821276024
1772	H2-Ke6	0.0945528314425289	-0.811986412324237	0.64015481125866	-2.26412763590713	-1.09594307925833	0.455653821276024
1773	Ppp1r12a	0.0948050007082823	0.92282091321911	1.71807835388194	0.127563472556278	2.27435250726143	0.455653821276024
1774	Rab27a	0.0946302999874109	-11.6174571469344	317.175004229399	-340.409918523268	-0.0692527970520185	0.455653821276024
1775	Tgfbrap1	0.094793284840871	-11.6215304362759	318.216526706767	-341.459587579319	-0.0690574680727601	0.455653821276024
1776	Thap4	0.0946491268163923	1.38054959426039	2.46841341001692	0.292685778503852	2.48728512193415	0.455653821276024
1777	BC029722	0.0950300945639156	-11.6040726745068	314.803059756892	-338.011205105905	-0.0696785157438272	0.456016179313458
1778	Naa30	0.0950197386397112	-11.6197784776314	318.278941954314	-341.518498909577	-0.0690343608931616	0.456016179313458
1779	Myo18a	0.0953280095739343	-11.6132204658157	317.221940178823	-340.448381110455	-0.0692185525808773	0.457181091095801
1780	Smpd2	0.0953800213491006	-11.6145704908426	317.68115393049	-340.910294912175	-0.0691297765798702	0.457181091095801
1781	Cep152	0.0957943799979756	-11.6161771009863	318.279189066833	-341.511543268806	-0.0690136664253423	0.458137696268345
1782	Hs2st1	0.0956944322529505	0.881752838261544	1.95820042140935	-0.194694744886263	1.60546954010049	0.458137696268345
1783	Mrps15	0.0956849380548957	0.994135656024842	1.84018580712107	0.148085504928614	2.30301960117985	0.458137696268345
1784	Rpl39	0.095768857248981	-0.281409585483834	0.516003309755776	-1.07882248072344	-0.691677618640625	0.458137696268345
1785	Cmip	0.0960105075041407	-11.6041305986482	316.244378688311	-339.452639885608	-0.0693725223723452	0.458914089650044
1786	Tnfaip8	0.0960902945751197	0.863616282175601	1.67921667875223	0.048015885598976	2.075350645526	0.459038294129295
1787	Flad1	0.096382918132235	-11.6154932993824	319.084976794115	-342.31596339288	-0.0688415971196515	0.459878315073263
1788	Klc2	0.0964278370447805	-11.6166207196782	319.505233175114	-342.738474614471	-0.0687606630756095	0.459878315073263
1789	Pggt1b	0.0963442802437108	-11.6153663118647	319.060400919431	-342.29113354316	-0.0688459872010242	0.459878315073263
1790	Ints12	0.0965034400881171	-11.6026311839178	316.437538540043	-339.642800907878	-0.0693230321930268	0.459981760241238
1791	Aggf1	0.0966160812833993	-11.612693678287	318.942426351488	-342.167813708062	-0.0688552679834101	0.460261532948053
1792	Cdk13	0.096761122613656	-11.6142792074892	319.609092908019	-342.837651322997	-0.0687257327515305	0.460695255658322
1793	Fdps	0.0970208648530916	-11.607499056997	318.377882103966	-341.59288021796	-0.0689432968886566	0.461674299457098
1794	Nenf	0.0970845738952128	0.740715875865498	1.62730031279635	-0.14586856106535	1.63749371069397	0.461719946752483
1795	Ago2	0.0971398714641454	1.34384387160777	2.43174194958319	0.255945793632344	2.42107752786709	0.461725561744896
1796	Cenpt	0.0974163769821006	1.62309214328657	2.85719528603278	0.388989000540356	2.57774414005021	0.462524501063596
1797	Ddah2	0.0973690593252381	0.920644783203831	1.91303766663742	-0.0717481002297553	1.81826235128877	0.462524501063596
1798	Flna	0.0975889495880593	1.64276224601101	2.88627245700271	0.399252035019303	2.58924680222444	0.462571621047401
1799	Tmem39b	0.0975350876668688	-11.6123782427663	320.083670443693	-343.308426929226	-0.0686165639319767	0.462571621047401
1800	Ubxn2b	0.0975208509775941	-11.6082367397371	319.169938341209	-342.386411820683	-0.0687824277654705	0.462571621047401
1801	Bloc1s6	0.0977442673342095	-11.599445898219	317.706634846188	-340.905526642626	-0.069037583969716	0.463050576843684
1802	Rab40c	0.0978126147866349	-11.6083057902406	319.678194046636	-342.894805627118	-0.0686772967857192	0.463117219400427
1803	Cyb5r1	0.0980528256282911	-11.6054806044721	319.264798004088	-342.475759213032	-0.068746954557843	0.463997065036372
1804	Ate1	0.0981138863341427	0.792857955919822	2.0152132651769	-0.429497353337253	1.27129405557487	0.464028646453939
1805	Rabep2	0.09822905894385	-11.6033805112078	319.131904558808	-342.338665581223	-0.0687625691225137	0.46431597280273
1806	Alg11	0.0984968302336006	-11.6067025926696	320.23361887177	-343.447024057109	-0.0685532094487735	0.465323895655083
1807	Golgb1	0.0987730766167341	-11.5962157538693	318.347749758846	-341.540181266585	-0.0688849247453928	0.466079842348044
1808	Itpripl2	0.0988073516829576	-11.5972366188067	318.531944609808	-341.726417847422	-0.0688523383738968	0.466079842348044
1809	Tpst2	0.098820726067465	-0.855262931589892	-0.0391183481936447	-1.67140751498614	-2.05390635106927	0.466079842348044
1810	Sh2b1	0.0989195700696986	-11.6008913445272	319.420240462372	-342.622023151426	-0.0686884523043065	0.466288271731861
1811	Zfp771	0.0990689804019933	-11.5953806888599	318.417417549637	-341.608178927357	-0.068865597511683	0.466734699497408
1812	Rps3	0.0991504843794924	-0.228032943849371	0.625043044756938	-1.08110893245568	-0.523911542702758	0.466860890025292
1813	Cables1	0.0993477485471204	-1.0388683485692	0.412386275995466	-2.49012297313387	-1.40302364134414	0.467463768108219
1814	Foxo1	0.0993881007206176	-11.5891154858281	317.418065056885	-340.596296028541	-0.0690387636143086	0.467463768108219
1815	Akt2	0.0997424114374185	-11.5944677567579	319.230915818639	-342.419851332155	-0.068691038691042	0.468082386624959
1816	Gtf2h2	0.0997645061616616	-0.295333126229735	0.625767680104983	-1.21643393256445	-0.628424475226827	0.468082386624959
1817	Phf20l1	0.0996699855988553	0.410155209596105	1.39854734606922	-0.578236926877006	0.813330467954115	0.468082386624959
1818	Rplp0	0.0995987069719845	0.308943352549285	1.26672623758803	-0.648839532489457	0.632207835114078	0.468082386624959
1819	Trnau1ap	0.0997939359201594	-11.5897634461446	318.23619258077	-341.415719473059	-0.0688712289882021	0.468082386624959
1820	Arl11	0.100083695153543	-11.5911966605201	319.050031880195	-342.232425201235	-0.0687099067850905	0.468725281647114
1821	Ccl25	0.100095811434721	1.62641310601583	2.86258442184906	0.390241790182609	2.57869687716085	0.468725281647114
1822	Pmepa1	0.100023710746177	-0.564977436023329	0.314278994753085	-1.44423386679974	-1.25939986097763	0.468725281647114
1823	Fam72a	0.10022969500293	1.62705810538081	2.85934880026197	0.394767410499653	2.58784335591198	0.469094765641799
1824	Celf2	0.100472003894974	0.841793792430168	1.65972832898768	0.0238592558726588	2.01713638663124	0.469971018219255
1825	Kmt2a	0.100547147595424	-11.5920157135262	319.676119377017	-342.860150804069	-0.0685847230688935	0.47006480179954
1826	Wdr1	0.100607755514415	0.571428210778964	1.36519880264127	-0.222342381083339	1.41096019978429	0.470090564101307
1827	Gm12166	0.100682121505901	-11.5914080241422	319.735936862738	-342.918752911022	-0.0685688718665335	0.470180547722139
1828	2310039H08Rik	0.10087068682846	-11.5816702394636	317.709014819564	-340.872355298491	-0.0689350096438318	0.470288907114984
1829	Ints6l	0.100837418842139	0.826334706925073	1.70081375537441	-0.0481443415242669	1.85205839707711	0.470288907114984
1830	Sec23a	0.10077764761647	-11.583696603695	318.262962083091	-341.430355290481	-0.0688308568638249	0.470288907114984
1831	Gstm5	0.100989340398033	-12.5725894396769	527.000679845521	-552.145858724875	-0.0456690942581711	0.470584954820326
1832	Mex3c	0.101089577419491	-11.5773931711613	317.227745986201	-340.382532328524	-0.0690113107979017	0.470794909685099
1833	Tmem214	0.101224693770097	0.902371208948328	1.77805635489015	0.0266860630065067	2.01969289809341	0.471166987041171
1834	Kansl3	0.101494486812296	0.806815863046892	1.87889088515924	-0.265259159065455	1.47501807346631	0.471907880916898
1835	Snapc3	0.101443520843434	-11.5877356404808	320.018315152524	-343.193786433486	-0.0684895358917637	0.471907880916898
1836	Fbxo30	0.101645630648158	1.5931702613738	2.8227247801823	0.363615742565292	2.5395834717104	0.472353224776737
1837	Lats2	0.101809858570027	-11.5828915308646	319.218430110115	-342.384213171844	-0.0686274472082287	0.47260158504868
1838	Wac	0.101756398988868	-0.376397361163291	0.698214389275783	-1.45100911160236	-0.686504006172033	0.47260158504868
1839	Acap2	0.102336729671407	0.808026496754416	1.68553644455101	-0.0694834510421753	1.80476909255487	0.47300786659799
1840	Amdhd2	0.102451346285972	-11.5752771372462	318.56050412813	-341.711058402622	-0.068720591912561	0.47300786659799
1841	Calr	0.102562652743352	-0.611478393591427	0.189024642880712	-1.41198143006357	-1.49715313266687	0.47300786659799
1842	Cetn2	0.102212576097723	0.481663678035437	1.41417895693353	-0.450851600862657	1.01236245986884	0.47300786659799
1843	Clcn7	0.102325081646496	-11.5791988777246	319.211774398781	-342.37017215423	-0.0686077148519904	0.47300786659799
1844	Dgcr6	0.102543339956546	-11.5768339616749	318.905836061079	-342.059503984429	-0.068657692756842	0.47300786659799
1845	Hk2	0.101976312084405	-1.04281580155835	0.028058300611475	-2.11368990372817	-1.90861036738332	0.47300786659799
1846	Nnt	0.102504415103514	1.5791642655957	2.81125974879539	0.347068782396014	2.51206593031442	0.47300786659799
1847	Pfkfb4	0.102130307597737	1.17154179068733	2.16055680035258	0.182526781022093	2.32168338568283	0.47300786659799
1848	Phf1	0.102291444396755	-11.5786075520908	319.246098654484	-342.403313758666	-0.0685972158894658	0.47300786659799
1849	Pitpnc1	0.102385735997825	-1.64699647779166	0.356720903212642	-3.65071385879595	-1.61103247880098	0.47300786659799
1850	Srsf6	0.102193818375077	-0.124186563166089	0.801124316428496	-1.04949744276068	-0.263048016117553	0.47300786659799
1851	Eif3k	0.102733159524655	0.736340543580736	1.52318473677212	-0.0505036496106488	1.83416355901588	0.473538258813805
1852	Gpr89	0.102792379032683	1.38222500546929	2.4790699910212	0.285380019917389	2.46991258102651	0.473542059774397
1853	Opa3	0.102844987899901	1.35733595612813	2.44077892626388	0.273892985992376	2.45544035289558	0.473542059774397
1854	Abcf1	0.103603121145289	-0.0180051424351341	1.05914143308113	-1.0951517179514	-0.0327619578537514	0.474084490698643
1855	Acvrl1	0.10303014116114	-11.578995302541	320.204532127592	-343.362522732674	-0.0684012673743059	0.474084490698643
1856	Atad3a	0.103666819751384	-11.5618476665517	317.359983761757	-340.48367909486	-0.0688941956901358	0.474084490698643
1857	Dync1li2	0.103560211861384	-11.5731002432222	319.589158131675	-342.735358618119	-0.0684947003849361	0.474084490698643
1858	Etaa1	0.103380990661418	1.60976399903395	2.83992387422082	0.379604123847092	2.56477188482225	0.474084490698643
1859	Gna12	0.103471386635123	-1.28745016791188	0.161563617534294	-2.73646395335805	-1.74142992036501	0.474084490698643
1860	Mak16	0.103685145293444	-11.5641988371684	317.877986530569	-341.006384204905	-0.0687993652227929	0.474084490698643
1861	Mfge8	0.103598074921044	-11.5618720612674	317.177583699826	-340.301327822361	-0.0689325617500941	0.474084490698643
1862	Nif3l1	0.10316893257343	1.53706575437441	2.76843349486044	0.305698013888378	2.44654250829621	0.474084490698643
1863	Nrros	0.103255668750476	0.0571487596202725	0.82843359229761	-0.714136073057065	0.145224573168457	0.474084490698643
1864	Plpbp	0.103330996785304	0.569061612171205	1.78477016102248	-0.646646936680072	0.917440504875734	0.474084490698643
1865	Sar1a	0.10326186660342	0.706401578955383	1.55237956959137	-0.139576411680609	1.63659299497132	0.474084490698643
1866	Trim11	0.103422488190366	-11.5732914026479	319.541283406396	-342.687866211692	-0.0685056957847852	0.474084490698643
1867	Med27	0.103836373675236	-11.5640731962129	317.684268127306	-340.812414519732	-0.0688391227365108	0.474255318924454
1868	Mtap	0.103827319039915	-11.557113002294	316.314161526829	-339.428387531416	-0.0690866416470524	0.474255318924454
1869	Utp14a	0.103889262900821	-11.5629678692016	317.590462150518	-340.716397888922	-0.0688523907427343	0.474255318924454
1870	Plcb2	0.104118177105957	-11.5639257204585	318.263741112825	-341.391592553742	-0.0687173339629246	0.475046142817127
1871	Trappc8	0.104216298537904	-11.5662461400444	318.909748013851	-342.04224029394	-0.068596286180641	0.475239689537891
1872	Naaa	0.104329990443358	1.02548044490064	2.01687722614942	0.0340836636518718	2.02734644379587	0.475503994905305
1873	Dnajc13	0.104510534411793	-11.5640806410906	318.805030750586	-341.933192032767	-0.0686056316687037	0.475682323050563
1874	Larp4	0.104440575736062	-11.5673591136344	319.467597794265	-342.602316021534	-0.0684870488323452	0.475682323050563
1875	Morf4l2	0.104536375494586	0.493191603189694	1.34547163077082	-0.359088424391428	1.13417861318751	0.475682323050563
1876	Bcl2	0.104634633513265	1.6084294785847	2.84252357184883	0.374335385320573	2.55447608647118	0.475875635999559
1877	Rprd2	0.104904205947286	-11.5675738060652	320.027143154789	-343.162290766919	-0.068372705862721	0.476847461450315
1878	Cggbp1	0.10531944506435	0.630133934017195	1.47032652386296	-0.210058655828573	1.46994847495257	0.478225388658345
1879	Slc38a7	0.105271508012228	-11.568874222481	320.924262432769	-344.062010877731	-0.0681956236625931	0.478225388658345
1880	Cep63	0.105767196755931	-11.5505765086	317.399210669196	-340.500363686396	-0.0688211843873127	0.479238302029531
1881	Eif2b3	0.105655261517575	-11.5589395258537	319.135255177826	-342.253134229533	-0.0685077196182716	0.479238302029531
1882	Pald1	0.105717813358936	-0.411781289286551	0.663209232918083	-1.48677181149119	-0.750775453214158	0.479238302029531
1883	Tmem41b	0.1057669697014	0.865826153125709	1.94158831940275	-0.209936013151329	1.57747514292321	0.479238302029531
1884	Usp15	0.105870892963534	0.621579054800902	1.69712042902068	-0.453962319418871	1.13270636551568	0.479453534376261
1885	BC024978	0.10593494783318	-11.5545001486099	318.402141059125	-341.511141356345	-0.0686344850273231	0.479489111359519
1886	H2-DMb1	0.106170625742264	-0.354822667494876	0.491051399506573	-1.20069673449632	-0.822155065769614	0.479592210923352
1887	Mcts1	0.106182569905557	-1.64480156252295	0.362151453476443	-3.65175457852234	-1.60629162644093	0.479592210923352
1888	Pkd1	0.106071365933917	-11.5490517770399	317.494502136591	-340.592605690671	-0.0687924904449822	0.479592210923352
1889	Pts	0.106019984952062	-1.6429171640167	0.360603930828739	-3.64643825886213	-1.60719968426578	0.479592210923352
1890	Tbce	0.1063987124959	-11.5536999182247	318.998203286745	-342.105603123195	-0.0685061423284626	0.480314187838636
1891	Lars	0.106505485062543	0.721296992576221	1.9449607521959	-0.502366767043461	1.15531420824773	0.480541934718992
1892	Ints10	0.106695175178249	-11.5518589903853	318.952105228748	-342.055823209518	-0.0685051618946047	0.480889188917497
1893	Sys1	0.106661423670732	-1.62927027586503	0.375200553054924	-3.63374110478499	-1.59309430484339	0.480889188917497
1894	Atf7	0.10688340519684	0.92095315481354	2.00311773034262	-0.161211420715537	1.66798567953547	0.481229136221339
1895	Phf10	0.106840901127882	-11.548640682365	318.400468340579	-341.497749705309	-0.0686012454310206	0.481229136221339
1896	Gclc	0.107034828979545	-0.402277927632672	1.05363996805584	-1.85819582332118	-0.541548566900874	0.481656730407951
1897	Aldh6a1	0.107153589058301	-11.5489950795146	318.834407395477	-341.932397554506	-0.068513170588805	0.481683046283154
1898	Yy1	0.107147976175677	0.917644614588706	1.76032571729857	0.0749635118788444	2.13431912667472	0.481683046283154
1899	Las1l	0.107346585280933	-11.5447599000619	318.406246668827	-341.495766468951	-0.0685777984118961	0.482296506380683
1900	Ap3s2	0.107636091908241	-11.5482746555629	319.364902772128	-342.461452083254	-0.0683992175362249	0.483123880170906
1901	Micu2	0.107643986896964	-11.5376144675142	317.113334326333	-340.188563261361	-0.0688064614048042	0.483123880170906
1902	Eny2	0.107706904406167	0.620971736438287	1.70411517032914	-0.462171697452566	1.1236574960939	0.483152107462365
1903	Wdr46	0.107830416073234	-11.5401107347992	317.892070730406	-340.972292200005	-0.068658141767487	0.483398741245062
1904	Zfp942	0.107875199640248	-11.5489323964425	319.926895852465	-343.02476064535	-0.0682870050479758	0.483398741245062
1905	Sh2b2	0.108081311437963	-11.5438432968401	319.01982771479	-342.10751430847	-0.0684452621056014	0.483749002224516
1906	Syvn1	0.108058697417868	-11.545499510772	319.307233928109	-342.398232949653	-0.0683952735993285	0.483749002224516
1907	Tmed10	0.108123458420318	-0.0774576526341427	0.721544878378971	-0.876460183647256	-0.190004666565245	0.483749002224516
1908	Coq10b	0.10842761181595	-11.5338923330142	317.14489012711	-340.212674793138	-0.068778438952058	0.484855547176985
1909	Atp13a3	0.108590103938288	-11.5385204651822	318.539162405153	-341.616203335518	-0.0685144307545303	0.484937284144343
1910	Eif1	0.108616402953568	0.284085262741397	1.38334266469329	-0.815172139210497	0.506520931788188	0.484937284144343
1911	Nme2	0.108508818218921	1.35990081284065	2.46102804399725	0.258773581684036	2.42057097517673	0.484937284144343
1912	Mettl1	0.108733147689548	-11.5412249279639	319.330436896678	-342.412886752606	-0.0683660397857636	0.484950975476856
1913	Plcl2	0.108689965591207	-1.27267823623372	0.177617298571865	-2.72297377103931	-1.71992772994397	0.484950975476856
1914	9930021J03Rik	0.108842926425337	-11.5380401424016	318.570874851351	-341.646955136154	-0.0685050966639675	0.485150044766957
1915	Itga9	0.108947130205916	-11.5327549407868	317.480797060779	-340.546306942353	-0.0687016817056855	0.485150044766957
1916	Nfyb	0.108948369171764	1.1839709145005	2.18273843775823	0.185203391242777	2.32340389242426	0.485150044766957
1917	Nek9	0.109123673122495	-11.5289274456872	316.818784922744	-339.876639814118	-0.0688181513765735	0.485677193052231
1918	Il7r	0.109322694009084	-13.5384936727558	885.737228994189	-912.814216339701	-0.0295070347555154	0.486060713715166
1919	Tnfrsf17	0.109323782186991	-11.539890903178	319.855052396851	-342.934834203207	-0.0682501981790143	0.486060713715166
1920	Cpd	0.109857280775268	1.59802155504738	2.85201331420376	0.344029795891007	2.49767565978158	0.487829796416034
1921	Epb41	0.109893210116223	-11.5351421694591	319.223100290702	-342.29338462962	-0.0683534385735291	0.487829796416034
1922	Sf3b2	0.109806090127984	0.375732536869331	1.2011831615635	-0.449718087824833	0.892145717809115	0.487829796416034
1923	Ptbp1	0.110069492812761	1.03218549540007	1.96333098953357	0.101040001266575	2.17264263114045	0.488358248922766
1924	R3hdm2	0.11016707219648	-11.5248593304843	317.426186125791	-340.47590478676	-0.0686676924321922	0.488537141361938
1925	Gapdh	0.110451994460942	0.535189828999747	1.34063983976111	-0.270260181761614	1.30231892199011	0.489292012845669
1926	Tmem33	0.110419748606854	-1.02185191722505	0.0523374495630535	-2.09604128401314	-1.86446916830203	0.489292012845669
1927	Sfxn3	0.110626943413721	-11.5258626057193	318.388154313436	-341.439879524875	-0.0684732216258108	0.489558652077734
1928	Snrpd2	0.110578354327983	0.956019597084687	1.80643034077205	0.105608853397322	2.20336348371597	0.489558652077734
1929	Mpp1	0.110751046286888	-11.5238473399569	318.070783559691	-341.118478239605	-0.0685275900520665	0.489853772379331
1930	Golga2	0.111037877456865	-11.5183655079809	317.117408676326	-340.154139692287	-0.0686948388757886	0.490867963969932
1931	Dpp7	0.111212119323569	1.04885815227341	2.04384664098337	0.0538696635634509	2.06607837846691	0.491383636493365
1932	2010315B03Rik	0.111741827335318	-11.5194231788584	318.331201769917	-341.370048127634	-0.0684481181648345	0.49298285216415
1933	Gm46430	0.111658772570128	1.51857884898012	2.75976497597954	0.277392721980699	2.3979963898571	0.49298285216415
1934	Wipf1	0.111747402260369	0.42728528194861	1.64207570056176	-0.787505136664542	0.689389503663848	0.49298285216415
1935	Coa6	0.111910431537865	-11.5248305987122	319.657794490066	-342.707455687491	-0.0682048247408693	0.493446926036727
1936	Fem1a	0.112004608465952	-11.5230710939943	319.278687723847	-342.324829911836	-0.0682729270129421	0.493607086483213
1937	Slamf8	0.112570473274783	-11.5153432152673	318.406545246516	-341.43723167705	-0.0684090954885399	0.495649832711446
1938	Zcchc7	0.112584315025174	-0.176514905099469	1.27200114720288	-1.62503095740182	-0.238839504870914	0.495649832711446
1939	Rnf121	0.112689957071594	0.487594596408383	1.70714416002812	-0.731954967211357	0.78362362344689	0.495859058140711
1940	Ccdc43	0.113046836517767	-11.5122795579215	318.418272432373	-341.442831548216	-0.0683890993949132	0.496504719008522
1941	Cfap97	0.113141865228506	0.642743159745037	1.85660001235024	-0.571113692860165	1.0378105471877	0.496504719008522
1942	Edc3	0.113235439398387	-11.5165177527424	319.607648507142	-342.640684012627	-0.0681676613267044	0.496504719008522
1943	Lsg1	0.113244043974518	0.882554872710187	2.1011929375339	-0.336083192113524	1.41943355851315	0.496504719008522
1944	Pds5a	0.112899346003934	1.17283726328364	2.16284091893612	0.182833607631154	2.32192960363104	0.496504719008522
1945	Rps6kb1	0.11311125815278	0.952311377051483	1.79013323800036	0.114489516102605	2.22779577388294	0.496504719008522
1946	Thap7	0.113205179165433	0.95683257100259	1.95088796466217	-0.0372228226569872	1.88657230810436	0.496504719008522
1947	Zscan20	0.113390305675238	1.98478549865059	3.46180261595008	0.50776838135111	2.63375965574796	0.496890646133092
1948	Gltp	0.113606936859278	0.721625806779773	1.50558664466951	-0.0623350311099676	1.80412148572393	0.497584386695768
1949	4930503L19Rik	0.113923383427235	2.00468675077	3.48973596360162	0.519637537938385	2.64578021916323	0.497601530391175
1950	Dhdds	0.113894975059277	1.54775150460183	2.7810000691554	0.314502940048256	2.45979382683116	0.497601530391175
1951	Eno3	0.113823548777853	-11.506981947486	318.159626582421	-341.173590477393	-0.0684123584381133	0.497601530391175
1952	Exoc3	0.113960781807824	0.705858251216587	1.58312558399875	-0.171409081565581	1.57700702953048	0.497601530391175
1953	Rmdn1	0.113792024844104	-11.5025204386706	317.223789480503	-340.228830357844	-0.0685814463611793	0.497601530391175
1954	Stat5b	0.113759401010512	-11.509025609328	318.578328671897	-341.596379890553	-0.0683372913226292	0.497601530391175
1955	Chpf2	0.114125278535667	-11.5144243858858	320.311274013937	-343.340122785709	-0.0680111793868763	0.497810264042082
1956	Nadk2	0.114124825073035	-11.5085331540825	318.942574065372	-341.959640373537	-0.0682591463732247	0.497810264042082
1957	Gnl2	0.1142307890262	1.07117759779656	1.99845273999283	0.143902455600295	2.2641278917008	0.4978814707052
1958	Mapk9	0.114269906385151	-11.5014956347697	317.342698968954	-340.345690238493	-0.0685507531603476	0.4978814707052
1959	Nfic	0.114375021399694	0.831617852411054	1.67094820082181	-0.00771249599970492	1.94195413368818	0.4978814707052
1960	Wdr74	0.114367980651658	-11.507333259066	318.885500692722	-341.900167210854	-0.0682640675831381	0.4978814707052
1961	Capn7	0.115007329627188	-11.5025998196034	318.7388276142	-341.744027253407	-0.0682672720687616	0.499777444129175
1962	Lsm12	0.114963379986115	-11.4935180350633	316.69903707019	-339.686073140317	-0.0686392212558297	0.499777444129175
1963	Piezo1	0.114965661374186	1.56856564555326	2.81591811044365	0.321213180662873	2.46468601233844	0.499777444129175
1964	Zdhhc3	0.115044878137564	-11.4922847168916	316.382923188524	-339.367492622307	-0.0686982839876244	0.499777444129175
1965	Add1	0.115306646167099	0.651281808220269	1.73315398552636	-0.430590369085827	1.1798888211326	0.500150638077117
1966	Cmtm3	0.115270655174341	-1.05680712615686	0.156772652199353	-2.27038690451308	-1.70677193441563	0.500150638077117
1967	Mocs3	0.115223892622966	1.30858245743891	2.39165597111323	0.225508943764592	2.36805208049101	0.500150638077117
1968	Zfp260	0.115373569004716	0.587820020016236	1.66178053148165	-0.486140491449182	1.0727639017671	0.500186631477764
1969	Fbxo8	0.115602921206679	-11.496924325704	318.329485435671	-341.323334087079	-0.068319446061536	0.500926421399382
1970	Elmo1	0.11597764548653	-0.790470903392107	0.0864300153256298	-1.66737182210984	-1.76678398711322	0.501785634528941
1971	Lilra5	0.115975303104049	0.366653887726703	1.81909605685109	-1.08578828139769	0.49477248045556	0.501785634528941
1972	Zfand1	0.115955724051703	-11.4964162390725	318.457328837437	-341.450161315582	-0.068290062216565	0.501785634528941
1973	Hmgcs1	0.116155940210081	-11.4999323718431	319.63705475458	-342.636919498266	-0.0680668549564764	0.501936322699222
1974	Mbd6	0.116116605381645	-11.5010714858029	319.824188592393	-342.826331563999	-0.0680349149668642	0.501936322699222
1975	Myl2	0.116253014900461	-11.4907614484594	317.612454439767	-340.593977336685	-0.0684328730521147	0.501936322699222
1976	Nudt14	0.116306623297745	-11.492247390425	317.8651018441	-340.84959662495	-0.0683889126476378	0.501936322699222
1977	Prr14l	0.116297332299334	1.55857176226243	2.78947124586259	0.327672278662266	2.48171728240628	0.501936322699222
1978	Ndufs7	0.116555627938623	-0.906315875381954	0.173771936192039	-1.98640368695595	-1.64463153396471	0.502516341782727
1979	Proser1	0.116558818610879	-11.5011678951113	320.204113420992	-343.206449211215	-0.0679575397929369	0.502516341782727
1980	4930481A15Rik	0.116648711053927	-11.4934925507662	318.529981823943	-341.516966925476	-0.0682582701087016	0.502649900359648
1981	Wbp1	0.116933812053529	1.33372562626792	2.42710298379433	0.240348268741507	2.39080695676479	0.503624070893846
1982	Kmt2d	0.117047400964781	1.01953920083642	1.94378724861996	0.0952911530528748	2.16203877223024	0.503858943002781
1983	Sgsm3	0.117228286541189	-11.4860602098478	317.723318698172	-340.695439117868	-0.0683828158548611	0.503874932377543
1984	Tm2d2	0.117134485360507	-0.850907050322772	0.223406574719063	-1.92522067536461	-1.55238389791333	0.503874932377543
1985	Uqcc1	0.117210520000542	-11.4827425954495	317.269070888926	-340.234556079825	-0.0684582137883619	0.503874932377543
1986	Tor4a	0.117314818145584	-11.4921734597791	319.364136485652	-342.34848340521	-0.06807863537186	0.50399296496381
1987	Mlf2	0.117778777801778	0.361818275982662	1.17195307174218	-0.448316519776857	0.875349131510327	0.505731520988813
1988	Ppp1r8	0.118175056959818	1.31772692818757	2.40295841039487	0.232495445980268	2.3798584569747	0.506940195510754
1989	Sec24a	0.11817909621084	-11.4831073046103	318.340996669965	-341.307211279186	-0.0682378166920749	0.506940195510754
1990	Dnajc7	0.118467421829038	0.150802652212058	1.02743293082571	-0.725827626401594	0.337163538973557	0.50792162967103
1991	Aff4	0.118880153923858	-11.4805426543877	318.74975393185	-341.710839240625	-0.0681386606806976	0.508690803560314
1992	Pnrc1	0.118885309692835	-1.04608526214257	0.164025618005565	-2.2561961422907	-1.69429882186217	0.508690803560314
1993	Retreg1	0.118708693242999	-0.565153822577668	0.422379874071163	-1.5526875192265	-1.12166414344772	0.508690803560314
1994	Setdb1	0.118878269641291	-11.4835012527547	319.20273361138	-342.169736116889	-0.0680622490412008	0.508690803560314
1995	C330018D20Rik	0.119060803220013	-11.483401927539	319.537482382991	-342.504286238069	-0.0679928526106543	0.508850659667423
1996	Fam217b	0.119066861089339	-11.4755500697653	317.685236792935	-340.636336932465	-0.0683303289371097	0.508850659667423
1997	Pus1	0.119101590172977	-11.4750168022538	317.865982619772	-340.816016224279	-0.0682897656042799	0.508850659667423
1998	Tango2	0.119176431703816	0.939313753843183	1.81577591143248	0.0628515962538893	2.10051410865186	0.508915573221699
1999	Tcf3	0.119332933338485	0.0382820655801483	1.25314056439057	-1.17657643323027	0.0617614889835822	0.509328958101026
[truncated: 6,533 more rows]
