# Supplementary material for: Dissection of artifactual and confounding glial signatures by single-cell sequencing of mouse and human brain
Source: Nat Neurosci. 2022 Mar 8;25(3):306–16. doi: 10.1038/s41593-022-01022-8 (PMC11645269; doi:10.1038/s41593-022-01022-8)
Supplement: Supplementary file 19 — Microglia homeostatic versus Mac/Mono MAST summary results. [file 41593_2022_1022_MOESM19_ESM.csv]

	gene	Pr(>Chisq)	coef	ci.hi	ci.lo	z	fdr
1	Apoe	0	1.87830896855016	2.13202962555035	1.62458831154997	14.5097288243034	0
2	C1qb	0	-6.79979797855929	-5.61167097638864	-7.98792498072993	-11.2171166178162	0
3	C1qc	0	-21.6700344893929	1192.00825757979	-1235.34832655857	-0.0349948478278706	0
4	Cd52	0	2.17309770663179	2.42350320327713	1.92269220998645	17.0091842908599	0
5	Cd74	0	3.14333398684804	3.38183615635357	2.90483181734251	25.8313013184561	0
6	Cd81	0	-6.43722225852746	-5.62908479651398	-7.24535972054094	-15.6121011340803	0
7	Csf1r	0	-3.97981044345621	-3.63239627016085	-4.32722461675157	-22.4524090669125	0
8	Cst3	0	NA	NA	NA	NA	0
9	Ctsd	0	-6.46281336427616	-5.88967493035385	-7.03595179819848	-22.1009108499298	0
10	Ctss	0	-3.68564270419369	-2.42970756583867	-4.94157784254871	-5.75167199284177	0
11	H2-Aa	0	5.15556452950496	5.47231913791551	4.83880992109441	31.9007854329466	0
12	H2-Ab1	0	3.82823577016592	4.0803589234357	3.57611261689613	29.7600761236882	0
13	Hexb	0	-8.66900571577132	-6.6756121940782	-10.6623992374644	-8.52362506438374	0
14	Ifitm2	0	5.76750010585405	6.10398964212305	5.43101056958505	33.5941872476775	0
15	Lgmn	0	-5.80586343235551	-5.02063823605342	-6.59108862865761	-14.4917448907193	0
16	Lyz2	0	3.59097635232423	4.16933630064471	3.01261640400375	12.1692111293823	0
17	Ms4a6c	0	3.87769267779267	4.17969621451196	3.57568914107338	25.1657251241154	0
18	P2ry12	0	-6.77750619266984	-6.33686014759429	-7.2181522377454	-30.1458919036761	0
19	Selplg	0	-6.25787804384564	-5.81858238241572	-6.69717370527556	-27.9201837451749	0
20	Sparc	0	-5.73730195122924	-5.37994598027097	-6.09465792218751	-31.4669576184407	0
21	Tmem119	0	-5.30411186807046	-4.99312280120286	-5.61510093493807	-33.4284042075836	0
22	Tmsb10	0	1.09018852606728	1.29833731359053	0.882039738544021	10.2653984819006	0
23	H2-Eb1	4.73446211364579e-317	5.65441181081868	6.01403437452903	5.29478924710833	30.8168747495181	1.7562795981341e-314
24	Ifitm3	2.6196545747923e-304	4.66798897614201	4.94058566624287	4.39539228604114	33.5627342726831	9.31287201338662e-302
25	Olfml3	7.14970517263628e-296	-4.16034020870467	-3.89120775392585	-4.42947266348349	-30.2977839636484	2.44005138131731e-293
26	Gpr34	4.14549441171638e-292	-4.03570814540576	-3.77857067678837	-4.29284561402316	-30.7611436778967	1.36035993541401e-289
27	C1qa	2.01212216448188e-274	-6.61042047832088	-5.67258211772186	-7.5482588389199	-13.8149457353179	6.35830603976276e-272
28	Rps19	8.08025040154398e-266	1.8113803816712	2.34984375040299	1.27291701293942	6.59328102251352	2.46216772949904e-263
29	Trem2	1.59120696093928e-263	-3.65953702264222	-3.41058849085337	-3.90848555443106	-28.8114202278299	4.68144061749445e-261
30	Serinc3	3.43872380405914e-262	-3.52819486741499	-3.05562514487002	-4.00076458995997	-14.6330468091177	9.77973049874418e-260
31	Itm2b	9.91913677651117e-258	-3.1962075784686	-1.90063816189572	-4.49177699504148	-4.83528837650672	2.73000241861914e-255
32	Gpx1	2.9549200451509e-253	1.29572905391211	1.51345931375828	1.07799879406595	11.6638921993856	7.87855557038359e-251
33	Itgb5	8.88660239318301e-252	-3.56192024052301	-3.31767516373777	-3.80616531730825	-28.5829113901358	2.29759065511023e-249
34	H2-D1	1.11550402772166e-238	2.85783561395519	3.48877260593042	2.22689862197996	8.87767708714083	2.79925893074153e-236
35	Lpcat2	1.72033902861887e-228	-3.42628769130259	-3.18685449066739	-3.66572089193779	-28.0470730784635	4.19369502633606e-226
36	Serpine2	3.58351358697197e-225	-4.11248223044424	-3.74917805225706	-4.47578640863141	-22.1861391711795	8.49292720112356e-223
37	F13a1	3.03747789022094e-222	6.72626713844831	7.31465057491747	6.13788370197914	22.4058675425421	7.00425982685543e-220
38	Fxyd5	8.50307707245005e-222	4.40379687013409	4.6854718800091	4.12212186025907	30.6427015464486	1.90916456795115e-219
39	Rps28	3.9501393525067e-218	2.3905607361404	2.9482973266513	1.83282414562951	8.40076305805726	8.64168947579158e-216
40	H2-DMb1	1.12389591157787e-214	1.12288108069941	1.33152591381847	0.914236247580347	10.5480995823959	2.39726997939559e-212
41	Crip1	1.22426599436259e-209	4.34981374341175	4.64105230042715	4.05857518639634	29.2731785375979	2.54766767412235e-207
42	Wfdc17	3.97125739392621e-209	5.02338389060962	5.37195271761591	4.67481506360334	28.2459323476334	8.06732573451868e-207
43	Lgals1	3.63386735488984e-206	5.17276944457357	5.53688218045022	4.80865670869691	27.8442383710741	7.21026890044653e-204
44	Fscn1	2.91892731721849e-205	-4.05028955126312	-3.66361781965959	-4.43696128286665	-20.5301318886538	5.6600654251155e-203
45	Rps18	4.38018699269922e-201	1.53372161554496	1.89232941947441	1.17511381161551	8.38252568917902	8.30483453815773e-199
46	Cx3cr1	4.58299351352341e-199	-3.13683882724949	-2.8976716892008	-3.37600596529818	-25.7062536972126	8.5004566646482e-197
47	Ccr2	1.70142599190665e-195	4.45401914610976	4.76632255902909	4.14171573319043	27.9526791949656	3.08863118360586e-193
48	Cd9	1.55665981650916e-191	-3.02192784122975	-2.7856487684974	-3.25820691396209	-25.0672633178929	2.76696282384503e-189
49	Ldhb	4.81149804316594e-188	-3.79957552181509	-3.43460020599573	-4.16455083763446	-20.4042050421387	8.37789822536567e-186
50	Lag3	1.10806149454088e-186	-3.90695312210495	-3.51327188410097	-4.30063436010893	-19.4509838656182	1.89079613428456e-184
51	Ifi27l2a	4.45905547055686e-185	4.01876831335768	4.28871985045159	3.74881677626376	29.1779822452044	7.459737504861e-183
52	Cybb	5.77563342616322e-185	6.05300011791053	6.5831516950755	5.52284854074557	22.3778684069251	9.47648161385088e-183
53	Dab2	6.80300277093005e-184	3.4897960815453	3.75038667248593	3.22920549060468	26.2475886352178	1.09515508757689e-181
54	Rps14	4.48717269680286e-181	1.6537983255057	2.16049310246962	1.14710354854178	6.3971157845873	7.08973286094852e-179
55	Rps5	1.64036560811071e-177	1.58698877043656	1.91424318406128	1.25973435681185	9.50465663540937	2.54465443061828e-175
56	Glul	4.35087525212922e-177	-2.82222739282607	-2.59525778753391	-3.04919699811823	-24.3709462286866	6.62886922342259e-175
57	Ms4a6b	9.54111242954018e-174	1.9159141677481	2.13524949723903	1.69657883825716	17.120464701112	1.42815388155854e-171
58	Rpl35	1.35605215064079e-172	1.27391554825852	1.72137457285642	0.826456523660625	5.58001617282395	1.99479947401158e-170
59	Rpl37a	1.13602718215041e-168	1.65023142758377	2.08746041353836	1.21300244162918	7.39748339684926	1.64281083357751e-166
60	Fcrls	1.97824969345732e-167	-3.16070011831374	-2.924432617624	-3.39696761900348	-26.2196805728321	2.81307106409631e-165
61	Rps27	5.50838797759671e-166	1.63905101918137	2.30638048731248	0.971721551050251	4.81393542445509	7.70451905325493e-164
62	Lgals3	2.4779871639474e-164	4.85540685061006	5.24015619402029	4.47065750719984	24.7340839444612	3.41003007787084e-162
63	Mrc1	3.23186227581232e-159	4.39635647203409	4.72371032485612	4.06900261921206	26.3222817575055	4.37686491067155e-157
64	Rps16	5.10460283799302e-152	1.57389419372605	1.86867898599101	1.27910940146109	10.4645016165118	6.80507365839944e-150
65	Siglech	1.60218105103961e-150	-3.1221427541255	-2.81642571831439	-3.42785978993661	-20.0161804409864	2.10304749653384e-148
66	Ftl1	8.19492055204211e-145	13.8304240856452	584.765296715447	-557.104448544157	0.0474785030627414	1.05937972954581e-142
67	Emp3	3.33517524341655e-144	2.70941821448932	2.93143820796802	2.48739822101062	23.9183959797987	4.24712166818358e-142
68	Rpl32	1.02651870189427e-143	1.25133432738504	1.53510989458717	0.967558760182916	8.6426405150886	1.28797905361205e-141
69	Malat1	8.91531378522834e-140	17.8384546686317	25177.9726362212	-25142.2957268839	0.00138960819676404	1.10239793066041e-137
70	Rpl41	1.20611718478887e-137	1.46540300622303	2.0728338805673	0.857972131878758	4.72833574377391	1.47008454580267e-135
71	Rpl13	1.85278342249508e-137	1.28746600685609	1.79560929291779	0.77932272079439	4.96589657676032	2.22647157193352e-135
72	Selenop	1.13999057018902e-135	-3.33001927111276	-3.02176587192969	-3.63827267029583	-21.1732226035538	1.35088882567399e-133
73	H2-DMa	6.6083465561258e-132	0.809102915109662	1.02054506779614	0.597660762423186	7.49998310768587	7.72361819409114e-130
74	Lsp1	7.71289318523766e-132	2.1599986045841	2.38143253854522	1.93856467062299	19.118657180995	8.89275738600645e-130
75	Rps29	6.81843212031829e-125	2.00760011096073	2.99875473758172	1.01644548433974	3.96993951010056	7.75664838007409e-123
76	Slc2a5	1.42616293299268e-123	-3.39047652859145	-2.96190788151406	-3.81904517566884	-15.5055950354382	1.60105554530178e-121
77	Vsir	4.20305629081069e-123	-2.28124537620115	-2.06283023481062	-2.49966051759168	-20.4709195012183	4.65720471080478e-121
78	Rpl38	9.15660783156646e-123	1.39717503248105	1.63838548801828	1.15596457694382	11.352794544757	1.00159202588365e-120
79	Calm2	9.77977557037902e-120	-2.18710106784917	-1.91691607417234	-2.457286061526	-15.8655714560549	1.05621576160093e-117
80	Ms4a4c	3.36855572956258e-118	4.17393397117713	4.52842238900673	3.81944555334753	23.0776517535978	3.59256468557849e-116
81	Tgfbi	8.54473883212921e-118	2.86116792731223	3.09824174726658	2.62409410735789	23.6541769661997	9.00045823650943e-116
82	Fcgr3	1.2216711003487e-117	-2.42647916820064	-2.15971197668816	-2.69324635971312	-17.8275737430311	1.27113388148477e-115
83	Sem1	1.21574980941628e-115	1.46824726543828	1.68062277598352	1.25587175489303	13.550111089882	1.24973221372768e-113
84	Rps11	1.65414190226824e-115	1.22626437002504	1.55096415875293	0.901564581297158	7.40201898556819	1.68013556073245e-113
85	Clec4a1	7.70760473514297e-115	3.35293906869862	3.63476660750824	3.07111152988899	23.3179477235037	7.73662160002822e-113
86	Basp1	4.86894660418236e-114	-2.66482070281583	-2.38390818882721	-2.94573321680446	-18.5928085887524	4.8304479566144e-112
87	Ctsc	6.95112396881536e-113	0.875590534225768	1.20699081527135	0.544190253180183	5.17840813795397	6.81689536803823e-111
88	Ywhah	3.83476876041493e-112	-2.27547432792652	-2.04835200322517	-2.50259665262787	-19.6363247705652	3.7179826208932e-110
89	P2ry13	4.73730376274963e-112	-2.73129385022497	-2.42924346984368	-3.03334423060627	-17.7229956501925	4.54142423637976e-110
90	Ctsl	9.93401974772509e-112	-2.54466714379877	-2.27626050955086	-2.81307377804667	-18.5817163888784	9.41745072084339e-110
91	Rpl35a	4.30620520880683e-111	1.33433226940777	1.62324507074716	1.04541946806838	9.05201562313839	4.03742229027911e-109
92	Rgs10	4.7358947477595e-111	-2.1490511956319	-1.9291446425544	-2.36895774870941	-19.1538764326262	4.3920276073787e-109
93	Rplp0	3.91209512098667e-110	0.868879336302366	1.14489406696596	0.59286460563877	6.16985985483242	3.58903178196325e-108
94	Ptma	6.84782514108669e-109	1.43622068899291	1.71591433985856	1.15652703812727	10.0643715563983	6.2154940535906e-107
95	Marcks	1.0451957998808e-108	-2.11569828934214	-1.89909887537727	-2.33229770330701	-19.1445229391811	9.38695848903474e-107
96	Anxa5	1.99063553033764e-107	2.21751690327769	2.44014158545886	1.99489222109651	19.5227825726708	1.76917732758758e-105
97	Laptm5	2.29473131819748e-107	-1.9927999487901	-1.69398342217652	-2.29161647540368	-13.0709508349006	2.01841727905782e-105
98	Rps27a	3.6814463952224e-106	1.15573539334062	1.42483398225818	0.886636804423068	8.41773179011305	3.20511231061607e-104
99	Syngr1	8.19642045044514e-106	-2.87660659334976	-2.51942558527999	-3.23378760141953	-15.7848407201839	7.06382417001999e-104
100	Ptgs1	2.76620524355273e-105	-2.52700915874634	-2.24703449815885	-2.80698381933384	-17.6903400091732	2.36012631379919e-103
101	Anxa2	6.66571839914438e-105	4.49013430967138	4.93067560840128	4.04959301094149	19.9765641906351	5.63088211698019e-103
102	Rpl36	8.31363066813953e-103	1.18273506836609	1.42110856070519	0.944361576026984	9.72473119600217	6.95410753534965e-101
103	Prdx1	1.62219074890327e-102	1.20621129775383	1.45921130453527	0.953211290972389	9.34438987341657	1.34374091938279e-100
104	Scoc	1.99263243644071e-102	-2.50559055156211	-2.22545189394798	-2.78572920917625	-17.5301305535271	1.63472499497232e-100
105	Grn	6.40578050471959e-102	-1.80936772356528	-1.57753865925036	-2.04119678788021	-15.2970275036775	5.205154215835e-100
106	Abi3	3.63634048251861e-100	-2.27888100575952	-2.04250540653984	-2.5152566049792	-18.8958788939548	2.92691103743856e-98
107	Rps26	4.1511803677732e-99	1.08111235347535	1.29265084476654	0.869573862184163	10.0168118961209	3.31008139232158e-97
108	Rpl17	5.86703304139213e-99	1.00905448251505	1.24246000782956	0.775648957200536	8.4732803197492	4.63495610269978e-97
109	Ccl6	1.62350445844122e-98	0.827114018564049	1.03357548580155	0.620652551326553	7.85189463769981	1.27080183847894e-96
110	Crybb1	7.33499505045079e-98	-2.79677185547954	-2.44728795243982	-3.14625575851927	-15.6847627660038	5.68928888822237e-96
111	Rpl34	1.68524431014205e-97	1.35432811056229	1.63315389361865	1.07550232750593	9.52004614083961	1.29536076163351e-95
112	Slfn2	6.27191230550234e-97	2.44721962632906	2.67412719642068	2.22031205623743	21.1383971364541	4.77785319558446e-95
113	Sh3bgrl3	9.13468797225541e-95	1.28654938659766	1.57349036828487	0.999608404910457	8.78783660401737	6.89709360878612e-93
114	Calm1	1.6049847029655e-94	1.50759132517913	1.76947592937681	1.24570672098145	11.282926347689	1.20120434085102e-92
115	Rpl9	2.53983803496848e-93	0.994826702028361	1.23778094262291	0.751872461433814	8.02548044464183	1.88433896646531e-91
116	Rpl23a	3.56121035327982e-92	1.25148884814849	1.53824097675586	0.96473671954113	8.5539838233709	2.61933161501581e-90
117	Rps15a	5.7092574355976e-92	1.12121128849646	1.34524201558391	0.897180561409004	9.80907294763618	4.16336619149732e-90
118	Axl	1.6495584077572e-91	3.77743837011378	4.12205890184512	3.43281783838245	21.4834650798302	1.1927146046597e-89
119	Actr3	2.23804589757608e-91	1.25611943052955	1.47177739002057	1.04046147103853	11.4159887718934	1.6046224872369e-89
120	Gsr	6.1438746300158e-91	1.77468480228038	2.04690674831646	1.50246285624431	12.7775087461875	4.36829486194123e-89
121	Fau	1.70124338098778e-88	1.31172423133796	1.65811847200121	0.965329990674706	7.42198324703162	1.19958748153618e-86
122	Ltc4s	1.71929502581034e-88	-2.17802743900437	-1.95235649638044	-2.40369838162829	-18.916282655417	1.20237911149294e-86
123	Ly86	5.47059048708454e-88	-1.79935639493229	-1.57605906759686	-2.02265372226772	-15.793622662225	3.79472179152889e-86
124	Actg1	5.62786820474937e-88	0.557226768215098	0.776471091254908	0.337982445175288	4.98140331197962	3.87233641313884e-86
125	Tpt1	8.53558676263945e-88	1.37701014823684	1.61113900008789	1.14288129638579	11.527371682527	5.82605010070719e-86
126	Rpl37	1.46552588195655e-87	1.2548843043271	1.60570739015461	0.904061218499602	7.01073601084241	9.92370382924862e-86
127	Arhgap5	1.85974274155463e-87	-2.52539868538419	-2.20370451172804	-2.84709285904033	-15.3863230213441	1.24939567487749e-85
128	Ctsz	2.3209018538996e-87	-1.79316409747453	-1.52505810363773	-2.06127009131134	-13.1087597077731	1.54702614198995e-85
129	Tspo	1.14314830196207e-86	1.58752906657933	1.80006135806929	1.37499677508936	14.6401272629807	7.56072969948869e-85
130	Cebpb	6.74216158650944e-86	0.389625604526498	0.598669857590966	0.180581351462031	3.65306455992874	4.42493251200758e-84
131	Rps3a1	1.45360070302368e-84	1.14401729755564	1.38570584141185	0.902328753699431	9.27736443409543	9.46726809022753e-83
132	S100a11	8.06700134660527e-84	3.64423334531095	4.00345268261264	3.28501400800925	19.883579101619	5.21421632494213e-82
133	Tgfbr1	4.18779171969453e-82	-2.05377373625494	-1.82246144001149	-2.2850860324984	-17.402112299371	2.68648413176194e-80
134	Rpl18a	8.66586351842498e-81	0.96265752347189	1.45788043711526	0.467434609828516	3.80994906227249	5.51769757755238e-79
135	H3f3a	1.59009416418795e-80	1.07178099892938	1.28185976936527	0.861702228493484	9.99935477943475	1.00493951176679e-78
136	Plxdc2	3.79355567135722e-80	-2.72546168939904	-2.33361265611804	-3.11731072268004	-13.6323081053389	2.37989830794263e-78
137	Abhd12	4.54405671095784e-80	-1.88539684531094	-1.65886906154507	-2.11192462907682	-16.3128330306454	2.81396824578954e-78
138	Rps23	4.55142543271164e-80	1.17180288670869	1.47935867330142	0.864247100115959	7.46756053714054	2.81396824578954e-78
139	Rps6	6.61319689288594e-80	0.923108112524513	1.19990980941465	0.646306415634373	6.53629899928998	4.0592658913743e-78
140	Smpdl3a	7.68827929780102e-79	1.82317215607374	2.07930051389542	1.56704379825206	13.9514101207358	4.68545706920273e-77
141	Rps8	1.33055471430668e-78	1.04107494021976	1.28535863999289	0.79679124044663	8.35286754676194	8.05127150529404e-77
142	Rpl19	1.77846778915699e-78	1.11657221660952	1.35033511207602	0.882809321143018	9.36179938362516	1.06858360402024e-76
143	Metrnl	5.24399540387582e-78	3.13940960156287	3.4493403649842	2.82947883814153	19.8532397489618	3.1287950199908e-76
144	Rps7	7.81572748811578e-78	1.02650854039647	1.25632365992716	0.796693420865783	8.75451438142307	4.6308185367086e-76
145	Adap2os	6.12361512147424e-77	-1.90623400401298	-1.69438635579899	-2.11808165222696	-17.6360229885449	3.60321960113229e-75
146	Adgrg1	1.26163274362253e-76	-3.01811884095524	-2.52676505740132	-3.50947262450916	-12.0389919185082	7.37277436204615e-75
147	Rps9	3.05609970624449e-76	1.08131680394713	1.44222997085709	0.720403637037171	5.87216590006834	1.77378521725701e-74
148	Rpl24	4.29759769114034e-75	1.0052060169078	1.22617285989363	0.784239173921957	8.91612317739682	2.47750699329793e-73
149	Rps24	5.51203549957945e-75	0.986783344328194	1.20274712399267	0.770819564663722	8.95548234260421	3.15628771022899e-73
150	Ecscr	1.05012858096702e-74	-3.33024306428522	-2.72626737259214	-3.93421875597829	-10.8069853729813	5.97313136854038e-73
151	Sh3bgrl	2.2600193463695e-74	3.27688695059239	3.60970786244146	2.94406603874332	19.2974064306479	1.27698576577646e-72
152	Tsc22d3	1.6958217896985e-73	1.42618296090207	1.63354067857057	1.21882524323357	13.4804109061497	9.5189154669129e-72
153	Rpsa	2.40166886883422e-73	1.25895018504598	1.46896558062113	1.04893478947083	11.7491244594838	1.33928358097343e-71
154	Cmtm6	4.3672333386604e-71	-1.76195138921483	-1.54353481363589	-1.98036796479377	-15.810893730102	2.41956070425003e-69
155	Arpc1b	6.73382418517204e-71	0.87946661085551	1.15329417007205	0.605639051638967	6.29492110952638	3.7066443837347e-69
156	Hpgds	1.58431321902572e-70	-1.8962656525965	-1.65949538966662	-2.13303591552638	-15.6971248763203	8.6649746055945e-69
157	Rpl8	3.11885406179974e-70	0.948124278336709	1.16550966167564	0.730738894997778	8.54836424540407	1.69490846211945e-68
158	Neat1	3.56274709775143e-70	2.13359119612616	2.36505946062082	1.90212293163149	18.0662429524347	1.92388343278577e-68
159	Cdk2ap2	5.22315953345272e-70	0.540541518558021	0.750404813525058	0.330678223590984	5.04824775904103	2.80276711568671e-68
160	Ybx1	8.80643631747347e-70	1.36380553746987	1.61851570734304	1.10909536759669	10.4943188436023	4.69603216629273e-68
161	Fth1	4.75092131073523e-69	1.54072589857749	2.43087348049828	0.650578316656709	3.3924343924452	2.5176932064095e-67
162	Ifi204	3.12697599788848e-67	3.50229536199344	3.87432076579201	3.13026995819488	18.451354941464	1.6468740255546e-65
163	Mrpl33	3.61462183643739e-67	1.47473203040325	1.68730794272577	1.26215611808074	13.5971269503607	1.89202168763704e-65
164	Anxa3	4.91089431071633e-67	-1.87944034647081	-1.63448545274449	-2.12439524019713	-15.0380150979549	2.55486282067266e-65
165	Sft2d1	2.02146510341884e-66	-1.63865614248886	-1.42560871686882	-1.8517035681089	-15.0750801751132	1.0452812280224e-64
166	Frmd4a	4.55268242054945e-66	-2.40593100378111	-2.03928750216964	-2.77257450539259	-12.8613710483711	2.33996906097156e-64
167	Sp100	4.80737681698934e-66	2.76432443245127	3.0541784101427	2.47447045475984	18.6920889350584	2.45608017979359e-64
168	Rnaset2b	5.55001830199127e-66	-1.60812018001769	-1.39267279979907	-1.82356756023632	-14.6293616216099	2.81861643765414e-64
169	Camk1	5.67584720838323e-66	-1.78170835021634	-1.55287264891822	-2.01054405151447	-15.2602245959377	2.86546321786542e-64
170	Pid1	6.25599898408042e-66	1.13584407799923	1.3401211464566	0.931567009541864	10.8980097557852	3.13977549012789e-64
171	Fos	6.40708215611221e-66	3.03673340461225	3.39331552220831	2.68015128701619	16.6914935157576	3.19679678104967e-64
172	H2-K1	1.37498536230671e-65	1.4144861421315	1.62545772911532	1.20351455514769	13.1408306438033	6.82056692511677e-64
173	Ckb	1.53152942461208e-65	-1.89427186153726	-1.65077674405792	-2.1377669790166	-15.2475526572137	7.5531844224221e-64
174	Serf2	3.74471783378404e-65	0.884563380751512	1.15626674304141	0.612860018461616	6.3809014128657	1.83620302056583e-63
175	Ier2	4.38657560161651e-65	2.33380164593185	2.58342879514459	2.08417449671911	18.3239971594134	2.13864360188526e-63
176	Golm1	1.63481606349218e-64	-2.62324858596339	-2.19505840628156	-3.05143876564522	-12.0074513497817	7.92514241688369e-63
177	Smap2	5.31678252638192e-63	-1.87076489989217	-1.61336563738586	-2.12816416239847	-14.2449197081151	2.56286940763223e-61
178	Selenow	2.49169115146572e-62	1.82149826171165	2.05833945546275	1.58465706796055	15.073691085213	1.19433196091604e-60
179	Rps4x	1.08086168802276e-61	0.751817229854981	0.995207734494456	0.508426725215505	6.05419959030497	5.15190610179339e-60
180	Rnase4	1.1187070082296e-61	-1.75812698467403	-1.53972388454138	-1.97653008480668	-15.7775487990612	5.30267121900829e-60
181	Bin1	1.57000140405834e-61	-1.72141647550021	-1.49260294825909	-1.95023000274133	-14.7452571316682	7.40069170134018e-60
182	Slco2b1	1.28881996311178e-60	-1.88355971824821	-1.62563362311335	-2.14148581338307	-14.3130504440298	6.04187468421413e-59
183	Rnaset2a	4.16918784536178e-60	-1.40905577115198	-1.1975604673138	-1.62055107499016	-13.0579663640157	1.94379839872277e-58
184	S100a10	1.67616294922227e-59	2.33260587420822	2.62326983128097	2.04194191713548	15.7288972104323	7.77229471889372e-58
185	Myl6	2.16224994590559e-59	0.878392683853844	1.09167664003506	0.665108727672632	8.07195278755179	9.97206299376567e-58
186	Dusp1	2.67377936635119e-59	2.92921716298427	3.26883021706509	2.58960410890344	16.9050043081661	1.22648847062948e-57
187	Bst2	9.02928263145836e-59	1.27627461824663	1.4841662185261	1.06838301796716	12.0324836731418	4.1196705567702e-57
188	Rpl10	2.2443352448584e-58	0.876150503593038	1.13307701502385	0.619223992162225	6.68371443069787	1.01854618665595e-56
189	Rpl14	4.87405575210463e-58	1.00033259646018	1.25320954169912	0.747455651221246	7.75324084910492	2.20028802523581e-56
190	Tagln2	4.96572526364267e-58	1.66731439080146	1.91541667897676	1.41921210262616	13.1714873768806	2.2298719973368e-56
191	Cd37	8.40008171042853e-58	-1.89401181679975	-1.62286909883947	-2.16515453476004	-13.6909262219777	3.75232969389404e-56
192	Ccr1	1.03173812063316e-57	2.71004403486199	3.01000186881849	2.41008620090548	17.7077845735388	4.58478627356359e-56
193	Rpl27	1.2998909334784e-57	0.951053274466671	1.16422386556241	0.737882683370938	8.74431203550229	5.74646085204027e-56
194	Sub1	1.58733224597109e-57	0.616968448033449	0.82906940690816	0.404867489158738	5.70122805742445	6.98098903228109e-56
195	Rpl26	3.83250222220427e-57	0.865586417763019	1.10668559694555	0.624487238580491	7.03659883901216	1.67686712614599e-55
196	Rhob	4.23752523193463e-57	-1.85119672441723	-1.58878847881095	-2.11360497002351	-13.826847932211	1.84462067749318e-55
197	Rpl39	8.31884599450798e-57	0.839870914165411	1.06398435371038	0.615757474620437	7.34501575081401	3.60286264087016e-55
198	Capg	1.37017034718555e-56	1.83313148799831	2.08871478803773	1.57754818795889	14.0575369941967	5.9041885869632e-55
199	Gm2a	1.90404551653588e-56	0.705551572432452	0.912584103904149	0.498519040960755	6.67941246418202	8.16347555129854e-55
200	Dbi	2.13728326322878e-56	1.25984157126824	1.47328421025667	1.0463989322798	11.568654312065	9.11765040093397e-55
201	Ubc	2.25414234177064e-56	-1.64249307342834	-1.40229320864138	-1.8826929382153	-13.4022859323058	9.56832958208315e-55
202	Alox5ap	2.89024150162927e-56	1.00830401823984	1.27148949365934	0.745118542820345	7.50892334794358	1.22076933128222e-54
203	Iqgap1	3.37506694493781e-56	3.02499727640637	3.36851181817271	2.68148273464003	17.2594897572664	1.41852567360637e-54
204	Klf2	3.94100615304829e-56	2.01119155862527	2.24492569923776	1.77745741801279	16.8647293484262	1.64826786753961e-54
205	H2afz	6.05610401934382e-56	0.774382578414103	0.983469122477819	0.565296034350388	7.25901310743553	2.52052095088007e-54
206	Samhd1	1.4587788768234e-55	1.479624550952	1.70273695284485	1.25651214905915	12.9979813130241	6.04189387235787e-54
207	Pitpna	2.22957129489972e-55	1.04908676513422	1.25719052029328	0.84098300997516	9.88051500920349	9.18971125028231e-54
208	Adap2	2.61508478082438e-55	-1.61549476076202	-1.39335493019904	-1.837634591325	-14.2536866994187	1.07268766105738e-53
209	Sirpa	4.83473194668385e-54	-1.46585857433759	-1.25378161947783	-1.67793552919736	-13.5471108307391	1.97368100330654e-52
210	Rps3	5.20370403045282e-54	0.827034126792562	1.09517242696896	0.558895826616169	6.04522778518629	2.11419060894397e-52
211	Cd53	6.70524840201611e-54	-1.4331289858626	-1.1609902307857	-1.70526774093949	-10.3215038104272	2.71133551497637e-52
212	Rps13	8.6071528658267e-54	1.10390529419196	1.31946673026717	0.888343858116749	10.0371135874436	3.46397303071856e-52
213	Cxxc5	1.22725228695085e-53	-2.21143636866444	-1.84237695986384	-2.58049577746504	-11.7442762149606	4.91592324519467e-52
214	Pfn1	1.23663659970074e-52	0.947856150734702	1.53443414872397	0.361278152745432	3.16712172010033	4.93036610684426e-51
215	Tpd52	5.3539810011569e-52	1.17599501066548	1.38396544664056	0.968024574690393	11.0828630814588	2.12465887915677e-50
216	Msrb1	9.47514536968373e-52	1.86630929815941	2.13265502635042	1.5999635699684	13.7336499941213	3.74268242102507e-50
217	Rpl23	1.19887462358842e-51	0.890568716021695	1.10717235846145	0.673965073581945	8.05841762169869	4.71373193016423e-50
218	Saraf	2.48685352783537e-51	-1.51113336450429	-1.28785001273569	-1.73441671627289	-13.2646117446976	9.73295151352814e-50
219	Arhgap15	2.5999549808812e-51	3.24552079643961	3.6343117655105	2.85672982736871	16.3612439026006	1.01291396789399e-49
220	Ivns1abp	2.9171120143708e-51	-1.58177478273943	-1.35249910873475	-1.81105045674412	-13.5218078380162	1.13130907757326e-49
221	Atox1	6.12643967797713e-51	0.874963305415668	1.08794003135603	0.661986579475302	8.05203741787729	2.36519381595026e-49
222	F11r	6.48937596875331e-51	-1.59631968030289	-1.35975462520161	-1.83288473540417	-13.2256603997013	2.49402503447762e-49
223	Rps25	6.86049805310112e-51	1.1628101285455	1.39323232069121	0.932387936399792	9.89082671067723	2.62483270802954e-49
224	Hexa	1.51103921664876e-50	-1.44794089722143	-1.21727260988161	-1.67860918456124	-12.3030003084725	5.7298607095321e-49
225	Itm2c	1.51031148399652e-50	-1.34908243056573	-1.13956785138756	-1.5585970097439	-12.6203769993306	5.7298607095321e-49
226	Aif1	2.9407609682788e-50	-1.49997632576525	-1.28752630860738	-1.71242634292311	-13.8380764355415	1.11020232660862e-48
227	Rpl15	3.41725015231638e-50	0.717553485514194	0.939468017952916	0.495638953075472	6.33748034945549	1.28440433037724e-48
228	Ctsf	9.5299853819255e-50	-2.1130778651769	-1.75678784586721	-2.46936788448659	-11.6241159948846	3.56622084555212e-48
229	Gm11808	1.94935753751249e-49	1.04631119497536	1.254618861112	0.838003528838726	9.84472773761297	7.26284651094173e-48
230	Rpl11	3.29103988041593e-49	0.936998367382354	1.16938802358907	0.704608711175636	7.90260239469797	1.22083270694386e-47
231	Tmem176b	3.37137876221949e-49	0.662549255467981	0.880112904242146	0.444985606693816	5.96870242808353	1.24522093503276e-47
232	Unc93b1	4.15895506392084e-49	-1.54023924235542	-1.309763307942	-1.77071517676883	-13.09817205113	1.52949157781779e-47
233	Slfn5	6.24032934562371e-49	3.35427807495008	3.77186220984494	2.93669394005522	15.7435679942432	2.28508540673225e-47
234	mt-Co1	1.04116580460159e-48	0.819019410412064	1.30932187775711	0.328716943067014	3.27399646944298	3.79625070293196e-47
235	Rps15	1.7583252761363e-48	0.925135706795463	1.14501975793741	0.705251655653512	8.24631280310794	6.38384308765742e-47
236	Mef2c	2.58506953480626e-48	-1.44076441797794	-1.23178685071113	-1.64974198524475	-13.5126770130225	9.3456835893928e-47
237	H2afj	9.20522435747536e-48	1.29664315262292	1.50912843821025	1.08415786703559	11.9602346718586	3.31388076869113e-46
238	St3gal6	1.05932480814651e-47	-1.63898729364118	-1.39135681687185	-1.88661777041051	-12.9723776675834	3.79754590886808e-46
239	Timp2	1.13238360873205e-47	-1.56655957397399	-1.33508985383374	-1.79802929411424	-13.2648034601029	4.04246734297147e-46
240	Bhlhe41	1.87272488637084e-47	-1.74413446437735	-1.47470524052537	-2.01356368822932	-12.6877132536029	6.65753697104833e-46
241	Lair1	2.19918169476202e-47	-1.55321352346432	-1.32772350718798	-1.77870353974067	-13.50056475476	7.78565071357241e-46
242	Ifi209	5.13444177611194e-47	3.098163411678	3.48205516923217	2.71427165412384	15.8177105541315	1.81020897660277e-45
243	mt-Nd1	7.12123733160993e-47	-1.23597676684966	-0.933220363405833	-1.53873317029348	-8.00138303004737	2.50034555198749e-45
244	Serp1	8.4479483512394e-47	0.940998814096663	1.14749370774984	0.73450392044349	8.9315709095551	2.95401210380224e-45
245	Bmp2k	1.48071355343714e-46	-1.32662919786781	-1.10913364082382	-1.5441247549118	-11.9549359260441	5.15650940323496e-45
246	Daglb	2.23167651472117e-46	-1.60714460199354	-1.3536690457413	-1.86062015824578	-12.4270189379549	7.74010732666709e-45
247	Tpm4	3.29337663988625e-46	1.80697216928427	2.05505472309059	1.55888961547795	14.2758945299649	1.13761495917042e-44
248	Rps2	8.52124167259187e-46	0.790548792424917	0.998795413888932	0.582302170960903	7.44044321238709	2.93158201413524e-44
249	Sap30	2.6574841179666e-45	1.81079732623563	2.05350414686715	1.5680905056041	14.6229823022215	9.10588533915302e-44
250	Ccl12	3.22559353004151e-45	0.888751566844993	1.14090870530397	0.636594428386019	6.90807753000869	1.10083055993257e-43
251	Gal3st4	3.52227171120252e-45	-3.16939796147364	-2.41722606050237	-3.92156986244491	-8.25862525460158	1.19729172270836e-43
252	Scamp2	4.43124782386526e-45	-1.50032644993326	-1.2717955972509	-1.72885730261562	-12.8673471104983	1.50029390608009e-43
253	Rpl27a	5.69019424045381e-45	0.849918758434788	1.08835360132594	0.611483915543637	6.98643762009921	1.91892242132616e-43
254	Trf	1.13060916439357e-44	-1.70298408951033	-1.4673132208186	-1.93865495820206	-14.1629192450215	3.79777850023854e-43
255	Plin2	1.805762453321e-44	1.67161980752756	1.91662429366535	1.42661532138977	13.3724678688339	6.04186872617048e-43
256	Tmem59	4.05015778367204e-44	-1.19390687038225	-0.979634523744259	-1.40817921702024	-10.9207487739776	1.34984164883945e-42
257	Tuba1a	1.00804748135871e-43	-1.86277129799406	-1.53859176608576	-2.18695082990236	-11.262168940808	3.3465607435613e-42
258	Uba52	1.07992485655642e-43	0.925369582496325	1.13483600566445	0.7159031593282	8.6586242637367	3.57128638610053e-42
259	Rpl4	1.32695861266611e-43	0.564545585826348	0.791288972858345	0.33780219879435	4.87991747117442	4.37127833330782e-42
260	mt-Cytb	1.36496007959401e-43	-1.13875704085785	-0.71427242036228	-1.56324166135342	-5.25795913316506	4.47916899965234e-42
261	Ctsb	2.23447421077468e-43	-1.94256699661858	-1.49568105286395	-2.3894529403732	-8.51976081176337	7.30441914418759e-42
262	Rplp2	4.20175806332194e-43	0.74751555012888	0.969670131080805	0.525360969176955	6.59497341832128	1.36829770214743e-41
263	Sox4	1.35822161127395e-42	-2.2771991767637	-1.83113166029532	-2.72326669323209	-10.0057238137793	4.40621550851305e-41
264	Rpl31	1.85335937931419e-42	0.744745105963894	0.952568306983041	0.536921904944747	7.02363152041535	5.98972053951086e-41
265	Ifngr1	1.9119541989956e-42	-1.42903484249618	-1.1844761152347	-1.67359356975766	-11.4526962718069	6.15577102861526e-41
266	Rnf13	2.21751349915743e-42	-1.44348135596312	-1.21534512981475	-1.67161758211149	-12.4012372686607	7.11271623113201e-41
267	Epb41l2	3.74979017437636e-42	-1.69755356764556	-1.4096976350489	-1.98540950024223	-11.558364715292	1.19824755684566e-40
268	Pros1	1.08307988204566e-41	-1.56238804548321	-1.30853073895245	-1.81624535201396	-12.0627778686845	3.4480737140349e-40
269	Ms4a6d	1.23671182296463e-41	0.870724682121251	1.07668601359204	0.664763350650466	8.285968075759	3.92253727640677e-40
270	Slc40a1	1.60740792921329e-41	-2.03166753567249	-1.65180901120769	-2.41152606013729	-10.4828375356002	5.07940905631399e-40
271	Ctc1	2.00358540702768e-41	-2.10629489706776	-1.7089054993006	-2.50368429483492	-10.3884556615478	6.30796704529894e-40
272	Adora3	2.60522732372875e-41	-3.53345058991162	-2.54484264131703	-4.52205853850621	-7.00523995100769	8.17198511987268e-40
273	Csf2ra	3.44871058132243e-41	1.32904622326383	1.537214518969	1.12087792755866	12.5133499439097	1.07781680145945e-39
274	Slc1a3	6.49849760218728e-41	-2.70405961921051	-2.09959880520885	-3.30852043321217	-8.767912398846	2.0235467716008e-39
275	Oas1a	8.99249662238288e-41	3.02777130518958	3.43064209706409	2.62490051331508	14.7300892278235	2.78996295207894e-39
276	Cyfip1	1.28596678166441e-40	-1.47590374319287	-1.23555903420739	-1.71624845217835	-12.035705689201	3.9753147033191e-39
277	Prdx5	2.18516677349899e-40	0.627532574308883	0.833222322549176	0.42184282606859	5.9795942933153	6.7306292099254e-39
278	Gpr65	3.65391666833459e-40	2.95767593964049	3.34660626282552	2.56874561645546	14.9048247824024	1.12141068396514e-38
279	Gna15	3.89452112598277e-40	-1.51780899052265	-1.26297857441733	-1.77263940662797	-11.6738456982545	1.19096968626828e-38
280	Fam105a	4.23915689852306e-40	-1.31900185277178	-1.1124710343106	-1.52553267123296	-12.5172414762895	1.29173166636424e-38
281	Atp5l	4.39574193976541e-40	0.783359148679799	0.993547554842967	0.573170742516632	7.30466416487539	1.33467865587468e-38
282	Cd34	6.06609442661276e-40	-2.70452678045566	-2.09791015090274	-3.31114341000857	-8.73826206977526	1.83531622864752e-38
283	Rtp4	9.29282771511349e-40	2.18205899841337	2.47205031355699	1.89206768326974	14.7478797663771	2.80163979029499e-38
284	Pmp22	9.38551527135577e-40	-1.89026324862849	-1.54469717490754	-2.23582932234945	-10.7210984247349	2.81962029208477e-38
285	St3gal5	1.06979090277026e-39	-2.20800935856177	-1.77068801107673	-2.6453307060468	-9.8957410727738	3.20261613418801e-38
286	Sall1	1.23401197331159e-39	-2.55946901636326	-2.00110837558394	-3.11782965714258	-8.98427776824762	3.6813252294736e-38
287	Irf8	1.78284543406325e-39	-1.3332369105853	-1.12127104789332	-1.54520277327727	-12.3279111759799	5.30008266321521e-38
288	Rpl6	2.30210987711958e-39	0.761848585553399	1.00662272206811	0.517074449038692	6.10030050812874	6.82000051096675e-38
289	Rap2b	2.56106449827489e-39	1.99143885631952	2.26666737340932	1.71621033922972	14.1814826351239	7.56090044957833e-38
290	Pim1	3.19844110873994e-39	2.05660467705918	2.34636565961439	1.76684369450397	13.9110209453565	9.41003432405833e-38
291	Stab1	4.03747226271916e-39	0.107808077191922	0.330473932426336	-0.114857778042492	0.948955322836691	1.1837702180591e-37
292	Tpp1	5.15725234657114e-39	-1.61348196446077	-1.33301526312264	-1.8939486657989	-11.2753725307145	1.50690674729264e-37
293	Irf7	5.65429096341666e-39	3.1832336303084	3.61315980449772	2.75330745611908	14.5118479505129	1.64649865187273e-37
294	Cnn2	7.53330434273277e-39	2.00202517763984	2.29327390374231	1.71077645153736	13.4726674922378	2.18619566844204e-37
295	0610040J01Rik	1.10245395749256e-38	-1.8467382247066	-1.50335466164738	-2.19012178776583	-10.5408085845801	3.18852107299205e-37
296	Mafb	2.94394498767467e-38	-1.62484281885273	-1.34475560301303	-1.90493003469243	-11.3701491013874	8.48572251177036e-37
297	Cd72	9.62065441437968e-38	2.42576650213551	2.78059517968102	2.07093782459	13.3991846768909	2.76375163176725e-36
298	Shisa5	1.62026748191761e-37	0.708053294944062	0.9186403348114	0.497466255076725	6.58995424457041	4.63896716634935e-36
299	Cfh	2.49168175933111e-37	-1.38559894791951	-1.16622861335814	-1.60496928248087	-12.3796320973343	7.11004306709465e-36
300	Tspan7	2.71173296667989e-37	-2.56129672318494	-1.97945119452615	-3.14314225184372	-8.62780426058213	7.71216855723762e-36
301	Susd3	2.83181685877325e-37	-1.34801909192015	-1.11979265124922	-1.57624553259108	-11.5765240121559	8.02693071064896e-36
302	Entpd1	2.84997503728196e-37	-1.77656737651819	-1.44496917442232	-2.10816557861406	-10.5006844189033	8.05165133049327e-36
303	Mertk	3.70579290829456e-37	-2.118046270124	-1.68995144973894	-2.54614109050905	-9.69713766519887	1.04349257734552e-35
304	Man2b1	4.99918047110236e-37	-1.08625143763114	-0.878996403695945	-1.29350647156635	-10.2724341864601	1.40305946642912e-35
305	Bsg	1.83818908263065e-36	-1.10612954967494	-0.897538555763648	-1.31472054358623	-10.3934213023616	5.14210795180482e-35
306	Prr13	2.69184375891903e-36	0.591852534208745	0.79715339978002	0.386551668637471	5.65029108854477	7.50549377486836e-35
307	Rpl3	3.12164096972474e-36	0.509333119393223	0.788647312555299	0.230018926231147	3.5740202058579	8.67551816081156e-35
308	Rnase6	3.24208380696363e-36	1.87646897671777	2.16349048087124	1.58944747256429	12.8137145100703	8.98099319513432e-35
309	Pirb	3.69770931696511e-36	1.71081423625106	1.98172072681915	1.43990774568298	12.377460134894	1.02099857256784e-34
310	Tmem106a	3.94523400141317e-36	1.65276620668107	1.92248070734438	1.38305170601776	12.010337716338	1.08583020967926e-34
311	Gmfg	4.27845601174784e-36	1.05551739594404	1.26303175238436	0.848003039503707	9.96931545649805	1.17375519910716e-34
312	Bin2	4.96194166921777e-36	-1.14976860029085	-0.934941704710209	-1.36459549587149	-10.4898646002133	1.3569002026207e-34
313	Mtdh	8.21091064334756e-36	-1.29823739618035	-1.07168950865073	-1.52478528370998	-11.231614506067	2.2381945561994e-34
314	Tcn2	2.32141813156641e-35	-1.4001755868504	-1.15514805223034	-1.64520312147046	-11.1999401476016	6.30775143265116e-34
315	Fgl2	3.1901877860485e-35	2.3830902306582	2.72311328432463	2.04306717699176	13.7366304244224	8.64085148906852e-34
316	Nrip1	3.20805039777504e-35	-1.81951608582241	-1.46573505782135	-2.17329711382346	-10.0802070072919	8.66173607399261e-34
317	Arpc5	3.73886772780405e-35	0.827461929225431	1.03779922854464	0.617124629906225	7.71045166553485	1.00630976194398e-33
318	Lrba	3.91109845159685e-35	-3.36816279571381	-2.37916083279613	-4.35716475863149	-6.67488844429754	1.04935509399448e-33
319	Marcksl1	4.6613884402316e-35	1.53042084940342	1.79876742403059	1.26207427477625	11.1779691996717	1.24673875147511e-33
320	Ccl9	6.22268238316071e-35	0.651686445086935	0.861100991493066	0.442271898680805	6.09929913419778	1.65912269041022e-33
321	Srgap2	8.36652371147355e-35	-1.58290214863284	-1.287949412652	-1.87785488461369	-10.51840116707	2.22377508742344e-33
322	Srgn	1.12459384135691e-34	0.932933193932346	1.14654568312098	0.719320704743709	8.55996513609555	2.97982442685004e-33
323	Tmcc1	1.78342534627705e-34	1.36077611614149	1.61633989449173	1.10521233779125	10.4360336033399	4.71089320570766e-33
324	Rpl18	4.12285014692759e-34	0.785208338015892	0.997535120255456	0.572881555776328	7.24816740798767	1.08568387202426e-32
325	Sgce	4.24500346737851e-34	-2.19635807291363	-1.71683123446395	-2.67588491136331	-8.97714658470828	1.11441137180534e-32
326	Lpcat3	2.38357880501795e-33	-1.90040887930055	-1.50785745285633	-2.29296030574478	-9.48852228883295	6.23824980503471e-32
327	Zfhx3	2.57510822423031e-33	-1.56563567140353	-1.2736891446	-1.85758219820705	-10.5107930635779	6.71890622909265e-32
328	Tmbim6	4.12852615897151e-33	-1.12594722496291	-0.830331039830575	-1.42156341009524	-7.46513932730793	1.07392028013247e-31
329	Arpc2	4.22757471913406e-33	0.626967238611596	0.911544039460967	0.342390437762225	4.31810746166794	1.09634247731465e-31
330	Tanc2	4.49700731949445e-33	-2.45402674209021	-1.87277870928004	-3.03527477490038	-8.27495967313809	1.16268080151293e-31
331	Rack1	5.09939040779612e-33	1.03493430953286	1.24641906125902	0.823449557806697	9.59139586420738	1.3144410561727e-31
332	Cd48	1.14796903383573e-32	1.03334014967158	1.24139949041162	0.825280808931531	9.73428767933086	2.95014210743568e-31
333	Ctsa	1.2490829862603e-32	-1.19589471206466	-0.981278314688825	-1.4105111094405	-10.9213955392418	3.20035316479666e-31
334	Psma7	2.74566852303631e-32	0.723046131230848	0.927958418138255	0.518133844323441	6.91585847662636	7.01378558040293e-31
335	Tpst2	5.28558932517742e-32	-1.26691943169307	-1.02914410903474	-1.5046947543514	-10.4431209667645	1.34616860066907e-30
336	Usp2	6.60509092847752e-32	-2.07004701937191	-1.61425089949069	-2.52584313925312	-8.9013868861604	1.67722130362411e-30
337	Cxcl16	7.63422076329555e-32	0.868765343529773	1.10231022326696	0.635220463792582	7.29088467386239	1.9327944080842e-30
338	Tmem100	2.49485106876535e-31	-2.70441644869219	-1.99858231214497	-3.4102505852394	-7.50963797892169	6.29765364458757e-30
339	Tmem173	3.87291585948928e-31	-1.44590475193228	-1.16941611138069	-1.72239339248388	-10.2496841577613	9.74740947290929e-30
340	Arhgdib	4.280882886894e-31	0.461015690087749	0.676478999333866	0.245552380841632	4.19363348702559	1.07424978796999e-29
341	Cd164	5.36104692145575e-31	-1.51070931863721	-1.21961181255535	-1.80180682471906	-10.1716290719626	1.34136223852963e-29
342	Fgd2	7.78965968068083e-31	-1.30173008685991	-1.05457513107807	-1.54888504264174	-10.3228522356222	1.94331509928564e-29
343	Pycard	3.05583458917374e-30	-1.23692432235073	-1.01433146924405	-1.45951717545741	-10.8913071088008	7.60127717633539e-29
344	Ptprc	3.61729884981654e-30	0.835433697519377	1.04166002442894	0.629207370609815	7.93991719266368	8.97174237983567e-29
345	Rilpl1	8.01699219929147e-30	-2.76256368250941	-2.00899473075321	-3.51613263426561	-7.18517570303047	1.9826370273726e-28
346	Sipa1	8.05918239796488e-30	-1.25102459793065	-1.007786240981	-1.49426295488029	-10.080495471466	1.98731052657331e-28
347	Sgk1	9.48435076906543e-30	-1.70063819034162	-1.34152059974806	-2.05975578093518	-9.2816105117373	2.33200232742554e-28
348	Rbms1	1.16802261004046e-29	1.71442625977969	1.98441503657267	1.44443748298672	12.4457533503123	2.86366922668541e-28
349	Slc46a1	1.3442665714782e-29	-2.46926653790432	-1.83583727373844	-3.1026958020702	-7.64043241496809	3.28632733176275e-28
350	Sept9	1.40091321885973e-29	2.52148616437039	2.91256921367379	2.13040311506699	12.6367585567433	3.41502616666034e-28
351	Rpl28	2.09689428866681e-29	0.820342493495116	1.02802643314238	0.61265855384785	7.74177216095282	5.09706611706702e-28
352	Rpl21	2.68476339467221e-29	0.695207414694254	0.935090988196102	0.455323841192405	5.68017840777847	6.50750036458617e-28
353	Clec4a2	3.29491440806724e-29	0.897786937987649	1.110667834978	0.684906040997302	8.26579598791372	7.96379879026336e-28
354	Edem2	3.97502522162406e-29	-1.50877839739264	-1.19639818138042	-1.82115861340487	-9.46651281983205	9.5804845172024e-28
355	Elmo1	6.29663022694612e-29	-1.34077820015789	-1.06749755626553	-1.61405884405025	-9.61603773372604	1.51331969285364e-27
356	Rps17	6.64930868733428e-29	0.983186626481262	1.19193232195245	0.774440931010074	9.23137779504866	1.59359274495326e-27
357	Smdt1	7.20419714885315e-29	0.898906594679857	1.11059867115361	0.6872145182061	8.3225814607023	1.72174257910406e-27
358	Fam212a	8.97695045859033e-29	-1.73107483054949	-1.36118153412656	-2.10096812697242	-9.17249475789754	2.13942294169533e-27
359	Pde3b	9.32498985988347e-29	-1.75844015416306	-1.37743322774767	-2.13944708057844	-9.04571316735379	2.21617864859403e-27
360	Fez2	1.03707860286203e-28	-1.39820775485302	-1.1165912043192	-1.67982430538684	-9.73109299585514	2.45787628878302e-27
361	Slc3a2	1.20715306468773e-28	-1.24869094055358	-1.01039242952197	-1.48698945158519	-10.2702667369239	2.85302768640325e-27
362	Rpl7	1.63814440801241e-28	0.590205809012803	0.800602168403995	0.379809449621612	5.49810905701371	3.86095251081821e-27
363	Rab3il1	2.86457189979029e-28	-1.19998052080978	-0.972432756167438	-1.42752828545212	-10.3359336736774	6.73292767190378e-27
364	Hmgb2	3.00272593193902e-28	1.10453189617686	1.37881931543968	0.830244476914038	7.89260674842708	7.03825759651202e-27
365	Arpc3	3.40618875216467e-28	0.765726370320011	0.971872876114414	0.559579864525609	7.28024034196632	7.96208285848464e-27
366	Rpl36a	3.7363895098109e-28	0.667532947078435	0.87460148821952	0.460464405937349	6.31839355006698	8.71007521795263e-27
367	Mlxipl	7.10192317319863e-28	-2.13424871932416	-1.61206825255914	-2.65642918608918	-8.01073745603826	1.65105200309893e-26
368	Fam102b	1.03740012564077e-27	-1.82469835100587	-1.41135253979369	-2.23804416221805	-8.65218166874154	2.40518963912149e-26
369	Rps12	1.1155817368112e-27	0.841367437638225	1.04877903488064	0.633955840395813	7.95061557531107	2.57944264999273e-26
370	Cd47	1.15548869504138e-27	0.697353137277746	0.900498250140946	0.494208024414547	6.72813150317238	2.66449447191703e-26
371	Comt	1.19980589740467e-27	-1.14258284040159	-0.911345004203121	-1.37382067660006	-9.68449304558674	2.75923016621474e-26
372	Inpp5d	1.66645380496554e-27	-1.30826639033741	-1.03812721128127	-1.57840556939354	-9.49197749176814	3.82209243655001e-26
373	Eno1	2.67155867153714e-27	0.465251987967736	0.672888236450131	0.257615739485342	4.39170494948402	6.11092187280292e-26
374	Upk1b	3.73552340842431e-27	-3.37527247747371	-2.23401518046478	-4.51652977448265	-5.7966003908109	8.52178762584925e-26
375	Cttnbp2nl	4.6782713070717e-27	-1.4200664607792	-1.11273320662934	-1.72739971492905	-9.05622506252882	1.06440028778495e-25
376	mt-Nd4	4.88663637550745e-27	-0.813571206650442	-0.559782979680908	-1.06735943361998	-6.2830742108659	1.10885057329334e-25
377	Eif3f	5.85054289747359e-27	0.669752332994072	0.876375332635532	0.463129333352612	6.3530703431268	1.32055111114404e-25
378	Qk	5.84850339946024e-27	-1.36766004893306	-1.07978996644306	-1.65553013142307	-9.31171595122662	1.32055111114404e-25
379	Evl	9.07203525933692e-27	-1.22031555151802	-0.971743600154066	-1.46888750288198	-9.62206120853694	2.04228508793305e-25
380	Coro1a	1.04029499845063e-26	0.385962579465623	0.591260787689087	0.180664371242158	3.68475088837301	2.33573603336335e-25
381	Commd8	1.33879907218465e-26	-1.16977366357525	-0.926947688541781	-1.41259963860873	-9.44179983362537	2.9980665836954e-25
382	mt-Atp6	1.47229339288238e-26	0.550327565546884	1.36173965794647	-0.261084526852702	1.32931492921395	3.28837885551635e-25
383	H2-DMb2	1.6293050219146e-26	1.31183090046982	1.70631941665767	0.917342384281967	6.51765821619822	3.62956408537216e-25
384	Rogdi	1.84018669413597e-26	-1.34039637849477	-1.06124336506691	-1.61954939192263	-9.41107027503615	4.08866481103336e-25
385	Eif3k	2.55950626609736e-26	0.772146162207854	0.981934365233619	0.56235795918209	7.21384065882082	5.67213180840069e-25
386	Eef1a1	2.62003516130992e-26	0.47091294387048	0.726397529255634	0.215428358485326	3.61263443134329	5.79122797831508e-25
387	Snrpg	3.7928552579724e-26	0.851168984838198	1.06710673761986	0.635231232056538	7.72565488688404	8.36192275478567e-25
388	Aldh2	5.94105441013709e-26	1.55075862554727	1.8181897149663	1.28332753612825	11.365286890879	1.30641949039406e-24
389	Abhd17c	6.18263455225213e-26	-1.80606822281004	-1.38505724441513	-2.22707920120496	-8.40792485703203	1.35604724935258e-24
390	Dse	8.58989165906821e-26	1.82307973151922	2.13581265328922	1.51034680974923	11.4256298777223	1.87920399064538e-24
391	Rps10	8.63883642193016e-26	0.895779216783826	1.10432880145875	0.687229632108899	8.41859745600766	1.88507806526619e-24
392	H3f3b	9.84326042155422e-26	0.932595577768189	1.47618830969084	0.389002845845541	3.36254264861487	2.14241576318114e-24
393	Rtn4rl1	1.43553478643247e-25	-2.17057831849515	-1.61234688296906	-2.72880975402124	-7.62095263564773	3.11653506306407e-24
394	Rps27rt	1.51951222129515e-25	0.84008047534307	1.05649419509974	0.623666755586401	7.60823979939455	3.29047671880462e-24
395	Sec61g	1.52488486307615e-25	0.735441269287239	0.947736745167818	0.523145793406659	6.78977446207213	3.29375130424449e-24
396	Csf3r	1.94667107138433e-25	-1.56709424828171	-1.21674020382623	-1.91744829273719	-8.7666985314403	4.19419130834623e-24
397	Ccng2	2.36776519574578e-25	-1.5085872199288	-1.16997072303457	-1.84720371682303	-8.73193316249275	5.08860772042897e-24
398	Rpl10a	2.44914745049508e-25	0.784961645175192	0.993303183339451	0.576620107010932	7.38449263332072	5.25028292653871e-24
399	Thrsp	2.65371158003343e-25	-2.72388131187428	-1.9123561232533	-3.53540650049526	-6.57861190791544	5.67455318316922e-24
400	Rasgrp3	3.8614371028578e-25	-1.83595529711817	-1.38855278237854	-2.28335781185781	-8.04288340147399	8.2364453403957e-24
401	Snn	5.57073177798845e-25	-2.2046831847848	-1.62328699713686	-2.78607937243273	-7.43228065698277	1.18527390348622e-23
402	Klf4	7.82288639576765e-25	2.34811707162528	2.75541315265569	1.94082099059488	11.2994578298574	1.66032006787785e-23
403	Igsf6	9.21255693357843e-25	1.18655946037039	1.42143794052618	0.951680980214607	9.9013490137485	1.95041031655809e-23
404	Bcl2a1d	9.80926660866285e-25	2.21118269102378	2.61541296434088	1.80695241770668	10.7212119519937	2.07160056200771e-23
405	Numb	1.11952141681061e-24	-1.9218075438719	-1.44188496564256	-2.40173012210124	-7.84850253368637	2.35845845141436e-23
406	Eif3e	1.22313058356093e-24	0.787687033615983	0.999055925584403	0.576318141647562	7.30399919590424	2.57038180762115e-23
407	Snx18	1.32905389468835e-24	-1.31082352236027	-1.028891582399	-1.59275546232155	-9.11272023406415	2.78611494581844e-23
408	Gtf2h2	1.38574813022026e-24	-1.74259354046293	-1.32962937600055	-2.15555770492531	-8.27050110618164	2.89784388407824e-23
409	Ccr5	1.58336953321536e-24	-1.12093042560135	-0.884070831884535	-1.35779001931817	-9.27546665464803	3.3030095005852e-23
410	Atraid	2.27081904711673e-24	-1.17162876724987	-0.912098401523098	-1.43115913297663	-8.84809829720804	4.72551905121949e-23
411	Rhoh	2.36876817199808e-24	-1.53236506229643	-1.1841291479726	-1.88060097662025	-8.62455654265358	4.91735524172448e-23
412	Ucp2	3.44510550954267e-24	0.571535858616125	0.798409822006539	0.34466189522571	4.93749781605883	7.13437869112088e-23
413	Rrbp1	3.54675357342024e-24	-1.00072491177065	-0.793987115158695	-1.2074627083826	-9.48730622869123	7.32709479138536e-23
414	Nop10	3.99469893691954e-24	0.750801295548343	0.965479642765689	0.536122948330997	6.85464332055311	8.23255346130374e-23
415	Csnk1e	4.88564096401598e-24	-1.32602372609727	-1.03978955614192	-1.61225789605262	-9.07983399117469	1.00444069168637e-22
416	Nav3	5.84054583382316e-24	-2.66811473906438	-1.85730583633955	-3.47892364178921	-6.44961935865843	1.19787348687931e-22
417	Sec61b	1.11926179406837e-23	0.800761085074056	1.01988744367897	0.581634726469146	7.16236466009159	2.29005794412261e-22
418	Adssl1	1.19035483161354e-23	1.69721840253292	2.00846408039892	1.38597272466692	10.6876566629635	2.42969077113081e-22
419	Flna	1.33262062622043e-23	1.9350666460691	2.28632558264605	1.58380770949215	10.7973364918199	2.71358453052809e-22
420	Gas6	1.54906326062805e-23	0.532669973765302	0.765285941658971	0.300054005871633	4.48814401556094	3.14681136659013e-22
421	Rps21	1.77940712296476e-23	0.730118211933634	0.942207924655689	0.51802849921158	6.74717024923339	3.60615239266873e-22
422	Tma7	1.78939944346979e-23	0.779129033079024	0.985326249006349	0.572931817151699	7.40584608418099	3.61780949092044e-22
423	Capn3	1.80924091766714e-23	-3.57849072462368	-2.18609404366509	-4.97088740558227	-5.0371514347797	3.64927742542224e-22
424	Blnk	2.45159178590896e-23	-1.46713497597822	-1.1300396329321	-1.80423031902434	-8.53032168107683	4.9332502635319e-22
425	Tspan4	3.8048061016807e-23	-1.49567955863747	-1.15208162434458	-1.83927749293036	-8.53171039393777	7.63826015518583e-22
426	Phf11b	4.48434903285512e-23	1.88000553066193	2.22211673155485	1.53789432976901	10.7706006737465	8.98133003481687e-22
427	Snta1	4.97294203773362e-23	-1.76316597959418	-1.31395071632813	-2.21238124286022	-7.69284149796181	9.93656708804291e-22
428	Rpl13a	6.98485103128783e-23	0.63765162630976	0.858083641235585	0.417219611383935	5.66965838728585	1.39240067754551e-21
429	Phgdh	7.51107914128207e-23	-2.1395763003258	-1.55644518405897	-2.72270741659264	-7.19133720330423	1.49381182362281e-21
430	Atp6v0b	8.85713540809803e-23	-0.843441314157921	-0.619906439348902	-1.06697618896694	-7.39533193751097	1.75742044888122e-21
431	Klk8	1.07818608319975e-22	-2.53658904812168	-1.78088700131427	-3.2922910949291	-6.57881396365232	2.13435815820424e-21
432	P4ha1	1.19825736759762e-22	-1.23762946127221	-0.956651053927567	-1.51860786861686	-8.63308036095421	2.36655830100529e-21
433	Cox8a	1.28131860453797e-22	0.748948114102523	0.958263334323811	0.539632893881236	7.01292208172091	2.52475989235981e-21
434	Zyx	1.46746452690959e-22	1.14690230885853	1.38780131867857	0.906003299038501	9.33124308326492	2.88488648469875e-21
435	St8sia4	1.4827802798181e-22	2.13782799111131	2.51543705518446	1.76021892703815	11.0963063823807	2.90829456262253e-21
436	Spint1	1.51430789276859e-22	-1.98307798913376	-1.45832242246908	-2.50783355579843	-7.40680363228996	2.96331994061964e-21
437	AC149090.1	1.75115626885283e-22	-0.996479397505519	-0.771543392396822	-1.22141540261422	-8.68275281008572	3.41896230797537e-21
438	Mylip	2.06645264731282e-22	-1.60274763388349	-1.21042126944929	-1.99507399831769	-8.00692465123705	4.02533652668332e-21
439	Tspan3	2.33337548991905e-22	-1.28337083369498	-0.984863952660083	-1.58187771472988	-8.42647447231625	4.53493386787911e-21
440	Cd14	2.55594700757035e-22	-0.728607804335817	-0.524258969517668	-0.932956639153965	-6.98827109351435	4.95621360649778e-21
441	Rps20	2.87966428504516e-22	0.755017097864072	0.964887097239403	0.54514709848874	7.05106172359132	5.57126886167921e-21
442	Pon3	4.05040158258499e-22	-1.55335220003294	-1.16502791472349	-1.94167648534239	-7.84013383284664	7.81855798701699e-21
443	Jam2	4.16957808733563e-22	-2.92794608067872	-1.93706311594642	-3.91882904541102	-5.79146990215526	8.03043797768568e-21
444	Cox6b1	4.30580740000586e-22	0.685581206725849	0.892105960343026	0.479056453108672	6.50631195595536	8.27413259838964e-21
445	Tmsb4x	4.64633301583644e-22	11.9603467909365	1413.36131514723	-1389.44062156535	0.0167274388145598	8.90842995305989e-21
446	Myl12a	8.39397385590249e-22	0.542804310522501	0.748583680759431	0.337024940285571	5.16998811908246	1.60577096274798e-20
447	Eif4ebp1	1.17037700491566e-21	1.17797892996838	1.4129431226231	0.943014737313657	9.82616223859189	2.23392765233567e-20
448	Pag1	1.21289899693682e-21	-1.62513727841627	-1.21176139422654	-2.038513162606	-7.70536128848628	2.30992282184485e-20
449	Eif5a	1.28015162522447e-21	0.69397087432755	0.904218334105322	0.483723414549777	6.46931916057121	2.43257319964703e-20
450	Milr1	1.43182563431857e-21	1.70722993040606	2.01726265311538	1.39719720769675	10.7927613178497	2.71474140266801e-20
451	Gm26740	1.75676827664859e-21	1.46065300094339	1.73133273830928	1.1899732635775	10.5764373189471	3.32344721427179e-20
452	Cycs	2.49666662174533e-21	0.537951748525182	0.75507466003331	0.320828837017055	4.85607919130283	4.71273442848034e-20
453	Sdc4	3.62889398492042e-21	1.31648281049403	1.65397586113707	0.978989759850982	7.64536896365136	6.8348175451084e-20
454	Klf13	4.49119016544768e-21	0.649636256305156	0.860406048476722	0.438866464133589	6.04101589839355	8.44027191444925e-20
455	Hvcn1	4.84981356685394e-21	-1.70665166598294	-1.25874864312515	-2.15455468884074	-7.46808042986538	9.09419985766985e-20
456	Rasal3	5.04677765402175e-21	-1.75090155224751	-1.29300301961372	-2.20880008488131	-7.49446381306682	9.44278661055122e-20
457	Pla2g15	7.13178903991638e-21	-1.07382613271748	-0.832080022616071	-1.31557224281889	-8.70607822769647	1.33147536298833e-19
458	S100a1	7.30808509828422e-21	1.70289859369499	2.02745816083304	1.37833902655694	10.2835357539974	1.36141008861487e-19
459	Fcgr4	7.50428885205603e-21	1.56866844812185	1.91260748687375	1.22472940936994	8.93918199329774	1.39491486897042e-19
460	Atp5e	1.09319826493193e-20	0.802247546592945	1.01011604500309	0.594379048182798	7.56428371799429	2.02764512965201e-19
461	Msn	1.16396302841986e-20	0.611377590462934	0.816927110396144	0.405828070529724	5.82963199647264	2.15421530552673e-19
462	Cox7c	2.58847159293048e-20	0.728433191847725	0.937019206418234	0.519847177277217	6.84467184487332	4.78026831837291e-19
463	Cstb	2.640452846418e-20	0.811745141519378	1.02835642760411	0.595133855434643	7.34491388126923	4.8657329774597e-19
464	Snx2	3.58024932370193e-20	0.53833118674338	0.751595813637043	0.325066559849717	4.94742026908111	6.58333776504845e-19
465	Tspan13	3.94477963734884e-20	-0.96153105710246	-0.735051092982011	-1.18801102122291	-8.32111683369604	7.23803437975491e-19
466	Pdia3	4.06989311338475e-20	-0.934919412100361	-0.707290238766922	-1.1625485854338	-8.049971580224	7.45157254150187e-19
467	Serinc1	4.35418069977781e-20	-0.993861150016123	-0.76582356818918	-1.22189873184307	-8.54215364002342	7.95500422494739e-19
468	Papss1	4.43395795300373e-20	-1.676088863556	-1.22635925721445	-2.12581846989755	-7.3045531384553	8.0834464220145e-19
469	Cyth4	4.61147785207511e-20	-0.778390045155619	-0.572374366495862	-0.984405723815376	-7.40534149805723	8.38915331213322e-19
470	Ccl2	5.37034326301265e-20	2.3778684260993	2.83081226995664	1.92492458224197	10.2894355190697	9.74888696170723e-19
471	Nav2	5.99345106763232e-20	-2.28358828910915	-1.57785340327687	-2.98932317494142	-6.34197188210856	1.08569266473543e-18
472	Cd63	6.81059697729385e-20	-0.888059879925885	-0.682049361323621	-1.09407039852815	-8.44891509704964	1.23110197903117e-18
473	Sdc3	7.12750613776558e-20	1.95893217868484	2.32228487379519	1.5955794835745	10.5666933809666	1.28566347499822e-18
474	Idh1	7.48508657545837e-20	1.01556159564542	1.28228344930033	0.74883974199051	7.462696154333	1.34731558358251e-18
475	H2afy	8.04364094898305e-20	0.625291363160116	0.844893292104297	0.405689434215934	5.58077316319609	1.44480725424681e-18
476	Rpl36al	8.61739667764192e-20	0.696035440917707	0.90548400782261	0.486586874012803	6.51331453980086	1.54461404314372e-18
477	Rpl29	1.24238207510613e-19	0.670509278024619	0.877409999087005	0.463608556962232	6.35171317663965	2.22222303245399e-18
478	Creg1	1.29865907723222e-19	-0.959562491628537	-0.746768910180844	-1.17235607307623	-8.83817975952318	2.31802494705969e-18
479	Ptp4a3	1.38351716812933e-19	-1.41231894167742	-1.05578976350145	-1.76884811985339	-7.76400482713155	2.46433579926502e-18
480	Tmem176a	1.81233730745473e-19	0.484094848497406	0.688050539868047	0.280139157126766	4.65203232025558	3.22142956400078e-18
481	Col27a1	1.93944978496541e-19	-2.36602216235188	-1.61269024726785	-3.1193540774359	-6.15574374585738	3.44020489923595e-18
482	Gm4951	2.50987963115141e-19	2.31473800986575	2.74099934672492	1.88847667300658	10.6432433361453	4.4427993802871e-18
483	Arhgef40	2.67193842194822e-19	-2.04231648551443	-1.43556685259521	-2.64906611843365	-6.59722979539669	4.71987134908121e-18
484	Fcgrt	2.72650877461136e-19	0.306642007774361	0.535750243508797	0.0775337720399257	2.6232461240784	4.80631670764134e-18
485	Plekho1	2.7708750627021e-19	-1.01506316682143	-0.773947164785283	-1.25617916885757	-8.251162229809	4.87445485257203e-18
486	Hnrnpf	3.16228316572594e-19	0.540845664704668	0.760202348791395	0.321488980617941	4.83248563146892	5.55156377982998e-18
487	Sall3	3.26770365611432e-19	-14.3133463098838	212.194988543265	-240.821681163032	-0.123852587075038	5.7248557687818e-18
488	Pmepa1	3.39558648639685e-19	-1.1740068548527	-0.894049830601827	-1.45396387910357	-8.21915849145652	5.93670981597089e-18
489	Man1a2	3.40715565708724e-19	-1.40482658867961	-1.03877983196444	-1.77087334539479	-7.52201588410405	5.94475502377675e-18
490	Polr2l	3.81145974368258e-19	0.98242927356296	1.25575065334759	0.709107893778334	7.04491538517235	6.63660704757139e-18
491	Lamp1	4.20089776008234e-19	-0.904061164603915	-0.657973634689449	-1.15014869451838	-7.20039460374481	7.29980849063594e-18
492	Rac2	5.19076106928582e-19	0.512648852749609	0.720064709722948	0.30523299577627	4.84424528947255	9.00153931771273e-18
493	Pkm	5.45726599644799e-19	0.179239089573323	0.387611151051262	-0.0291329719046156	1.68593696148011	9.4445017204248e-18
494	Lhfpl2	5.52112255936925e-19	-2.18831374575493	-1.51987122236819	-2.85675626914167	-6.41643219647789	9.53567159444097e-18
495	Hsp90b1	5.6327128606537e-19	-0.742190390517862	-0.531912034053552	-0.952468746982173	-6.91781341430458	9.70874871254492e-18
496	Rps6ka1	6.48489779503158e-19	-1.27091483341118	-0.958907206178888	-1.58292246064348	-7.98361028222264	1.11550701587116e-17
497	Pld3	7.29296592005432e-19	-1.33308876616076	-1.00069666432564	-1.66548086799587	-7.86061388175254	1.25198360623548e-17
498	Rpl22	8.45863557566604e-19	0.940218854670127	1.15180541069438	0.728632298645872	8.70941484830303	1.44917828778278e-17
499	Pmaip1	8.57732566079206e-19	1.82116445141045	2.23547771025194	1.40685119256896	8.61526069590425	1.46656798673102e-17
500	Tmpo	9.63756781180371e-19	0.945241447337471	1.22133095582416	0.669151938850784	6.71028465960447	1.64455457140618e-17
501	Pld4	1.15281792388711e-18	-0.835226943352916	-0.607108305527284	-1.06334558117855	-7.17615510724066	1.96324202127841e-17
502	Plaur	1.17825951240648e-18	1.53028692805176	1.86704978649148	1.19352406961204	8.90628877213543	2.00257174499046e-17
503	Cox4i1	1.25366522957797e-18	0.540271925299608	0.762949759110483	0.317594091488734	4.75536113012805	2.12649537549885e-17
504	Spcs2	1.37612894361775e-18	-0.806819514909559	-0.595146322476977	-1.01849270734214	-7.47065404491629	2.32958971169577e-17
505	Asph	1.5390982012212e-18	-1.30695365655898	-0.974634244086046	-1.63927306903192	-7.70819278132644	2.60031403026125e-17
506	Hps4	1.54460905136404e-18	-1.72780968095055	-1.24727089080604	-2.20834847109507	-7.04718290439011	2.60446727791264e-17
507	Arhgap45	1.63373457556195e-18	-0.902728035398931	-0.698235119418071	-1.10722095137979	-8.65220405670242	2.74931427982142e-17
508	Xlr	1.73729969556418e-18	-1.534882148492	-1.12723562276573	-1.94252867421826	-7.37971144534623	2.91784271703811e-17
509	AW112010	1.86448686267367e-18	1.15281457316499	1.43807095858539	0.867558187744582	7.92085702455467	3.12530489436774e-17
510	B4galt4	2.15263992127031e-18	-2.027709936764	-1.42059613086408	-2.63482374266391	-6.54611772707177	3.60123996240751e-17
511	Naa35	2.55414377489167e-18	-1.48599051210089	-1.08701256823516	-1.88496845596663	-7.299871909877	4.26457038891893e-17
512	Cryba4	3.04740101044709e-18	-1.79149173941689	-1.28197358494244	-2.30100989389135	-6.89133303106704	5.07820809006534e-17
513	Lrrc3	3.12617156446122e-18	-2.44710234906356	-1.63374572714766	-3.26045897097946	-5.89683828890478	5.1993169177355e-17
514	Ppfia4	3.33482832315001e-18	-1.03962889854759	-0.786445351085426	-1.29281244600976	-8.04805532928563	5.53555549671515e-17
515	Gpr84	3.67622382802217e-18	-2.01368001169254	-1.40702012757997	-2.62033989580511	-6.50568861179757	6.09039644673499e-17
516	Sri	5.95327768548519e-18	0.731410746721896	0.940748259647054	0.522073233796738	6.84797818340843	9.84367542879063e-17
517	Capza2	6.8437409799226e-18	-0.86985234524958	-0.626542500834822	-1.11316218966434	-7.00702954563012	1.12941582283752e-16
518	Psmb8	6.86330897416097e-18	0.661052797130502	0.868289647560172	0.453815946700833	6.25197531987658	1.13045853605292e-16
519	1700017B05Rik	7.87857904709727e-18	-1.35615991031063	-1.00043601610999	-1.71188380451127	-7.472156424743	1.29518374623957e-16
520	Usp18	8.0720545751657e-18	2.37543598640728	2.84688484011541	1.90398713269915	9.87544872432967	1.32443787760219e-16
521	Mlph	9.69631823412895e-18	-3.29670836588749	-1.903887781692	-4.68952895008299	-4.6390969073763	1.58788842943547e-16
522	Agmo	9.88168799927341e-18	-2.1234845384061	-1.45511239810577	-2.79185667870642	-6.22699984941545	1.61514486608814e-16
523	Nap1l1	1.00485131379231e-17	1.23342988691509	1.50553554235255	0.961324231477634	8.8843363138571	1.63927177997629e-16
524	Cdk5r1	1.01800196963268e-17	-2.7166604372357	-1.72588399386965	-3.70743688060175	-5.37412516300572	1.65755587879886e-16
525	Gmpr	1.04249440706851e-17	-2.21158388368715	-1.50284908931907	-2.92031867805523	-6.11600389209179	1.69420233925877e-16
526	B430010I23Rik	1.33329491395438e-17	-1.27055767722558	-0.942899813197113	-1.59821554125405	-7.60014503246176	2.16267532430775e-16
527	Apbb1ip	1.63702371022608e-17	-1.00700494484608	-0.760754471009764	-1.25325541868241	-8.01498325426149	2.65030100486696e-16
528	Foxn3	1.89757952576682e-17	-1.04918055028595	-0.79009400453429	-1.30826709603762	-7.93694665183972	3.06631600640956e-16
529	Tsc22d4	2.52945665406264e-17	-0.777192074365806	-0.563326041607176	-0.991058107124436	-7.12253580046589	4.07964540122163e-16
530	Rps27l	3.53074792068595e-17	0.717553309356734	0.930117090306887	0.50498952840658	6.61626659556137	5.68383797345142e-16
531	Ets1	3.93225340921771e-17	-2.5139891619266	-1.62707204695094	-3.40090627690227	-5.55556785600576	6.31826479989558e-16
532	Id2	4.08077169130501e-17	1.12592376652342	1.4342920842922	0.817555448754638	7.15628002153659	6.54457595304781e-16
533	Cd86	4.69097329925837e-17	-1.01113166723608	-0.756258673420016	-1.26600466105215	-7.7755654757241	7.50907770905673e-16
534	Arl6ip1	5.32036396803939e-17	-0.815271235603863	-0.609214085351501	-1.02132838585623	-7.75465572273546	8.50062647477754e-16
535	Pdlim4	5.45224760397873e-17	-1.42214865655703	-1.02780916923021	-1.81648814388385	-7.06842767993883	8.69506103871898e-16
536	Rpl22l1	5.77944128331064e-17	0.84328121031562	1.05523344931782	0.631328971313424	7.79798698442077	9.19966287858329e-16
537	Stk17b	5.92253271263159e-17	1.32284135856349	1.60446269818176	1.04122001894522	9.20640965474709	9.40987879034873e-16
538	Slc16a6	6.0284506630001e-17	-1.41704833561231	-1.03103890222988	-1.80305776899473	-7.19506691278444	9.56036079121131e-16
539	Klf10	6.65325315376301e-17	1.55441933603508	1.88636338759464	1.22247528447551	9.17807052479964	1.05316430255855e-15
540	Isg15	6.86868815112025e-17	1.83150037995557	2.23803588046313	1.424964879448	8.82991713614825	1.085252727877e-15
541	Hnrnpa3	7.18333065549163e-17	0.633754349445179	0.838488617622806	0.429020081267551	6.06706298371353	1.13286833923576e-15
542	D8Ertd738e	7.64907139351082e-17	0.64629180674689	0.850855511137942	0.441728102355839	6.19224543522021	1.2040936739748e-15
543	Cd68	8.06554249104377e-17	-0.610960567377319	-0.384666834418117	-0.837254300336521	-5.29162117030253	1.26731507428334e-15
544	Lilra5	8.80510626886161e-17	1.34845201069844	1.64255411892943	1.05434990246745	8.98639384717977	1.38097732878543e-15
545	Rpn2	9.42651428969746e-17	-0.851411787473392	-0.63792514329457	-1.06489843165221	-7.81658471366922	1.47572513614126e-15
546	Prkca	1.01752194226924e-16	-2.35434989895394	-1.54243373295048	-3.16626606495739	-5.68339589993529	1.59001780429325e-15
547	Tuba1b	1.04841952571925e-16	-0.892771606626778	-0.676605297940303	-1.10893791531325	-8.0946943399322	1.63530445949482e-15
548	Pik3r1	1.06785923571378e-16	-1.20611757174491	-0.884566066935646	-1.52766907655418	-7.35169006017604	1.66258667866971e-15
549	Fam96a	1.21153073885458e-16	0.747163404733577	0.976977244437492	0.517349565029661	6.37217221439247	1.88283793513794e-15
550	Snx29	1.32153667066929e-16	-1.78852756510397	-1.24877041227085	-2.3282847179371	-6.49449404155404	2.05006379530007e-15
551	Gp9	1.3373317734638e-16	-2.67809204009014	-1.68479915927119	-3.67138492090908	-5.28440709404101	2.07080121437262e-15
552	Man1c1	1.47170774969424e-16	-1.44880243236445	-1.04694142704266	-1.85066343768624	-7.06612622410215	2.27474828267957e-15
553	Naglu	1.71106888650587e-16	-1.54019720223348	-1.10073869690687	-1.97965570756009	-6.86920609995575	2.6399348534662e-15
554	Btf3	2.18739894733593e-16	0.737427924859421	0.943872859288644	0.530982990430197	7.0010541935292	3.36875231383937e-15
555	Ifnar1	2.30714291792017e-16	0.848986101190494	1.09223179773876	0.605740404642225	6.8407466414447	3.54676457219728e-15
556	Clptm1	2.40275834001146e-16	-0.969578966735185	-0.716607309654462	-1.22255062381591	-7.51206628006602	3.68711045988808e-15
557	Pabpc1	2.71236843889473e-16	0.190861693806135	0.40139963860571	-0.0196762509934394	1.7767915719157	4.15474461771092e-15
558	Igfbp4	3.11767989876468e-16	1.13402752190707	1.46475714211925	0.803297901694895	6.72045370169489	4.76703313553051e-15
559	Snx5	3.42968274776202e-16	-0.758396059101145	-0.550542421749225	-0.966249696453064	-7.15132523439397	5.23471434774697e-15
560	Fam129a	3.60996607385114e-16	1.6304998531981	1.98261074654076	1.27838895985544	9.07589355935137	5.50004116823177e-15
561	Pwwp2a	4.34818970114311e-16	-1.73343260703987	-1.20990927310887	-2.25695594097087	-6.4896161435916	6.61296872195241e-15
562	Herc2	5.44779695034059e-16	-1.52048509373729	-1.08053375150072	-1.96043643597385	-6.77369458087173	8.27057003208291e-15
563	Ifit3	5.57228813925646e-16	2.57926762897332	3.09778742987466	2.06074782807199	9.74942837378673	8.44454039149842e-15
564	Abracl	5.84833304453259e-16	0.899001360516393	1.14333579350305	0.65466692752974	7.21146940742851	8.84715913758015e-15
565	Tmem63a	5.85874564015318e-16	-1.80946368002239	-1.24974599474378	-2.369181365301	-6.33620079810751	8.8472243896968e-15
566	Ndufa6	6.09674319900862e-16	0.684870353665714	0.893366032415983	0.476374674915445	6.43812493050184	9.19035564910628e-15
567	Atp5k	6.64348599798528e-16	0.724119318975479	0.937232906485027	0.511005731465931	6.65958375665757	9.99686464458738e-15
568	Rftn1	7.32533030728792e-16	1.67259613876157	2.02752852674316	1.31766375077999	9.23620470731323	1.10034715108769e-14
569	Zfp36	7.51357935459048e-16	0.797133490813725	1.07191964695737	0.522347334670084	5.68570467592585	1.12664075664967e-14
570	Abhd6	7.76816854034719e-16	-1.91917245574131	-1.31073686602865	-2.52760804545396	-6.18226309731602	1.16277217519723e-14
571	Naca	8.18520683787618e-16	0.517153578165802	0.723148812281706	0.311158344049899	4.92051377805512	1.22305052085393e-14
572	Tmem50a	9.31103251643912e-16	-0.668715770259048	-0.463193308963104	-0.874238231554992	-6.37720479473238	1.38884142360592e-14
573	Atp1a1	1.00735675643443e-15	0.699114726097257	0.908725890289108	0.489503561905406	6.53705488204851	1.49995948445001e-14
574	Gngt2	1.11260420892711e-15	-0.239459166626547	-0.0282336005765929	-0.450684732676502	-2.22194382589564	1.65378730149235e-14
575	Ssr4	1.1581886842478e-15	-0.948666113608573	-0.703199758991887	-1.19413246822526	-7.57477096578021	1.71855058330473e-14
576	Retreg1	1.22502144735877e-15	-1.2018735702215	-0.871454266439619	-1.53229287400338	-7.12921092878925	1.81456301890018e-14
577	Cox6c	1.44287113437501e-15	0.675825818821486	0.884666619721937	0.466985017921036	6.34260287741286	2.12617901873707e-14
578	Hpcal1	1.44112381189972e-15	1.31859785657922	1.60938133399345	1.02781437916499	8.88772750078023	2.12617901873707e-14
579	Tram1	1.44103317291381e-15	-0.873262495512325	-0.660726062870539	-1.08579892815411	-8.05303363277223	2.12617901873707e-14
580	Dock4	1.56472471233287e-15	-1.36128028462514	-0.974857585971706	-1.74770298327858	-6.90451244201513	2.30176400786622e-14
581	Rsrp1	1.64744056744892e-15	-0.669748265442103	-0.428815676484679	-0.910680854399527	-5.44833924150735	2.41927072658763e-14
582	Slc7a8	1.68848469780838e-15	-1.51552815587653	-1.06541005781131	-1.96564625394174	-6.59911391219829	2.47528375286961e-14
583	Itgam	1.79302517526109e-15	-0.882906648820645	-0.646512053773195	-1.1193012438681	-7.32024026628895	2.62402929593956e-14
584	Hspa1a	2.00738797428055e-15	1.53458765445009	1.90727672259873	1.16189858630144	8.07036425506938	2.93271133502768e-14
585	Ppcdc	2.17607501198528e-15	-1.14468427353249	-0.828032063360281	-1.4613364837047	-7.08518645290033	3.17372170978776e-14
586	Il1a	2.49006296182874e-15	-2.42380125152154	-1.53534958630321	-3.31225291673988	-5.34701362453734	3.62546368435542e-14
587	Ak1	2.91676393747718e-15	-2.29630316108906	-1.48203112868586	-3.11057519349226	-5.52723330069065	4.23949402292254e-14
588	Lst1	3.03967447148384e-15	0.718414279036045	0.926195114495367	0.510633443576722	6.77668905208352	4.41062969229594e-14
589	Gpi1	3.06875978725488e-15	0.788258797499134	1.01728206258431	0.559235532413962	6.74585987157504	4.44527309080792e-14
590	Coro1c	3.12126113877475e-15	1.23033543610807	1.50310862044343	0.957562251772712	8.84035998461822	4.51366102305528e-14
591	Akr1b10	3.1674836802814e-15	-1.35784011354589	-0.973235778929982	-1.7424444481618	-6.91962487102878	4.57275308970574e-14
592	Eef1b2	3.19968059912509e-15	0.756518956190049	0.995838867862592	0.517199044517507	6.19568132627074	4.61143156617149e-14
593	Picalm	3.53670291873262e-15	-0.718422867677142	-0.504009848953152	-0.932835886401132	-6.5671522871929	5.08855806115122e-14
594	Uqcrh	3.5947783966997e-15	0.573051338873102	0.786077413277706	0.360025264468498	5.27240615320406	5.16340896980502e-14
595	Ctso	4.04675949317648e-15	-1.44512494390017	-1.02250831571828	-1.86774157208206	-6.70203833528708	5.8028490749213e-14
596	Anp32b	4.40801535966073e-15	1.05520430143318	1.321527592098	0.788881010768355	7.76560856535692	6.3102662833264e-14
597	Cdkn1a	5.10007989936697e-15	1.58562449882321	1.9425570430469	1.22869195459952	8.70687462096536	7.28875740391943e-14
598	Fam91a1	6.457086512569e-15	-1.43698098175398	-1.00466062623582	-1.86930133727214	-6.51468508192533	9.21268597412018e-14
599	Gyg	7.83515828258542e-15	0.949285467911031	1.22929637825967	0.669274557562389	6.6446172609356	1.1160195403509e-13
600	Cdkn2d	8.75632819793926e-15	1.47259610826858	1.80492078994917	1.14027142658799	8.68498638555625	1.24514986974696e-13
601	Atp8a2	9.39438559424818e-15	-2.77966848338288	-1.63797460007929	-3.92136236668648	-4.77190094128129	1.33365886672422e-13
602	Nupr1	9.86052595689549e-15	0.795145045441954	1.04396553783803	0.546324553045875	6.26337339237679	1.39750842963841e-13
603	Ophn1	1.16850195104587e-14	-1.03546289670873	-0.734108595511618	-1.33681719790584	-6.73449815321927	1.65334305909176e-13
604	Itpr2	1.33205912364854e-14	-1.80494573336678	-1.2210773963168	-2.38881407041676	-6.05894926469577	1.88164378194856e-13
605	Usmg5	1.40369983389619e-14	0.628746557845012	0.841137537589063	0.416355578100961	5.80213251177052	1.97956479054583e-13
606	Fcrl1	1.4455208194491e-14	-2.12320439831076	-1.36835098680319	-2.87805780981833	-5.5128639402915	2.03517881708577e-13
607	Git2	1.5669057000799e-14	-1.00193146730597	-0.724592568524414	-1.27927036608753	-7.08068575855923	2.20244471714691e-13
608	Ndufa3	1.63592881057003e-14	0.633710870259427	0.840547101641481	0.426874638877373	6.00499474400972	2.29568167956965e-13
609	Evi2	1.74250081282248e-14	1.80419384627796	2.20986339920633	1.39852429334959	8.71683599202222	2.44121788752076e-13
610	H2-Oa	1.8520289421054e-14	-0.894031916875981	-0.442920232600474	-1.34514360115149	-3.88433822307309	2.59041162853168e-13
611	Gns	1.95915474455796e-14	-0.941942867779827	-0.676424909211066	-1.20746082634859	-6.95310443894035	2.73576240271171e-13
612	Lbr	1.97951328818393e-14	1.07814947360138	1.34354598849467	0.812752958708089	7.9621774199226	2.75967440764465e-13
613	Klrd1	2.01577757991881e-14	1.57178056414733	2.0354617175677	1.10809941072696	6.64386135732358	2.80564670666677e-13
614	P3h2	2.1056008814464e-14	-1.47374473000038	-1.02483417028709	-1.92265528971366	-6.43443672844602	2.92589360268741e-13
615	St3gal4	2.11667531777692e-14	1.68443767279528	2.06172939564243	1.30714594994813	8.7503567477378	2.936499806711e-13
616	Parvg	2.13706073515996e-14	-1.3545041773584	-0.944516380529485	-1.76449197418732	-6.47526444705215	2.95996788837416e-13
617	Rapgef5	2.15759888494965e-14	-2.75816527965278	-1.61617620596042	-3.90015435334515	-4.73376211389618	2.9835710999012e-13
618	App	2.46146513916852e-14	0.711015716664671	0.937694846105263	0.48433658722408	6.14774373160771	3.39825575524042e-13
619	Cables1	2.62719198639626e-14	-1.66636255301352	-1.1401369995981	-2.19258810642894	-6.20648421175098	3.62119580418948e-13
620	Slc7a7	2.70462692571651e-14	-1.31503257246631	-0.925675548155311	-1.70438959677732	-6.61967376880377	3.72191563390536e-13
621	Clec4a3	2.72131127651297e-14	0.440330888868633	0.650195168672658	0.230466609064607	4.11233719368033	3.73884505816564e-13
622	Pitpnc1	2.76441073055751e-14	-1.74123844235951	-1.1797884495973	-2.30268843512172	-6.07848371095568	3.79195375452037e-13
623	Camk2n1	2.78914387492434e-14	-1.79617966454238	-1.21072837739065	-2.38163095169412	-6.01322010818962	3.81973925214357e-13
624	Hacd4	2.97057478836939e-14	1.26237800531411	1.55124828296365	0.97350772766457	8.56514365348769	4.06168975871276e-13
625	Iscu	3.48388841278913e-14	-0.78661427029052	-0.558938732891295	-1.01428980768975	-6.7716350078984	4.75592575006669e-13
626	Csad	3.51669489067402e-14	-1.32575875393221	-0.931423271441366	-1.72009423642306	-6.58941314000612	4.79304166249692e-13
627	Cmpk1	3.5816864097917e-14	0.902123606341348	1.12758149892941	0.67666571375329	7.84239468282016	4.87383547820459e-13
628	Rcbtb2	3.68858073103776e-14	-1.15334601627535	-0.826098378648858	-1.48059365390183	-6.90766378027311	5.01130108235895e-13
629	Rgmb	3.7968099738941e-14	-1.48776372575848	-1.02889806753195	-1.94662938398502	-6.35472118628719	5.15014033342838e-13
630	Rpl12	3.90581477102966e-14	0.731957206186999	0.954554908174331	0.509359504199667	6.4448543248336	5.28958914705159e-13
631	Dip2b	4.35406567786331e-14	-1.76526068499149	-1.18045539822734	-2.35006597175565	-5.91623818083424	5.88730401957682e-13
632	Tkt	4.71963105429526e-14	0.553844923460885	0.791427324971126	0.316262521950644	4.56900888324797	6.37150192329861e-13
633	2010107E04Rik	4.99431012958207e-14	0.753082590363324	0.973260318146696	0.532904862579952	6.70374233286876	6.72104953085082e-13
634	Eif1	4.99274407962501e-14	0.481042562331976	0.770946649789201	0.191138474874751	3.25220008269338	6.72104953085082e-13
635	Elob	5.13750775763349e-14	0.557356989141295	0.763654718881663	0.351059259400928	5.29525761928374	6.90286869104392e-13
636	Arf5	5.15086382745244e-14	0.577713336746652	0.782612005761646	0.372814667731658	5.52613318014789	6.90993241758242e-13
637	Tmem55b	5.75449148321671e-14	-0.815260970508387	-0.590015691860984	-1.04050624915579	-7.09396507572938	7.70758576684537e-13
638	Mtus1	5.85326382645863e-14	-1.12364585040529	-0.805184175705786	-1.4421075251048	-6.91544877495949	7.82759356854938e-13
639	Stk24	5.99988236040432e-14	0.630509445282586	0.873511102844715	0.387507787720457	5.08546244936721	8.01111053192014e-13
640	Tmem256	6.02231757947122e-14	0.709368011779107	0.929417480577083	0.489318542981132	6.31828725816322	8.02850212313257e-13
641	Son	6.74644070022984e-14	-0.717234894545133	-0.511026354800865	-0.923443434289402	-6.81715007296596	8.97981779319204e-13
642	Clcn4	6.92031412342669e-14	-1.3020853248848	-0.913676774223179	-1.69049387554643	-6.57050504481724	9.19690344253529e-13
643	Havcr2	8.49170161513069e-14	-1.20740452907607	-0.846143638045442	-1.5686654201067	-6.5505828350487	1.12676824541672e-12
644	Nadk	8.58272201506136e-14	0.928529418750991	1.18142593643688	0.675632901065102	7.19616163951394	1.13707739491465e-12
645	Lgals9	9.84459057870846e-14	-1.00267599023741	-0.72035968325178	-1.28499229722304	-6.96101776766436	1.30223328399288e-12
646	Smagp	1.00313263093099e-13	1.07576764277565	1.35162794985103	0.799907335700271	7.64323747017971	1.3248804345361e-12
647	Nfia	1.03560758165383e-13	-1.36931515967926	-0.953919055154718	-1.78471126420379	-6.46084151301308	1.36565747861985e-12
648	Il6ra	1.05889934845836e-13	-0.816588534814236	-0.59566324634016	-1.03751382328831	-7.24445865604037	1.39421747547018e-12
649	Fam110a	1.1117403469191e-13	-1.69417668054155	-1.13195043861302	-2.25640292247008	-5.90603040142544	1.46153599998671e-12
650	Lmo2	1.12835718795558e-13	-0.843271786974959	-0.606266928976349	-1.08027664497357	-6.97362216794454	1.48109900425185e-12
651	Tmcc3	1.29109659942731e-13	-1.1463359148883	-0.810601078053847	-1.48207075172274	-6.6921178884803	1.69211001325866e-12
652	Gm2000	1.41158827326788e-13	0.903342096335238	1.14350827402135	0.663175918649127	7.37205376541398	1.84718882630698e-12
653	Dusp7	1.44775955823964e-13	-2.15640491469891	-1.34205099106181	-2.97075883833602	-5.18997434189123	1.89162091131709e-12
654	Mef2a	1.53265432579789e-13	-0.795935851091911	-0.572944617934137	-1.01892708424969	-6.99581584465528	1.99948114796753e-12
655	Mgll	1.62141833498917e-13	-2.48540075907792	-1.49217852073248	-3.47862299742336	-4.90453776292412	2.11205209681338e-12
656	Rplp1	1.74663828557817e-13	0.42002864200224	0.662403525476763	0.177653758527717	3.39656072856325	2.27169479459649e-12
657	Snrnp70	2.03386516097285e-13	-0.843571627838147	-0.60391399660153	-1.08322925907476	-6.89888321273691	2.64123859260584e-12
658	Diaph1	2.09289318652341e-13	1.67326118151083	2.05380002886727	1.2927223341544	8.61812578472012	2.71376362726714e-12
659	Fosl2	2.24347143918382e-13	2.06557564956165	2.55147348279776	1.57967781632553	8.33190354754367	2.90459762050324e-12
660	Selenos	2.36835507269163e-13	-0.767931668567943	-0.543401350743977	-0.992461986391909	-6.70340837517072	3.06163719397045e-12
661	Cox7b	2.37439843171502e-13	0.782454320981847	1.0204925382287	0.544416103734994	6.44258853225149	3.06480596359948e-12
662	Tmem64	2.41793659389032e-13	-2.46276821542301	-1.46894975375552	-3.4565866770905	-4.85696049195961	3.11628927780547e-12
663	Dusp6	2.68960331585724e-13	-0.802748287501266	-0.590021384374088	-1.01547519062844	-7.39613894164135	3.46119087343801e-12
664	Aga	2.83652681380036e-13	-1.40417011933953	-0.963889943035262	-1.8444502956438	-6.25084437181396	3.63928522937513e-12
665	Egr1	2.83613123618815e-13	2.35561568862183	2.89777051116105	1.81346086608261	8.51587354603365	3.63928522937513e-12
666	Plpp1	2.88280321992411e-13	-2.68106985292673	-1.53964742613822	-3.82249227971524	-4.60372972218297	3.6931046655244e-12
667	Hk2	2.96451746812632e-13	-0.925293384659614	-0.646575793370404	-1.20401097594882	-6.50673572729105	3.79209340900357e-12
668	Tgfb1	3.01364576069325e-13	-0.765731395661648	-0.549059828279748	-0.982402963043548	-6.92664005463686	3.84916551350821e-12
669	Nfkbiz	3.17553538479185e-13	1.9402696438596	2.41192275543337	1.46861653228583	8.06282950105453	4.04987562078387e-12
670	Nectin2	3.65169478407294e-13	-14.8831446820451	358.918244421923	-388.684533786013	-0.0780372368958585	4.65018804443438e-12
671	Wwp1	3.90569749361476e-13	1.43665781494935	1.80573838656584	1.06757724333285	7.62922188799083	4.96623114985412e-12
672	Fdps	3.94364233259041e-13	1.00270300626882	1.34869617949926	0.656709833038384	5.68005941021278	5.00701731869961e-12
673	Rgs2	4.36752844588285e-13	-0.872961133032068	-0.63248218942133	-1.11344007664281	-7.11485319652631	5.53696176824256e-12
674	Degs1	4.98758981204268e-13	0.713825485297212	0.940994772456305	0.486656198138118	6.15872092537556	6.31366710331574e-12
675	Lbh	5.03191540653195e-13	1.07461365147454	1.37520164454033	0.774025658408757	7.00694672699127	6.36034107385639e-12
676	Akirin2	5.2853577131414e-13	-0.932900167180251	-0.657718630731439	-1.20808170362906	-6.64452547376777	6.67080946871634e-12
677	Calr	5.45231837883671e-13	-0.799902358176872	-0.585210774068392	-1.01459394228535	-7.30247447605191	6.87137081362405e-12
678	Rpl5	5.53591902732302e-13	0.531186309766375	0.738835792868233	0.323536826664518	5.01376656792419	6.96643969633038e-12
679	Agpat4	5.92756570127734e-13	1.90761191922748	2.35805357333228	1.45717026512269	8.30041055060893	7.44830494304834e-12
680	Cd300c2	6.15722698642861e-13	-0.716543711917537	-0.502112024749753	-0.930975399085322	-6.54940455515852	7.72550891885425e-12
681	Ap3s1	6.44369359645059e-13	0.639855522153624	0.880037306736628	0.399673737570619	5.22143584247027	8.0730681005751e-12
682	Acads	6.50951552430178e-13	-1.24112724657547	-0.851875639556859	-1.63037885359409	-6.24933759978791	8.14357572629659e-12
683	Pou2f2	6.9655366668782e-13	-0.897226145663779	-0.641935578326348	-1.15251671300121	-6.88835059528207	8.70131168986893e-12
684	Naaa	7.37634530502586e-13	1.02917417719414	1.30802815302011	0.750320201368184	7.23369396166728	9.2010201962691e-12
685	Ccl24	8.87602301569136e-13	0.774119078465528	1.2869395484506	0.261298608480457	2.95862899853031	1.10555077912232e-11
686	Fchsd2	9.55049493641532e-13	-1.40335658863583	-0.944339862539159	-1.8623733147325	-5.99221818033259	1.18782540521130e-11
687	Snrpf	9.89524587956729e-13	0.897985251168041	1.13783003273218	0.658140469603902	7.33815736769261	1.228911759017e-11
688	Tmed9	9.93451936890617e-13	-0.684332861750602	-0.479051022947114	-0.88961470055409	-6.533786769868	1.23199591941144e-11
689	Mfng	1.04411468500326e-12	-1.13502738463941	-0.780767353563738	-1.48928741571509	-6.27960424608198	1.29294433852653e-11
690	Ap2a2	1.08186249502253e-12	0.915705990019952	1.17360262664527	0.657809353394638	6.95918637928654	1.33774649384525e-11
691	Blvrb	1.12004939739574e-12	0.789056466464088	1.04973481029271	0.52837812263547	5.93268406314107	1.38296113727648e-11
692	Oaf	1.17485955734916e-12	-2.98060286062427	-1.58618478246819	-4.37502093878036	-4.18947111383242	1.44854071435015e-11
693	Tnfrsf21	1.2159021901808e-12	-0.980270655757222	-0.688494845291846	-1.2720464662226	-6.58483366842917	1.49698087830052e-11
694	Adrb2	1.24007321513157e-12	-0.804237651263599	-0.582737385376608	-1.02573791715059	-7.11636541462191	1.52234599589965e-11
695	Nek7	1.23926847608267e-12	-1.10545330156581	-0.757106695961986	-1.45379990716963	-6.21980700487726	1.52234599589965e-11
696	Rtn3	1.40034120980093e-12	-0.882280702928909	-0.612021282567649	-1.15254012329017	-6.39843895056033	1.71662517270425e-11
697	Cd82	1.44100793689567e-12	-0.870203060447483	-0.616078442789741	-1.12432767810522	-6.71153654232224	1.76394257067344e-11
698	Casp8	1.48909694241537e-12	-0.939668841113481	-0.661645510387257	-1.2176921718397	-6.62432566779978	1.81759300610701e-11
699	Tmed7	1.48773215011322e-12	-0.666966679814741	-0.438631147687803	-0.895302211941679	-5.72504269987391	1.81759300610701e-11
700	Cadm1	1.51112804256834e-12	-1.23806930696148	-0.854498415952188	-1.62164019797077	-6.32626538897128	1.84184920845615e-11
701	Chd7	1.53567162676938e-12	-1.21737597868169	-0.830472868009665	-1.60427908935372	-6.16695241792179	1.86909419680405e-11
702	Gspt1	1.58367042034314e-12	-0.993967178907323	-0.69472223649889	-1.29321212131576	-6.51018478973743	1.92476866472473e-11
703	Sipa1l2	1.66078705189414e-12	-1.7992520704312	-1.16064397831778	-2.43786016254462	-5.5221180262275	2.01562377336569e-11
704	Dennd4a	1.97049317738307e-12	-1.17731361142492	-0.811808202337936	-1.54281902051191	-6.31315493432951	2.38810337918073e-11
705	Whrn	2.17004987201705e-12	-2.41496962399599	-1.42218207480405	-3.40775717318793	-4.76763985471304	2.62622205787935e-11
706	Kcnd1	2.34121827547747e-12	-14.8105743260689	358.00946697424	-387.630615626378	-0.0778611368857882	2.82935896974133e-11
707	Efhd2	2.36036642280724e-12	-0.623605306127882	-0.413195018271151	-0.834015593984614	-5.80886017042546	2.84846482593937e-11
708	Kctd12	2.3970241348185e-12	-0.848909843434732	-0.604178912344583	-1.09364077452488	-6.79862047613722	2.88861722009483e-11
709	Cd33	2.43527222909714e-12	-0.867506487085394	-0.612470218858982	-1.12254275531181	-6.66682226361933	2.93057019163001e-11
710	Bola2	2.57852974201045e-12	0.950564148625703	1.20939280013028	0.691735497121124	7.19808833168686	3.09859376884974e-11
711	Rab35	2.63362784885516e-12	-1.18019509047414	-0.796146695296066	-1.56424348565222	-6.02304267145223	3.16035341862619e-11
712	Spop	2.91673073704173e-12	0.835871852746326	1.06277812664833	0.608965578844322	7.2200679994468	3.49516104612922e-11
713	Ndufa1	3.03749346092124e-12	0.787476111198375	1.01164533733475	0.563306885062	6.88508785633011	3.63476777118934e-11
714	Rtn1	3.09676701802916e-12	-1.35846161820006	-0.917061524817578	-1.79986171158255	-6.0320237489052	3.70050647028358e-11
715	Wdr24	3.2721905084513e-12	-1.32447270072481	0.0924752752328453	-2.74142067668247	-1.83204947250985	3.90466145707782e-11
716	Frmd4b	3.60188174126568e-12	-1.05234220408991	-0.733036731274683	-1.37164767690515	-6.45949723705876	4.2920747229719e-11
717	Rassf4	3.72446369038315e-12	0.703244357973036	0.929804933420795	0.476683782525277	6.0837310782518	4.4319559562551e-11
718	Ethe1	3.91172355299451e-12	0.892990256324167	1.18879422892078	0.597186283727554	5.91685339982684	4.64830436687314e-11
719	Tbxas1	4.14468130606309e-12	-0.923906171965479	-0.643855292500061	-1.2039570514309	-6.46604940360567	4.91827828975386e-11
720	Siva1	4.18164864594895e-12	1.3938297555481	1.73494645169479	1.05271305940142	8.00856760256553	4.95525364544951e-11
721	Prdx6	4.19882922983188e-12	1.15200614469093	1.46795274634583	0.836059543036028	7.14643088970229	4.96871164894945e-11
722	Tmem86a	4.26240390548444e-12	-1.04659640776152	-0.723255057175533	-1.3699377583475	-6.34404248588698	5.03695708055308e-11
723	Scn1b	4.29443983666233e-12	-1.92586529179448	-1.2151078161309	-2.63662276745806	-5.31070968682928	5.06779539231024e-11
724	Ndfip2	4.47699529899894e-12	-0.988203247516954	-0.692177714955178	-1.28422878007873	-6.54282337667801	5.27592871423466e-11
725	Oxct1	4.69641337554389e-12	-1.04306593816942	-0.728854758654721	-1.35727711768411	-6.50636198072298	5.5268688165711e-11
726	Pdia6	5.04541949112552e-12	-0.639730758494227	-0.431412217870233	-0.848049299118222	-6.01890375525584	5.9294103441161e-11
727	Txn1	5.18803746067748e-12	0.93796610929923	1.20388885139573	0.672043367202725	6.91321012430931	6.08862938301242e-11
728	Pald1	5.19842138116271e-12	-1.23938723915913	-0.843825082595668	-1.63494939572259	-6.14101807097591	6.09243560770333e-11
729	Mapk3	5.59829910105013e-12	-0.831637281319466	-0.57588279218765	-1.08739177045128	-6.37321802295665	6.55208339234016e-11
730	Bnip3l	5.76596872937229e-12	-0.806710268847101	-0.564443400682802	-1.0489771370114	-6.52636939123953	6.73907468479512e-11
731	Bcl3	6.05161666687318e-12	2.18625611114245	2.73172988330113	1.64078233898378	7.85552570541064	7.05360565597841e-11
732	Limd2	6.04845313234537e-12	-0.72739919002494	-0.51093181695385	-0.94386656309603	-6.58610207444188	7.05360565597841e-11
733	Dusp22	6.48900430796594e-12	1.11481637097281	1.39837571720729	0.831257024738342	7.70561776749057	7.55309478247823e-11
734	Rbpj	6.61731743298602e-12	1.01261020388521	1.30646067782106	0.71875972994936	6.7540457002157	7.6919553594328e-11
735	Ndufa13	6.63081704416572e-12	0.519730421455943	0.725458727674036	0.314002115237849	4.95144750107257	7.69716068310503e-11
736	Atp6v1c1	6.69063217234724e-12	-0.970186060586465	-0.678404616559399	-1.26196750461353	-6.51696595509301	7.74674609773605e-11
737	Limd1	6.69169230430318e-12	1.5018247774391	1.94253172441074	1.06111783046747	6.67909252417561	7.74674609773605e-11
738	Rpl30	6.7901225728906e-12	0.42790490398593	0.64808585079592	0.207723957175939	3.80904075839153	7.85004414524426e-11
739	Glmp	7.07515023495408e-12	-0.757323820120069	-0.529938022858661	-0.984709617381478	-6.52779298419946	8.16849550806877e-11
740	Liph	7.52446491986592e-12	-2.38709960405745	-1.39217824542154	-3.38202096269335	-4.70251162149851	8.67550468868865e-11
741	Mid1ip1	7.68617337557572e-12	-0.932532589748295	-0.645187314584516	-1.21987786491207	-6.36074593283209	8.84999072070338e-11
742	Man2a1	8.26688347658529e-12	1.87179441036028	2.32768085018352	1.41590797053704	8.04728833828	9.50580186283366e-11
743	Pfdn5	8.31189127714153e-12	0.567845192078883	0.777179044046415	0.358511340111351	5.3166562159352	9.54469130236495e-11
744	Eng	9.00965609913235e-12	-1.34286461453737	-0.900975321514747	-1.78475390756	-5.95616667379119	1.03320411072308e-10
745	Twf2	9.35657435852866e-12	-0.925296064093352	-0.648528980017074	-1.20206314816963	-6.55261071493536	1.07154754935525e-10
746	Ywhae	9.41392237882663e-12	-0.680204942283519	-0.471746356352232	-0.888663528214807	-6.39540550956864	1.07667005008242e-10
747	Cldnd1	9.9207947806304e-12	-0.868924449779667	-0.611850796823671	-1.12599810273566	-6.62479646308193	1.13312210265514e-10
748	Ccnd3	1.01192613495246e-11	0.657809853309391	0.916178935112518	0.399440771506265	4.99008477393746	1.15424515821048e-10
749	Mcl1	1.15307814981528e-11	0.851718829362156	1.09738283177972	0.606054826944588	6.79520896051745	1.31349302726622e-10
750	Smad7	1.16780493210991e-11	-1.64900405736222	-1.0631815519813	-2.23482656274314	-5.51700990164047	1.32849489076823e-10
751	Myo1g	1.2409907665433e-11	1.45422809635785	1.81848138972171	1.08997480299399	7.82487007281621	1.40987126766277e-10
752	Rab14	1.27609570727435e-11	-0.623285532612926	-0.41915478722452	-0.827416278001331	-5.98448407995469	1.44782560830648e-10
753	Tmem37	1.30124458315256e-11	-0.801238919159194	-0.540633489422573	-1.06184434889581	-6.02596586782913	1.47439824481509e-10
754	Mgat4a	1.32874618507819e-11	-1.22194495096354	-0.820703713948192	-1.62318618797888	-5.96889819399968	1.50356265929537e-10
755	Lysmd4	1.38905702996609e-11	-1.09380845632745	0.328791359892593	-2.51640827254748	-1.50697698393035	1.56972643439347e-10
756	Irf2bpl	1.44031940126615e-11	-1.01877508923316	-0.700346980886895	-1.33720319757943	-6.27068537891837	1.62550332428608e-10
757	Fam69a	1.54905458226661e-11	1.11833917955436	1.42239240512366	0.814285953985068	7.2089500459092	1.74590933895624e-10
758	Ski	1.58210259479373e-11	-1.34871707793515	-0.886688444206639	-1.81074571166366	-5.72137028987749	1.78080466210819e-10
759	Tnfaip8l2	1.60328439428919e-11	-0.599501987611411	-0.384627671504716	-0.814376303718105	-5.46832364923084	1.80226909777014e-10
760	Pfkl	1.61454889608619e-11	-1.12596255162458	-0.757080116079511	-1.49484498716965	-5.98251864679898	1.81254357650097e-10
761	Rock2	1.63838933649171e-11	-1.13219419161034	-0.759756274046362	-1.50463210917432	-5.9582006407296	1.8368906463794e-10
762	Gng5	1.66148942151452e-11	0.501151133904317	0.710952248146013	0.291350019662622	4.68175861131181	1.86034484834146e-10
763	Kcnk13	1.71749684680348e-11	-1.26576717324458	-0.843493030944859	-1.68804131554431	-5.8749940473778	1.92053513721197e-10
764	Ccni	1.78097478464026e-11	-0.968979146221369	-0.664168128388643	-1.2737901640541	-6.23062854442642	1.9889105841035e-10
765	Plod1	1.78760083378991e-11	-1.13668195531558	-0.774160626101456	-1.49920328452971	-6.14544721858062	1.99370069462686e-10
766	Bco2	1.84134096361373e-11	-2.05745394009799	-1.24181916680566	-2.87308871339032	-4.94404573528008	2.05095575738281e-10
767	Gadd45g	1.93467169458301e-11	0.100581800671632	0.4252871917026	-0.224123590359336	0.607124834578998	2.15210155126236e-10
768	Gnas	2.14293876865109e-11	-0.611224545662897	-0.401543603873815	-0.820905487451979	-5.7133380160567	2.38067103829832e-10
769	Rnf167	2.21231466766963e-11	-0.913517183566188	-0.616031939402396	-1.21100242772998	-6.01865408175468	2.45454730098274e-10
770	Taldo1	2.26421625310975e-11	0.429608635825853	0.636654007866053	0.222563263785654	4.06682576562287	2.50886923006914e-10
771	Plcl2	2.29359651586657e-11	-1.15854593619654	-0.780735311947186	-1.5363565604459	-6.01017590199311	2.53812781755818e-10
772	Mta3	2.42098516417569e-11	1.51228948782155	1.89521421398462	1.12936476165847	7.74051067432624	2.67562764517448e-10
773	Rptor	2.6076322461754e-11	-2.16646179925579	-1.27793507647775	-3.05498852203383	-4.77890759114954	2.87817830845647e-10
774	Abcg2	2.62120835180257e-11	-2.88321194969575	-1.48739584223222	-4.27902805715929	-4.04852154304776	2.88942502035911e-10
775	Tjp1	2.7313565871702e-11	-2.04010550393529	-1.22530605082868	-2.8549049570419	-4.90738340229583	3.00695927764337e-10
776	Gm32036	2.74781629126223e-11	-1.04026989726338	-0.703353690373972	-1.37718610415278	-6.05162794530299	3.02118152023832e-10
777	Stard3	2.83465784520267e-11	-0.892169348727119	-0.606352679999588	-1.17798601745465	-6.1179769514516	3.11265131728047e-10
778	Nop53	2.99328886196353e-11	0.44057877147443	0.667155865515125	0.214001677433735	3.81114661258605	3.28261446918674e-10
779	Lrrc8a	2.99951105371694e-11	-0.911684703862554	-0.626080301184669	-1.19728910654044	-6.25644831827738	3.28521544419935e-10
780	Mapkapk3	3.0926523065876e-11	1.52243837371406	1.90821530949206	1.13666143793606	7.73484390699405	3.38288583074428e-10
781	Dtx4	3.37591801969796e-11	-1.45185648336971	-0.941461194113751	-1.96225177262566	-5.57525995640329	3.6863893985082e-10
782	Gpr155	3.37875821569786e-11	-1.55407610625994	-0.992778822457783	-2.11537339006209	-5.4265952916625	3.6863893985082e-10
783	Dr1	3.51038225246297e-11	0.99152610024887	1.30303195911809	0.68002024137965	6.23858393313597	3.82510617854586e-10
784	Kcnk12	3.59163897294899e-11	-2.28684899573028	-1.2927863447243	-3.28091164673626	-4.50891265774553	3.90865608637765e-10
785	Dst	3.60003586560891e-11	-1.42865016795088	-0.932965117112965	-1.92433521878879	-5.64895566440322	3.91280331278665e-10
786	Nckap1l	3.74996623681907e-11	-0.849459009879759	-0.583802645442722	-1.1151153743168	-6.26715294111458	4.07057403721887e-10
787	Ost4	4.33408636823189e-11	0.462805129046575	0.672851624461556	0.252758633631594	4.31847902532062	4.69865627620768e-10
788	Eef2	4.54682478763168e-11	0.173610418116644	0.380981016440909	-0.0337601802076208	1.64087951522174	4.92303414823267e-10
789	Atp2b1	4.86515390905654e-11	0.645254757709667	0.86139878959754	0.429110725821795	5.85108029547693	5.26102574804441e-10
790	Nrp1	5.04647166979931e-11	0.828256129757435	1.08621924844689	0.570293011067979	6.29296231393972	5.45018940338325e-10
791	Clstn1	5.13479096395883e-11	-2.32136809419515	-1.32648202686971	-3.31625416152059	-4.5731848187543	5.53856340132702e-10
792	Scamp1	5.16857489423693e-11	-1.36730434453991	-0.883887021287307	-1.85072166779251	-5.54358965287442	5.56796477242797e-10
793	Tspan14	5.19879523992537e-11	-0.886992433867855	-0.611282647240854	-1.16270222049486	-6.30544619474261	5.5934578798289e-10
794	Grap	5.29380716301417e-11	-1.26016879658759	-0.835857235307294	-1.68448035786788	-5.82092424797563	5.68850915803992e-10
795	Garnl3	5.59992378142677e-11	-1.76028091459227	-1.08914457371719	-2.43141725546734	-5.14066514529015	6.00988046580291e-10
796	Cd83	6.39522995929034e-11	0.136227830445841	0.368872751422139	-0.0964170905304577	1.14767878982872	6.85478668500819e-10
797	Myadm	6.80589900791714e-11	0.650533739179469	0.907380710091188	0.393686768267751	4.9641336823792	7.28581309103501e-10
798	Eef1g	6.82555236198062e-11	0.526217781345276	0.739544419998895	0.312891142691657	4.83468874759686	7.29769583363642e-10
799	Ccl3	6.90452799377458e-11	1.32264967299837	1.72846484692838	0.916834499068358	6.3879960380377	7.37289522439107e-10
800	Galnt12	7.13980099896905e-11	-1.39800870877286	-0.900822483060897	-1.89519493448481	-5.51110746349512	7.6145977654005e-10
801	Dnmt3a	7.48123586350113e-11	-1.22454796926996	-0.808752407339778	-1.64034353120014	-5.7722355331772	7.96877707707761e-10
802	Hmgn2	7.49938126697316e-11	-0.53004162630105	-0.273200866180431	-0.786882386421669	-4.04477271196838	7.97814475932855e-10
803	Fam167b	7.51144989385567e-11	-2.29944019529901	-1.30543324059575	-3.29344715000227	-4.53399238915307	7.98103244014652e-10
804	1110008F13Rik	7.56881806062664e-11	0.191574340803157	0.417573274560306	-0.0344245929539914	1.6614184947424	8.0319845389635e-10
805	Myo1b	8.03231404676147e-11	-2.14648747176837	-1.25581377306363	-3.03716117047311	-4.72343367054682	8.51325508657999e-10
806	Pdk1	8.15489044888035e-11	-1.3869660747267	-0.902601081617407	-1.87133106783599	-5.6123039297141	8.63244730891404e-10
807	Fam49a	8.61230559136202e-11	1.14166195366461	1.50077941807302	0.782544489256199	6.23087578151734	9.10535208246601e-10
808	Slamf9	8.65168666747158e-11	0.577632758870342	0.845355102442034	0.30991041529865	4.22878191103691	9.13566715926578e-10
809	Cox6a1	9.14942340355341e-11	0.547474939039376	0.753762256599014	0.341187621479739	5.20163418502559	9.6493053744274e-10
810	Cul1	9.33532210111957e-11	-0.930394622996437	-0.629484626194619	-1.23130461979826	-6.06008431711804	9.82108115496328e-10
811	Eef2k	9.32749350449345e-11	-1.45378881372106	-0.926979652841614	-1.9805979746005	-5.40873987700555	9.82108115496328e-10
812	Vgll4	9.50624786970881e-11	-0.893915254972691	-0.595964074018922	-1.19186643592646	-5.88029790440492	9.98858458428025e-10
813	Dhrs3	9.78024907353828e-11	-0.728058403037855	-0.497384623490609	-0.958732182585102	-6.18608777901292	1.02638481052188e-09
814	Map1lc3a	1.03161565203498e-10	-1.12635125697385	-0.746548547472346	-1.50615396647535	-5.81251223959853	1.08129542299293e-09
815	Junb	1.15674793645663e-10	0.0779384774608327	0.282196986381852	-0.126320031460186	0.747859218399491	1.21096606059484e-09
816	Atp6v0a2	1.23204404552365e-10	-1.21544832811268	-0.799491309756396	-1.63140534646896	-5.72711805076411	1.2882107593637e-09
817	Cox5a	1.28728424697072e-10	0.50282871790454	0.731979937719462	0.273677498089618	4.3007677562499	1.34432181091239e-09
818	Chmp4b	1.42493093144117e-10	0.511687626757774	0.726431677168318	0.29694357634723	4.67016114235856	1.48624825269634e-09
819	Plekho2	1.47905775957274e-10	1.3351981896457	1.70290262038493	0.967493758906468	7.1169671756948	1.54082061107138e-09
820	Rnf213	1.53509885523705e-10	1.65953810092398	2.1161910759456	1.20288512590235	7.12277174725283	1.5972516381564e-09
821	Hint1	1.53907407652415e-10	0.615388580998204	0.827236430240653	0.403540731755754	5.69342317878962	1.59943727416614e-09
822	Snx17	1.56889858328665e-10	-0.745028358999125	-0.49833218369354	-0.991724534304709	-5.91913818400495	1.62844801856469e-09
823	Smox	1.60887185759568e-10	-1.07514013298507	-0.711846461577842	-1.43843380439229	-5.80036511734959	1.66790943973345e-09
824	Cox5b	1.77133757210649e-10	0.511329525944331	0.724718421431293	0.297940630457369	4.69653049562769	1.83410827247726e-09
825	Cyp4f16	1.83856560500633e-10	1.7286157886539	2.17855119762382	1.27868037968398	7.53002457980685	1.901411120232e-09
826	Tubb2b	1.89675542268502e-10	-2.48590939888501	-1.34102653590107	-3.63079226186895	-4.25571300625937	1.95921516541751e-09
827	Pqlc1	1.95337849069359e-10	1.62715654854685	2.05507708362946	1.19923601346424	7.45271135853448	2.01526303296223e-09
828	Lsm4	1.97653391086194e-10	0.850229684417549	1.09783137557864	0.602627993256463	6.73024304571936	2.03668929075773e-09
829	Esd	2.07963040998249e-10	0.72072098073524	0.956714693059492	0.484727268410988	5.98569831048118	2.1403385594657e-09
830	Gcnt1	2.22535366422826e-10	-1.08104505073915	-0.708267280487601	-1.45382282099069	-5.68384043845817	2.28755632086693e-09
831	Man2b2	2.31556587042649e-10	-1.15510374054004	-0.762448956194176	-1.54775852488591	-5.76578159779099	2.37742575288553e-09
832	P2ry6	2.31954431493116e-10	-0.673715677195579	-0.45855867392453	-0.888872680466629	-6.13718560422533	2.37864808834047e-09
833	Ncf1	2.38503443463367e-10	-0.873522493564679	-0.592815536710228	-1.15422945041913	-6.09914569363565	2.44287080387688e-09
834	Tacc1	2.64341744324348e-10	-0.771046875606006	-0.525153893598056	-1.01693985761396	-6.14586107435569	2.70427309661311e-09
835	Myl12b	2.7683244668083e-10	0.44575677508588	0.658548162975018	0.232965387196743	4.1057452263445	2.82866399410879e-09
836	B4gat1	2.82277143381613e-10	-1.45868841772763	-0.915679624734325	-2.00169721072093	-5.26506531809905	2.88084759250229e-09
837	Zfp706	2.96368796307357e-10	-0.65940494757233	-0.451953190321747	-0.866856704822914	-6.22993010807892	3.02104966558467e-09
838	Adgre1	3.62663092351492e-10	-0.0107565700707117	0.19425936283908	-0.215772502980504	-0.102833421951907	3.69241229587462e-09
839	Ly6e	3.73222356862983e-10	-0.183741560495831	0.0531956082772628	-0.420678729268925	-1.51992548446418	3.79539111889746e-09
840	Derl2	4.05522500394062e-10	-0.65520030768135	-0.42002022925909	-0.89038038610361	-5.46036473127335	4.11894996828826e-09
841	Uqcrb	4.22540935889659e-10	0.44439498968099	0.651982708535304	0.236807270826676	4.1958078227935	4.2867054280744e-09
842	Prkar1a	4.27180284569305e-10	-0.636060072206853	-0.419277716790027	-0.852842427623678	-5.75072095296838	4.32862492630085e-09
843	mt-Nd2	4.38199416664806e-10	-0.684423072396135	-0.447509331967419	-0.921336812824851	-5.66216450619205	4.43501473663597e-09
844	Nedd8	4.52206717371555e-10	0.345329342136569	0.555679970070398	0.134978714202739	3.21764227680603	4.57135984906885e-09
845	Ccdc85c	5.93612754395493e-10	-14.5512664239379	356.089725049021	-385.192257896897	-0.0769476630391704	5.99373256864183e-09
846	Slc29a3	6.51152080905012e-10	-0.955687582939847	-0.635278110138824	-1.27609705574087	-5.84599833038474	6.56693800742501e-09
847	Manea	6.59822059474663e-10	-1.75946188525693	-0.610290888336912	-2.90863288217695	-3.00084316130243	6.64651925789589e-09
848	Il21r	6.64618112282574e-10	-0.96289736590919	-0.636141087138004	-1.28965364468038	-5.77569363039557	6.68693600706948e-09
849	Itga6	6.90910384017772e-10	-0.970190332188809	-0.636965998367936	-1.30341466600968	-5.70648033844132	6.94328315246128e-09
850	Fam46c	6.96254898892403e-10	-2.43735068321352	-1.29279389897727	-3.58190746744978	-4.17377243539761	6.9887609380588e-09
851	Cd180	6.99466651272559e-10	-0.984094611929091	-0.639630720986943	-1.32855850287124	-5.59939676546496	7.01274908185367e-09
852	Zfp691	7.05330934503241e-10	-1.01509966887936	-0.662046905310266	-1.36815243244845	-5.63530156685129	7.06324358354654e-09
853	C5ar1	7.17172906144942e-10	0.0658078094495622	0.275636016909269	-0.144020398010145	0.614697794849077	7.17341059229618e-09
854	Tmem167	7.23385543650367e-10	0.517335383756199	0.74483697029023	0.289833797222168	4.45693032535702	7.2270789911299e-09
855	Yes1	7.44610560882334e-10	-2.21255920890782	-1.21964224628464	-3.205476171531	-4.36747132576434	7.43042959701529e-09
856	Fmnl3	7.57203712876632e-10	-1.40981895317871	-0.884299448446796	-1.93533845791062	-5.2580243893361	7.54726878301802e-09
857	A830008E24Rik	7.6105017585856e-10	-2.7446894973571	-1.34953061481797	-4.13984837989623	-3.85582791386083	7.56792552497113e-09
858	Rpl7a	7.60503931071101e-10	0.583072477984442	0.790770494646881	0.375374461322003	5.50222421759263	7.56792552497113e-09
859	Rpn1	8.22133134617467e-10	-0.755683450924804	-0.49930789966389	-1.01205900218572	-5.77712008902996	8.16582061065917e-09
860	Bmyc	8.51596933153167e-10	-0.771543168668679	-0.518396543510654	-1.0246897938267	-5.97360056514497	8.43882117730873e-09
861	St6galnac4	8.51284080740777e-10	-1.11091959407571	-0.720913018523981	-1.50092616962744	-5.58288636807725	8.43882117730873e-09
862	Ogfrl1	8.60463860818906e-10	-0.753664349690011	-0.505515149559414	-1.00181354982061	-5.95268887043287	8.5167954298224e-09
863	Mzt2	8.67913667729365e-10	-1.29798935896062	-0.823670039268765	-1.77230867865247	-5.36350152789851	8.58057869416795e-09
864	Nfkbia	8.82109609018441e-10	0.409026972193204	0.639582410743058	0.17847153364335	3.47715993709164	8.71083238905711e-09
865	Slc35b2	9.1171394916887e-10	-0.904580829006331	-0.601822801670961	-1.2073388563417	-5.85598294969029	8.99276695295814e-09
866	Tm9sf2	9.28378499208153e-10	-0.740487604984482	-0.503654268700022	-0.977320941268942	-6.12806059964767	9.14656507533945e-09
867	Msrb2	9.65713338020411e-10	-1.15219161753553	-0.735110348450625	-1.56927288662043	-5.41442217871186	9.50342122259532e-09
868	Snrpe	9.68292465477681e-10	0.856286699335787	1.11366271753078	0.598910681140793	6.52077494596762	9.51782409614698e-09
869	Os9	1.04911792782713e-09	-0.734213033473713	-0.486455401722034	-0.981970665225392	-5.80822109258245	1.03004305641209e-08
870	Dazap2	1.05706846381013e-09	0.367203522433119	0.572427341139986	0.161979703726252	3.50693054782865	1.03665610726759e-08
871	Lcp1	1.06221352848506e-09	0.35883186870972	0.568458658255561	0.149205079163879	3.3549983792623	1.04050583525081e-08
872	Arhgap12	1.10859858685102e-09	-1.42997336863156	-0.887450400806496	-1.97249633645663	-5.16604174861956	1.08469760814368e-08
873	Skil	1.12119408386809e-09	-0.74222393125956	-0.499018157283626	-0.985429705235493	-5.98148699329986	1.09576493969788e-08
874	Mpc1	1.13815138475205e-09	-0.641328848903802	-0.425116501781522	-0.857541196026082	-5.81364322078744	1.1110649444742e-08
875	Tm2d3	1.16695737326488e-09	-0.812397316425901	-0.506631457417396	-1.11816317543441	-5.20747962671485	1.13788346385097e-08
876	Sppl3	1.18114570923798e-09	-1.12685926701651	-0.729171289651823	-1.5245472443812	-5.55360912249111	1.15040356064137e-08
877	Pdia5	1.20352803919497e-09	-2.91428831838861	-0.94372586733207	-4.88485076944515	-2.89861411981385	1.17086673094772e-08
878	Arl1	1.26406933432949e-09	-0.808404022427188	-0.523300496855772	-1.0935075479986	-5.55742958891508	1.22836441463544e-08
879	H2-Q4	1.28818338397616e-09	1.5626006042325	1.98367670767616	1.14152450078884	7.27336669421331	1.25037322321781e-08
880	Lipo3	1.30261697708934e-09	-0.756142500743654	-0.132483059361877	-1.37980194212543	-2.37631625579832	1.26294636915071e-08
881	Vav1	1.35246071609827e-09	-0.773822566917198	-0.511523109814158	-1.03612202402024	-5.78218643047457	1.30978374912036e-08
882	Npm3	1.37580683350650e-09	0.813889324151562	1.10799043961145	0.51978820869167	5.42396366040391	1.33088252873894e-08
883	Tap1	1.4046261066057e-09	1.09626914938427	1.42011627242591	0.772422026342633	6.63476034610095	1.35722196393656e-08
884	Idi1	1.41507370296418e-09	1.63505099162414	2.10935940874829	1.1607425745	6.75644989793858	1.36577023005547e-08
885	Jagn1	1.57687125070758e-09	-1.17795747067508	-0.753839179801291	-1.60207576154887	-5.44365632778167	1.52021079220758e-08
886	S100a13	1.64355835263671e-09	0.782271621052354	1.02951403656573	0.535029205538981	6.20129923988487	1.58271330301314e-08
887	Bax	1.66510837590117e-09	0.45353545691482	0.67147844254552	0.235592471284121	4.07865001340861	1.60165779742828e-08
888	Eif3h	1.71772121498207e-09	0.468525315918593	0.688830249379281	0.248220382457905	4.1682804402996	1.65040511331385e-08
889	Snx3	1.82175159341522e-09	0.633317667482392	0.841876203264076	0.424759131700708	5.95170950153656	1.74838971822482e-08
890	Tubb6	1.85537833648167e-09	1.41962887662907	1.83045272895765	1.00880502430049	6.77278462249714	1.7786615693103e-08
891	Parp14	1.93587794975851e-09	0.715590979671066	1.10635687216524	0.324825087176893	3.58918875663628	1.85374979431421e-08
892	Card19	1.98467423808366e-09	0.382567507964723	0.619950741410021	0.145184274519425	3.15868364578024	1.89834535866926e-08
893	Sort1	1.98735891264771e-09	-1.74879019405137	-1.03465263179003	-2.46292775631271	-4.79958761166965	1.89878457365176e-08
894	Rnf128	2.06720935286078e-09	-2.39549694148686	-1.25091218261166	-3.54008170036205	-4.10200091691247	1.972866912596e-08
895	Pnp	2.14453782924231e-09	-0.714828377669374	-0.471091355198759	-0.958565400139988	-5.74815373207442	2.04437952615591e-08
896	Nme1	2.22761150359385e-09	0.712064094670546	0.947645516170576	0.476482673170516	5.92415128218508	2.1212032755204e-08
897	Wasf2	2.52742018884915e-09	-0.64060629418191	-0.414836429144455	-0.866376159219364	-5.56126152911469	2.4040076980224e-08
898	B4galt5	2.54599509584681e-09	1.25957864715373	1.699377509981	0.81977978432645	5.61331325016758	2.41897885943931e-08
899	Ypel3	2.70083330677482e-09	-0.590048373269411	-0.385213444666172	-0.794883301872649	-5.64588065439054	2.56323801706371e-08
900	Bbs9	2.71911328798017e-09	-1.8976155383434	-1.08185343340629	-2.7133776432805	-4.55924354557188	2.5777193970052e-08
901	M6pr	2.84842108115273e-09	-0.635830808500439	-0.415199022711586	-0.856462594289291	-5.64834971745403	2.69730617806827e-08
902	Ergic3	3.06805237242722e-09	-0.691686399484828	-0.452517057100848	-0.930855741868807	-5.66828682168612	2.90206461657971e-08
903	Dhx58	3.16157876160921e-09	1.45864607400806	1.86738357387517	1.04990857414095	6.99444942579542	2.98721926844405e-08
904	Gimap1	3.21888460241159e-09	-2.17529743277078	-1.18000484249749	-3.17059002304407	-4.28366961189019	3.03800037917872e-08
905	Txn2	3.36029069781781e-09	0.743007753768222	0.98232671220157	0.503688795334875	6.08505254724859	3.16795582693718e-08
906	Itpripl1	3.37253028767157e-09	-0.696332587236494	-0.462270763142184	-0.930394411330804	-5.830881637901	3.17598547620462e-08
907	Inpp4b	3.39837026162236e-09	-1.51653404342563	-0.904463270691971	-2.1286048161593	-4.85622290567456	3.19679107741587e-08
908	Arsb	3.42327705446858e-09	-1.11670695287097	-0.71308291849854	-1.52033098724341	-5.42263399233803	3.21667398994779e-08
909	Large1	3.47370561046612e-09	-2.3655107948721	-1.22225896515466	-3.50876262458953	-4.05537593946903	3.2604682363583e-08
910	Tubgcp5	3.49380268651352e-09	-1.03911979196097	-0.667714163707642	-1.4105254202143	-5.4835931739761	3.27572796937729e-08
911	Bri3bp	3.58702325087319e-09	1.37306546191772	1.76825801195357	0.977872911881859	6.80974085551562	3.35943824110319e-08
912	Epsti1	3.68532694911296e-09	0.834887791247136	1.13446425411522	0.535311328379051	5.46221150457047	3.44772034318331e-08
913	Ube2l6	3.80185885469481e-09	1.03073504302991	1.34348171499456	0.717988371065265	6.45955254855705	3.55284334592071e-08
914	BC005537	4.12641702160223e-09	0.613496507138463	0.901443971387714	0.325549042889213	4.17586958707047	3.85192451075605e-08
915	Mapre1	4.4618345256561e-09	-0.744409476996985	-0.490419848881551	-0.99839910511242	-5.7443911213622	4.16047783310359e-08
916	Klhdc8b	4.48366763903288e-09	-1.99851846551618	-1.10750062316198	-2.88953630787038	-4.3961232072532	4.17627208474111e-08
917	Cebpg	4.72228860255242e-09	-0.680352786689873	-0.434244323729456	-0.92646124965029	-5.41820847058024	4.39373678920144e-08
918	Arf6	4.81677204719815e-09	0.472380017923073	0.700390852470537	0.24436918337561	4.06054310525704	4.4767646085724e-08
919	Prelid1	4.8538801949423e-09	0.691012581976281	0.970321641330215	0.411703522622348	4.84896471553875	4.50634448566352e-08
920	Tmem30a	4.87346327473199e-09	-0.745697644890485	-0.494409421361426	-0.996985868419543	-5.8161918884061	4.51960746304493e-08
921	Prkab1	5.03032121490812e-09	-1.06755703647781	-0.659548026862382	-1.47556604609325	-5.12825279253266	4.66001092351749e-08
922	Capns1	5.58991015564252e-09	0.486716702929678	0.693285274968166	0.280148130891189	4.61806556051762	5.17278887721714e-08
923	Ythdf2	6.0380192638174e-09	-0.829012716288112	-0.530585978788436	-1.12743945378779	-5.44466987195537	5.58140632273999e-08
924	Tlr3	6.45874656536174e-09	-1.56003625774445	-0.921639075256905	-2.198433440232	-4.78951813014215	5.96385559476909e-08
925	Fus	6.57445673863938e-09	-0.646503172171023	-0.408999079607518	-0.884007264734528	-5.33516252149336	6.06413674530499e-08
926	Fam111a	6.81771610705892e-09	0.820022927947723	1.09269330399433	0.547352551901116	5.8943528394148	6.28172287531606e-08
927	Saysd1	6.88395042928639e-09	-1.27686452114323	-0.779152864457881	-1.77457617782858	-5.0282295802444	6.33590777375097e-08
928	Plcl1	7.36142688238453e-09	-2.66570991214028	-1.26774124290878	-4.06367858137178	-3.73734800787669	6.76807049143371e-08
929	Psme2	7.43028511838528e-09	0.535514402465285	0.750016884751918	0.321011920178653	4.89313191551748	6.824025040911e-08
930	Txndc15	7.63818770508093e-09	-0.771606082503732	-0.491526879190364	-1.0516852858171	-5.39961594459153	7.00742123653231e-08
931	Ldlrad4	7.67366326827354e-09	-1.99003093626054	-1.09764546100387	-2.8824164115172	-4.37074456200597	7.03240547850804e-08
932	Rpl9-ps6	7.7102878576626e-09	1.42041215004438	1.83149276713985	1.00933153294892	6.77228879571222	7.05646185676306e-08
933	Vdac2	7.71645442142515e-09	-0.464842755304318	-0.244698920280202	-0.684986590328433	-4.13854450555486	7.05646185676306e-08
934	Tmem135	7.80567164758835e-09	-1.15670931588017	-0.70561529939243	-1.6078033323679	-5.02580064652382	7.13040583482054e-08
935	Akirin1	7.84946573669486e-09	-0.805287608246039	-0.509231962634022	-1.10134325385806	-5.3312096315402	7.16274242411556e-08
936	Dmac1	8.02301016131599e-09	0.956509123310032	1.25569410048904	0.657324146131026	6.26610149429385	7.31328233935343e-08
937	Tcf7l2	8.6989583388063e-09	-1.23075518998327	-0.759226686361549	-1.702283693605	-5.11577948655283	7.92097252366013e-08
938	Tmem144	9.49515787187488e-09	-2.06139152778512	-1.06632752772103	-3.0564555278492	-4.06029476720555	8.63674701096337e-08
939	Lman1	9.87945321330708e-09	-0.950986017098679	-0.604536874127923	-1.29743516006944	-5.38000564045827	8.97673001234675e-08
940	Tmem204	1.04657833798515e-08	-2.329983819252	-1.18468391448908	-3.47528372401492	-3.98732624643002	9.49936848903114e-08
941	Nars	1.05220127931904e-08	-0.644039615680326	-0.416666811882291	-0.871412419478361	-5.55165099020241	9.54025644543043e-08
942	Gatm	1.08020585906337e-08	-0.61739283625935	-0.375889609959038	-0.858896062559662	-5.01056545669757	9.78377536043385e-08
943	Cops4	1.13983411964384e-08	-0.805097341812028	-0.516701809501452	-1.0934928741226	-5.47151955287984	1.03129000093332e-07
944	Rnf7	1.16349417327853e-08	-0.703810390023025	-0.448652796490636	-0.958967983555415	-5.40623932563901	1.05158181000132e-07
945	Fuca2	1.16574908076991e-08	-0.796316669217486	-0.502419564791089	-1.09021377364388	-5.31053885338988	1.05250488435226e-07
946	Man1a	1.19650057663239e-08	-0.844771232052178	-0.543757375326029	-1.14578508877833	-5.50048163232601	1.07912715854414e-07
947	Mlec	1.2196328164904e-08	-0.893849626652542	-0.556851659137264	-1.23084759416782	-5.19858647442475	1.09882863677889e-07
948	Lefty1	1.23964012450198e-08	-3.21450938468659	-1.24422655441409	-5.1847922149591	-3.19767422481186	1.11567611205179e-07
949	Gramd1a	1.31487581063847e-08	-1.03397783244464	-0.644339045231479	-1.42361661965781	-5.20112313997015	1.18214124513882e-07
950	Calm3	1.40097146673115e-08	0.59909611045528	0.827246742437307	0.370945478473254	5.14662961732616	1.25821984780529e-07
951	Slc12a2	1.52368110968546e-08	-1.96347219435701	-1.07062599321017	-2.85631839550385	-4.31018777998101	1.36698709020361e-07
952	Akip1	1.55673175151062e-08	-0.990261096901225	-0.2693931800873	-1.71112901371515	-2.69241568385477	1.39517177561856e-07
953	Atf3	1.60995141726243e-08	1.43916074394683	1.86320924919239	1.01511223870127	6.65184098330032	1.43984334298564e-07
954	Mdfi	1.60890701893672e-08	-3.19472003226995	-1.22433965965109	-5.16510040488881	-3.17783118983034	1.43984334298564e-07
955	Jarid2	1.71872852855322e-08	1.18960506967955	1.60888242098738	0.77032771837171	5.56095645310998	1.53551746655666e-07
956	Nrros	1.72443472098885e-08	0.460778361493248	0.663427463894997	0.258129259091499	4.45651612900679	1.53900387442227e-07
957	Cbfa2t3	1.74492775114148e-08	0.792630406991094	1.13006810336932	0.455192710612873	4.60389300729631	1.55566599506155e-07
958	Selenof	1.78549383958168e-08	-0.538209076233883	-0.32934185154268	-0.747076300925086	-5.05043530468	1.58886539814468e-07
959	Sema4b	1.78589066669099e-08	-1.47150958429795	-0.860037283467848	-2.08298188512806	-4.71665811225492	1.58886539814468e-07
960	BC037034	1.8350160755257e-08	-0.889556748914898	-0.560371339442077	-1.21874215838772	-5.29640482204206	1.63087053712346e-07
961	Dusp3	1.8436771903492e-08	0.768176992026801	1.01248774500642	0.523866239047186	6.16264007933562	1.63686303725904e-07
962	Aars	1.85971389671196e-08	-0.99991162420942	-0.619968566343695	-1.37985468207515	-5.15811706675798	1.6493845079778e-07
963	Pecr	1.87814565891924e-08	-1.74895626312669	-0.988322954933769	-2.50958957131961	-4.50662789722936	1.66400194827611e-07
964	Ncf4	1.96063711862818e-08	0.559688899810767	0.805165392842746	0.314212406778788	4.46873781121292	1.73528588134187e-07
965	Hebp1	1.97999115035852e-08	-1.68090251715863	-0.965087836488258	-2.39671719782901	-4.6024599440574	1.75059942951905e-07
966	H2-T23	1.98731402743955e-08	0.484610092707128	0.719351595498877	0.249868589915378	4.04623092616569	1.75525499814847e-07
967	Lap3	1.99091106748452e-08	-0.902075464601118	-0.552868717389699	-1.25128221181254	-5.06300475599061	1.75661357060785e-07
968	Dnm2	1.99536249788e-08	-0.643211313508946	-0.398505209880603	-0.887917417137289	-5.15177590682793	1.75872239999093e-07
969	Cd84	2.00133925311209e-08	-0.656662795044626	-0.421988172075798	-0.891337418013454	-5.48434002787694	1.76216991822005e-07
970	Cd151	2.03437623140942e-08	-1.08109410999291	-0.670942479239321	-1.49124574074649	-5.16615163906906	1.78941216560672e-07
971	Stat1	2.05626619825915e-08	0.872368850772852	1.15038261144602	0.594355090099685	6.15009675999255	1.80680362549403e-07
972	Cast	2.08434079811318e-08	1.12376349201254	1.47220689505287	0.77532008897221	6.32107238153283	1.82958803389935e-07
973	Abcc3	2.09023738440006e-08	-1.11010480183598	-0.685836818038744	-1.53437278563322	-5.12828097748548	1.83287824909572e-07
974	C5ar2	2.16927957868266e-08	-0.865704674772271	-0.539754806006752	-1.19165454353779	-5.20555504509873	1.90023545845179e-07
975	3830403N18Rik	2.34049982509363e-08	-3.1673484085225	-1.19655256750054	-5.13814424954445	-3.14994007901664	2.04811738540501e-07
976	Naalad2	2.3669399951326e-08	-14.3371062787339	360.271950503967	-388.946163061435	-0.0750120997879169	2.06913238099092e-07
977	Gclc	2.37802065117107e-08	-1.58095914217062	-0.907293488379422	-2.25462479596182	-4.59964518340156	2.07669111522943e-07
978	Ssh2	2.38844279985838e-08	-0.639822182252592	-0.410004143750538	-0.869640220754645	-5.45661446724817	2.08365991496848e-07
979	Cav2	2.462824264003e-08	1.30061783638779	1.70418304575783	0.897052627017743	6.31661019776622	2.14635511955808e-07
980	Hnmt	2.47853137784884e-08	-1.18175599389637	-0.720975824891841	-1.6425361629009	-5.02669025786233	2.15783976691901e-07
981	Erf	2.52659967900084e-08	-1.20757128284139	-0.722959109262204	-1.69218345642057	-4.88389758278993	2.19744632632366e-07
982	Rnh1	2.74555904274839e-08	0.509539596051017	0.736206011150215	0.282873180951819	4.40594278830421	2.38544905832274e-07
983	Rin2	2.815423104631e-08	-0.773952914962111	-0.49663482967693	-1.05127100024729	-5.46996362496732	2.44366123384656e-07
984	Tmed3	2.89652787768964e-08	-0.694532517591297	-0.44120194280356	-0.947863092379033	-5.3734481979187	2.51150161102113e-07
985	Gng10	2.95144689572823e-08	-1.00509143765029	-0.623884514125113	-1.38629836117546	-5.16764753574591	2.55652232633028e-07
986	Hspb3	3.06360961115155e-08	-3.14882387106818	-1.18044112549266	-5.1172066166437	-3.13535637051582	2.65098551747921e-07
987	Nsa2	3.08928519751854e-08	0.747027772745732	1.01898987341447	0.475065672076994	5.38364546542536	2.67049455980022e-07
988	Csgalnact2	3.11452937416128e-08	1.29105715527989	1.71031985956833	0.871794450991444	6.03541765210398	2.68959156076357e-07
989	Krcc1	3.14157626731425e-08	-0.793185479884036	-0.504638980690588	-1.08173197907748	-5.38774505314855	2.71020512767697e-07
990	Slamf6	3.2403800971838e-08	-1.6451013168222	-0.884496352794096	-2.4057062808503	-4.23917734485335	2.79261848375476e-07
991	Icam1	3.34475479780942e-08	-0.977381596841606	-0.609524711155548	-1.34523848252766	-5.20754892324256	2.87966174923411e-07
992	Samsn1	3.43950144965738e-08	-0.74210928297451	-0.476547761464171	-1.00767080448485	-5.47710172373845	2.95824862585451e-07
993	Ftl1-ps1	3.53587096726172e-08	0.661426786925691	0.886445577095544	0.436407996755837	5.76117523254767	3.03807161054149e-07
994	Ptafr	3.5889570766714e-08	-0.69686866570659	-0.447347714287493	-0.946389617125686	-5.47383888595924	3.08058166782298e-07
995	Cfl1	4.05390905711642e-08	0.0885634202157033	0.329597665344304	-0.152470824912898	0.72015125434916	3.47617608797158e-07
996	Apobec1	4.07300203290359e-08	0.784617877729516	1.05106139645568	0.518174359003355	5.77166518941152	3.48904150047525e-07
997	Ddost	4.10424951072889e-08	-0.57958206111084	-0.361253210626459	-0.79791091159522	-5.20297690086545	3.51228253014432e-07
998	Csmd3	4.18765954718883e-08	-2.06232389317529	-1.06817339520455	-3.05647439114602	-4.06586383382668	3.58007126819791e-07
999	Trim35	4.30696201216074e-08	-0.839935052541435	-0.525069241470485	-1.15480086361238	-5.22839379332619	3.67837836714268e-07
1000	Pcbp2	4.32712825675722e-08	0.436975117673138	0.640589552211232	0.233360683135045	4.20626118537422	3.69190582866526e-07
1001	Foxn2	4.39950953970553e-08	1.1923649113151	1.58296156380203	0.801768258828171	5.98313443734672	3.74991162764911e-07
1002	Mgat1	4.41861860005588e-08	-0.739254733020569	-0.469345609224536	-1.0091638568166	-5.36814996004365	3.76244050855058e-07
1003	Gm10269	4.66517369013085e-08	1.25826640787145	1.64712518445011	0.869407631292791	6.34203724057075	3.96842092963075e-07
1004	Fam53b	4.68727208571603e-08	-1.16498870285602	-0.703694078667835	-1.62628332704421	-4.94984285588021	3.98324755331964e-07
1005	Insig2	4.86423741611032e-08	-1.01971839470181	-0.628889770861934	-1.41054701854169	-5.11377930396258	4.12951976460232e-07
1006	Jmjd1c	4.99341003442164e-08	-0.924407088040148	-0.575778076513544	-1.27303609956675	-5.19694156168635	4.23132681640166e-07
1007	Slco4a1	4.9940765402209e-08	-2.25998648009479	-1.11489274686695	-3.40508021332264	-3.86823539244004	4.23132681640166e-07
1008	Slc25a11	5.02563471582812e-08	-0.824191913596892	-0.510269533231783	-1.138114293962	-5.14581491488525	4.25384081304023e-07
1009	Dock10	5.22807859414118e-08	-0.755812940539475	-0.480984038344304	-1.03064184273465	-5.39013957656712	4.42080937217171e-07
1010	Cks2	5.28164592698087e-08	0.819528137586057	1.26397962882675	0.375076646345369	3.61399537551785	4.4616834701981e-07
1011	Plxdc1	5.36580914754785e-08	-1.61857976506662	-0.906657377712369	-2.33050215242088	-4.45604479081694	4.52829709662495e-07
1012	Arhgef3	5.63228761259644e-08	1.62987574772688	2.11532908109464	1.14442241435912	6.58044253740859	4.74848595955265e-07
1013	Tmed5	5.7110734533143e-08	-0.574997869555043	-0.341918507011812	-0.808077232098274	-4.83515615976561	4.81015584439068e-07
1014	Tep1	5.89171645647431e-08	0.674304610679899	0.994281395450271	0.354327825909528	4.13033949475537	4.95740875805117e-07
1015	G6pdx	5.97760465239212e-08	1.0395254863346	1.40479084247024	0.674260130198961	5.57795170005311	5.02472146740981e-07
1016	Hpgd	6.33414745281291e-08	-0.602868562136569	-0.396068947788253	-0.809668176484886	-5.71374696670821	5.31918760505903e-07
1017	Soga1	6.40123003982441e-08	-1.29994880415159	-0.756839365651119	-1.84305824265206	-4.69123284787255	5.37023546703853e-07
1018	Abcd3	6.46953066812801e-08	-1.4200536561957	-0.809185577301169	-2.03092173509023	-4.5562276347698	5.42220389592026e-07
1019	Bcl2a1b	6.51890320109318e-08	-0.589898325907684	-0.347556754248112	-0.832239897567256	-4.77086727383145	5.4582219933e-07
1020	Lsm7	6.54740145960356e-08	0.647402993858973	0.878956956337845	0.415849031380101	5.47987405554664	5.47670875032721e-07
1021	Ranbp1	6.56799175741676e-08	0.337493669700796	0.550787327314018	0.124200012087574	3.10124288282077	5.48855099650145e-07
1022	Ptpn6	6.64488411215803e-08	0.438775551632866	0.642556851220866	0.234994252044866	4.22013344814174	5.54737292024778e-07
1023	Scand1	6.6621332969933e-08	0.644493552013878	0.894233635844787	0.394753468182968	5.05799521982523	5.55633639197916e-07
1024	Pla2g4a	6.71051814937682e-08	-1.03454495559132	-0.618432340812505	-1.45065757037014	-4.87288964893404	5.59122469242999e-07
1025	Gstm1	6.79673934890138e-08	1.3787373057921	1.85454419523306	0.902930416351127	5.67935337520907	5.65753952437333e-07
1026	Mdh1	6.94988574871565e-08	-0.627611752122399	-0.371332684531522	-0.883890819713276	-4.79983184735829	5.77937867524775e-07
1027	Itfg1	7.02453482952753e-08	-0.83508992586614	-0.52387985316111	-1.14629999857117	-5.25929692546035	5.83576739683826e-07
1028	Ank2	7.1034974998643e-08	-2.04355179665713	-1.04713957172645	-3.0399640215878	-4.01970973636816	5.89562652420644e-07
1029	Nudt16l1	7.2312010426205e-08	-0.880018786821394	-0.532457681484392	-1.2275798921584	-4.96259535777503	5.9957830219279e-07
1030	Ap1s2	7.39399020122824e-08	0.621302192687942	0.895849659333066	0.346754726042818	4.4354076038813	6.12480819387178e-07
1031	Celf2	7.62465201560178e-08	-0.600417453214486	-0.383386947117046	-0.817447959311925	-5.42226346494031	6.3097508241624e-07
1032	Atp6v0e	7.76125706733388e-08	0.420268449659473	0.624605889447957	0.215931009870989	4.03113118194932	6.41657415683069e-07
1033	Tmem38b	7.87860294836434e-08	1.1138182892394	1.51789901287643	0.709737565602366	5.40249411697296	6.50728367429279e-07
1034	Mindy2	7.96671435507794e-08	-0.826013000536551	-0.496862514802242	-1.15516348627086	-4.91858831136688	6.57369505585348e-07
1035	Adam15	8.26819279410337e-08	-0.698412707334998	-0.435599271094776	-0.961226143575221	-5.20849988609605	6.81586675548695e-07
1036	As3mt	8.33744137115664e-08	-1.20143719758144	-0.701254898682908	-1.70161949647997	-4.70783080915074	6.86631754620738e-07
1037	Map1s	8.35712646704067e-08	-1.22330238770241	-0.724632101359259	-1.72197267404555	-4.80804388743689	6.87589228705796e-07
1038	Ppp1r9a	8.5863783045003e-08	-1.59528195180038	-0.884717953707104	-2.30584594989365	-4.40030057687368	7.05770517283204e-07
1039	Mfap3	8.76293474705723e-08	-0.903089123933632	-0.546269939715844	-1.25990830815142	-4.96055771670449	7.19589598285777e-07
1040	Cmtm8	9.08459289349962e-08	-2.24551596983851	-1.09816712115204	-3.39286481852498	-3.83591305524173	7.4528602468595e-07
1041	Nabp1	9.10670272394276e-08	1.61439729949349	2.10752585145353	1.12126874753345	6.41650245391261	7.46382205962341e-07
1042	Plin3	9.1986800748572e-08	1.24515784419402	1.63735431909452	0.852961369293516	6.22255600412252	7.53197105553567e-07
1043	Fam3a	9.26603412285562e-08	-0.98200726730305	-0.600837370419615	-1.36317716418649	-5.04945141840297	7.57984689704738e-07
1044	Specc1	9.62205818149246e-08	-0.882266275155473	-0.541517691746165	-1.22301485856478	-5.07473899605886	7.86354410004729e-07
1045	Sec11c	9.91851419929578e-08	-0.599596941304671	-0.379650169673791	-0.819543712935551	-5.34305823851673	8.09806345917623e-07
1046	Ddah2	1.02213753121478e-07	-1.67487065129154	-0.914943230207961	-2.43479807237513	-4.31973641721439	8.33202119971394e-07
1047	Tnfaip8	1.02245970418431e-07	0.442392181918895	0.687405297443876	0.197379066393913	3.53888297671444	8.33202119971394e-07
1048	Peli1	1.03695796884495e-07	-0.765333171726292	-0.480332358005269	-1.05033398544732	-5.26323217527954	8.44210437994764e-07
1049	Casp1	1.05840127694748e-07	0.757296321471781	1.02380030413641	0.490792338807148	5.56942339423556	8.6084649141238e-07
1050	Timm10b	1.10776133808362e-07	0.553519370330392	0.776871245673036	0.330167494987749	4.85725955481031	9.001352130028e-07
1051	Lrrc25	1.17051314770436e-07	0.615175977395742	0.841098677198182	0.389253277593303	5.33688186669262	9.50220568621655e-07
1052	Arhgap25	1.18364484361788e-07	-0.829231779084697	-0.513476642554249	-1.14498691561514	-5.14723034975984	9.5996747202925e-07
1053	Tpbgl	1.18720528253377e-07	-1.33342672870414	-0.76882071340095	-1.89803274400732	-4.62883549492431	9.61940690463261e-07
1054	Chmp2a	1.22025105481542e-07	0.571924444399684	0.788392861834455	0.355456026964914	5.17835962485956	9.87778178338247e-07
1055	Arglu1	1.22715135109903e-07	-0.600653814686254	-0.366950729648387	-0.834356899724122	-5.03741678793372	9.92422305931464e-07
1056	Kif1bp	1.23912268651915e-07	-1.2583033073348	-0.72846463099677	-1.78814198367283	-4.65467938476885	1.001154806949e-06
1057	Ints6l	1.26007724284709e-07	-1.11577645164151	-0.655207355327541	-1.57634554795549	-4.74821623404028	1.01712195231518e-06
1058	Tecr	1.26906307644159e-07	-0.632804799627582	-0.404666901331311	-0.860942697923853	-5.43651285374544	1.02340701022681e-06
1059	Hnrnpul2	1.29918264859164e-07	0.79362721936452	1.08540015924579	0.501854279483249	5.33113443535267	1.04670692708063e-06
1060	Aprt	1.33672330581781e-07	0.826488514125097	1.11525381422677	0.537723214023427	5.60970352307176	1.07593615521109e-06
1061	Cryl1	1.35271895732038e-07	-1.3053557048452	-0.758008212254717	-1.85270319743568	-4.67427037329043	1.08778493344557e-06
1062	Trim30a	1.39639486301874e-07	0.802135664037275	1.08623242958503	0.518038898489521	5.53387860364047	1.12184943232353e-06
1063	Gcn1l1	1.42624345683935e-07	-1.16108053501538	-0.675811279055587	-1.64634979097517	-4.68951206743909	1.14475156855628e-06
1064	Fam174a	1.43559386923703e-07	0.63537027574749	0.862721211178004	0.408019340316975	5.47744769536242	1.15117358010623e-06
1065	Mxi1	1.48983817580985e-07	-1.29632554413376	-0.750449213484388	-1.84220187478313	-4.65444503834594	1.1935492315502e-06
1066	Znrf1	1.55899096609282e-07	-1.23204424908188	-0.718606393819923	-1.74548210434384	-4.70312488807075	1.24777776010356e-06
1067	Mpp1	1.58758026472922e-07	1.04764831802382	1.40027280950069	0.695023826546944	5.82305829975316	1.26946905517055e-06
1068	Hsd17b4	1.61458692787947e-07	-0.773937076801411	-0.451499816526637	-1.09637433707619	-4.70444636435105	1.28985539968798e-06
1069	Prdm11	1.62895139679428e-07	-0.897459596590682	0.120162556437957	-1.91508174961932	-1.72852810020153	1.30011350022908e-06
1070	Fam114a2	1.63540415380891e-07	-0.973459302729988	-0.588629987712874	-1.3582886177471	-4.95789977351752	1.30404376077548e-06
1071	Gm26522	1.64653403041733e-07	1.61759539824145	2.12922910636157	1.10596169012133	6.19667678613272	1.3116926561644e-06
1072	Magohb	1.68405980159949e-07	1.1474442201558	1.5304943330028	0.76439410730879	5.8711622065812	1.34033565552676e-06
1073	Mettl7a1	1.72735897838202e-07	-1.44857650935382	-0.809452442912753	-2.08770057579489	-4.4422639300597	1.37351601151495e-06
1074	Pon2	1.73180550144111e-07	-0.682077213483407	-0.408643017135297	-0.955511409831517	-4.88909869708093	1.37576951008339e-06
1075	Arrb2	1.74752927793376e-07	-0.531337744636184	-0.32406312243666	-0.738612366835708	-5.02426602959237	1.38696928365868e-06
1076	Sf3b5	1.81559237963327e-07	0.563776869657476	0.816827721860854	0.310726017454099	4.36664152767725	1.43965001701032e-06
1077	Crlf2	1.8315900948048e-07	0.674339820009733	0.947568048167809	0.401111591851656	4.83728116040645	1.45098669348882e-06
1078	Rcsd1	1.85294597548689e-07	-0.681020628881882	-0.388378551585012	-0.973662706178751	-4.56112093539867	1.46654314126662e-06
1079	Rbm3	1.86607087496042e-07	0.791218853583631	1.08200014438955	0.500437562777716	5.33308196209934	1.47419599121873e-06
1080	Rnf103	1.86444520592181e-07	-1.4483805627967	-0.809016565739314	-2.08774455985408	-4.43999623384267	1.47419599121873e-06
1081	Dpy19l4	1.99203297571773e-07	-1.65097109682351	-0.88981416504605	-2.41212802860097	-4.2512177899166	1.57225026353596e-06
1082	Rap1gds1	2.0026523899366e-07	-0.867786782931584	-0.52860476893389	-1.20696879692928	-5.01450775870842	1.57917099731415e-06
1083	Cebpzos	2.02468033809598e-07	-0.716884299654212	-0.446644157213697	-0.987124442094726	-5.19932899574222	1.59506672618974e-06
1084	Cox7a2	2.08157612464061e-07	0.23515552677019	0.455009313436419	0.015301740103962	2.0963767339374	1.63837707522451e-06
1085	Slc46a3	2.09359635482235e-07	-1.01545781090203	-0.599655175001188	-1.43126044680288	-4.78655151590352	1.64631927182897e-06
1086	Psme1	2.10041053349745e-07	0.58823226991747	0.811870482934762	0.364594056900179	5.15526415645855	1.65015678377534e-06
1087	Pet100	2.11407044736899e-07	0.42892661921614	0.667837441105492	0.190015797326788	3.51880554855531	1.65783539126399e-06
1088	Sgpp1	2.11241769729071e-07	0.551491919680755	0.853976197880035	0.249007641481474	3.5734230776352	1.65783539126399e-06
1089	Slc25a5	2.17800932459471e-07	-0.513630755368849	-0.285072551428158	-0.74218895930954	-4.40455763353949	1.70640730555024e-06
1090	Idh2	2.20815119270461e-07	-0.774659160068006	-0.463183419649219	-1.08613490048679	-4.87454994724772	1.72843541065649e-06
1091	Gm26520	2.21076137648824e-07	-1.98063119699837	-0.986772050415967	-2.97449034358078	-3.90595168955502	1.72889239818494e-06
1092	Tomm5	2.25428354621347e-07	0.640860894425325	0.920609001690655	0.361112787159995	4.48998309390682	1.76131384764591e-06
1093	Ndufc1	2.26259723851091e-07	0.434858642643964	0.66803174003163	0.201685545256298	3.6552556341057	1.76619209871684e-06
1094	Ikbkb	2.39962609279712e-07	0.606406397575448	0.841865663868012	0.370947131282884	5.04772956255529	1.87144513928199e-06
1095	Nmt1	2.43306813345926e-07	-0.557156377425063	-0.32182850728657	-0.792484247563556	-4.64036169140217	1.89579336207072e-06
1096	Atp6ap1	2.5061487896767e-07	-0.501769605355601	-0.293171986260966	-0.710367224450236	-4.71458092044516	1.95095451400745e-06
1097	Map4k4	2.60745542362955e-07	-1.10385848194629	-0.631788963455465	-1.57592800043712	-4.58305987550397	2.02796806512373e-06
1098	4833439L19Rik	2.66852736309612e-07	-0.835108316035484	-0.49043955389795	-1.17977707817302	-4.74885572010819	2.07357700017633e-06
1099	Nagpa	2.68423252479255e-07	-0.826417755023519	-0.504206778307754	-1.14862873173928	-5.02698279413177	2.08388279358781e-06
1100	Nfxl1	2.74935935120904e-07	0.786831924934432	1.19685956099389	0.376804288874975	3.76111778605622	2.13250308950141e-06
1101	BC028528	2.77356489910023e-07	0.404871503180597	0.634861312937547	0.174881693423647	3.45029879993013	2.14932386186405e-06
1102	Glipr1	2.79377573282233e-07	1.05906410382795	1.43876806176598	0.679360145889912	5.46669966806274	2.16302128425047e-06
1103	Cflar	2.83683130803778e-07	-0.764736491211594	-0.452351871253597	-1.07712111116959	-4.79811067727916	2.19436488850212e-06
1104	Atp5o.1	2.84821985443536e-07	0.154262716099639	0.390845281446485	-0.0823198492472073	1.27798668202517	2.20117860489515e-06
1105	Uqcr10	2.87823899335243e-07	0.559273862349947	0.772746407716904	0.345801316982991	5.13488339128682	2.22236516663194e-06
1106	Fcgr1	2.89837055852367e-07	-0.585043075294307	-0.369583394435085	-0.800502756153529	-5.32193936428694	2.23588585943255e-06
1107	AC160562.1	2.91208259648999e-07	-1.62824117921998	-0.869990530305718	-2.38649182813424	-4.20875877123982	2.2424087286329e-06
1108	Prpsap2	2.90988750420411e-07	-1.02038508899167	-0.594034274888564	-1.44673590309477	-4.69078035887539	2.2424087286329e-06
1109	Snrpd2	3.02116024072441e-07	0.622452040728283	0.877566687558098	0.367337393898468	4.78209933099111	2.32430470458617e-06
1110	Atxn10	3.07504278902528e-07	-0.896172063477184	-0.529716828389345	-1.26262729856502	-4.79312287064259	2.36280180338015e-06
1111	Bloc1s2	3.0767379319683e-07	0.697883260409154	0.9967518842078	0.399014636610508	4.5766800088619	2.36280180338015e-06
1112	Appbp2	3.13917761045243e-07	-1.30356950261152	-0.691003566543129	-1.91613543867991	-4.17089675743595	2.4085848356457e-06
1113	Hnrnpul1	3.15992514969016e-07	-0.832755430641662	-0.502103642582292	-1.16340721870103	-4.93622206481079	2.4223253708137e-06
1114	Hspa1b	3.18100953885343e-07	2.4087422694517	3.14184526341205	1.67563927549135	6.43981559897973	2.43629922670534e-06
1115	Tprgl	3.19738486558881e-07	-0.631042260037924	-0.392069414217362	-0.870015105858487	-5.17556753425358	2.44664463436804e-06
1116	Vcp	3.21740138163734e-07	-0.586336325561831	-0.357731532568721	-0.81494111855494	-5.02700781502591	2.45975524983242e-06
1117	Ehd4	3.40670723744922e-07	0.446429202916443	0.657839269673322	0.235019136159564	4.13880555824894	2.60215095343928e-06
1118	Pcyox1l	3.41794263102239e-07	-1.70739719234	-0.887785815346645	-2.52700856933336	-4.08295577419533	2.60839772163533e-06
1119	Accs	3.45888889804762e-07	-1.37238693788509	-0.761303585246855	-1.98347029052333	-4.40173825631995	2.637286870254e-06
1120	Ramp1	3.57628278731618e-07	0.676285579499732	0.970131120586916	0.382440038412548	4.51085755522831	2.72436113762336e-06
1121	Map3k8	3.61698734082836e-07	1.18858179403339	1.57724654648188	0.799917041584907	5.99379669576346	2.75291132845206e-06
1122	Eva1a	3.69824567414506e-07	-1.97170819919811	-0.975542955875666	-2.96787344252055	-3.87935343493987	2.81224884953705e-06
1123	Osm	3.76994963019902e-07	-0.144003047050686	0.485385496082345	-0.773391590183717	-0.448436484843537	2.8642217493195e-06
1124	Ppt1	3.84147284315398e-07	-0.568378650564955	-0.350196793007867	-0.786560508122043	-5.10584013337271	2.91596497311297e-06
1125	Clasp2	3.87803269589832e-07	-0.85325384816323	-0.477456759672445	-1.22905093665401	-4.45013243393222	2.94109999656928e-06
1126	Mbd3	3.91781734154355e-07	-0.822916729328768	-0.495383719564063	-1.15044973909347	-4.92434992405362	2.96863388615005e-06
1127	Jund	4.05654497964438e-07	-0.252184652843284	-0.0422670832139932	-0.462102222472575	-2.35460441876993	3.07102411413717e-06
1128	Dnase2a	4.09629593949092e-07	-0.720923883473674	-0.41538844942825	-1.0264593175191	-4.62461858676949	3.09836852444473e-06
1129	Aup1	4.11961162598412e-07	-0.647488210270371	-0.400986019359925	-0.893990401180818	-5.14824459716574	3.11324414463211e-06
1130	Sh3glb1	4.22643396543341e-07	-0.49029313075177	-0.273809027405641	-0.706777234097899	-4.4389258300616	3.19114465425468e-06
1131	Hnrnpu	4.28478128720817e-07	0.408892692747795	0.616720723314234	0.201064662181356	3.85614466510129	3.23233898695491e-06
1132	Ssbp2	4.37326831550926e-07	-1.14109794163938	-0.655919108634436	-1.62627677464432	-4.60966290428253	3.29617714380963e-06
1133	Atp6ap2	4.47141909886527e-07	-0.588156677466423	-0.369050827059982	-0.807262527872865	-5.26122831938329	3.36717985450295e-06
1134	Gm3636	4.47758576731199e-07	-14.1310920614528	360.130529897742	-388.392714020647	-0.0740028629109265	3.36885024397759e-06
1135	Cnot8	4.5247421857873e-07	-0.762634011422618	-0.42624453007818	-1.09902349276706	-4.4434659187311	3.40133042547465e-06
1136	Tmem106c	4.56605478049013e-07	-1.02111236092725	-0.59457161791564	-1.44765310393886	-4.69203349123344	3.42936438267093e-06
1137	Stambpl1	4.74974840230629e-07	-1.59914641259399	-0.839776654560508	-2.35851617062747	-4.12746141327431	3.56419114938234e-06
1138	Pkig	4.76225348469869e-07	-0.621732174891416	-0.385430292204842	-0.85803405757799	-5.15684706766904	3.57043468641909e-06
1139	Nectin4	4.83618979630298e-07	-2.1618863054086	-1.01372071403933	-3.31005189677788	-3.6904252567071	3.62268405110246e-06
1140	Ldb1	5.10419135692717e-07	-1.18913747978246	-0.641633920904205	-1.73664103866073	-4.25689768631913	3.82008426818444e-06
1141	Iffo1	5.16288959839554e-07	-1.06887460764563	-0.6179170987877	-1.51983211650356	-4.64557235177299	3.86062875140322e-06
1142	Ptcra	5.20785875073683e-07	-2.14645061223827	-1.00098371331119	-3.29191751116535	-3.67270839386234	3.89084508417571e-06
1143	Ccdc93	5.24340116119437e-07	-2.14473792315343	-0.998681980578301	-3.29079386572856	-3.66789170536707	3.91397189040336e-06
1144	Cst7	5.26376712489067e-07	-3.08222640089512	-1.09785418512257	-5.06659861666767	-3.04431431257521	3.92573960747965e-06
1145	Tomm7	5.34261302429247e-07	0.481686223277338	0.70712778658411	0.256244659970566	4.18772668014205	3.98106325967365e-06
1146	Adam10	5.45971454170092e-07	-0.692528647888059	-0.41243532235607	-0.972621973420048	-4.84599626051352	4.06477176874278e-06
1147	Atat1	5.49079498326032e-07	-1.46317039428529	-0.789030829824167	-2.13730995874641	-4.25395782598341	4.08434723602241e-06
1148	Renbp	5.5017108871717e-07	-0.840358992769213	-0.49208533841486	-1.18863264712357	-4.72925051699772	4.08890220290496e-06
1149	Abcb4	6.06297620145976e-07	-1.95524398487626	-0.957403692335398	-2.95308427741712	-3.84050215249162	4.50211600964793e-06
1150	Tbc1d16	6.10967357023682e-07	-1.59061697357744	-0.82985472906406	-2.35137921809082	-4.09793204630444	4.53284651315309e-06
1151	Trpm4	6.15263291733248e-07	-2.99128797211885	-1.02085427987501	-4.96172166436269	-2.97539405452639	4.56075274115384e-06
1152	Arvcf	6.18373155197485e-07	-2.14974251461014	-1.00173940463979	-3.2977456245805	-3.67021471290201	4.57982618068137e-06
1153	Ptpra	6.19826395094451e-07	-0.549525130645008	-0.313251608524287	-0.785798652765728	-4.55848566947582	4.58660780827915e-06
1154	Gtf2i	6.37698191868086e-07	-0.972225686435459	-0.544211345003728	-1.40024002786719	-4.45201748119967	4.71476687436613e-06
1155	Ppp1r14b	6.49468361975776e-07	-0.757274643316668	-0.454259419071256	-1.06028986756208	-4.89820612479856	4.79763122456911e-06
1156	Ntpcr	6.77050048787881e-07	-0.639201612213518	-0.392284863263467	-0.886118361163569	-5.07382404849282	4.99705105212647e-06
1157	Ccnd1	6.93616952917612e-07	0.404179552929268	0.653017888118143	0.155341217740393	3.18350211766037	5.11490046870619e-06
1158	Osbpl11	7.19174659533498e-07	-1.02130741291294	-0.588684656692893	-1.45393016913298	-4.62695435612961	5.29878946039707e-06
1159	Gm3488	7.2125090769034e-07	-1.93392872399606	-0.938804001258831	-2.92905344673329	-3.80900058162928	5.30950193650904e-06
1160	Xaf1	7.68926504863756e-07	1.00420811451994	1.34511359323173	0.663302635808146	5.77348227103711	5.65558701680824e-06
1161	Mtfr1l	7.82061737007885e-07	-0.803581737961679	-0.479899032164298	-1.12726444375906	-4.86584929262457	5.74724439289515e-06
1162	Trpm2	7.84523590842638e-07	-1.52026981924331	-0.805232598415679	-2.23530704007094	-4.16715942290562	5.76037459300291e-06
1163	Nek6	7.91147913094476e-07	-1.1438228361051	-0.646262218223847	-1.64138345398635	-4.5056853032438	5.80401891188484e-06
1164	Bex3	8.17007726736249e-07	1.28095237333572	1.71917984805532	0.84272489861612	5.72903494755899	5.98858240937601e-06
1165	Dck	8.20216873700292e-07	1.44864005417181	1.94418362578926	0.953096482554351	5.72963205530338	6.00694452052437e-06
1166	Romo1	8.38058708983367e-07	0.113737425362738	0.379369493209723	-0.151894642484247	0.839210639032069	6.1323472599023e-06
1167	Kctd10	8.48172296256414e-07	1.39589032309854	1.85687774699	0.93490289920708	5.93485769426389	6.20103344615229e-06
1168	Ulk2	8.4921205531885e-07	-1.00434779455624	-0.569128209827513	-1.43956737928496	-4.52297087344869	6.2033195684764e-06
1169	mt-Co2	8.72171227500997e-07	0.197549217022346	0.450643390472719	-0.0555449564280269	1.5298232482377	6.3655816193657e-06
1170	Atp5h	8.81495012649319e-07	0.428915938016875	0.649018827801928	0.208813048231822	3.81939461008102	6.4281328614735e-06
1171	Arhgap30	8.82257189935133e-07	0.644336259415499	0.887623252150476	0.401049266680523	5.1908893615342	6.42819670753762e-06
1172	Hspa5	8.93590135162904e-07	-0.577865052273391	-0.3576724434474	-0.798057661099382	-5.14365444153143	6.50521419215861e-06
1173	Ppp5c	8.98036746684942e-07	-1.03301322209007	-0.591307282988887	-1.47471916119126	-4.58374799073373	6.53201152831707e-06
1174	Arhgap18	9.15378789546655e-07	1.27467538572672	1.71576013099639	0.833590640457045	5.66403140166782	6.64681858077622e-06
1175	Hipk3	9.14949006100347e-07	1.18953865201977	1.71944678961659	0.65963051442296	4.39973035090658	6.64681858077622e-06
1176	Tmf1	9.4443169463276e-07	-0.539795142383969	-0.295830276961109	-0.783760007806829	-4.33660411005688	6.85194831514176e-06
1177	Mrpl30	9.46647041654411e-07	0.790556028727578	1.07530802320029	0.505804034254869	5.4414415847597	6.86218569192475e-06
1178	Srsf9	9.65257529890946e-07	-0.532442704837856	-0.30799196367889	-0.756893445996822	-4.64943229826176	6.99115216046651e-06
1179	Cotl1	9.71890534915398e-07	0.530220154280918	0.736889755946032	0.323550552615804	5.02837571609491	7.0323907662942e-06
1180	Numa1	9.72599754363239e-07	-1.14699353501822	-0.633778496016986	-1.66020857401946	-4.38035881316131	7.0323907662942e-06
1181	Slmap	9.78073172956034e-07	-1.04336468547812	-0.591232449905713	-1.49549692105052	-4.52291839728954	7.06597824865443e-06
1182	Tmem44	9.86464631754671e-07	-14.0647869681909	357.903459579059	-386.033033515441	-0.0741097557755665	7.12057211347788e-06
1183	Clgn	9.88950528898996e-07	-2.128097620258	-0.979482084581075	-3.27671315593492	-3.63132359065033	7.12789930420612e-06
1184	Fli1	9.8915058323723e-07	-0.591451301688976	-0.33835474154953	-0.844547861828423	-4.58016201121437	7.12789930420612e-06
1185	Cebpa	1.02026984168472e-06	-0.761929834447316	-0.43963277468508	-1.08422689420955	-4.63347396145958	7.34594286012995e-06
1186	Aplp2	1.03020150584676e-06	0.637210302563067	0.87611176119588	0.398308843930254	5.22771711294166	7.41119666769356e-06
1187	Bckdha	1.03170757336075e-06	-1.07141660081632	-0.595469245453161	-1.54736395617947	-4.41212232062099	7.41577844643128e-06
1188	Npl	1.03539917793588e-06	-0.867173303728511	-0.509973489325875	-1.22437311813115	-4.7582008028332	7.43604864153952e-06
1189	Ppm1l	1.04554274010964e-06	-1.5432382867939	-0.646661806733088	-2.43981476685471	-3.37360116949999	7.50258255560594e-06
1190	Yae1d1	1.05261535496561e-06	-0.725756524184563	-0.350490683598243	-1.10102236477088	-3.790530592191	7.54698672988788e-06
1191	Emc4	1.06588137442253e-06	-0.867548938570119	-0.509237422530248	-1.22586045460999	-4.74549267412934	7.63568420367176e-06
1192	Batf	1.07421770806457e-06	1.37088376868619	1.83743640846243	0.904331128909948	5.75901320567834	7.68894755470378e-06
1193	Maml2	1.07744187858407e-06	-0.903807934111272	-0.514206975446574	-1.29340889277597	-4.54678295934119	7.70556086175965e-06
1194	Mrps24	1.0840813925233e-06	0.685421104392655	0.935312984880462	0.435529223904848	5.37592768612913	7.74655145813132e-06
1195	Slk	1.08938111642514e-06	1.14913446861467	1.56491723078161	0.733351706447727	5.41692050949918	7.77790768647643e-06
1196	Insig1	1.09841633380244e-06	1.08104345134294	1.50892957639601	0.653157326289863	4.95179933701338	7.83585966555384e-06
1197	Stard5	1.13150481219846e-06	1.06041948331268	1.45753137273058	0.663307593894771	5.23374910492848	8.06516212003115e-06
1198	Me2	1.16724738967654e-06	0.997517568165874	1.36551665739606	0.629518478935687	5.3127808322595	8.31298391378988e-06
1199	Mcfd2	1.20177451852051e-06	-0.696583170963933	-0.409649169308918	-0.983517172618947	-4.75816013247363	8.55174327941369e-06
1200	Dapk1	1.21829112225595e-06	1.53331262628334	2.0462080029897	1.02041724957698	5.85935779701211	8.66204987923978e-06
1201	Ubash3b	1.22146765044719e-06	-0.84732752710672	-0.488801524165545	-1.20585353004789	-4.63210875254435	8.67740382482549e-06
1202	Armc3	1.26905341145298e-06	-2.09707319192633	-0.950334772355879	-3.24381161149678	-3.58424193257575	9.00795649460631e-06
1203	Rell1	1.27136222728106e-06	1.01428616792957	1.48470643176441	0.543865904094732	4.22593266487572	9.01684332764924e-06
1204	Crot	1.28182837405309e-06	-0.985373268083125	-0.559701769894178	-1.41104476627207	-4.53705762539496	9.08352133506723e-06
1205	Mark3	1.29269176503849e-06	-1.06253331807191	-0.599148480754997	-1.52591815538883	-4.49416309746561	9.15290136042188e-06
1206	Lyn	1.29513623802646e-06	-0.547024696746045	-0.334114319127698	-0.759935074364392	-5.03568081682743	9.1626056242469e-06
1207	Acp2	1.36329121615151e-06	-0.79671829582382	-0.461749483612249	-1.13168710803539	-4.66174494075743	9.63678596205857e-06
1208	Lmnb1	1.36590457826724e-06	1.33110769299377	1.79104025716323	0.871175128824308	5.67240361100142	9.64726644186765e-06
1209	Cmklr1	1.37071803043695e-06	-0.769373173463175	-0.453980366843505	-1.08476598008284	-4.7811607589311	9.67325577807116e-06
1210	Slc12a9	1.37485470456622e-06	-0.866935767655861	-0.502803217326667	-1.23106831798506	-4.66633065343635	9.69443003252807e-06
1211	Rap1a	1.40046795374394e-06	-0.0146447476262804	0.193627673321537	-0.222917168574097	-0.137815548403212	9.86688074429668e-06
1212	Amfr	1.41943523960127e-06	-0.722841468443773	-0.425589889411327	-1.02009304747622	-4.76614203124955	9.99226193422284e-06
1213	Hbp1	1.44200729380203e-06	-0.74749578021496	-0.436116037310038	-1.05887552311988	-4.70507424198221	1.01427916164212e-05
1214	Adcy3	1.44446415949143e-06	-1.37877482652424	-0.736420660508791	-2.02112899253968	-4.20694555394693	1.01517036316152e-05
1215	Bcl7c	1.50317365677899e-06	0.531845631414594	0.898967606687086	0.164723656142102	2.83937860743384	1.05556194564925e-05
1216	Tbc1d10a	1.51244630180272e-06	-1.03146815799804	-0.569345317228588	-1.49359099876748	-4.37468192983046	1.06119998741619e-05
1217	Engase	1.53877344669968e-06	-1.54880098432484	-0.652066464697277	-2.4455355039524	-3.38516481974802	1.07878513124418e-05
1218	Khk	1.55641682529347e-06	-0.78078066777526	-0.44909561375648	-1.11246572179404	-4.61372006402796	1.09025848550114e-05
1219	Lamp2	1.58637146950959e-06	-0.540159538628832	-0.335353359400212	-0.744965717857452	-5.16924462731416	1.11032989153862e-05
1220	Mtpn	1.58940178815705e-06	0.647311180444437	0.913720783369286	0.380901577519588	4.76224049933774	1.11153902102917e-05
1221	Sumo1	1.63611921732813e-06	0.29918107770466	0.50766678797326	0.0906953674360595	2.81258670630975	1.14327347766123e-05
1222	G6pc3	1.72450696665631e-06	-0.864707800336065	-0.494665396576403	-1.23475020409573	-4.58000523342803	1.2040501996327e-05
1223	Abraxas2	1.75759083628882e-06	-0.875007507042206	-0.495132437096942	-1.25488257698747	-4.51459791834198	1.2261459538198e-05
1224	Ppp3ca	1.78527932035793e-06	-0.562205673024087	-0.309921887275996	-0.814489458772178	-4.36771181217163	1.24444470272009e-05
1225	Slc22a17	1.81401010712362e-06	-1.89359170506708	-0.896538973660965	-2.8906444364732	-3.7223422858701	1.26343952930439e-05
1226	Rgs1	1.83339099548243e-06	-0.863210734580211	-0.216360537923942	-1.51006093123648	-2.61553905307788	1.27589657206004e-05
1227	Tsg101	1.83868140431822e-06	-0.658230547396664	-0.376872079543919	-0.93958901524941	-4.58528288225095	1.27853543126675e-05
1228	Scarb2	1.84410236871805e-06	-0.646897075464429	-0.374931490255265	-0.918862660673594	-4.66196842015674	1.28126070113212e-05
1229	Hmgcs1	1.86481446208211e-06	0.832602959131004	1.1972412805718	0.467964637690211	4.47531627194377	1.29459698864805e-05
1230	Ncoa4	1.86922254606797e-06	-0.701318167539408	-0.412739110670849	-0.989897224407968	-4.76319510153138	1.29660217585788e-05
1231	Ttc13	1.89351204637347e-06	-1.27551229954329	-0.68769326543746	-1.86333133364911	-4.25293844515527	1.31238381638168e-05
1232	Nup88	1.92874246980785e-06	-1.1922921298398	-0.644737249448782	-1.73984701023081	-4.26779071326656	1.3357167818507e-05
1233	Ifitm10	1.97409568105178e-06	-2.08576267184522	-0.93669133446159	-3.23483400922884	-3.55767269108188	1.36601657345773e-05
1234	Tom1l1	1.99900148635244e-06	-1.8929269219476	-0.895291957950803	-2.89056188594439	-3.71886383925441	1.38212971487512e-05
1235	Nab1	2.02465747005988e-06	1.1195471210509	1.51005017222098	0.729044069880826	5.6190906311244	1.39873502304056e-05
1236	Dynll1	2.04888665295165e-06	0.36786006845448	0.572884755137098	0.162835381771862	3.51661303420173	1.41432855363944e-05
1237	Klf3	2.07287046212713e-06	-0.622748802992946	-0.368674690538403	-0.87682291544749	-4.80397319305789	1.4297276299813e-05
1238	Zdhhc20	2.09527417253672e-06	-0.595940587992433	-0.320530689620553	-0.871350486364312	-4.24103162702467	1.44401286268847e-05
1239	Myd88	2.12903573248964e-06	0.567862213511795	0.839255309356219	0.29646911766737	4.10102358426366	1.466096276804e-05
1240	Wipf1	2.13424393626752e-06	0.751458805249569	1.05373187322533	0.449185737273809	4.87252206760532	1.46849752130923e-05
1241	Snap23	2.20446707726516e-06	0.604519330210238	0.838228261304128	0.370810399116348	5.06970833174683	1.51559332016328e-05
1242	Trim2	2.26523345318246e-06	-2.06659884383405	-0.919535145721291	-3.21366254194681	-3.53115464387112	1.55611689392534e-05
1243	P2ry10b	2.29714598238824e-06	-1.72862213094434	-0.836850067595132	-2.62039419429354	-3.79921872278149	1.57676987302788e-05
1244	Zeb2os	2.31468335138709e-06	-0.628396648041194	-0.369371678058392	-0.887421618023995	-4.75488829609056	1.58753041431147e-05
1245	Gaa	2.41420119186721e-06	-0.927197411977602	-0.523195437707149	-1.33119938624805	-4.4981798351765	1.65445498546273e-05
1246	Poldip2	2.41658078035651e-06	-1.11469734702172	-0.61300859053333	-1.61638610351011	-4.35482483027397	1.65475659855552e-05
1247	Washc4	2.49320523203038e-06	-0.874330818575923	-0.494485650754815	-1.25417598639703	-4.51146166953294	1.70585621809809e-05
1248	Acvr2b	2.59441491876825e-06	-1.91578042486742	-0.767380054448985	-3.06418079528585	-3.26964422143025	1.77368173773483e-05
1249	Cox7a2l	2.6189672156039e-06	0.454099217734634	0.661217024423553	0.246981411045714	4.29715883146859	1.78903348947418e-05
1250	Canx	2.64349243171012e-06	-0.490163589564701	-0.282630077604596	-0.697697101524807	-4.62914626657677	1.80434219418806e-05
1251	Il6st	2.65288859216467e-06	-0.941511754410773	-0.517448601867781	-1.36557490695376	-4.351543204356	1.80930819091519e-05
1252	Nucb1	2.7257751055208e-06	-0.531804264323109	-0.296075108151004	-0.767533420495214	-4.4216728292071	1.85753300321913e-05
1253	Tmco1	2.72826596584338e-06	-0.494184204524161	-0.275660759912	-0.712707649136321	-4.43239966455311	1.85774662574427e-05
1254	Ikzf1	2.77997058813665e-06	-0.610648375838395	-0.359943220200594	-0.861353531476197	-4.77392984127635	1.89144410350733e-05
1255	Rpl10-ps3	2.79203295313716e-06	0.713030864772473	1.00173418926255	0.424327540282399	4.84066062380083	1.89813746264273e-05
1256	Suclg2	2.7968396183768e-06	-0.999740016031436	-0.542661758802011	-1.45681827326086	-4.28691234888818	1.89989137133685e-05
1257	Pdia4	2.83260621719162e-06	-0.597889426217159	-0.353609119082558	-0.84216973335176	-4.7971191614609	1.92229518246552e-05
1258	Rhoq	2.83432646453542e-06	-1.21554831395345	-0.53729574364255	-1.89380088426436	-3.51260138347146	1.92229518246552e-05
1259	Cmtm7	2.8532516818768e-06	-0.498914807398542	-0.292810877267986	-0.705018737529099	-4.74447553346245	1.93359359410428e-05
1260	Nr3c1	2.90493786432596e-06	-0.587676001833325	-0.312227430338387	-0.863124573328263	-4.18162923089612	1.96705792527215e-05
1261	AC146911.1	2.93837198420079e-06	-0.93506911644532	-0.525448962154878	-1.34468927073576	-4.47414945796108	1.9881197279303e-05
1262	0610009B22Rik	2.94603460935306e-06	-0.951932803790342	-0.532416245465185	-1.3714493621155	-4.44739063120652	1.99172482464344e-05
1263	Pnpla7	2.98143819508021e-06	-0.829141493457972	-0.468730965007834	-1.18955202190811	-4.50898999053577	2.01406418689029e-05
1264	B4galt1	3.03260503099792e-06	-0.608045119070685	-0.350615533408571	-0.8654747047328	-4.6294078098627	2.0470083959236e-05
1265	Smim19	3.05158103506891e-06	-0.920528559795562	-0.493567530372134	-1.34748958921899	-4.2256850148039	2.05818888468047e-05
1266	Nuak1	3.11688059969026e-06	-1.15145854997504	-0.623184023227556	-1.67973307672252	-4.27205396697191	2.10057071694766e-05
1267	Trim8	3.14119337752986e-06	-0.703958340723501	-0.40988642954313	-0.998030251903873	-4.69182176868421	2.11528507475018e-05
1268	Dek	3.17790970382883e-06	0.62360535007127	0.869791967966417	0.377418732176123	4.96470538145476	2.13832220765517e-05
1269	Trim23	3.21202255869746e-06	-1.0413534043912	0.121517477115044	-2.20422428589744	-1.75515201235518	2.15957261393276e-05
1270	Cln6	3.25182667537572e-06	1.28966285500454	1.80543697023091	0.773888739778162	4.90077472557649	2.18461300742564e-05
1271	Arid1a	3.30988225384087e-06	-0.845459726274918	-0.48022573150576	-1.21069372104408	-4.53701089605655	2.22186588432496e-05
1272	Trappc5	3.31589651661837e-06	0.743895814451482	1.08929388805725	0.398497740845713	4.22124243298224	2.22415322954307e-05
1273	B3galt5	3.35987808676526e-06	-14.9619807089737	597.541127260179	-627.465088678126	-0.0478772155527551	2.25106381283499e-05
1274	Ociad1	3.36129312886987e-06	-0.517793049723724	-0.283206881606779	-0.752379217840669	-4.32615331521905	2.25106381283499e-05
1275	Actb	3.39364719567978e-06	-0.563425334405919	0.216707604234162	-1.343558273046	-1.41551946946123	2.27094885282666e-05
1276	Psmb9	3.4361429885414e-06	0.584926412632978	0.840846340956609	0.329006484309347	4.47966170464496	2.29758401083348e-05
1277	Pex2	3.51918058077711e-06	-0.715490802953726	-0.406767505565227	-1.02421410034223	-4.5423724640199	2.35126458223886e-05
1278	Fcer1g	3.5472820301238e-06	0.45380644919885	1.35089808053696	-0.443285182139263	0.991475413782475	2.36818546799814e-05
1279	Tiparp	3.57528183989861e-06	1.12041913622518	1.53995516569804	0.700883106752323	5.23430885626213	2.38448166912486e-05
1280	Uqcr11	3.57728145391446e-06	0.245489932131476	0.454621960464437	0.0363579037985159	2.30070654112737	2.38448166912486e-05
1281	Ficd	3.62401102844193e-06	-14.9664431030628	599.706233521474	-629.6391197276	-0.0477224555022623	2.4118613178367e-05
1282	Gnb2	3.62235195182568e-06	0.36279738042129	0.569120437155325	0.156474323687255	3.44639038683798	2.4118613178367e-05
1283	Tiprl	3.64109900189856e-06	-0.775027645962931	-0.443093499121483	-1.10696179280438	-4.57628806064289	2.42134502604821e-05
1284	Srrm2	3.6613979134101e-06	-0.492610548094769	-0.283981545529639	-0.701239550659899	-4.62782700774728	2.43294758545288e-05
1285	Dynlt1a	3.66556379046576e-06	1.30687546988069	1.76628505167511	0.847465888086279	5.57547982181891	2.43382025371626e-05
1286	Usb1	3.68535091990501e-06	1.34112716443664	1.81598305013712	0.866271278736171	5.53549196743489	2.44505552477679e-05
1287	Klhl3	3.73086750346823e-06	-1.8620910033762	-0.86365454913923	-2.86052745761318	-3.65534660424888	2.47333034495656e-05
1288	Tpr	3.80199635961953e-06	0.519286404895727	0.773255464297728	0.265317345493726	4.00750647993654	2.51852740219517e-05
1289	Il10ra	3.83006071136182e-06	-0.733980956925175	-0.420868033874514	-1.04709387997584	-4.59443266312847	2.53514957248558e-05
1290	Zfp652	3.83820677322354e-06	-0.931364517589505	-0.496425155818846	-1.36630387936016	-4.19700094174621	2.53857210768552e-05
1291	Senp2	3.87305287960256e-06	-0.867735523485356	-0.487917712129686	-1.24755333484103	-4.47775307868515	2.5596349472323e-05
1292	Irf2bp1	3.89246092871811e-06	-1.12344547015239	-0.595471553242697	-1.65141938706208	-4.17049515055869	2.57047032846926e-05
1293	Atp2c1	4.01597679081851e-06	-0.586328651612729	-0.340390032709437	-0.832267270516022	-4.6726416753473	2.64998561324544e-05
1294	Gimap6	4.03040127184352e-06	-1.36495945211716	-0.691686727545699	-2.03823217668862	-3.97353296646611	2.65744850474258e-05
1295	Tns1	4.1341281512174e-06	-1.85559703721909	-0.857200844643595	-2.85399322979459	-3.642745625248	2.72373601437736e-05
1296	Sf3b6	4.17999239769174e-06	0.585443329824413	0.832063187927022	0.338823471721805	4.65269849019071	2.7518283284804e-05
1297	Uqcrq	4.18631984560176e-06	0.487382443687726	0.698072248361388	0.276692639014064	4.53392625146079	2.75386899943518e-05
1298	Lrrc75a	4.33578905576538e-06	-13.92786131581	359.266029375258	-387.121752006878	-0.0731472493027861	2.84999631924424e-05
1299	Sgk3	4.36381340525096e-06	0.647263922346859	0.910000354444115	0.384527490249604	4.82846617869264	2.86620908187846e-05
1300	Pttg1ip	4.3910046591443e-06	-0.722757746321537	-0.415043878258484	-1.03047161438459	-4.60355966812415	2.88185013475532e-05
1301	Mfsd14b	4.43232447341057e-06	0.176897002486225	0.470038114785151	-0.116244109812701	1.1827469409768	2.9067326984734e-05
1302	Mterf4	4.44995415094233e-06	-0.942370056027265	0.0747077426880456	-1.95944785474258	-1.81599811956905	2.91381495133077e-05
1303	Ndufa7	4.4466432804104e-06	0.311391954625631	0.524048524597673	0.0987353846535884	2.86996548576893	2.91381495133077e-05
1304	Efnb1	4.56475511945019e-06	-2.0240859719568	-0.87816405545922	-3.17000788845438	-3.46195979807535	2.98669407048689e-05
1305	Scp2	4.62404755687548e-06	0.288254722659349	0.503462617834251	0.0730468274844469	2.62522373692075	3.02317040270204e-05
1306	Kcnk6	4.73172119404881e-06	-1.31438900125846	-0.673915550765388	-1.95486245175153	-4.02226681240087	3.09119795004781e-05
1307	Ccl4	4.79970569194244e-06	1.06889242807577	1.53698929791278	0.600795558238756	4.4755493945207	3.13321262154957e-05
1308	Erp29	4.81570268765951e-06	-0.530490481027175	-0.310471801495381	-0.75050916055897	-4.72569983224693	3.14125193662927e-05
1309	Il16	4.82870096703348e-06	-0.59486332039275	-0.313921883234841	-0.87580475755066	-4.15001323937264	3.14732441945987e-05
1310	Ttc8	4.86416561057852e-06	-13.9270140300916	360.303624578652	-388.157652638835	-0.0729401686955459	3.16801992285923e-05
1311	Sin3b	4.91729884808389e-06	-0.279927819451119	0.0886117687225055	-0.648467407624744	-1.48870965834082	3.20018259129304e-05
1312	Gabarapl2	4.97132755428633e-06	-0.523393676025558	-0.293911587977861	-0.752875764073254	-4.47020838738797	3.23287855893071e-05
1313	Ptprm	4.98111169991261e-06	-13.9276142935436	360.943561606724	-388.798790193811	-0.0728186752165047	3.23677418306583e-05
1314	Yipf5	5.03396532281259e-06	-0.918326791035139	-0.507732645414394	-1.32892093665588	-4.38361690166333	3.2686295383742e-05
1315	Slc39a8	5.05185937882664e-06	-1.83621003600987	-0.839578181184049	-2.83284189083569	-3.61106814036093	3.27775393309117e-05
1316	Anxa6	5.07493658790052e-06	0.826731941867824	1.13780592545001	0.515657958285638	5.20893715466145	3.29022484559021e-05
1317	Zfp24	5.09813870141843e-06	-1.11785877380812	-0.589627040141947	-1.6460905074743	-4.14773062053603	3.30275773731982e-05
1318	Gabbr1	5.26133905483468e-06	-1.59680048396069	-0.775974021633028	-2.41762694628835	-3.81282960856806	3.40589869619496e-05
1319	Snx1	5.40500304713663e-06	0.30513627251842	0.567390848459226	0.0428816965776142	2.28044106520334	3.49624609538815e-05
1320	Tppp	5.45041445764719e-06	-2.30626350041412	-0.908054271444604	-3.70447272938364	-3.23284477459954	3.52294970853377e-05
1321	Tmc7	5.50356261344336e-06	-14.9250709402937	602.812730586501	-632.662872467089	-0.0473543976706309	3.55460985752451e-05
1322	Relt	5.57191897914843e-06	1.48396347772878	2.01335539549684	0.954571559960729	5.49406757659559	3.59603727156539e-05
1323	Ilvbl	5.63544668603016e-06	-0.833023321618564	-0.448201628694989	-1.21784501454214	-4.24273303370807	3.63428806690925e-05
1324	Tmem123	5.65131487687671e-06	0.558264521910285	0.834370970021934	0.282158073798636	3.96288592415697	3.64176877111118e-05
1325	Zfp740	5.77066813600241e-06	-0.899929862714838	-0.496568917647761	-1.30329080778192	-4.37283316866446	3.71587475746208e-05
1326	Zfp90	5.81929532292709e-06	-1.12907635657424	-0.600237891750955	-1.65791482139753	-4.18454621189606	3.74436106298748e-05
1327	Slc36a1	5.95735656951901e-06	-1.19030938962607	-0.622693729953452	-1.75792504929868	-4.11011129515442	3.83030642435088e-05
1328	Uba5	5.97536933908775e-06	-1.00371452036932	-0.540044275558654	-1.46738476518	-4.24276591543425	3.83899481935969e-05
1329	Hist1h2bc	6.04917454055784e-06	-0.668396998345311	-0.321597488737744	-1.01519650795288	-3.7774968183026	3.88348812490892e-05
1330	Mpnd	6.14456703413974e-06	0.663070604984666	0.993643369944745	0.332497840024587	3.93134172784643	3.94176285227671e-05
1331	Letmd1	6.24574582284769e-06	-1.09325420020183	-0.581467757214267	-1.6050406431894	-4.18678315477535	4.00365915556247e-05
1332	Rbm26	6.29290363840155e-06	-1.09231191039108	-0.56241650906251	-1.62220731171965	-4.04021623679494	4.03085989811126e-05
1333	Ran	6.4460196768435e-06	0.29583472480254	0.517008709647156	0.0746607399579242	2.62158050096465	4.12583945107492e-05
1334	Csf2rb	6.55741712851684e-06	0.418046379973614	0.771951148927197	0.0641416110200314	2.31518736251643	4.19399422342622e-05
1335	Raph1	6.60062295479902e-06	1.24564836069243	1.70215978186692	0.78913693951793	5.34800622967395	4.21846554684234e-05
1336	Sema4c	6.71638099994108e-06	-1.41537332809006	-0.701704850995438	-2.12904180518467	-3.88707199038486	4.28923373439351e-05
1337	Pdzd8	6.80544058074631e-06	-1.35240872628845	-0.678030539542628	-2.02678691303428	-3.93054290307599	4.34285856656152e-05
1338	Gsg1	6.86581521351526e-06	-1.83223188780212	-0.832638664196165	-2.83182511140808	-3.59256988404077	4.37811176395458e-05
1339	Atxn1	6.90546529654137e-06	-1.06300723762628	-0.533817323185818	-1.59219715206675	-3.93706653169279	4.40010678940186e-05
1340	Snrpd3	7.06781925442914e-06	0.364515922931653	0.607541536400784	0.121490309462523	2.93976453979065	4.50019655811861e-05
1341	Siah2	7.23010975315657e-06	0.957158027243609	1.33620718956049	0.578108864926732	4.94921357811256	4.6000966751627e-05
1342	Natd1	7.29908190602389e-06	-14.9008249971678	598.577387217678	-628.379037212013	-0.0476057335906741	4.64051913727242e-05
1343	Fbrsl1	7.54731424814846e-06	-0.960144009694994	-0.516716875779413	-1.40357114361058	-4.24387128130127	4.79476434588255e-05
1344	Comtd1	7.55786349630534e-06	-1.1717168211809	-0.604886475501152	-1.73854716686065	-4.05151697875368	4.79789370167241e-05
1345	Hsd17b11	7.86492590363021e-06	-0.767219918437148	-0.427245924267253	-1.10719391260704	-4.42305421633842	4.98911136132141e-05
1346	Pld1	7.87206146356277e-06	-1.3938412207737	-0.681110265550447	-2.10657217599695	-3.83297311960875	4.98992781627917e-05
1347	Tspan18	7.88416902976027e-06	-2.814857171737	-0.843665892123308	-4.78604845135069	-2.79882461701536	4.99389236539826e-05
1348	Rp2	7.89694547942855e-06	-0.576648825197211	-0.327752940626743	-0.82554470976768	-4.54089842049549	4.99827439395285e-05
1349	Zbed3	7.95765435439002e-06	-2.28144314435127	-0.881977140508684	-3.68090914819386	-3.19518043555653	5.03296567469649e-05
1350	Rbbp9	7.99501906978667e-06	-2.00364202239516	-0.855272956217705	-3.15201108857261	-3.41968999119546	5.05285205210518e-05
1351	Fbxl3	8.23228556157061e-06	-1.07633333179257	-0.562685534258783	-1.58998112932636	-4.10704489691629	5.19895339832128e-05
1352	Rpp21	8.25512072731459e-06	0.72250121050708	1.00976509865983	0.435237322354332	4.92953138136002	5.2095184944858e-05
1353	Herpud1	8.38608190968012e-06	-0.552993217276386	-0.320140605969035	-0.785845828583736	-4.65464734739882	5.28825209559429e-05
1354	Mbp	8.40953871872101e-06	0.900558012726532	1.41742259760653	0.38369342784653	3.41493946880255	5.29912735215123e-05
1355	Tmem33	8.54176636778117e-06	-0.561675364285559	-0.310659526122574	-0.812691202448544	-4.38563356423875	5.37847606272391e-05
1356	Vegfb	8.63948712297077e-06	-1.81928236379654	-0.819050855149546	-2.81951387244354	-3.56490260497137	5.43599588002851e-05
1357	Lrp1	8.66000232132749e-06	-0.637977581892916	-0.35530925025251	-0.920645913533323	-4.42360513538095	5.44488871080075e-05
1358	Mast4	8.77303466283717e-06	-14.8813907047443	600.102051289138	-629.864832698627	-0.0474272766216332	5.51189482645999e-05
1359	Ndufb11	8.95764730992155e-06	0.537040389442521	0.763742918975265	0.310337859909778	4.64299989823747	5.6237414899375e-05
1360	Cnot2	8.96645675757148e-06	-0.848024902115856	-0.458184413995946	-1.23786539023577	-4.26353423205478	5.62513301879411e-05
1361	Tcirg1	9.14514468184104e-06	-0.645351357797713	-0.326252260791922	-0.964450454803504	-3.96386398622301	5.73301795925553e-05
1362	Nudt21	9.18659872403439e-06	0.615945724181692	0.933409970886394	0.298481477476989	3.80273195598777	5.75477682184005e-05
1363	Cited2	9.33839217391291e-06	0.615060824644353	0.875877750444575	0.354243898844132	4.62200472958498	5.84557314951027e-05
1364	Tgfa	9.36210618618173e-06	-1.79913938903731	-0.802015646920115	-2.7962631311545	-3.53642006176007	5.8561209663125e-05
1365	2510039O18Rik	9.41720573111477e-06	-0.595464614280853	-0.298964179692286	-0.89196504886942	-3.93621412284941	5.88627101083305e-05
1366	Sypl	9.4648333486775e-06	-0.589106539819026	-0.329997070372061	-0.848216009265991	-4.45613818578959	5.91170996566006e-05
1367	Mvb12b	9.55860577677578e-06	-1.19709707935106	-0.608336119951553	-1.78585803875056	-3.98509297205982	5.96591254480256e-05
1368	Gm40841	9.58873746205907e-06	-2.24344095970537	-0.26522712105826	-4.22165479835247	-2.22274427393129	5.98034415396842e-05
1369	Lactb	9.60440473430496e-06	-0.937114385916048	-0.501134132420301	-1.3730946394118	-4.21282943679865	5.98137089000656e-05
1370	Pecam1	9.60195582566495e-06	-1.70716890800884	-0.705290081636808	-2.70904773438088	-3.33971483092448	5.98137089000656e-05
1371	Cdk2ap1	9.67242597817701e-06	-0.773935311901828	-0.429397354392787	-1.11847326941087	-4.4026653802043	6.0193390551281e-05
1372	Ccdc88a	9.82612732275535e-06	0.881968375402974	1.21801928022889	0.545917470577061	5.14394166618485	6.11053340508372e-05
1373	Chst7	9.83361989989033e-06	-1.20404941571228	-0.616738094744218	-1.79136073668035	-4.01813042955268	6.11073889190563e-05
1374	Psap	9.88944469297396e-06	-1.33160411922115	-0.76070674394777	-1.90250149449453	-4.57156790060359	6.14095648620479e-05
1375	Clcf1	9.99992173081563e-06	-1.72477802986338	-0.727168515756146	-2.7223875439706	-3.38860322807107	6.20504234235047e-05
1376	Rab5a	1.00316439977415e-05	-0.628954677247397	-0.355524000972457	-0.902385353522338	-4.50837679263674	6.22020251371585e-05
1377	Paqr7	1.00658460443544e-05	-0.89640771494178	-0.463046224168694	-1.32976920571487	-4.05418311076857	6.23687715689413e-05
1378	Traf5	1.01447621751401e-05	-1.02880348439607	-0.434018257576008	-1.62358871121612	-3.39016116349446	6.2812126907326e-05
1379	Arl4c	1.01848818838456e-05	-0.583950902524242	-0.329626433179609	-0.838275371868875	-4.50024624306299	6.30148021993984e-05
1380	Ccdc107	1.04698068718545e-05	-0.855725536143132	-0.458286566597746	-1.25316450568852	-4.21999693037206	6.47307190077264e-05
1381	Gnptg	1.06722895945791e-05	-1.04126401998144	-0.48943829670473	-1.59308974325814	-3.69834150797217	6.58871018964898e-05
1382	Prex1	1.06671735428337e-05	-0.687254528926717	-0.367877064104169	-1.00663199374927	-4.21756157923297	6.58871018964898e-05
1383	Gmpr2	1.07455308181687e-05	-0.693621369628362	-0.374286133184004	-1.01295660607272	-4.25719666428297	6.62913007524333e-05
1384	Ndufa4	1.10095219657022e-05	0.292120760449478	0.498797277719625	0.0854442431793307	2.77025264979211	6.78708391700656e-05
1385	Lims1	1.10417446591648e-05	-0.591028213196994	-0.336443612117503	-0.845612814276485	-4.55013385256351	6.80203360519813e-05
1386	Mrfap1	1.12467869021419e-05	-0.404779176158423	-0.18277359352763	-0.626784758789217	-3.57357052719566	6.92334674235747e-05
1387	Rnf180	1.13571377395902e-05	-0.955390526051272	-0.492286782347184	-1.41849426975536	-4.04343745367727	6.98623642351723e-05
1388	Unc50	1.16213028856775e-05	-0.625152187034003	-0.347234328471333	-0.903070045596673	-4.40876947519655	7.14358474211817e-05
1389	Dnajb9	1.16704999188525e-05	-0.612563056424256	-0.336081827329304	-0.889044285519207	-4.34243414202632	7.16866128924763e-05
1390	Spsb1	1.17515715590718e-05	-1.64928769276834	-0.756602405115895	-2.54197298042079	-3.62114680580426	7.21326680158276e-05
1391	Dpm3	1.17834098402198e-05	0.537517073830225	0.766853878371665	0.308180269288785	4.59374197651835	7.22760983154247e-05
1392	Dnajc15	1.18696036422714e-05	0.648425042190575	0.954512107930322	0.342337976450829	4.15205303202187	7.27524843935771e-05
1393	Hsd17b12	1.19220999788985e-05	0.586563930365762	0.83007610189476	0.343051758836764	4.72109533962351	7.29694096269455e-05
1394	Tfpi	1.19183927219016e-05	-1.1356165374265	-0.56514491411122	-1.70608816074178	-3.90162704442516	7.29694096269455e-05
1395	Phf14	1.19397623617211e-05	-0.942540753828431	-0.490449453425267	-1.39463205423159	-4.08622313638316	7.30251272187846e-05
1396	Bend6	1.19820338683707e-05	-1.53556044938785	-0.716792927223875	-2.35432797155182	-3.67582139668895	7.32311697456581e-05
1397	Vapa	1.22240974691943e-05	-0.434287017434442	-0.229568871289077	-0.639005163579807	-4.15784789551787	7.46571221239552e-05
1398	Emc3	1.2329873594313e-05	-0.629013232855506	-0.347050698769286	-0.910975766941726	-4.37236559173111	7.52492714640046e-05
1399	Pomp	1.24653593432298e-05	0.221788690364543	0.427309350268321	0.0162680304607648	2.11510534024331	7.60217626279032e-05
1400	Fam58b	1.25676991291111e-05	-0.945361821629192	-0.502196181217501	-1.38852746204088	-4.18099905270435	7.65911492639829e-05
1401	Slc15a4	1.2621566009782e-05	-0.74795736769246	-0.39179091453281	-1.10412382085211	-4.11596737885779	7.68645261923343e-05
1402	Uqcc2	1.27059179008598e-05	0.309288306399496	0.548801480918304	0.0697751318806887	2.53094195173302	7.73230324751328e-05
1403	Npc2	1.32694095185953e-05	0.241843704912776	0.500014164839644	-0.0163267550140929	1.83601544363768	8.0694655746725e-05
1404	Plxnb2	1.34740309669957e-05	-0.683245584172585	-0.368188759258979	-0.998302409086191	-4.25046096983143	8.18806497225122e-05
1405	Gm11361	1.35555601465525e-05	1.19335445675878	1.65929756043209	0.727411353085477	5.0197797490689	8.23174656016984e-05
1406	Hhex	1.36412414695015e-05	-0.656690540193393	-0.358557542930096	-0.954823537456689	-4.31716656519744	8.27788564849126e-05
1407	Pigu	1.39354436747066e-05	-1.45604516612635	-0.694563918331382	-2.21752641392133	-3.74769056196073	8.45040550338284e-05
1408	Mafg	1.39988749085498e-05	-0.647074746870148	-0.3614167965907	-0.932732697149597	-4.43972659584719	8.48284096020932e-05
1409	Eif3a	1.40649822357972e-05	0.615544533069089	0.862836874513561	0.368252191624616	4.87861900068926	8.51685084711298e-05
1410	Arl8b	1.41365838466494e-05	-0.778112577771673	-0.420199923342305	-1.13602523220104	-4.26101902091608	8.55413711912145e-05
1411	Btg2	1.43110951573969e-05	0.101083194376653	0.318014668326836	-0.11584827957353	0.913281124277977	8.65359772380654e-05
1412	Psma4	1.4685002859791e-05	0.562118101177882	0.792686385055222	0.331549817300541	4.77832950325812	8.87340257788504e-05
1413	Stmn1	1.47439952707736e-05	-0.720130092111121	-0.257433315045342	-1.1828268691769	-3.05044062262974	8.90274364120594e-05
1414	Mat2a	1.48068837680697e-05	-0.63788270811823	-0.352119797617638	-0.923645618618821	-4.37505039433737	8.9343940812709e-05
1415	Laptm4b	1.49040380364949e-05	-1.37258659190373	-0.65863601045144	-2.08653717335602	-3.76807632864666	8.98666095599819e-05
1416	BC035044	1.4948996229996e-05	-0.855571820286301	-0.451602664739669	-1.25954097583293	-4.15103462956086	9.0010469890138e-05
1417	Cdkn1c	1.49451362661707e-05	-1.62613396575879	-0.727866311802122	-2.52440161971546	-3.54812287060073	9.0010469890138e-05
1418	Inpp4a	1.50847483913323e-05	0.682069925408536	0.966465025325514	0.397674825491557	4.70061716650147	9.05918400130838e-05
1419	Jun	1.50669800573644e-05	0.222246764411811	0.438482548234276	0.00601098058934543	2.01444759154822	9.05918400130838e-05
1420	Ubb	1.50880221118837e-05	-0.681154456914734	0.0565300096848983	-1.41883892351437	-1.80976862589461	9.05918400130838e-05
1421	Zmpste24	1.50624537338868e-05	-0.917255996349832	-0.48267157017727	-1.3518404225224	-4.13679968535093	9.05918400130838e-05
1422	Gm16118	1.5149951168646e-05	-2.37215371785779	-0.395367554851989	-4.34893988086358	-2.35196701585796	9.08997070118758e-05
1423	Mcmbp	1.52560515947865e-05	0.39482333719501	0.624399963004815	0.165246711385206	3.37072434281368	9.14719832794929e-05
1424	Maml3	1.5569255757174e-05	-1.60480602602485	-0.707583173565608	-2.50202887848409	-3.50566417759008	9.32843329495846e-05
1425	Trmt2a	1.57840686175019e-05	-0.882772455830739	-0.470799050711427	-1.29474586095005	-4.19979105076246	9.45050339961589e-05
1426	Sorl1	1.59630995129222e-05	0.338768697550115	0.860533814104663	-0.182996419004432	1.27255430695002	9.55099334111167e-05
1427	Immt	1.62007436189108e-05	-0.720661893225604	-0.390091632581561	-1.05123215386965	-4.27283250768156	9.68638714481758e-05
1428	Ppp1cc	1.67959802181758e-05	-0.503287936793958	-0.274632491441851	-0.731943382146065	-4.31402903373077	0.000100352453236328
1429	Btd	1.75599127133846e-05	-1.95788303315146	-0.807579742312786	-3.10818632399014	-3.33597257478165	0.000104843369678515
1430	Zfp715	1.77923121042841e-05	-1.03515857097171	-0.522333668263817	-1.5479834736796	-3.95626949213922	0.000106156648163463
1431	Sqor	1.7818185885117e-05	-0.795289497593462	-0.428919361698773	-1.16165963348815	-4.25454648141461	0.000106236730937679
1432	Abl1	1.81403159389064e-05	-0.948374200422009	-0.496145717449694	-1.40060268339432	-4.11026582066902	0.000108006403064026
1433	Cep152	1.8139502782763e-05	-2.24566290835164	-0.841700041365852	-3.64962577533744	-3.13499632026324	0.000108006403064026
1434	Alas1	1.84718852497962e-05	-0.729584805165614	-0.398289892050788	-1.06087971828044	-4.31627497189084	0.000109903852825147
1435	Eps15	1.85367529153916e-05	0.739925224429944	1.05689370587228	0.422956742987611	4.57530283306497	0.000110212944860014
1436	Arhgap27	1.91322266640122e-05	-1.00958050969566	-0.461497906264164	-1.55766311312715	-3.61029783851625	0.000113674204663894
1437	Hnrnpm	1.91694852063551e-05	0.403650370572973	0.628289770084079	0.179010971061867	3.52182293217963	0.000113816317175102
1438	Dtx3	1.94720193363447e-05	-1.11922727272106	-0.53056704856356	-1.70788749687856	-3.72650479007283	0.000115532175923291
1439	Spg20	1.99610198652965e-05	-0.965790937594844	-0.501399216121653	-1.43018265906804	-4.07611799856415	0.000118351231056782
1440	Hnrnpa1	2.00705892625956e-05	0.619411932542011	0.888454574226821	0.350369290857201	4.51238908365669	0.000118918241380879
1441	Klf6	2.02945334694326e-05	0.436490708915879	0.667782963639314	0.205198454192444	3.69880984594336	0.000120161665205551
1442	Ptpn1	2.03579079448244e-05	-0.472719728172247	-0.254805363017168	-0.690634093327325	-4.25173274529109	0.000120453308311541
1443	Dhx32	2.04978618613425e-05	-1.63357980207031	-0.735053008113201	-2.53210659602743	-3.56334123752653	0.000121113405402337
1444	Macf1	2.0492423626127e-05	-0.728920053468142	-0.395167272046883	-1.0626728348894	-4.28058470800677	0.000121113405402337
1445	Atg16l1	2.05123757068525e-05	-0.344645191087314	0.214506977768212	-0.903797359942839	-1.20806499482718	0.000121115286872571
1446	Slc11a1	2.07463936924044e-05	-0.670247289237644	-0.364051330148892	-0.976443248326396	-4.29026088897736	0.000122412331247299
1447	Fkbp7	2.07654101248169e-05	-1.37762826532903	-0.659896417689256	-2.09536011296881	-3.76199243911001	0.000122439861219722
1448	Nhp2	2.08758520969761e-05	0.601781167871949	0.889017870089919	0.314544465653979	4.10626290615337	0.000123006056692956
1449	Gm3248	2.09084637928695e-05	-1.55905602059257	-0.154121092935048	-2.9639909482501	-2.17497165889142	0.000123113190531927
1450	Cds1	2.09495877686092e-05	-1.33709837986546	-0.622059422839211	-2.05213733689171	-3.66506557799613	0.000123270264028809
1451	Jam3	2.13328160853056e-05	-2.21924831881162	-0.817800011833252	-3.62069662578999	-3.10367978323796	0.000125438722839302
1452	Tipin	2.14189996317276e-05	-0.102018289147599	0.59484152820087	-0.798878106496068	-0.286933135640536	0.000125858749902135
1453	Sfi1	2.15772602877686e-05	-1.50978872052745	-0.690855133565376	-2.32872230748952	-3.61339620649318	0.000126701434807462
1454	Sar1b	2.16542347003007e-05	-0.596310932013405	-0.331332509341876	-0.861289354684933	-4.41072876255507	0.000127065976934639
1455	Pdgfb	2.2355954640914e-05	-1.04233216160851	-0.528650184817928	-1.55601413839909	-3.97703946991571	0.000131093474224246
1456	Ostf1	2.25614347444163e-05	0.219786659097647	0.425240525732621	0.0143327924626739	2.0966942271236	0.000132207528323736
1457	Ndufa2	2.29951434875979e-05	0.390007254271865	0.601045563533908	0.178968945009823	3.62209200194581	0.000134656530017972
1458	Atg5	2.30258538892595e-05	-0.850229677534368	-0.444272128837385	-1.25618722623135	-4.10491085066218	0.000134743885722333
1459	Cers6	2.30706335249073e-05	1.26917924587661	1.79401673167849	0.744341760074724	4.73964928027808	0.000134913396322487
1460	Siglecf	2.31236098625358e-05	-2.22198849209193	-0.818694878933853	-3.62528210525	-3.10342566782	0.000135130574895312
1461	Maged1	2.31784336611264e-05	-1.08317248976797	-0.54889058960415	-1.6174543899318	-3.97351860195685	0.000135358245035407
1462	Casd1	2.33112090001589e-05	-1.02298841886694	-0.522834531086096	-1.52314230664777	-4.00880710230396	0.000136040516545387
1463	Mpi	2.35176420619202e-05	-1.19841047268233	-0.583033894096958	-1.81378705126771	-3.81691706654241	0.000137151416317364
1464	Arhgap39	2.41018872195209e-05	-0.924523761802077	-0.471791475736687	-1.37725604786747	-4.00243881816248	0.000140462637812126
1465	Srebf2	2.50182505494829e-05	0.445725190148037	0.799166690456518	0.092283689839555	2.47171121368017	0.000145703558831528
1466	Klhl7	2.50486038725362e-05	-1.42107865183751	-0.659755125900443	-2.18240217777457	-3.65844858579938	0.000145780824174951
1467	Paip2	2.550038985007e-05	-0.434686860385175	-0.208661073441091	-0.660712647329258	-3.76935128697727	0.000148252528802517
1468	Peli2	2.5508053478914e-05	-1.94120048311031	-0.789956389244854	-3.09244457697577	-3.30484477960988	0.000148252528802517
1469	Nxt2	2.57333330458912e-05	-0.919743444368834	-0.473393426030624	-1.36609346270704	-4.03867805963394	0.00014943512080777
1470	Ube2d3	2.5746557382492e-05	0.0747445941304165	0.281804960297398	-0.132315772036565	0.70750726103005	0.00014943512080777
1471	Rsrc2	2.62301325669537e-05	-0.571664329487427	-0.286669636662346	-0.856659022312508	-3.93144688392243	0.000152138335187796
1472	Gpaa1	2.66606716722847e-05	-0.840263633339084	-0.413275987222169	-1.267251279456	-3.85698854250325	0.000154530469230933
1473	Map3k1	2.67737313974945e-05	0.534129875094279	0.776566030447668	0.291693719740891	4.31814849037546	0.000155080431964306
1474	Prps2	2.71146744810445e-05	-1.25303019807797	-0.608297216726298	-1.89776317942964	-3.80916461668391	0.000156948712803441
1475	Nceh1	2.72373910229184e-05	1.34147067593554	1.85461805958528	0.828323292285793	5.12374084897387	0.000157477341989198
1476	Oser1	2.72429157027727e-05	-0.664007485831463	-0.34749182685484	-0.980523144808085	-4.11174209169468	0.000157477341989198
1477	Arhgap22	2.75567803694276e-05	-0.90021260097182	-0.466630591091433	-1.33379461085221	-4.06932076545481	0.000159183784774513
1478	Plcd1	2.79575325589937e-05	-14.7479377345235	601.818880048478	-631.314755517525	-0.0468812559680732	0.000161389491064502
1479	Soat1	2.82471365681258e-05	0.595081077472274	0.851327662626264	0.338834492318285	4.5516215524435	0.00016295102718002
1480	Gab1	2.82723894730212e-05	-1.92938775164856	-0.779184401332981	-3.07959110196413	-3.28770604294133	0.000162986504718795
1481	Ahcyl2	2.83464632273248e-05	0.6512304937007	0.958835021447683	0.343625965953717	4.1494457920902	0.000163303189909207
1482	Tuba1c	2.89158211403081e-05	1.26795091070306	1.76248791282859	0.773413908577536	5.02518134833511	0.000166470840734891
1483	Tomm22	2.98920595477051e-05	0.352917339800847	0.60893290526038	0.0969017743413145	2.70180945556093	0.000171975085678368
1484	Ppia	3.03993225231011e-05	0.310824500622652	0.569059462612192	0.0525895386331121	2.35911056364909	0.00017477561978915
1485	Leprot	3.04355113656028e-05	-0.474067338547762	-0.235494597518608	-0.712640079576916	-3.89463987290496	0.000174865847118736
1486	Cops9	3.11160473716555e-05	0.507295589606791	0.735857839307063	0.278733339906519	4.35015443910438	0.000178655529054485
1487	Glb1	3.14269167436216e-05	-0.76751708448416	-0.394965050816629	-1.14006911815169	-4.03784091123925	0.000180319067691042
1488	Aldh3b1	3.16864014649175e-05	0.778719725937927	1.14425626387168	0.413183188004171	4.17540371071149	0.000181563718803678
1489	Lpin2	3.16667523406813e-05	-1.01405242342466	-0.498877469656894	-1.52922737719243	-3.85792479586233	0.000181563718803678
1490	Angptl7	3.19869137477438e-05	-14.7381717794961	602.074322759939	-631.550666318932	-0.046831551146424	0.000183039804222502
1491	Lcp2	3.19753162066544e-05	-0.49768307967835	-0.222858787240829	-0.772507372115871	-3.54932565543238	0.000183039804222502
1492	Mras	3.21769161424158e-05	-1.52887865014733	-0.628276037471644	-2.42948126282302	-3.32726892954291	0.000184003651827809
1493	Il7r	3.23627075556297e-05	-1.92111926670533	-0.770237653309076	-3.07200088010159	-3.2716871387292	0.00018494214391469
1494	Tgfbr2	3.27815384360908e-05	-0.706261465034725	-0.376817135584693	-1.03570579448476	-4.20176312473609	0.000187210231550687
1495	Nipa1	3.30478370170109e-05	-14.7370974266834	602.635404120528	-632.109598973895	-0.0467856603923401	0.000188604779551262
1496	Gm12166	3.33893940395876e-05	-1.90666161070292	-0.759001219041327	-3.05432200236451	-3.25617936702722	0.000190426677771231
1497	Hnrnpr	3.35519223643037e-05	-0.581757298749773	-0.317726805399522	-0.845787792100023	-4.31852904119031	0.000191225785980119
1498	Fam234a	3.36877784857973e-05	0.866661946958208	1.27728317095275	0.456040722963664	4.13672285685852	0.000191871913244875
1499	Rundc1	3.43980744276161e-05	-14.7259660673138	602.313716764867	-631.765648899494	-0.0467755379962229	0.000195786771858853
1500	Gm11713	3.50375819832398e-05	-1.26703254101136	-0.593375718811481	-1.94068936321123	-3.68635492996717	0.000199293766320668
1501	Dtnbp1	3.51807334774085e-05	-0.769092312076371	-0.391245054874917	-1.14693956927782	-3.98942483695903	0.000199974695555796
1502	Adprh	3.53603848657172e-05	-0.574705144236329	-0.282339546302662	-0.867070742169995	-3.85271520450455	0.000200862053045472
1503	Dhrs7b	3.54211265887479e-05	-1.0829684672102	-0.535973170294217	-1.62996376412619	-3.88043408068014	0.000201073221593611
1504	Slc50a1	3.55670043729415e-05	-0.701831082148759	-0.369957495859952	-1.03370466843757	-4.14484219616466	0.000201767075339054
1505	Atp5j2	3.55914651380637e-05	0.315452985582312	0.525029231447902	0.105876739716723	2.95012675698701	0.00020177168143386
1506	Slc35c2	3.57678742658657e-05	-0.746998196082938	-0.394530915416168	-1.09946547674971	-4.15383112460622	0.000202637120342873
1507	Jpt1	3.6165313439786e-05	0.393962236657881	0.607170854301323	0.18075361901444	3.62157873191409	0.000204752789826313
1508	Ebf3	3.64866630664153e-05	-14.7252820924476	601.545210605128	-630.995774790024	-0.0468317449973268	0.000206435152044201
1509	Laptm4a	3.65314323391154e-05	-0.404025804859612	-0.187770326897782	-0.620281282821441	-3.66176169876917	0.000206551478275237
1510	Gtf2h5	3.71825959032257e-05	0.626169331496181	0.88957117100887	0.362767491983492	4.6593043549983	0.000210093978971074
1511	Lman2l	3.73184807615201e-05	-0.63310286561118	-0.337765934693665	-0.928439796528695	-4.20150236969035	0.000210722222274844
1512	Tm9sf3	3.78181136165009e-05	-0.449437505404839	-0.239394539000916	-0.659480471808762	-4.19381490833181	0.000213402212550255
1513	Abca1	3.81522257766868e-05	-0.810291559006769	-0.416680497702875	-1.20390262031066	-4.03480092091194	0.000215145267896029
1514	Epb41l3	3.83578839648449e-05	-2.71427647373997	-0.73872986565964	-4.68982308182031	-2.69286693153959	0.000216019449497067
1515	Gm38843	3.83554006846767e-05	-0.942888879521551	-0.477060576554377	-1.40871718248873	-3.96718755282628	0.000216019449497067
1516	Eefsec	3.83923651781192e-05	-0.962921132579179	-0.476587877267694	-1.44925438789066	-3.88065327467467	0.000216071015633056
1517	Ccdc22	3.87589829903079e-05	-1.13441176589926	-0.543230534072783	-1.72559299772574	-3.76095532994465	0.000217990535842655
1518	Pcbd2	3.885561110965e-05	0.720663074339302	1.02702562474106	0.414300523937547	4.61046452590458	0.00021839003556491
1519	Rac1	3.9118286244402e-05	-0.361461913035548	-0.153399406836521	-0.569524419234576	-3.40499758594148	0.000219721670992257
1520	Babam2	3.91714852113535e-05	-0.765924709221003	-0.399309246615063	-1.13254017182694	-4.09471230229054	0.000219731171481438
1521	Rapsn	3.91631730505631e-05	-1.07245093541537	-0.478034503294289	-1.66686736753645	-3.53618287620328	0.000219731171481438
1522	Nudcd3	3.94542611406525e-05	-0.812757039970437	-0.42154014377781	-1.20397393616306	-4.07184490758571	0.00022117198163735
1523	Oat	3.95559993621731e-05	0.282971232992072	0.617724254007139	-0.0517817880229954	1.65678392877115	0.000221596708179948
1524	Asb2	3.99876619825728e-05	-1.04072068981238	-0.511402015325836	-1.57003936429893	-3.85358606887729	0.000223867934406372
1525	Fam107b	4.01348254709888e-05	1.03328474582339	1.4463387834317	0.620230708215079	4.90299259466122	0.000224544479290804
1526	Med22	4.02417571696152e-05	-1.48111634784248	-0.662388760646601	-2.29984393503836	-3.54566615817507	0.000224995198015175
1527	Mcur1	4.1023597604118e-05	-0.757276525494925	-0.395977060438282	-1.11857599055157	-4.10804570683488	0.000229216329245799
1528	Fkbp2	4.10621588243391e-05	-0.507047368705654	-0.27941706623258	-0.734677671178728	-4.36582726606198	0.000229281635529621
1529	Il6	4.1313483161806e-05	-14.7065343340937	601.871827690587	-631.284896358774	-0.0467487661058591	0.000230369692261307
1530	Selenom	4.13366803566092e-05	1.08353561465945	1.5662203704755	0.600850858843398	4.39974694686303	0.000230369692261307
1531	Srp68	4.13380214313245e-05	-0.776394701781229	-0.405179924047923	-1.14760947951453	-4.09925936292378	0.000230369692261307
1532	Ppie	4.1538716493177e-05	0.396800612480539	0.737080876593209	0.0565203483678702	2.28551283023509	0.000231337029451558
1533	B2m	4.16528246383319e-05	1.04578598044816	1.93865446597132	0.15291749492501	2.29563803678695	0.000231821200139757
1534	Meis3	4.22534139323569e-05	-1.57728649755224	-0.680097287508164	-2.47447570759631	-3.44567756042435	0.000234857412163433
1535	Tmem9b	4.22525154303638e-05	-0.527676626882945	-0.287480323674158	-0.767872930091732	-4.30575812515802	0.000234857412163433
1536	Gdpd3	4.27580874961294e-05	1.20818523590197	1.7116322050962	0.704738266707729	4.70357295587825	0.000237507814138656
1537	Polr1d	4.39264245827144e-05	0.612810856371122	0.871356607900288	0.354265104841956	4.64554996830824	0.000243838812322524
1538	Arhgap31	4.3982186688207e-05	-0.744568872586849	-0.38902711755682	-1.10011062761688	-4.10451980290349	0.000243989607817804
1539	Ncaph	4.42809545737802e-05	-2.70223915864758	-0.727514422113584	-4.67696389518157	-2.68204035255012	0.00024548739728622
1540	Tmem206	4.48128852621007e-05	-0.988669201220894	-0.476101713764242	-1.50123668867755	-3.78048954418088	0.000248275024062495
1541	Mir142hg	4.50681035676606e-05	1.38757712379791	1.93492426662625	0.840229980969577	4.96869532261088	0.000249526969266243
1542	Glud1	4.5342065192364e-05	0.465633926996392	0.706106368267058	0.225161485725727	3.79513644919365	0.000250556023459358
1543	Mex3b	4.53171582920113e-05	-14.6834827595441	600.315594074424	-629.682559593512	-0.0467953505304054	0.000250556023459358
1544	Snx24	4.53039054936219e-05	-1.00905019544385	-0.420089052091428	-1.59801133879627	-3.35794994964486	0.000250556023459358
1545	Rhobtb1	4.5678870443838e-05	-1.12620368857906	-0.48726032959091	-1.76514704756721	-3.45463903461913	0.000252253801052962
1546	Armc5	4.61126987556891e-05	-1.21261986647731	-0.535833981868415	-1.88940575108621	-3.5117329118156	0.000254320326944757
1547	Hmgn1	4.60891803545098e-05	-0.57484937803745	-0.308442085128317	-0.841256670946584	-4.22917880807769	0.000254320326944757
1548	Pdxdc1	4.6320751935477e-05	-1.1242991692406	-0.357977646928126	-1.89062069155306	-2.87553698467228	0.000255302749039722
1549	Dnajc30	4.67889340701938e-05	-0.98822156479788	-0.487638146878235	-1.48880498271753	-3.86924258058538	0.000257716711095477
1550	Zfp513	4.73043954599941e-05	-0.931958352237718	-0.456863601925372	-1.40705310255006	-3.84471687863598	0.000260387807783658
1551	Mknk1	4.79086185665667e-05	-0.702431526429292	-0.363713450287295	-1.04114960257129	-4.06456162330631	0.000263543735402932
1552	Scamp5	4.84958226297844e-05	-1.16715551948693	-0.554382941876324	-1.77992809709754	-3.73316768102046	0.000266602035230232
1553	Eif4a1	4.91233901618381e-05	0.183139681282814	0.41757238421941	-0.0512930216537822	1.53113100245037	0.000269878148654735
1554	Fnta	4.93854722888612e-05	-0.584179727397792	-0.277892242407067	-0.890467212388517	-3.73822399642862	0.000271143403840774
1555	Pnpla8	4.96175112660573e-05	-0.926139595712531	-0.451163010691695	-1.40111618073337	-3.82166260295425	0.000272242190432155
1556	Rgl2	4.99783135679422e-05	-0.660015384613327	-0.334767895459754	-0.985262873766899	-3.97729859944796	0.000274045611414963
1557	Nos1ap	5.00672165359835e-05	-2.69054657758386	-0.715847021700775	-4.66524613346695	-2.67046922408083	0.000274180674894102
1558	Tlr12	5.00625207711318e-05	-2.17362288780219	-0.768884108541344	-3.57836166706303	-3.03275074267254	0.000274180674894102
1559	Rrp1b	5.04982876616275e-05	-1.43472697278549	-0.613077859992773	-2.2563760855782	-3.42240154650681	0.00027636394504747
1560	Tia1	5.05813501149979e-05	-0.686857616119876	-0.354490336388841	-1.01922489585091	-4.05038724386892	0.000276641076398181
1561	Bhlhb9	5.15817065945669e-05	-2.17259462438738	-0.768972430262292	-3.57621681851247	-3.03372747640175	0.000281931531495737
1562	Slc37a2	5.20690917910486e-05	-0.91845703552221	-0.443934714844953	-1.39297935619947	-3.79358911589601	0.000284413246582091
1563	Tpcn1	5.21471192282556e-05	-0.729156129346802	-0.356045288327394	-1.10226697036621	-3.83028203823223	0.00028465721129589
1564	Siah1a	5.27199552203875e-05	-0.903144842870381	-0.44040831319839	-1.36588137254237	-3.8253547134128	0.000287600164923495
1565	Taz	5.28638419909034e-05	-0.546990909291367	-0.280840308528716	-0.813141510054018	-4.02810468588031	0.000288200830585551
1566	Cnpy2	5.37324616980727e-05	-0.544041757844207	-0.281127483432715	-0.806956032255699	-4.05570315209139	0.000292749274079155
1567	Tyms	5.40040470425457e-05	-1.56659394450171	-0.672152728506211	-2.4610351604972	-3.43283343244029	0.000294041180195915
1568	Pnrc1	5.42588066398054e-05	-0.57454215807728	-0.297587850703259	-0.851496465451301	-4.06594845232227	0.000295239884088533
1569	Tnfrsf17	5.47813499590712e-05	-1.86518366327983	-0.718851323360715	-3.01151600319895	-3.18903399762663	0.00029789322998776
1570	Slc44a2	5.59552503163486e-05	-0.70110653060311	-0.353637921198249	-1.04857514000797	-3.95472716704263	0.00030408292719687
1571	Matk	5.62525619993403e-05	-0.930692661452104	-0.454427565602555	-1.40695775730165	-3.83006042856873	0.000305504047726525
1572	Rabac1	5.63734061431954e-05	-0.488295919150491	-0.266591254209018	-0.710000584091965	-4.31674460068529	0.000305965586013831
1573	Ankrd11	5.76947329010208e-05	0.534858397383284	0.765375698118466	0.304341096648103	4.54761179467542	0.000312937991806427
1574	Wac	5.89297670917599e-05	-0.56547321680855	-0.253120433505297	-0.877826000111802	-3.54825440467021	0.000319433781973885
1575	Strada	5.91650703304807e-05	-1.62474163718117	-0.469743085211254	-2.77974018915109	-2.75709011723564	0.000320505638133118
1576	Svil	6.03845415177916e-05	1.30199462718598	1.8267187601683	0.777270494203656	4.86324606959738	0.000326904129587435
1577	Trim32	6.14123026671287e-05	-1.54667052777568	-0.649668532423602	-2.44367252312775	-3.37950032006345	0.000332257302698758
1578	Ero1l	6.14842919102068e-05	1.04619152656306	1.53096373737145	0.561419315754681	4.22981694758301	0.000332435981354806
1579	Rcn2	6.19687654929244e-05	-0.609104027812518	-0.310102205691068	-0.908105849933969	-3.99269124475738	0.000334843259775574
1580	Hnrnpab	6.20758414160741e-05	0.337074905398357	0.649264053942719	0.0248857568539944	2.11619999527032	0.0003352095436468
1581	Tubb5	6.25395325928728e-05	-0.46564399819729	-0.25601014858759	-0.67527784780699	-4.35352147462398	0.000337499868489811
1582	Zbtb20	6.49499043809325e-05	-0.730684952713261	-0.346450035737141	-1.11491986968938	-3.72718909211561	0.000350286083551275
1583	Olfml2b	6.51458797836105e-05	-2.14717612093375	-0.744195413056288	-3.55015682881121	-2.99960494243812	0.000351121065264539
1584	Pdcd6	6.5253622353669e-05	0.573866196633125	0.841335915042479	0.306396478223771	4.20517538970337	0.000351479738586808
1585	Acvrl1	6.60773727115299e-05	0.703325798668701	1.07434234050989	0.332309256827514	3.71544952671837	0.000355692204400488
1586	Ldha	6.68094129922914e-05	0.365331979385277	0.575402974665872	0.155260984104682	3.40855014772244	0.000359405997257396
1587	Fcgr2b	6.81310611924962e-05	0.225739239261754	0.429649712376134	0.021828766147374	2.1697795708724	0.000366284949019772
1588	Ctr9	6.85919514316828e-05	-0.925457234103123	-0.279767032385472	-1.57114743582077	-2.80918440956511	0.000368530560211031
1589	Eif1ax	6.88445809123756e-05	0.759411533048066	1.08985562019573	0.4289674459004	4.50429985619149	0.000369655106572932
1590	Ube2e3	6.89571927287795e-05	-0.562286970973486	-0.283482088693474	-0.841091853253499	-3.95280815411732	0.000370026898340847
1591	Wnk1	6.94701965577037e-05	-0.392716324262936	-0.169699043944548	-0.615733604581324	-3.45134623916784	0.000372545390968151
1592	Zfp580	7.0121862305393e-05	-1.64900993984611	-0.241460923862639	-3.05655895582958	-2.29619008329078	0.000375803849993475
1593	Stx6	7.02121737535613e-05	-0.917542680713944	-0.440566124867878	-1.39451923656001	-3.77031236952041	0.000376051642476701
1594	Tmbim1	7.04145179912431e-05	0.785387384403944	1.11860431338484	0.452170455423049	4.61960618883232	0.000376898787641961
1595	Slc39a6	7.09779619940698e-05	-2.65699432538005	-0.682515778514798	-4.6314728722453	-2.63746253062105	0.000379676471306209
1596	Ccdc32	7.15756038484118e-05	-0.166810089466867	0.436845734947415	-0.770465913881148	-0.541602937286639	0.00038263349124978
1597	Dhx30	7.16477874981509e-05	-0.720396469323012	-0.349747553429461	-1.09104538521656	-3.8094031141546	0.000382779538468518
1598	Trmt1l	7.19026732306522e-05	-0.685834875463954	-0.347526743357519	-1.02414300757039	-3.97333533451085	0.000383900881103832
1599	Mccc2	7.30427739698976e-05	-2.65515426458368	-0.680801226112633	-4.62950730305473	-2.63580354201089	0.000389744182308422
1600	Mkln1	7.42008398442933e-05	-0.599038390688997	-0.313351679953216	-0.884725101424778	-4.10972448835093	0.000395675978469694
1601	Pigk	7.43791777881289e-05	-0.767204338609392	-0.361001113272014	-1.17340756394677	-3.70182405914765	0.000396379228537362
1602	Pcmtd2	7.4575307138402e-05	-1.02050026264828	-0.49034617148281	-1.55065435381375	-3.77275926817288	0.000397176354871939
1603	Slc35a5	7.58515451065133e-05	-0.733105561352496	-0.373970295459068	-1.09224082724592	-4.00088945189608	0.000403721386680456
1604	Nfkb2	7.62712091766413e-05	1.09015853402146	1.55097513417771	0.629341933865203	4.63670680135337	0.000405701968014404
1605	Snrk	7.69322851424508e-05	-0.754961222125749	-0.358532771292877	-1.15138967295862	-3.73256965281392	0.000408963399897439
1606	Ctnna1	7.76660987646589e-05	0.528321677134753	0.826801151034353	0.229842203235152	3.46922167178646	0.000412607194682484
1607	Rbm17	7.83853899269758e-05	0.240145826071299	0.587835652698951	-0.107544000556354	1.35372718466515	0.000416169350875518
1608	Tle1	7.95685453622514e-05	1.07881986610041	1.52223194404194	0.635407788158886	4.76858477373719	0.000422188326511647
1609	Emc7	8.01875693305908e-05	-0.531662753505467	-0.272956135951214	-0.790369371059721	-4.02788246641424	0.00042520841611473
1610	Arap3	8.05829217266339e-05	-1.13539692689877	-0.521610614753936	-1.74918323904361	-3.62558929850155	0.000427039433646982
1611	Senp8	8.2389565338635e-05	-2.11832971191242	-0.717960893143006	-3.51869853068183	-2.96482604231214	0.000436342502463832
1612	Ctbp2	8.29428746281004e-05	-0.830782081688937	-0.412536735097159	-1.24902742828072	-3.89317651082155	0.000439000376133345
1613	Chst1	8.34367273627067e-05	-2.65041708957734	-0.674454430796401	-4.62637974835828	-2.62895759517334	0.000441067012303974
1614	Stt3a	8.34308570261435e-05	-0.502531099471658	-0.254600586226199	-0.750461612717118	-3.9726568673725	0.000441067012303974
1615	Zfyve19	8.35248831364831e-05	-0.991223118553226	-0.476875714249386	-1.50557052285707	-3.77713894685109	0.000441259630291315
1616	Tmem199	8.36931119133925e-05	-0.932048093153196	-0.431831729182005	-1.43226445712439	-3.65198107462295	0.00044187477156254
1617	Ndufb7	8.40743387869582e-05	0.462931391581881	0.68360493522147	0.242257847942292	4.11163404479232	0.00044361302320985
1618	Zdhhc14	8.44794379162155e-05	-1.53842570069865	-0.643751303103238	-2.43310009829407	-3.37023052673035	0.000445475008838783
1619	Alg5	8.4540951197704e-05	-0.632767046012221	-0.326774562098644	-0.938759529925798	-4.0530427575405	0.000445524024471162
1620	Zfp579	8.51096453226222e-05	-0.775005698248129	-0.0482153858108136	-1.50179601068544	-2.08998830940067	0.000448244132032477
1621	Mbnl2	8.56304373208361e-05	-0.586955323428965	-0.304724760217007	-0.869185886640923	-4.07614002311599	0.000450708754609114
1622	Extl3	8.5705055884871e-05	-0.945131756949937	-0.443104196150835	-1.44715931774904	-3.68988547425234	0.000450823388908582
1623	Pura	8.73029743593786e-05	-0.572066679879627	-0.277857553665354	-0.8662758060939	-3.81099697261899	0.00045894576539385
1624	Faf2	8.73985127172558e-05	-0.83128634937443	-0.395691324255595	-1.26688137449326	-3.74038088513333	0.000459165092674647
1625	Zfp467	8.83353071749084e-05	-1.00238734047506	-0.471962461178392	-1.53281221977172	-3.70390447841566	0.000463801132810042
1626	Supt20	8.84379472107362e-05	-0.660259481984267	-0.319255579416274	-1.00126338455226	-3.79492667208466	0.000464054468389914
1627	mt-Nd4l	8.85656528185284e-05	-1.30325323121833	-0.600075750625587	-2.00643071181107	-3.63255289940487	0.000464438936599683
1628	Sirt2	8.90617960050398e-05	-0.606533613182952	-0.313858459839208	-0.899208766526696	-4.06178667259575	0.000466753835082924
1629	Cdk5rap3	8.91327030866335e-05	-0.794176669596735	-0.386127432393973	-1.2022259067995	-3.81463198030218	0.00046683868798966
1630	Ppp4c	8.94687980777096e-05	0.363217176699193	0.571908914385928	0.154525439012458	3.41121595319387	0.000468311524661974
1631	Smc4	9.08351177614379e-05	1.17035052348453	1.65665621407081	0.684044832898255	4.71687853899444	0.000475171811612868
1632	Rnf135	9.08945707435611e-05	-1.11137872556584	-0.498797221978605	-1.72396022915308	-3.55587340221229	0.000475191469107882
1633	Klhl25	9.11583161946431e-05	-2.10057820842378	-0.702127274382592	-3.49902914246497	-2.94401293245446	0.000476278477509305
1634	Nfe2l2	9.14793221914219e-05	-0.497836893488114	-0.263962986804627	-0.731710800171601	-4.17208740918894	0.000477663143780424
1635	Pcyt1a	9.16092289204364e-05	1.14463774465291	1.65198792730102	0.63728756200481	4.42189405186617	0.000478048893669213
1636	Rbx1	9.26627078744626e-05	0.263997284209544	0.46844011818029	0.0595544502387988	2.53090391586497	0.00048325074791254
1637	Selenok	9.32783720364401e-05	-0.255107302607821	-0.0450338791064252	-0.465180726109218	-2.38012556262819	0.000486164367877158
1638	Snapc5	9.34994295239355e-05	0.505300370533337	0.778518737464457	0.232082003602216	3.62483144432878	0.000487019006531269
1639	Wls	9.38978364867974e-05	-0.761905863734236	-0.381602953197047	-1.14220877427143	-3.92662798825189	0.000488795815073432
1640	Cacna1d	9.49783286784635e-05	-14.6205449050157	600.190941426166	-629.432031236197	-0.0466089884220955	0.000494118963588201
1641	Dctn2	9.61321950001645e-05	-0.652637647801065	-0.316492368149101	-0.988782927453029	-3.80533763844436	0.000499817116234859
1642	Chn2	9.69056847718036e-05	-0.98453456730298	-0.453702761825365	-1.5153663727806	-3.63514822121927	0.000503531852906838
1643	Zfp697	9.74313847962045e-05	-2.10605875016772	-0.704469462711023	-3.50764803762443	-2.94508479523585	0.000505955310457223
1644	Psmb4	9.78645622426802e-05	0.382190002922097	0.66425238824237	0.100127617601825	2.65571972713772	0.000507895647843399
1645	Fmnl1	9.85013043285551e-05	0.509658094446399	0.768776339672116	0.250539849220683	3.85504119431694	0.000510889439836615
1646	Arfgap2	9.8596778772466e-05	-0.677986792425148	-0.343469493842625	-1.01250409100767	-3.9723796072068	0.000511073946832734
1647	Csnk1d	9.95534169432888e-05	-0.672786948240302	-0.307140948428037	-1.03843294805257	-3.60632466510406	0.000515719340230807
1648	Tmem243	0.000102693568015574	-0.476720131324461	-0.234981970790651	-0.71845829185827	-3.86515015270197	0.000531663545090337
1649	Npnt	0.000103378773103121	-2.6202680688717	-0.646043281008603	-4.5944928567348	-2.60134057499484	0.000534886411228519
1650	Rnf141	0.000104017359913717	0.634886263203783	1.0494635136935	0.220309012714065	3.00150142992348	0.000537864311990202
1651	Tfe3	0.000104770256285216	-0.669919788531035	-0.338443331033633	-1.00139624602844	-3.96112190882156	0.000541429331693193
1652	Atmin	0.000105159437935498	-1.16994788904893	-0.526064749220369	-1.81383102887749	-3.5612917693964	0.000543111576553068
1653	C3ar1	0.000106278861578668	0.0661195613274677	0.284783930308607	-0.152544807653672	0.592652380811991	0.000548560947966844
1654	Ppp2ca	0.000108170349572915	-0.416451923747464	-0.174369746796748	-0.65853410069818	-3.37170948360903	0.000557986349792086
1655	Vamp5	0.000109121037425125	-1.16974529280521	-0.526271229144109	-1.81321935646632	-3.5629387017391	0.000562550266653273
1656	Dopey2	0.00011012763168413	-1.3367010804694	-0.573537023243652	-2.09986513769514	-3.43292631644578	0.000567396711068237
1657	Bloc1s1	0.000111192966690853	0.547533056967788	0.839256913061418	0.255809200874158	3.67863323340122	0.000572535743382455
1658	Cdca7	0.00011125929002908	-1.64380128937806	-0.643537781502234	-2.64406479725388	-3.22094258118378	0.000572535743382455
1659	Bcap29	0.000111979204262518	-0.720542258423515	-0.360429618803809	-1.08065489804322	-3.92165317313112	0.000575893050492949
1660	Gm26699	0.000113423657286804	-0.579892158687031	-0.279925728915517	-0.879858588458545	-3.78898314324539	0.000582970267452416
1661	Dedd	0.000116857084953987	-0.89477889843559	-0.406755856926617	-1.38280193994456	-3.59354838992358	0.000600255658535472
1662	Flvcr1	0.000118536426842322	1.01917634498566	1.54424545975942	0.4941072302119	3.8043542723471	0.000608515519746507
1663	Endod1	0.000118780075039566	-1.34179161132392	-0.57669063978387	-2.10689258286397	-3.43727603385378	0.000609399639349116
1664	0610010K14Rik	0.000119163396616114	-0.600852528338173	-0.276370314803125	-0.925334741873221	-3.62931854640917	0.000610998858130219
1665	Nfil3	0.000120032644366253	1.23183663205346	1.74663675161153	0.717036512495395	4.68988903059019	0.000615086199238963
1666	2410004B18Rik	0.000122583952186815	-0.480127178383573	-0.0700962164466891	-0.890158140320456	-2.29502663209978	0.000627782881187219
1667	Taok2	0.000123000482181641	-1.14957265669842	-0.505274224163292	-1.79387108923355	-3.49701456804039	0.000629538160752107
1668	Gna12	0.000123166465738838	-0.586564516111633	-0.279321500014755	-0.893807532208512	-3.74181109400861	0.000630009763599381
1669	Specc1l	0.000125384513820169	-0.0350487540386133	0.547414670421554	-0.617512178498781	-0.117937526604956	0.000640971043687048
1670	Sdf2l1	0.000125690882720344	-0.443850608344751	-0.235047922230926	-0.652653294458575	-4.1662836003828	0.000642152461898188
1671	Glrp1	0.00012610524263419	-14.5647043490752	601.558385777369	-630.68779447552	-0.0463321313989432	0.000643883860056796
1672	Carf	0.000126318553467011	-1.81088728543894	-0.661373222448079	-2.96040134842981	-3.08762978530872	0.000644587259677357
1673	1110032A03Rik	0.000126581673793681	-1.34393337112178	-0.577562868475224	-2.11030387376834	-3.4370594848364	0.000645543837900588
1674	Sfxn3	0.000129433679986895	0.80517523324705	1.17706381097941	0.433286655514685	4.24351419457569	0.000659694239933205
1675	Golt1b	0.000129672650411329	-0.726075627835684	-0.358991068389312	-1.09316018728206	-3.87671462607009	0.000660517643766844
1676	Vkorc1	0.000130051910977791	-0.582364812442091	-0.283018566954435	-0.881711057929747	-3.8130227970305	0.000662054238939449
1677	Ifi35	0.000132529034267242	0.51897958808347	0.774636464227482	0.263322711939458	3.97869721595931	0.000674262206540316
1678	Sec62	0.000132746804803975	-0.411498579304086	-0.200023664546238	-0.622973494061933	-3.81379699832922	0.000674967663043811
1679	Nat9	0.00013453251775985	-1.00096725548784	-0.450382880006704	-1.55155163096898	-3.563231827539	0.000683639929438381
1680	Zdhhc24	0.000136287278537378	-1.02120505628365	0.402650236141929	-2.44506034870923	-1.40570824984363	0.000692144678857682
1681	Atp5b	0.000137275801988284	0.153798638210534	0.361655857279728	-0.0540585808586601	1.45022527056713	0.000696480880095034
1682	S1pr2	0.000137304364781979	1.31439946641726	1.86458561339815	0.764213319436363	4.68237092048403	0.000696480880095034
1683	Gm2237	0.000138123394230276	-2.58497665806131	-0.612441403294007	-4.55751191282862	-2.568502204679	0.000700219132247604
1684	Tmem237	0.000138314039626159	-1.62939034797246	-0.629506393173284	-2.62927430277164	-3.19391703752724	0.000700769231645123
1685	Glrx	0.000138660444427076	0.8289593262047	1.20946446326229	0.448454189147114	4.26993032623345	0.000701690932296447
1686	Rbm8a	0.000138618191585605	0.229355934399165	0.467790537750181	-0.00907866895185083	1.88533612464426	0.000701690932296447
1687	Tmem91	0.000139673439991803	-1.19767872207573	-0.521267762188887	-1.87408968196258	-3.47038605156705	0.000706398215773599
1688	Luc7l2	0.000139955481611718	-0.390476812455456	-0.160672619819202	-0.62028100509171	-3.33031560665251	0.000707405313454487
1689	Atpif1	0.000140572750487253	0.328250709627461	0.533187853858051	0.123313565396872	3.13930191222753	0.000709684442104876
1690	Fkbp1a	0.000140539919129082	0.325817517510317	0.538560767893152	0.113074267127482	3.00169616992931	0.000709684442104876
1691	Hacd3	0.000140752276259833	-0.999730410339604	-0.44996469791914	-1.54949612276007	-3.5641284173366	0.000710170562418034
1692	Usp21	0.00014117949508769	-0.870548631786326	-0.395975208604439	-1.34512205496821	-3.59532135965793	0.000711905113527287
1693	Il4ra	0.000141813895239652	0.302660312497533	0.562626878736412	0.0426937462586539	2.28184462574206	0.000714681721314065
1694	Atp5j	0.000142549520475147	0.236308643959887	0.442610339411393	0.0300069485083797	2.24504423186258	0.00071796488116526
1695	Ubald1	0.000143604345414838	-0.93546317315099	-0.41912210261007	-1.45180424369191	-3.55089732900531	0.000722850899751855
1696	Agpat3	0.000145482303668209	-0.829094470613213	-0.398216730417329	-1.2599722108091	-3.77136052896223	0.000731872060670496
1697	Clip2	0.000145872965280683	-2.08766842583807	-0.684328238103104	-3.49100861357304	-2.9157256109855	0.000733404914422386
1698	Atp2a2	0.000147368647826707	-0.828187043897895	-0.398466100049	-1.25790798774679	-3.77737413486029	0.000740488400033843
1699	Fundc2	0.000148544820015715	0.636011960632434	0.995489900897522	0.276534020367347	3.46769689304727	0.000745959037300812
1700	Ufd1	0.000153499125481799	-0.977602428146604	-0.445194870120858	-1.51000998617235	-3.59886992865265	0.000770385022712183
1701	Map4k5	0.000153596628541703	-2.07262861484139	-0.671426315975856	-3.47383091370692	-2.89913700663012	0.000770421184431399
1702	Rad9b	0.000155036392144445	-2.57977337682077	-0.606856411261479	-4.55269034238007	-2.56283614318792	0.000777185956390369
1703	Tnrc18	0.00015528798568909	-1.20483096488889	-0.486458539910833	-1.92320338986696	-3.28718811654413	0.00077799007275356
1704	Lrrfip1	0.000155434026008724	0.570816138336756	0.838462418987003	0.30316985768651	4.18006583247188	0.000778264735860581
1705	Fut10	0.000155821308345865	-14.5470015268708	600.99235951817	-630.086362571912	-0.0463197008673986	0.00077974627730611
1706	Ncstn	0.000156079464314414	-0.607835168255681	-0.303143552251927	-0.912526784259434	-3.90996987033375	0.000780580298669741
1707	Commd3	0.000159056553968492	-0.470187569447615	-0.182338329984699	-0.758036808910531	-3.20150473148801	0.000795003232840756
1708	Tsn	0.000160356040147605	-0.431988174283847	-0.159308585377284	-0.704667763190409	-3.10504085303458	0.000801029118582765
1709	Kdm6b	0.000160466462269675	0.495892433929372	0.80490822669371	0.186876641165034	3.14524802118671	0.000801111677053756
1710	Ufl1	0.000160857301972286	-0.911498459392238	-0.425407218905107	-1.39758969987937	-3.67524448822037	0.000802593275103828
1711	Tmem175	0.000161050675646691	-1.06948987284887	-0.481623072186422	-1.65735667351132	-3.56570847384478	0.000803088465585953
1712	Cacnb2	0.00016326561529863	-14.5470665759835	602.517287009835	-631.611420161802	-0.0462054344963371	0.000813182854482145
1713	Syngr2	0.000163236264731369	-0.400458248996392	-0.191586392960777	-0.609330105032007	-3.75772859130945	0.000813182854482145
1714	A930033H14Rik	0.000163845402630512	-1.62448032625717	-0.623974208925538	-2.6249864435888	-3.18231230964336	0.000815594501308944
1715	Maf	0.000164098494643499	-0.456445541129266	-0.236798713099752	-0.67609236915878	-4.07297856082423	0.000816378050319728
1716	Mrpl57	0.000164920793172941	0.677289350082874	0.982759490597171	0.371819209568577	4.34563827102716	0.000819990796824901
1717	Tbc1d14	0.000165322164501908	-0.785799733201428	-0.373328341157194	-1.19827112524566	-3.73392968783351	0.000821507692213326
1718	Usp1	0.000166615597625771	0.2202809854999	0.727546755998799	-0.286984784998999	0.851117546595292	0.000827453014518671
1719	Ddx41	0.000169433162220495	0.690888494274159	1.00578546408529	0.375991524463027	4.30018925530667	0.000840956218769787
1720	Ddx39b	0.000169928314941565	-0.325451718878205	-0.0641813667177814	-0.586722071038629	-2.44143142317301	0.000842923478535715
1721	1700037C18Rik	0.000174218237456782	-1.35964352914905	0.0514704674629691	-2.77075752576107	-1.88847418092598	0.000863701337583533
1722	Gpd1l	0.000174535690279208	-0.761256282071796	-0.16541013248376	-1.35710243165983	-2.50406064870465	0.000864772653578516
1723	Nfkbid	0.000176752519511729	1.09574277420277	1.61215478869992	0.579330759705612	4.15872658549322	0.000875248111708692
1724	Bcl2a1a	0.000177162155688662	-0.481793660736966	-0.032441276711251	-0.931146044762681	-2.10146481156785	0.00087676769857057
1725	Anxa11	0.000179030697308737	0.969830204765136	1.39992907254857	0.539731336981699	4.41952400910731	0.000885501396775737
1726	Cfap74	0.00017934801968425	-2.56179067726325	-0.589465893636144	-4.53411546089036	-2.54573562379153	0.000886043603906205
1727	Rab8a	0.000179252218709001	0.520791336925022	0.777583861018574	0.263998812831471	3.9749298288047	0.000886043603906205
1728	Ywhab	0.000182876807093566	0.336132354503224	0.559633466482203	0.112631242524245	2.94766904303783	0.000902954235024481
1729	Kpna3	0.000183279770862356	-0.866177107840391	-0.390151323640755	-1.34220289204003	-3.56635289925442	0.000904420477153048
1730	B130006D01Rik	0.000185524620674933	-1.51063129121472	-0.512258995987251	-2.5090035864422	-2.96561006235204	0.000914968822889324
1731	Cbx1	0.000186066584783076	-0.592757031875254	-0.295486981641315	-0.890027082109194	-3.90817182270492	0.000917111554806008
1732	Psmb3	0.00018738352313838	0.148036565603843	0.363437581188856	-0.0673644499811705	1.34700542701954	0.000923069410748648
1733	Eif5b	0.000187669567067103	0.524584954830919	0.781814414807258	0.26735549485458	3.99708345379548	0.000923945035324016
1734	Plekhm2	0.000188841124250064	-1.50603156365098	-0.0936474215106256	-2.91841570579134	-2.08991841260926	0.000929176742849798
1735	Prune2	0.000189336430250081	0.431706369970545	0.718051358681884	0.145361381259206	2.95492839196066	0.00093107690080328
1736	Selenoh	0.000189843992360001	0.774552067722867	1.14881977159331	0.400284363852422	4.05617193572584	0.000933035105308484
1737	Lrrc39	0.00019162519437516	-14.520973272904	600.322352824577	-629.364299370385	-0.0462891657554534	0.00094124706874431
1738	Cdip1	0.000192476636190983	-0.771144556400518	-0.360196321728808	-1.18209279107223	-3.67787334243336	0.000944885304937554
1739	Supt16	0.000193435035971199	0.624391967401325	0.911451426929418	0.337332507873232	4.26317868205608	0.0009490441212802
1740	Gpr35	0.000194141763007551	1.15050630460887	1.66043916124289	0.640573447974846	4.42205457382016	0.000951964093092198
1741	Vat1	0.000194803337536659	1.27388082533882	1.81957772191473	0.728183928762919	4.57536143952207	0.00095465943472876
1742	Dhrs7	0.000196987422203175	-0.662596333274357	-0.323171850356359	-1.00202081619236	-3.82607918657354	0.000964808660297068
1743	Gltp	0.00019938461263518	0.251415694201408	0.46338814357935	0.0394432448234652	2.32466864080201	0.000975989394723667
1744	Pik3r2	0.000201197886804882	-1.31621565146863	-0.549378336354214	-2.08305296658305	-3.36412329175912	0.000984300670997277
1745	Kdm7a	0.000202100712216589	0.494404289875674	0.806404708000723	0.182403871750625	3.10581186968167	0.000988150874860711
1746	Ccz1	0.000202939057213374	-0.659530873707459	-0.311526423377914	-1.007535324037	-3.71448341518266	0.000991681578547829
1747	Dnaja4	0.000203560279199552	-2.55018506076784	-0.57766261739307	-4.52270750414262	-2.53394879729001	0.000994147854682642
1748	Oard1	0.000205699249083958	-0.785170695511312	-0.340699351095253	-1.22964203992737	-3.46232958378956	0.00100401944690179
1749	Oma1	0.000208429164064807	-0.868049935883922	-0.40291418873188	-1.33318568303596	-3.65774211406431	0.00101676250874839
1750	Taok3	0.000208774148153761	0.60683248227307	0.895627429050579	0.318037535495561	4.11838857700153	0.00101786344688451
1751	Lgals8	0.000211521696577783	-0.685613343316208	-0.305279216939475	-1.06594746969294	-3.53314984648211	0.00103066996870454
1752	Carhsp1	0.000211684909013637	1.05826730047489	1.55453392272373	0.562000678226056	4.17953918711703	0.00103087650896367
1753	Camsap1	0.000212054411478772	-2.04425329309331	-0.641547554351177	-3.44695903183544	-2.85638157674698	0.00103208684468733
1754	Arhgap29	0.000212410286216636	-14.4904944981099	596.425105423535	-625.406094419755	-0.0464889869208019	0.00103322951083258
1755	Yif1b	0.000214537928127042	-0.497221290771669	-0.217883430883034	-0.776559150660304	-3.488735192027	0.00104298438904839
1756	Fry	0.00021793310826869	-1.05711424246339	-0.440311125779957	-1.67391735914682	-3.35910404265349	0.00105888683356974
1757	Pex11b	0.000218125592625125	-0.662274326945433	-0.24878747702895	-1.07576117686192	-3.13923847629189	0.00105921887096048
1758	Mt1	0.000218268589160058	0.221149616926319	0.445464372367443	-0.00316513851480443	1.93230839192022	0.00105931035421707
1759	Tln2	0.000219638798554368	-1.07500323022434	-0.459921655234726	-1.69008480521395	-3.42550923353461	0.00106535430884927
1760	Ppib	0.000220293722337244	-0.431167276243574	-0.222820055977831	-0.639514496509316	-4.05607683016728	0.00106792388578486
1761	Gm28874	0.000221367406644261	-1.60527950238922	-0.604073454506195	-2.60648555027225	-3.14250000432562	0.0010725194284434
1762	F9	0.000222365275879301	-14.5023545176624	601.634981665811	-630.639690701136	-0.0461327221650239	0.00107674264120442
1763	Ildr1	0.000222558815313788	-14.503817994958	601.845570870667	-630.853206860583	-0.0461215041695113	0.00107706852652141
1764	Ccdc106	0.000223602760271995	-1.06552734690177	-0.472903101629808	-1.65815159217373	-3.52397871185915	0.00108150722825434
1765	Fyn	0.000224237245946011	0.682402782030965	1.25792805056207	0.106877513499859	2.32393771196918	0.00108396157643703
1766	Trp53i13	0.000226822838491415	-0.927324446058741	-0.413176402407563	-1.44147248970992	-3.53501785857573	0.00109583944394607
1767	Bicd2	0.000227102401151896	-0.735538530236736	-0.349818692455998	-1.12125836801747	-3.73750294203178	0.00109656914919523
1768	Tmem259	0.00022995086039935	-1.02193135343896	-0.449583990427739	-1.59427871645018	-3.49953328495263	0.00110969498921225
1769	Isyna1	0.000232478182952232	-0.672213749465222	-0.293678121115851	-1.05074937781459	-3.48055675659798	0.00112125712659607
1770	Gm26510	0.000233523523581285	-0.624650148797207	0.543702107407487	-1.7930024050019	-1.04787900059964	0.00112566254417826
1771	Asap3	0.000234862849604594	-2.03716065571774	-0.634964974621431	-3.43935633681404	-2.84750664244453	0.00113147929578001
1772	Sephs1	0.000235287016297552	-1.79093123131398	-0.63560204130559	-2.94626042132238	-3.03823424745105	0.00113288308298573
1773	Cox17	0.000238979029888202	0.284549018304295	0.504887943662378	0.0642100929462114	2.53112711159089	0.00115001076311683
1774	Tceal1	0.000239999200550385	-1.30032241561263	-0.536055811817438	-2.06458901940783	-3.33468071250937	0.00115426898483421
1775	Dgat1	0.000240264613566982	-0.605261825187318	-0.00698325295531488	-1.20354039741932	-1.98284116069612	0.00115489446926957
1776	Bmf	0.000243075982994565	-1.08951698650411	-0.471558181189234	-1.70747579181898	-3.45559289021634	0.00116643660681082
1777	Nfrkb	0.000242893040175316	-1.3688772828847	-0.362959655402268	-2.37479491036714	-2.66716687371692	0.00116643660681082
1778	Psmb2	0.000243036278990614	0.359907271899318	0.569708964244228	0.150105579554407	3.36224785802515	0.00116643660681082
1779	P3h3	0.000244380708765485	-2.56000075257207	-0.582461672108681	-4.53753983303546	-2.53724911179048	0.00117203834018388
1780	Flot2	0.000245646314195564	1.10085112394426	1.61913844054774	0.582563807340769	4.16299702144142	0.0011774462655711
1781	Ehbp1l1	0.000246445406768875	0.585625955900251	0.869404174104601	0.301847737695901	4.04472827139183	0.00118061325690738
1782	Fgf13	0.000251163709932706	-14.4710904653456	600.868347516024	-629.810528446715	-0.0460929600451792	0.00120254139907175
1783	Ipo9	0.000255080873220277	-1.23254036884655	-0.511162896331215	-1.95391784136189	-3.34878038817547	0.00122061133500584
1784	Srrm1	0.000256019440336126	-0.410123555875086	-0.155520259897371	-0.664726851852802	-3.1571759337987	0.00122441584358062
1785	Tnfaip1	0.000257840380487599	-0.949665914013964	-0.418326415751681	-1.48100541227625	-3.50305406411531	0.001232433684213
1786	Denr	0.000262195937011816	-0.581932928725512	-0.272940543233827	-0.890925314217197	-3.69124818368902	0.00125255080323898
1787	Zfp644	0.000264759793742194	-0.793181098632544	-0.338812537662543	-1.24754965960255	-3.42146556799369	0.00126409096821958
1788	Npm1	0.000267364818873687	0.359446263247806	0.5707772940678	0.148115232427812	3.33364072284907	0.00127581467261202
1789	Gba	0.000270516324297549	-0.598589527131112	-0.236097594246804	-0.961081460015421	-3.23652420445527	0.00129013151420162
1790	Spata13	0.000275970646074057	-0.985147047110269	-0.43742979894033	-1.53286429528021	-3.52527282692589	0.00131540868843791
1791	Osbpl1a	0.000276740915928036	-2.03704921865641	-0.631729434571455	-3.44236900274136	-2.84102106048531	0.00131834365979788
1792	Pck2	0.000277402207330724	-1.14692325715336	-0.469485676558968	-1.82436083774774	-3.31828103643084	0.00132075649159918
1793	Ptpn12	0.000280402404516844	0.982048029713245	1.43206154779559	0.532034511630901	4.27715766745986	0.00133429632757262
1794	Rgs7bp	0.000282120377260001	-2.52792796995673	-0.552796816823103	-4.50305912309036	-2.50851583641212	0.00134172299820643
1795	Bcap31	0.000282561703338855	-0.387228763608272	-0.169055307922717	-0.605402219293826	-3.47867447057373	0.00134307323280619
1796	Fbl	0.000287553539059113	0.191263533398159	0.434833415570215	-0.052306348773897	1.53906399951148	0.00136603941829196
1797	Ppp1ca	0.000287786145528378	0.133241239398934	0.338441068653461	-0.0719585898555926	1.27265227961504	0.00136638363586429
1798	Akap9	0.000290216572988854	-0.708609266728789	-0.33297670935483	-1.08424182410275	-3.69735959952242	0.00137639121775481
1799	Tra2b	0.000290081759907253	-0.419363390096083	-0.206161165184583	-0.632565615007583	-3.85519964139271	0.00137639121775481
1800	Speg	0.000292802283199012	-2.03393203683481	-0.626727798745487	-3.44113627492413	-2.83287488148212	0.00138719007552837
1801	Wdr12	0.00029281872081887	-1.00241927865009	-0.430676237171536	-1.57416232012864	-3.43634384859671	0.00138719007552837
1802	Mtif3	0.000297111413702033	-0.995821171711188	-0.423018812483222	-1.56862353093915	-3.40741199848939	0.00140674505089109
1803	Casc3	0.000301210783773758	-1.14830010043122	-0.47263044604467	-1.82396975481776	-3.33095740748087	0.00142536350923888
1804	Ube2j1	0.000302395536445503	-0.644529168408309	-0.292683414480144	-0.996374922336475	-3.59036294445023	0.00143017667236864
1805	Csf1	0.000302761085185615	-14.4332151981332	596.66526885856	-625.531699254827	-0.0462913633522166	0.00143111223202419
1806	Fbxo8	0.000303408936433683	-1.58201338297459	-0.581808134463629	-2.58221863148555	-3.10005297243408	0.00143338042394916
1807	Stx5a	0.00030540365711803	-0.633860789897497	-0.302279223195838	-0.965442356599156	-3.74672311180978	0.00144200553543499
1808	Myo6	0.000305832489950214	-14.442939451679	603.219488624388	-632.105367527746	-0.0458302785946654	0.0014432316395217
1809	Paics	0.000309067910738398	-0.870696464873989	-0.392324372952729	-1.34906855679525	-3.56737723926474	0.00145769342975125
1810	Slc24a3	0.000312315197515794	-2.542985796637	-0.562699198034748	-4.52327239523925	-2.51688850397886	0.00147219517414627
1811	Hint2	0.0003143505764547	-0.719635535077714	-0.318957180650318	-1.12031388950511	-3.52017950349027	0.00148097135191138
1812	Ndufb9	0.000316162162703884	0.332106975748131	0.574140971555628	0.0900729799406339	2.68936481137371	0.00148868409061233
1813	Dpysl2	0.000317877135735384	-0.448956050380456	-0.219362539536467	-0.678549561224445	-3.83258954555109	0.00149593365807739
1814	Zfp36l1	0.000320568152516292	-0.185383700982324	0.0307209270177002	-0.401488328982348	-1.68134010182353	0.0015077659742387
1815	Hmox1	0.0003211922217878	0.679460215214833	1.00983604334219	0.349084387087477	4.0309170265191	0.00150986889051984
1816	Sec13	0.000329942812385125	-0.532505900193956	-0.242186641633515	-0.822825158754397	-3.59498157686963	0.00155014982118386
1817	5031439G07Rik	0.000334521743832693	0.779805071333027	1.13752185382994	0.42208828883611	4.27262552264401	0.00157079775364917
1818	Clta	0.000335306243328239	-0.420845834419047	-0.214168990497701	-0.627522678340393	-3.9909777160084	0.00157361543898599
1819	Nudt9	0.000336111696764127	-0.655903837830082	-0.287857334276901	-1.02395034138326	-3.4928952919201	0.00157652831049562
1820	Akap8l	0.000337745378309135	-0.671458148873037	-0.307133337319601	-1.03578296042647	-3.61225408531931	0.00158332064161184
1821	Cct5	0.000338094866658469	0.315024893475999	0.54251460568817	0.0875351812638267	2.71413348516904	0.00158408863389899
1822	Pten	0.000339273610115071	-0.606452046455157	-0.288016293064756	-0.924887799845559	-3.73269696240884	0.00158786749396697
1823	Scarb1	0.000339243909545225	0.702537549275172	1.0630292416537	0.342045856896641	3.81963946320438	0.00158786749396697
1824	Sat1	0.00033998871122493	-0.0627889538860744	0.161036725307834	-0.286614633079983	-0.549821131725627	0.00159034193211135
1825	Atg14	0.000343418521482643	-1.33039640566114	-0.434529083624549	-2.22626372769774	-2.9106196599845	0.0016055051097479
1826	Mttp	0.000345036184768529	-1.23480046972313	-0.470797180334196	-1.99880375911207	-3.16774087541713	0.00161218440769172
1827	Psmc3	0.000346514313231073	-0.484727961824389	-0.235092275172345	-0.734363648476432	-3.80574332226602	0.00161820477311851
1828	Ighm	0.000350994849503319	-0.415026129439739	-0.200787982283462	-0.629264276596015	-3.79687874051479	0.00163823197809755
1829	Adrb1	0.000351850671814406	-0.885580737428944	-0.371074788767524	-1.40008668609036	-3.37353990809806	0.00164132855763833
1830	Snapin	0.000353564334932805	-0.556262122131754	-0.263207281467677	-0.84931696279583	-3.72030614772132	0.00164842125991622
1831	Tfdp1	0.000354421099772729	0.476909266757535	0.984621565702517	-0.0308030321874462	1.841052479289	0.00165151328414032
1832	Nol11	0.000356908964243569	-0.839667195120833	-0.269217445493565	-1.4101169447481	-2.88494729380092	0.00166219829854046
1833	Cndp2	0.000359103434261681	-0.523842322602306	-0.251159846315644	-0.796524798888968	-3.76522943410189	0.00167150600170249
1834	Ric3	0.000360118929081032	-14.4235725396143	603.905948893652	-632.75309397288	-0.045719445257145	0.00167531881293313
1835	Snx6	0.000362881618545178	-0.464618609477063	-0.228246606554405	-0.700990612399721	-3.85255330522408	0.00168725120949725
1836	Cpox	0.000365069763593961	-1.06359036552026	-0.448309378474147	-1.67887135256638	-3.38804360058548	0.00169557714914735
1837	Zmiz1	0.000365041728690834	-0.717898406348285	-0.330267773301381	-1.10552903939519	-3.62988603336487	0.00169557714914735
1838	Rab6b	0.000367835696584774	-0.918331363897612	-0.385739052721846	-1.45092367507338	-3.37950128333502	0.00170749410405946
1839	Lrp10	0.000368473571593354	-0.581891654230963	-0.225747346987046	-0.938035961474881	-3.20231620160651	0.00170952502057341
1840	D5Ertd605e	0.000369740897356817	-14.4267567374084	601.66250613739	-630.516019612207	-0.0458958227694147	0.00171447246535237
1841	Ttyh3	0.000371510667268618	-0.925533967343198	-0.407879383424243	-1.44318855126215	-3.50429282153356	0.00172174308155125
1842	Supt7l	0.000373739861641744	-2.00157088812073	-0.598607757774824	-3.40453401846664	-2.79622947201274	0.00173113382167609
1843	Mlf2	0.00037424775191659	-0.460011758343081	-0.202015228064128	-0.718008288622033	-3.49464575295854	0.00173234490221669
1844	Mrps21	0.00037440740737079	0.427903191930359	0.653435158373983	0.202371225486735	3.71865176488353	0.00173234490221669
1845	Lsm5	0.000379321795773639	0.401418721724606	0.691264148324246	0.111573295124966	2.71443385024351	0.00175413201167517
1846	B4galnt1	0.000382682486161596	0.60429606705066	0.928550006592802	0.280042127508517	3.65268816499471	0.00176871450267104
1847	Nr1d2	0.000390275801264503	-1.2053094205776	-0.487298797415671	-1.92332004373953	-3.29015056094256	0.00180236044145054
1848	Ppil2	0.000390384680707993	-0.558610718996433	-0.260760860149713	-0.856460577843152	-3.67586842193022	0.00180236044145054
1849	Churc1	0.000397576786173953	0.472046777124367	0.702556933214144	0.24153662103459	4.01368294515244	0.00183457281754255
1850	Gm26782	0.000400391094739416	-1.09381460497266	-0.189606995718293	-1.99802221422703	-2.37095685721798	0.00184656044341443
1851	Plod3	0.000401758623174908	-0.590639657678975	-0.278114894753149	-0.9031644206048	-3.70413034171826	0.00185186632789212
1852	Cisd1	0.000402176718241296	-0.80932695122047	-0.350885103965965	-1.26776879847498	-3.46009354427262	0.0018527925270166
1853	Hdac1	0.000403722212530804	-0.595339566304604	-0.278512666551376	-0.912166466057831	-3.68290732080375	0.00185890875192273
1854	Ptdss2	0.000406275016673258	-1.27480322833481	-0.451218012580448	-2.09838844408918	-3.03377035808378	0.00186965396022451
1855	Sccpdh	0.000409369176255749	-1.3198647931203	-0.49954991796199	-2.14017966827862	-3.15352986678311	0.00188287752658439
1856	Bcs1l	0.0004128696915621	-1.45366690171698	-0.548859233766306	-2.35847456966766	-3.14888442461622	0.00189795485366802
1857	Fyttd1	0.000415308771736627	-0.753402998320356	-0.326850334840675	-1.17995566180004	-3.46180640511398	0.00190813917095148
1858	Zfp212	0.000416180818291063	-1.73493456007075	-0.581440305844907	-2.8884288142966	-2.94792040863235	0.0019111166532074
1859	Zfand2a	0.000420867107573468	-14.4039399891619	598.923070570958	-627.730950549281	-0.0460296108408001	0.00193159664433396
1860	Bfar	0.000422927120868491	-0.675471706198347	-0.298739657637803	-1.05220375475889	-3.51416934604601	0.00194000763185482
1861	Bak1	0.000425014824665821	0.618928728275573	0.947241326596532	0.290616129954613	3.69488719781441	0.00194853653092358
1862	Rft1	0.000433634191760908	-1.26018842845621	-0.497141798931553	-2.02323505798086	-3.23692398071001	0.00198698545870251
1863	AI837181	0.000438052698711755	-0.908549834161955	-0.377160843795111	-1.4399388245288	-3.35107611448244	0.00200507812521926
1864	Trappc3	0.00043789352192244	-0.661562842365098	-0.303172655640508	-1.01995302908969	-3.61795437647393	0.00200507812521926
1865	Bbip1	0.000439619982107097	0.196693312275202	0.505260590717436	-0.111873966167033	1.24936062568104	0.00201009522365367
1866	Pex6	0.000439399138089352	-1.04509449415373	-0.427708086315784	-1.66248090199168	-3.31777237557855	0.00201009522365367
1867	Rchy1	0.00044010789367365	0.51469897561365	0.790269972187287	0.239127979040013	3.6607315995711	0.00201124828539024
1868	Plk4	0.000446446923557575	-0.651846708357332	0.524627067134432	-1.8283204838491	-1.08595371901709	0.0020391248135938
1869	Mtap	0.000452724726494901	-1.56432187910085	-0.559833281150632	-2.56881047705106	-3.0523139332017	0.00206669200987399
1870	Naxe	0.000453126847193679	-0.53088474817596	-0.234260096907007	-0.827509399444913	-3.50785068575791	0.00206742152954891
1871	Pdgfa	0.000457465177662231	-1.40423494106711	-0.507520188912395	-2.30094969322183	-3.06925909684309	0.00208609989086807
1872	Scamp3	0.000458578177771544	-0.545484687974758	-0.246021855255408	-0.844947520694109	-3.57016038631599	0.00209005823330492
1873	Pacsin2	0.000459114351676199	-0.530970657562748	-0.24478277735935	-0.817158537766146	-3.63636421266654	0.00209138475627407
1874	Ywhag	0.000465580726642362	0.589410831735244	0.895233392154079	0.283588271316409	3.77743224933031	0.00211970905000674
1875	Nt5c	0.000471813907782415	0.674779255183254	0.993908863917167	0.35564964644934	4.14421915572447	0.0021469420059731
1876	Zfp260	0.00047308536233017	-0.93931886091832	-0.392110570280041	-1.4865271515566	-3.36440651374574	0.00215158012334809
1877	Homez	0.000477959367036199	-2.47319019725749	-0.498799186984428	-4.44758120753056	-2.45511840781315	0.00217258887562752
1878	Ddrgk1	0.000478389343787759	-0.497082008051325	-0.237312665551347	-0.756851350551303	-3.75049197017361	0.00217338545324662
1879	Apip	0.000482556561882306	-0.264610964134129	0.223639773256629	-0.752861701524888	-1.06221643901429	0.00219115092388496
1880	Fut8	0.000485322456809131	-1.09354481059574	-0.373277676898352	-1.81381194429314	-2.97571323745671	0.00220253787313591
1881	Ggps1	0.000487556729791533	-0.801494263159197	-0.33647637133622	-1.26651215498217	-3.37814935130604	0.00221150133895873
1882	Tm7sf3	0.000489387609309781	-0.883004912534031	-0.36558384556131	-1.40042597950675	-3.34477650255761	0.00221862650511745
1883	Pdcd4	0.000491036578221972	-0.524035134927201	-0.190607096392796	-0.857463173461607	-3.08039478505021	0.0022249198541635
1884	4933434E20Rik	0.000496144621837504	-0.472764886548158	-0.225839000306946	-0.719690772789369	-3.75255168623509	0.00224687150399023
1885	1810058I24Rik	0.000499932876522081	0.553285155036858	0.826152087307815	0.280418222765901	3.97416780416644	0.00226171798088929
1886	Nckap5l	0.000499953130796672	-1.96824503354339	-0.565399253342757	-3.37109081374402	-2.74990268562746	0.00226171798088929
1887	Ccdc12	0.000500409921038599	-0.126821524131011	0.0931091961408256	-0.346752244402847	-1.13019963493062	0.00226258476221586
1888	Snx8	0.000503183346082021	0.694922072139455	1.14062289359682	0.249221250682086	3.05591142731504	0.00227391965506981
1889	Oscp1	0.000503843735125748	-2.47819949589568	-0.501147723831655	-4.45525126795971	-2.4567802558807	0.00227569864906982
1890	Adtrp	0.000509667465082914	-14.3758939465314	600.769537572791	-629.521325465854	-0.0458041837540395	0.00230078455666001
1891	Ktn1	0.000513419479524349	-0.703643654513743	-0.299648239727183	-1.1076390693003	-3.41369275571035	0.00231649656229601
1892	Nf1	0.000514224505472365	-1.14609933193279	-0.464624869028316	-1.82757379483727	-3.29625471763064	0.00231767748583741
1893	Npc1	0.000514127042905087	-0.664228853701167	-0.295059762012989	-1.03339794538935	-3.52647244869092	0.00231767748583741
1894	Tubgcp6	0.000515315461738905	-14.3790352169106	599.088671797471	-627.846742231292	-0.0459394860321755	0.00232136827854083
1895	Otud1	0.000515939309969623	-0.979420286421217	-0.411729699196464	-1.54711087364597	-3.3814696426409	0.0023229520805598
1896	Eef1d	0.000519059831449166	0.351232752519925	0.574293981766289	0.128171523273561	3.08616404319015	0.00233576924152125
1897	Lpin1	0.000521633684782319	-1.26513336406922	-0.438945450577559	-2.09132127756088	-3.00127342548046	0.00234611417952701
1898	Zbtb38	0.000522213076914679	-0.490713352942778	-0.193740089814554	-0.787686616071003	-3.23860972657821	0.00234748259864913
1899	Fkbp9	0.000523357387790757	-1.4211795562146	-0.523568447923263	-2.31879066450594	-3.10319326489569	0.00235138769490824
1900	Notch2	0.000525586172526942	0.18658666938215	0.410339137006092	-0.037165798241792	1.63440946983847	0.00235999547857305
1901	Ybx3	0.000525826465631431	0.948232816810545	1.46546539115202	0.431000242469066	3.59316536139243	0.00235999547857305
1902	Spcs3	0.000527530560999217	-0.51009151770105	-0.235682390433477	-0.784500644968623	-3.64332270383477	0.00236639892031826
1903	Slc2a8	0.000535077191891076	-0.89080150696967	-0.374822148934437	-1.4067808650049	-3.38373782564251	0.00239899033169451
1904	Parvb	0.00053858986853166	0.972812045437641	1.43407656462927	0.511547526246013	4.13358603025872	0.00241347098650847
1905	Jkamp	0.000544523970803405	-0.698867798283427	-0.306414996034954	-1.0913206005319	-3.49024317508399	0.00243878137474785
1906	Tnfrsf13b	0.000549180525870308	-0.561113162017287	-0.251197578794593	-0.871028745239981	-3.54858435116192	0.00245834640436803
1907	Smim10l2a	0.000565374466343595	-2.47557284249332	-0.495795456277763	-4.45535022870888	-2.45079757258328	0.00252950967322683
1908	Elk3	0.000567766691928377	-0.578350163713218	-0.265455615980296	-0.89124471144614	-3.62277163198866	0.00253888124503821
1909	Ninj1	0.000575249568740575	0.0457386003870676	0.280563816265658	-0.189086615491523	0.381756316614103	0.00257099492954143
1910	Dstn	0.000580002664249011	-0.472398458062514	-0.199456725066997	-0.74534019105803	-3.39224036571201	0.00259088101118982
1911	Dirc2	0.00059039909240617	-0.925930860076622	-0.376757421089691	-1.47510429906355	-3.30458650963191	0.00263594194474592
1912	Pccb	0.000599648265540182	-1.71330006882513	-0.555941835279664	-2.8706583023706	-2.90144082642441	0.00267583629790211
1913	Gm17354	0.000604604461656904	-1.38281479562114	-0.484201202486755	-2.28142838875553	-3.01605408310492	0.00269618662183341
1914	Tank	0.000604840740059675	0.776080121900064	1.16551186746425	0.386648376335874	3.90591960046272	0.00269618662183341
1915	Myadml2	0.00061143727119494	-14.3335274473789	600.381012665257	-629.048067560015	-0.0457012088295999	0.00272416856283824
1916	Aagab	0.000620429940301472	-0.679629078543551	-0.265170700201966	-1.09408745688514	-3.21395002827924	0.00276279136255332
1917	Mag	0.0006209261509778	-1.10575018192726	-0.429460043273637	-1.78204032058088	-3.20458692003202	0.00276355864378852
1918	Anxa4	0.000624285019495243	0.715543099363192	1.08258927058174	0.34849692814465	3.82087817312497	0.00277705932551273
1919	Gde1	0.000625040013781454	-0.730855514672602	-0.308138040524349	-1.15357298882085	-3.38867109656887	0.00277896894089805
1920	Taf6	0.000626228952511476	-0.830004263870326	-0.353482060582792	-1.30652646715786	-3.41385659047438	0.00278244593382845
1921	Ubn2	0.000626474289602021	-0.61989118800977	-0.280092293998749	-0.959690082020791	-3.57553960370893	0.00278244593382845
1922	Trio	0.000630280696174742	-1.17225330775991	-0.454944139115886	-1.88956247640393	-3.20304600080691	0.00279789536928351
1923	Tmem258	0.00063338021173808	0.356560582046341	0.566623204841684	0.146497959250999	3.32684553690607	0.00281019239030125
1924	1810037I17Rik	0.000634449069665258	0.291421088960244	0.525191567098114	0.0576506108223741	2.44331467021538	0.00281347165404573
1925	Copa	0.000637365792737123	-0.604772259775405	-0.2752626906446	-0.93428182890621	-3.59726077496146	0.00282493763305617
1926	Pgpep1	0.000643671409674935	-1.17292367944125	-0.456111795818185	-1.88973556306432	-3.20710108306173	0.00285140418865345
1927	Anxa7	0.000644476585050706	0.43920947331608	0.730148967682214	0.148269978949945	2.95881022012433	0.00285348947776472
1928	Cgrrf1	0.000645860047457067	-0.868611492061447	-0.367477472006955	-1.36974551211594	-3.3971895199071	0.00285813170378822
1929	Gstm5	0.00064944082775109	-1.32981995519694	-0.420668278958775	-2.23897163143511	-2.86684750876033	0.0028724878913283
1930	Pex14	0.000650691145119224	-0.809835942488093	-0.344720555522039	-1.27495132945415	-3.41259249885568	0.00287652686536643
1931	Ghitm	0.000663690160411884	-0.422011141738319	-0.183013135388081	-0.661009148088556	-3.46080978462066	0.00293247252648068
1932	Trim28	0.000667106301625336	-0.587650195072883	-0.213892398390963	-0.961407991754803	-3.08160318814964	0.00294604087239512
1933	Magi1	0.000669201750476601	-2.44870713525574	-0.471625124491089	-4.42578914602039	-2.42750567131573	0.00295376582258994
1934	BC004004	0.000672914002158142	-0.564737174671253	-0.236685706781898	-0.892788642560608	-3.37405752276617	0.00296708127463218
1935	Ptpre	0.000672775474941335	-0.391910436373453	-0.177521578462188	-0.606299294284717	-3.58288368127448	0.00296708127463218
1936	Itgav	0.000681333325694525	-0.798313874877875	-0.322681591309324	-1.27394615844643	-3.28965567976157	0.00300265285889756
1937	Dyrk4	0.000687308300270935	-14.3168387041001	597.579966505772	-626.213643913972	-0.045858203529729	0.0030274209694949
1938	Tex261	0.000690070365351349	-0.44799471592266	-0.182779516927452	-0.713209914917867	-3.31072092323235	0.00303801876015362
1939	Mfhas1	0.000694543784155539	-1.00008359259463	-0.405006697267357	-1.5951604879219	-3.2939067848314	0.00305613592904335
1940	Arhgap9	0.000695390563383539	0.468207150806243	0.739744298311848	0.196670003300638	3.37953448106178	0.00305828468391153
1941	Usf1	0.000696897185697474	-0.518130911413333	-0.132147686091315	-0.904114136735352	-2.63098979184864	0.00306333167870729
1942	Trappc2	0.000706868641859394	-0.741184563489086	-0.284337723893696	-1.19803140308448	-3.17982948425831	0.00310556295177361
1943	Synj1	0.00071218630650203	0.0839175671980125	0.524158579802119	-0.356323445406094	0.373603105275044	0.00312731526869548
1944	Smpdl3b	0.000726678213265484	0.661463996987441	1.17403165290247	0.148896341072412	2.52931607409152	0.00318930993599851
1945	Impact	0.000733946952849048	-0.805952162079001	-0.341226231183633	-1.27067809297437	-3.39907267040944	0.0032195554764566
1946	Cyb5r4	0.000737997460875408	0.469319277072632	0.779705065507608	0.158933488637656	2.96356635705128	0.00323565998776412
1947	Xlr3b	0.000740049690521131	-14.3070453063393	600.000082028374	-628.614172641052	-0.045647026182604	0.00324299124783066
1948	Ptbp3	0.000741934996024578	0.345715087433603	0.610151197644129	0.081278977223078	2.56239255577663	0.00324958387375857
1949	Bcl7a	0.000742828895006992	-1.49898084876072	-0.498877610410442	-2.499084087111	-2.9376451994422	0.00325182972406345
1950	Emc10	0.000745986493449192	-0.506368992571083	-0.232794619517257	-0.779943365624908	-3.6277703106785	0.00326397782672231
1951	St3gal2	0.00074767176519746	-0.776485502400012	-0.32810642830595	-1.22486457649407	-3.39418966484205	0.0032696747825037
1952	Tmem263	0.000756463414604578	-1.92641516904187	-0.523592125115216	-3.32923821296853	-2.69150436823813	0.00330642717899911
1953	Ahdc1	0.00075836193446633	-2.41969851293861	-0.445351252011216	-4.39404577386601	-2.40207081735821	0.00330963888739986
1954	Psmg4	0.000758135055046793	0.751793854466049	1.12495359240806	0.378634116524038	3.94868129846576	0.00330963888739986
1955	Tctex1d2	0.000757888903907916	0.774351569932869	1.14913755893273	0.399565580933012	4.04951421073815	0.00330963888739986
1956	Plxna4os1	0.000759559468673642	-0.640607749046445	-0.234544487927517	-1.04667101016537	-3.09205051668187	0.00331317044311018
1957	Abhd4	0.00076805451753201	-0.998116121386467	-0.380499096869211	-1.61573314590372	-3.16745098118911	0.00334851361450338
1958	Psmb1	0.000770243939947118	0.285890642682671	0.496475100718014	0.0753061846473289	2.66085811081559	0.00335634386906477
1959	Trim65	0.000772748338789035	-1.14359734930035	-0.427225118026652	-1.85996958057404	-3.1288337537302	0.00336553794106587
1960	Tsen34	0.00077869588352195	-0.503452406619187	-0.213678708176438	-0.793226105061935	-3.40523860587221	0.00338971085622922
1961	Usp8	0.000783356267594702	-0.552421943743683	-0.249435283240213	-0.855408604247153	-3.57351413493938	0.00340825888583274
1962	Nr2f6	0.00078453058318024	-0.777187036787341	-0.294718087717105	-1.25965598585758	-3.15721582557812	0.00341162840759113
1963	Prdx2	0.000785537865108902	0.287221312053152	0.522942706616572	0.051499917489732	2.38817281842043	0.00341426849980089
1964	Cyp4v3	0.000788584521818735	-0.766644808689305	-0.321404301867999	-1.21188531551061	-3.3747967468034	0.00342576534631234
1965	Ikzf2	0.000792699994366007	-1.50490679352911	-0.503403637312266	-2.50640994974595	-2.94513611574488	0.00344059450684921
1966	Snapc2	0.000792804594522451	-0.652087754130582	0.126258299380876	-1.43043380764204	-1.64203121103991	0.00344059450684921
1967	Bcl9l	0.000798153666260737	-1.50947535869662	-0.507645898140965	-2.51130481925227	-2.95311473167813	0.00346204732106589
1968	Chpt1	0.000800142752231218	-0.932920791593564	-0.380736099510963	-1.48510548367616	-3.31137602720515	0.00346891156607558
1969	Exoc2	0.000819310370028866	0.0890187615178172	0.724559232549646	-0.546521709514011	0.274527861679707	0.00355020623518856
1970	Smo	0.00082095568795173	-1.05781700106551	-0.413343299520621	-1.70229070261039	-3.21701757473212	0.00355552991350465
1971	Usf2	0.000824907958090189	-0.432280715963562	-0.159617707539133	-0.704943724387992	-3.10733252521342	0.00357083444871917
1972	Hyal2	0.000827204818518762	-0.906755633058777	-0.183515121095007	-1.62999614502255	-2.45728544540249	0.00357896121277996
1973	Lamtor2	0.000832867657340374	0.343180829804994	0.570148332968327	0.116213326641661	2.96351705520732	0.00360163550553881
1974	Ptpro	0.000835924198564653	0.507234183164298	0.793384422030023	0.221083944298574	3.47426140432518	0.00361215608601792
1975	Zfp710	0.000836147242133777	-0.529958619696696	-0.218166646436956	-0.841750592956436	-3.33138726132885	0.00361215608601792
1976	Prag1	0.000837859843475082	-1.36657566853785	-0.472214114912245	-2.26093722216346	-2.99480571545696	0.0036177227654501
1977	Atrn	0.000841665494980281	-1.35214909345263	0.0650541548705699	-2.76935234177583	-1.86999537859601	0.00363048028471778
1978	Prkcd	0.000841360388825664	-0.300460575267004	-0.0815767165670291	-0.519344433966979	-2.69043094267043	0.00363048028471778
1979	Banf1	0.000843719959196927	0.598474267943695	0.909495894405924	0.287452641481466	3.77140337212552	0.00363750312878635
1980	Ppp2r1b	0.000855226873571122	-0.895389032456347	-0.362254268403518	-1.42852379650918	-3.29171979412078	0.00368525034611556
1981	Chd3	0.000856584369316867	0.891940705098458	1.32857669122494	0.455304718971978	4.00372785085068	0.00368923666785033
1982	Gprasp2	0.000858404691613598	-1.92367349356099	-0.518366500822764	-3.32898048629921	-2.68292322238249	0.00369521131627004
1983	Nrp2	0.00086180492970909	-1.91906427291992	-0.514091391117965	-3.32403715472187	-2.67713128677368	0.00370797764007965
1984	Magoh	0.000866449621993039	0.602992148369242	0.917825152948714	0.28815914378977	3.75387229602168	0.00372608274941764
1985	Dync1i2	0.000871111958570962	-0.457204904426882	-0.199047711782846	-0.715362097070918	-3.47116087316372	0.00374424545618511
1986	Jade2	0.000874418787427316	-0.999546910703177	-0.379904611640024	-1.61918920976633	-3.16162397047209	0.00375656651275421
1987	C2cd5	0.000880154849728904	1.24178402921431	1.82166747865383	0.661900579774795	4.19713991870177	0.00377930607845345
1988	Hk3	0.00088234679263837	-0.669208379620074	-0.25296089430052	-1.08545586493963	-3.15106845919037	0.00378681229114214
1989	Nme2	0.000884265342953362	0.796937685930344	1.19516007496502	0.398715296895669	3.92235395436332	0.00379313821321171
1990	Mycl	0.000891946335371654	-1.65635842601817	-0.50673257033335	-2.80598428170299	-2.82387773764119	0.00382416388612611
1991	Mettl5	0.000896243306609891	-0.872676063079288	-0.357133325960492	-1.38821880019808	-3.31769517957825	0.00384065690205705
1992	Ndufb6	0.000897689145211967	0.53918227364946	0.815048782846188	0.263315764452731	3.83075800151493	0.00384492157979343
1993	Sept11	0.000899695057334309	0.941826154418224	1.39680223746981	0.486850071366637	4.05723599793767	0.00385157964333985
1994	Smarcd1	0.000901866277692067	-1.13977979448231	-0.369583179642358	-1.90997640932225	-2.90046373153173	0.00385893835570146
1995	Col15a1	0.000902373324018451	-1.27591481297821	-0.45290560212759	-2.09892402382884	-3.03854081802293	0.00385917253159169
1996	Bub3	0.000904784126773762	-0.400707463828638	-0.136918386609371	-0.664496541047904	-2.97727337962405	0.0038675441731632
1997	Arl2bp	0.000913029010668244	0.664510662561757	1.15084997148671	0.178171353636802	2.67800060999153	0.00389892922815491
1998	Ube2z	0.000913040388871719	-0.803893695221463	-0.311315794137155	-1.29647159630577	-3.19868732755677	0.00389892922815491
1999	Clec5a	0.000913773017525282	-0.476014424059896	-0.204133073345979	-0.747895774773812	-3.43153778230519	0.00390010574563567
[truncated: 6,533 more rows]
