# Supplementary material for: Dissection of artifactual and confounding glial signatures by single-cell sequencing of mouse and human brain
Source: Nat Neurosci. 2022 Mar 8;25(3):306–16. doi: 10.1038/s41593-022-01022-8 (PMC11645269; doi:10.1038/s41593-022-01022-8)
Supplement: Supplementary file 22 — All CNS microglia versus exAM MAST summary results. [file 41593_2022_1022_MOESM22_ESM.csv]

	gene	Pr(>Chisq)	coef	ci.hi	ci.lo	z	fdr
1	Jun	8.05672478006854e-185	2.85341987972051	3.15333558587196	2.55350417356906	18.647240148866	4.62053166136931e-181
2	Jund	4.89391097804732e-161	2.33767040730489	2.62571325508466	2.04962755952512	15.9064869735831	1.40332897295507e-157
3	Junb	1.75545281488996e-149	2.24112348873057	2.51355560939526	1.96869136806587	16.1233606085124	3.35584063113131e-146
4	Zfp36	1.97995731389909e-120	2.64378242053536	2.90360851959207	2.38395632147864	19.9430247616439	2.83876379880282e-117
5	Fos	1.89051588455125e-117	3.98469597688859	4.45123559406669	3.51815635971049	16.7399730194016	2.16842171958029e-114
6	Ubc	7.09122532219729e-106	1.32025826354189	1.61024271460528	1.0302738124785	8.92343929939841	6.77802953713358e-103
7	Btg2	2.51299266326068e-99	1.66051560890788	1.89653118646466	1.4245000313511	13.7895592439998	2.05885898911428e-96
8	Rhob	7.04385317859655e-86	1.33438176219155	1.63040234628864	1.03836117809446	8.83499437547458	5.0495622474064e-83
9	Ier5	7.2034712602111e-78	1.38408392147457	1.61606141595519	1.15210642699395	11.6940423196861	4.59021196414563e-75
10	Dusp1	1.1784734601336e-61	2.7986536261812	3.1999283479525	2.3973789044099	13.6695884762056	6.75854529386622e-59
11	Ccl3	1.42274672558085e-60	2.79780461669506	3.22529159023055	2.37031764315957	12.8275166823228	7.4176840647329e-58
12	Klf2	4.01930757351107e-60	2.07512824230305	2.37030884431658	1.77994764028952	13.7786039816718	1.9208940778405e-57
13	Ccl4	6.39938369454566e-58	3.25634424560845	3.79201478078542	2.72067371043148	11.9146322665447	2.82311272986303e-55
14	Hist1h1c	7.88817574414822e-45	1.5433164248462	1.79976641240076	1.28686643729163	11.7950663140668	3.23133484947786e-42
15	Socs3	2.55643274479112e-41	2.07302083744649	2.41336204914112	1.73267962575187	11.9381551248687	9.77409452758471e-39
16	Atf3	5.26009752361341e-39	3.03105311625116	3.60297979276351	2.45912643973881	10.3872667372456	1.88541620612018e-36
17	Adrb2	2.32968554829527e-38	0.96984525626706	1.19238967183499	0.747300840699132	8.5414939216044	7.85926271733729e-36
18	Egr1	3.18764064574658e-38	3.28034903852851	3.94141816519119	2.61927991186583	9.72570902636805	1.01561772796426e-35
19	Ier2	8.89635672244279e-33	2.18842972600746	2.60883098696305	1.76802846505188	10.2027368707741	2.68529504227418e-30
20	Gm26532	6.35139208746505e-32	1.9533785437568	2.315574041835	1.59118304567861	10.5704008311834	1.8212616810806e-29
21	H3f3b	9.33158568447494e-30	0.106147260103557	0.470656720653906	-0.258362200446791	0.570752831892113	2.5484116143078e-27
22	Sgk1	3.13011317092305e-28	0.972993530363563	1.20047377998135	0.745513280745771	8.383287252002	8.15963592511076e-26
23	Rgs1	2.37755792909061e-27	1.72906509067378	2.08289135102357	1.375238830324	9.57787955392538	5.92838901014551e-25
24	Cd81	1.25603928330611e-24	1.03804106829987	1.83344706969377	0.242635066905968	2.55784229032198	3.00141053740023e-22
25	Klf6	8.06933028361888e-24	0.85931396307878	1.09769380983135	0.620934116326206	7.06529701227188	1.85110436706217e-21
26	Txnip	2.93236657587105e-18	0.819483243364633	1.04611347399289	0.592853012736374	7.08712883747326	6.46812396639248e-16
27	Btg1	3.97147041743152e-18	0.677069803718965	0.90852554175484	0.44561406568309	5.73341772197969	8.43569734961843e-16
28	Cebpb	6.07305502605654e-18	0.247028569087184	0.467725806517374	0.0263313316569932	2.19380679251363	1.24389180622979e-15
29	Lgmn	8.94061785990023e-18	0.75336296137148	1.25553914237067	0.251186780372289	2.94033115755627	1.76808425608717e-15
30	Hspa1a	3.53746497096963e-17	1.24693044219345	1.56030892764481	0.93355195674209	7.79868073714685	6.76245386950361e-15
31	Rsrp1	5.89254405069638e-17	-1.04692741556929	-0.758704578982277	-1.33515025215631	-7.11928330607462	1.09012064937883e-14
32	Tsc22d3	2.66593657533964e-16	0.774283478439329	1.01390148076708	0.53466547611158	6.33327928963266	4.77785820611652e-14
33	Neat1	7.97658086340911e-16	1.02207305695407	1.3224762121649	0.721669901743228	6.66845985619811	1.38623306823186e-13
34	Tmsb4x	1.88862325684081e-15	0.18780840087131	2.30913784423323	-1.93352104249061	0.173522176319044	3.18566305234766e-13
35	Cd83	5.28933743848009e-15	0.775218786950416	1.05124016189692	0.499197412003915	5.50464942382139	8.66695720276666e-13
36	Sat1	8.3970830853121e-15	0.612014603417444	0.88412373333424	0.339905473500648	4.40825554466893	1.3377019859518e-12
37	Cited2	2.12536874942459e-14	0.74894649000441	1.05358755398778	0.444305426021037	4.81848417794538	3.29432156160811e-12
38	Nfkbia	7.58779528552217e-14	0.814575023927607	1.08396927427849	0.545180773576728	5.92639860548068	1.14515805164394e-11
39	Hist1h2bc	2.20981183231702e-13	0.376781609508599	0.610102908896329	0.14346031012087	3.16507059840558	3.24955663034310e-11
40	Zfp36l1	5.01851323249257e-13	0.596456766697457	0.820366044363265	0.37254748903165	5.22101537394556	7.19529334708622e-11
41	Hsp90aa1	3.38951318907907e-12	0.376147489500394	0.620683835699753	0.131611143301035	3.01483008049404	4.74118491204109e-10
42	Kctd12	1.02521037009932e-11	0.375344018598896	0.599182184034742	0.15150585316305	3.28657428385338	1.39990035059991e-09
43	Rgs2	3.90604243882616e-11	0.322559134876223	0.545931646113119	0.099186623639326	2.83026896971809	5.20957055503908e-09
44	Cebpa	4.20716200230468e-11	0.749028444761953	0.980186756641086	0.517870132882819	6.35092358650331	5.48365320073121e-09
45	Dusp6	5.17813843875573e-11	0.48774770317661	0.708725757572554	0.266769648780667	4.32607633541477	6.59924976583647e-09
46	Cd14	3.5601421194258e-10	0.36913721866584	0.595469214372147	0.142805222959533	3.19661235558208	4.43856849019716e-08
47	Pfkfb3	1.03860261402536e-09	1.27629210701068	1.68359718417982	0.868987029841536	6.14155507434264	1.24091374821571e-07
48	Selenop	1.03398813215269e-09	-0.799029953521578	-0.24062968996736	-1.3574302170758	-2.80456517248572	1.24091374821571e-07
49	Itm2b	1.51902744611857e-09	0.302829417485736	1.03942072436668	-0.433761889395213	0.80578571344342	1.77788212316122e-07
50	Ctsz	1.95910924600546e-09	0.460010505255304	0.74945380901452	0.170567201496089	3.11495899577108	2.24139887156196e-07
51	Trem2	1.99322305927916e-09	0.539642453570528	0.912629595167325	0.166655311973732	2.83570036489469	2.24139887156196e-07
52	Ddx5	2.91124436594326e-09	0.420451595228669	0.706128172073865	0.134775018383473	2.8846256595169	3.21076662282396e-07
53	Ctsb	3.31922509365565e-09	0.511423829544606	0.872221166357525	0.150626492731688	2.77821420633915	3.59165205888965e-07
54	Ctsd	4.30524755701076e-09	0.704037274339851	2.19748228431407	-0.78940773563437	0.923962845812228	4.57233235915865e-07
55	Cd9	6.06967919501371e-09	0.560063466902268	0.78615266728805	0.333974266516486	4.85518203572768	6.32902003334611e-07
56	Actg1	7.71308253662036e-09	0.30625887523822	0.528256101860823	0.0842616486156164	2.70389128073702	7.8990229191996e-07
57	Hspa8	8.18556595872574e-09	0.429795425576846	0.677129638938389	0.182461212215304	3.40585131107327	8.23582820584072e-07
58	Zfp36l2	9.49794424079746e-09	0.202165292260033	0.420726571773062	-0.0163959872529963	1.81293179028108	9.3915017622368e-07
59	Hexb	2.65233497114881e-08	1.38036290774722	2.8305713395894	-0.069845524094964	1.86556740767451	2.57815950161669e-06
60	Gpr34	3.01752406046118e-08	0.546460178199428	0.856597302988974	0.236323053409881	3.45344746773869	2.88425008112414e-06
61	Bcl2a1b	4.095296201019e-08	0.609450289912867	0.836318054301981	0.382582525523753	5.26518442059471	3.85024978899081e-06
62	Rgs10	6.69622314930415e-08	-0.410115644321956	-0.108839154070564	-0.711392134573348	-2.66802063346115	6.19400641310634e-06
63	Crybb1	7.28137404848915e-08	-0.638170091839612	-0.413357598157376	-0.862982585521848	-5.56370500379843	6.62836193144211e-06
64	Tagap	1.9935354839389e-07	0.899358386784406	1.23683537024445	0.561881403324361	5.22320079200355	1.78639468756087e-05
65	Smad7	7.06636102617558e-07	0.718960544853427	0.997497903372192	0.440423186334662	5.05905843909652	6.23470469001799e-05
66	Ctss	8.60465155430586e-07	0.440175992941293	1.33142523678337	-0.451073250900782	0.967999803629525	7.47692070665819e-05
67	Hyal1	1.18687692700378e-06	-1.49884777523427	-0.82789061790234	-2.1698049325662	-4.37835355903932	0.000101593122035324
68	Id2	1.3206775700052e-06	0.429356255635601	0.759903939340155	0.0988085719310479	2.54584387992539	0.000111383615646762
69	C5ar1	1.57623084195555e-06	0.519526752879282	0.811279408070719	0.227774097687845	3.49012667590049	0.000131009911284276
70	Epb41l2	2.04968887475887e-06	-0.460664153178892	-0.23795688445382	-0.683371421903965	-4.05413417517982	0.00016792808138203
71	Ly86	2.55606192333148e-06	0.226231941467464	0.584367198834085	-0.131903315899157	1.23809775303661	0.000206465001835297
72	Hsp90ab1	2.97331165969006e-06	0.481294342601576	0.702836860732154	0.259751824470999	4.2579617918127	0.000236832532893368
73	Rpl41	3.27588263627714e-06	-0.270762267900975	0.231967516706232	-0.773492052508182	-1.05560543597577	0.000257358724918485
74	Gadd45g	6.70839922724468e-06	0.642918394994572	1.03849857841396	0.247338211575181	3.18543989816525	0.000519900940111463
75	Pfn1	7.16834478759862e-06	-0.6705145273605	-0.375929293671528	-0.965099761049472	-4.46113441695796	0.000548139431425042
76	Rps29	8.90529300471103e-06	-0.700449234760406	-0.0238111621814622	-1.37708730733935	-2.02893589463053	0.000671998097131813
77	Tmem176b	1.55626196820318e-05	0.518855630018191	0.744589574163025	0.293121685873358	4.50503069825872	0.00115911199839548
78	Ndufc1	1.6727246597558e-05	-0.532187340498823	-0.242194733289713	-0.822179947707934	-3.59687797025013	0.00122988152867942
79	C3ar1	2.01082273550865e-05	0.579129742092136	0.845198590270512	0.31306089391376	4.26608918950026	0.00145975549216989
80	Cd63	2.41266572491326e-05	0.381818630323279	0.601186446347959	0.1624508142986	3.41139724879172	0.00172957974154719
81	Ctsc	2.51915692102794e-05	0.448733228427208	0.673510470707744	0.223955986146672	3.91276695745755	0.00178362530149324
82	Myc	2.73997684565004e-05	0.933960347256354	1.43795062383536	0.429970070677343	3.63207134874953	0.00191631307436622
83	Rcan1	4.57511570622187e-05	0.421042433636842	0.871061179654382	-0.0289763123806973	1.83376362250283	0.00316123958737138
84	B2m	4.66771822483892e-05	0.480808653611287	1.11483985957811	-0.153222552355532	1.48631113999558	0.00318682904993467
85	Psap	5.96332187957383e-05	0.446177991792216	0.772072382817536	0.120283600766896	2.68336252077198	0.00402348835051246
86	Ppp1r15a	6.36821565100874e-05	1.07576641789142	1.58698470167272	0.564548134110111	4.12438972105862	0.00424671125099246
87	Lcp1	6.92510149442043e-05	0.275112458646205	0.497087886106834	0.0531370311855762	2.42914504913146	0.00456499506557485
88	Itm2c	9.57217010693317e-05	0.312966900637935	0.532681450436122	0.0932523508397481	2.79182172581153	0.00621646145952666
89	Pmp22	9.64716774015471e-05	0.370626879657808	0.604708153472412	0.136545605843204	3.10326120493986	0.00621646145952666
90	Rps14	0.000106384664314807	-0.538529519293854	-0.132187356207305	-0.944871682380403	-2.59756077097716	0.00670457197632327
91	Rps4x	0.000105572324138509	-0.326244491560653	-0.00219165063230076	-0.650297332489005	-1.9732197125062	0.00670457197632327
92	Rpl36	0.000118940782149871	-0.507846555722141	-0.251211173055377	-0.764481938388905	-3.87850244399294	0.00741440636553818
93	Commd8	0.000122852894463888	-0.372273722878242	-0.148335446000515	-0.596211999755968	-3.25823302476509	0.00757592849193977
94	Ypel3	0.000136467874740889	-0.434410478399091	-0.213975000108769	-0.654845956689413	-3.86248574309653	0.00832599214509572
95	BC037034	0.000139070975850922	0.517140468971775	0.761863718475729	0.27241721946782	4.14172619964517	0.00839549522636884
96	Chchd2	0.000145645268430957	-0.335570812455538	-0.110737708990122	-0.560403915920954	-2.92531080405101	0.00870078765053688
97	Ccl12	0.000154036105847575	0.0920433450994941	0.437557937042891	-0.253471246843903	0.522124522721037	0.00901425578608002
98	Herpud1	0.000153992083077065	0.533948049618002	0.790611842472574	0.27728425676343	4.07739219945081	0.00901425578608002
99	Rps27	0.000157868219230639	-0.747984197413693	-0.256285612753388	-1.239682782074	-2.98154628398769	0.0091451943160375
100	Rps23	0.000177834695610254	-0.434134101924471	-0.0409442971334195	-0.827323906715522	-2.1640622260915	0.0101988197932481
101	Eif4a1	0.000190212094887872	0.132914635725795	0.353418651682538	-0.087589380230947	1.18142020185213	0.0108006570711084
102	Rps3a1	0.000198880789719711	-0.271550101410992	0.00279730622730384	-0.545897509049288	-1.9399797626863	0.0111821698925739
103	Nrip1	0.000204992412281304	-0.394343996502655	-0.158907923039496	-0.629780069965814	-3.2828445500971	0.0113577970452014
104	Pld4	0.000206077130903206	0.315963212940279	0.533869701773668	0.09805672410689	2.8419370213248	0.0113577970452014
105	Rpl37	0.000207945717479712	-0.581597485177656	-0.204281137964234	-0.958913832391079	-3.02109922579767	0.0113577970452014
106	Rpl37a	0.000216368899687055	-0.291764931679898	0.156255864768939	-0.739785728128735	-1.27638886984054	0.0117063739594836
107	Tra2a	0.000228182807503005	-0.561766276966198	-0.283185312351139	-0.840347241581257	-3.95232198332112	0.0122301719722405
108	Marcks	0.000253843730883877	-0.474494015795511	-0.172830145970935	-0.776157885620088	-3.08287227893678	0.013479572190917
109	Bcl9	0.000265077768768354	-1.0353629240193	-0.484276454395461	-1.58644939364315	-3.68231512450495	0.0139469816870322
110	H2-D1	0.000272122524862252	0.320015150814458	0.538702598375041	0.101327703253875	2.86810320894039	0.0141874789098638
111	Srrm1	0.000283138228088471	-0.486446844626248	-0.214246496092799	-0.758647193159696	-3.50263436838854	0.0146288084512377
112	Dnajc7	0.000299143181682587	0.504052030599973	0.776958307779284	0.231145753420662	3.62001136991481	0.0153177334549075
113	Arglu1	0.0003069570863666	-0.212506489065649	0.0162730960131898	-0.441286074144488	-1.82055171096755	0.0154420955290566
114	Gpr183	0.000305622096691257	0.582704501342655	0.883298220085402	0.282110782599908	3.79941351082717	0.0154420955290566
115	Cc2d1b	0.000309964891847809	-1.01783896755937	-0.474242404103634	-1.5614355310151	-3.66986815699443	0.015457814389106
116	Fgfr1op	0.000318587169790914	0.969258603864845	1.44220535825068	0.496311849479011	4.01675651151815	0.015750839816818
117	Ndufa2	0.000325420253768325	-0.367143446059017	-0.138817343993946	-0.595469548124088	-3.15157980155296	0.0159511551740286
118	Ep300	0.00033045564332755	-0.975992997304192	-0.450169399849384	-1.501816594759	-3.63793320257735	0.0160607043600296
119	Mycbp2	0.000358810163026972	-0.473485759670546	-0.221351834517217	-0.725619684823875	-3.68064327552315	0.0172200666162753
120	Sec11a	0.00036031525613828	0.564824557649556	0.859884035493935	0.269765079805176	3.7519072380409	0.0172200666162753
121	Fam49b	0.000386993224021506	0.125214667504185	0.343121403098592	-0.0926920680902212	1.12624439063306	0.0183421995021764
122	Arhgap5	0.000405175052945268	-0.247286562363764	-0.0289128862304876	-0.465660238497041	-2.21946511445772	0.0190465485954189
123	Chmp4b	0.000413823346229617	-0.526714984226477	-0.219114471702147	-0.834315496750807	-3.35611404132438	0.019294934070137
124	Gm26917	0.00041721951217334	-0.979644999501155	-0.445738511794641	-1.51355148720767	-3.5962644411852	0.019296402438017
125	Acer3	0.000423470234969585	0.721504783970116	1.07736636671524	0.365643201224994	3.97380178086718	0.0194288143804046
126	Fcrls	0.000491014632791335	-0.311061712850144	-0.0599298296372148	-0.562193596063073	-2.42768758134425	0.0222669629129643
127	Lpcat2	0.000493095778543411	0.215938149998957	0.432572112602028	-0.000695812604113638	1.95366872211829	0.0222669629129643
128	Cd34	0.00059254342713324	0.531512541776337	0.799342979483355	0.263682104069319	3.8895707602604	0.0265487230828838
129	Maf	0.000603413265073665	-0.348589328103288	-0.128728451523429	-0.568450204683147	-3.10752207989718	0.0268261633736238
130	Isca2	0.000641711671967509	-0.820666939590932	-0.370825257679466	-1.2705086215024	-3.57565274535298	0.0283093572210282
131	Rpl7	0.000652710503175585	-0.309400402076311	-0.0751999946727742	-0.543600809479848	-2.58929372324663	0.0285747689749006
132	Tmx4	0.000676213439725225	0.479542713643634	0.813812684318688	0.14527274296858	2.8117585492111	0.0293794248244255
133	Oaz1	0.00068789679418045	-0.1877889541268	0.0772765358267722	-0.452854444080373	-1.38856094336324	0.0295415099886171
134	Unc93b1	0.000690246266516947	0.305923200349379	0.528299531470358	0.0835468692283999	2.69632317296311	0.0295415099886171
135	Clk1	0.000709513721873244	0.405626832317429	0.656235244836714	0.155018419798143	3.17233557530335	0.0301411940366152
136	Cebpd	0.000764168629360264	0.0747368605372424	0.331336225768971	-0.181862504694487	0.570857043384748	0.0322243168336847
137	Lat2	0.000799817798236281	0.466386509302447	0.718725659328062	0.214047359276832	3.62250867935222	0.0332908367031455
138	Senp6	0.000801069828253544	-0.680993315742971	-0.303049568352566	-1.05893706313337	-3.5315371183797	0.0332908367031455
139	Fam53b	0.00082245755551577	-0.590681079263839	-0.261188471405141	-0.920173687122536	-3.51362553846081	0.0338828016876765
140	Rpl3	0.000827130294032207	-0.471347772644071	-0.175701885447894	-0.766993659840247	-3.12476749579319	0.0338828016876765
141	Erp44	0.000839852607856219	0.700431342330055	1.0856115975333	0.315251087126811	3.56409807113704	0.0341599624542937
142	Cd68	0.000860130010521076	0.353027214308972	0.571564145273208	0.134490283344736	3.16614964141381	0.0347383493685801
143	Rpl34	0.000869307477971615	-0.432531600048061	-0.139420834798309	-0.725642365297814	-2.89223890343072	0.0348634852179525
144	Arfgap2	0.000951342135582142	0.186160311778978	0.501883456157312	-0.129562832599356	1.15565650771652	0.0377384231290253
145	Rps24	0.000954153679809707	-0.314627609632023	-0.0411603465313634	-0.588094872732683	-2.25496381698057	0.0377384231290253
146	Ftl1	0.000983870382773247	0.428154439897518	1.10797747442697	-0.251668594631935	1.23439077435923	0.0386472372959217
147	Mef2c	0.0010266405778541	-0.165582783826844	0.101440630106341	-0.432606197760029	-1.21538515286042	0.0398913721799027
148	Pmepa1	0.00102945476593297	-0.423215155041419	-0.185615110847105	-0.660815199235733	-3.49110398697715	0.0398913721799027
149	H3f3a	0.00119720460825808	-0.373003378843522	-0.1466084322922	-0.599398325394845	-3.22919393644382	0.0460803250225509
150	Plk3	0.00122626741645576	0.892828186154573	1.37140410533772	0.414252266971424	3.6564963239939	0.0468842908891587
151	B430010I23Rik	0.00127925374676706	0.409383253944136	0.643692018203494	0.175074489684779	3.42444055023127	0.0485862267397952
152	Fus	0.00133679008090103	-0.28705823023362	-0.0680911150803913	-0.506025345386849	-2.56944423974344	0.0504374415392592
153	Ccnt2	0.00136809385041572	-0.451284697757376	-0.203307395033058	-0.699262000481694	-3.56686577626752	0.0512811649159095
154	Cd74	0.00138699305701046	0.602439143351076	1.1075188781588	0.0973594085433495	2.33776756910424	0.0516519817010065
155	Zscan26	0.00144611698647991	0.0675984636910421	0.337638163997738	-0.202441236615654	0.490633614591505	0.0535063284997566
156	Prdx2	0.00146063394413588	-0.483431499954842	-0.178684861956135	-0.788178137953549	-3.10916745505716	0.0536970235232006
157	Csad	0.00148916246333759	-0.620682137151068	-0.269012731798	-0.972351542504136	-3.45925638154986	0.0540528273876018
158	Hmgn2	0.00148482286136077	-0.494179358127458	-0.195353204621905	-0.79300551163301	-3.24126162476251	0.0540528273876018
159	Ptpn6	0.00150619060742074	0.483234034680926	0.747053973241708	0.219414096120144	3.59002927999085	0.0543270637330689
160	Rpl39	0.00158763805422716	-0.333109860827116	-0.0396661193448337	-0.626553602309398	-2.22490119168453	0.0569069015062046
161	Seh1l	0.00174170599412677	0.831164488955498	1.31402502066147	0.348303957249522	3.37375361333814	0.0620415147597332
162	Gsdmd	0.00185848778759036	0.438709772033823	0.758255606900183	0.119163937167463	2.69086703386911	0.0657927621100662
163	Ucp2	0.00187330393453896	-0.445792309339899	-0.195171162663886	-0.696413456015911	-3.48628550495243	0.0659104175741163
164	Hspa5	0.00205277142818119	0.270081566014171	0.497924770893284	0.0422383611350573	2.32330888497117	0.0699908899898512
165	Pcm1	0.00202396230021897	-0.805471867984986	-0.297414988270699	-1.31352874769927	-3.10732107928265	0.0699908899898512
166	Rpl14	0.0020625039944699	-0.456375450930602	-0.18621764596218	-0.726533255899025	-3.31095171341342	0.0699908899898512
167	Rpl18a	0.00204804439685447	-0.604576549712408	-0.150719961949426	-1.05843313747539	-2.61084292986538	0.0699908899898512
168	Rps8	0.00203522598425711	-0.50095693939487	-0.223725517253648	-0.778188361536091	-3.54165322038857	0.0699908899898512
169	Tomm7	0.00201687152259855	-0.418212044309779	-0.168732173938512	-0.667691914681046	-3.28555784291621	0.0699908899898512
170	Iscu	0.00214727279822556	-0.368583804769528	-0.139883440670532	-0.597284168868524	-3.15876621132231	0.0724388793989622
171	Rpl12	0.0021764543033618	-0.37477855318717	-0.146131200241989	-0.60342590613235	-3.21259991407377	0.0729939498817539
172	Serp1	0.00232450388706683	-0.41670058390151	-0.170069321712412	-0.663331846090608	-3.31149477780952	0.0770579756781981
173	Tmem119	0.00231402442720641	0.1917678077479	0.683328529429795	-0.299792913933994	0.764621703894634	0.0770579756781981
174	Gpx4	0.00243984488164745	-0.319246095598379	-0.0961913310155306	-0.542300860181228	-2.80518934777315	0.0799572022642751
175	Snhg20	0.00243488868039409	-0.671073726445413	-0.268470316980852	-1.07367713590998	-3.26693789442404	0.0799572022642751
176	Cspp1	0.00251071085356493	-0.763191498434608	-0.223965943682816	-1.3024170531864	-2.7740299714236	0.0818120837795164
177	Adcy7	0.00257237683827944	-0.569992182900016	-0.20198336315497	-0.938001002645062	-3.03569939092047	0.083347916200749
178	P2ry12	0.00263662852726291	-0.230002912660497	0.26126587162307	-0.721271696944064	-0.917618704008028	0.0849498011452403
179	Tspo	0.00266256771800351	0.340228637096299	0.658661064284197	0.0217962099084007	2.09412050495854	0.0853062897360343
180	Cyth4	0.00271871977355471	0.0204648092055811	0.242439995863792	-0.20151037745263	0.180697174298058	0.0860401043544853
181	Evi2a	0.00274548196981183	0.364793582282862	0.593872610764979	0.135714553800746	3.12111627067414	0.0860401043544853
182	Golgb1	0.00271936333198502	-0.818975248578995	-0.303235039713653	-1.33471545744434	-3.11234602975017	0.0860401043544853
183	Klhdc3	0.00274006113933565	-0.93627718629527	-0.337959510943682	-1.53459486164686	-3.06704889439693	0.0860401043544853
184	Calm2	0.00280601536893363	-0.370339705510661	-0.0726853109065984	-0.667994100114723	-2.43857472963431	0.0872303669844053
185	Krit1	0.00281388280594856	-0.413530921697387	-0.136577219337566	-0.690484624057209	-2.92650253856334	0.0872303669844053
186	Alyref2	0.00289361791634673	-0.815364823378123	-0.316829805104728	-1.31389984165152	-3.20556356024242	0.0892198857540242
187	Slamf9	0.00293545274355262	0.486362654321599	0.816382585000842	0.156342723642355	2.88847186875551	0.0897037542565508
188	Tmem204	0.00294059386228972	-0.741508128299181	-0.254695335873337	-1.22832092072502	-2.98539653912543	0.0897037542565508
189	Mxd4	0.00306100043529666	-0.514988696470543	-0.173417543535388	-0.856559849405697	-2.95504842506157	0.0923938815601388
190	Siglech	0.00304666869088116	-0.259401811593896	-0.0270725585631797	-0.491731064624613	-2.18835209779314	0.0923938815601388
191	Rps3	0.0030828525957184	-0.371402746411774	-0.0777887992424049	-0.665016693581142	-2.47922829873758	0.092566280819084
192	Emp3	0.00311013488866379	0.709694888189795	1.14535672751858	0.27403304886101	3.19278921240205	0.0928990811796189
193	Lrrc25	0.00316623986455321	0.439104490033444	0.722082732733947	0.156126247332942	3.04132564292671	0.094084899602138
194	Pigyl	0.00319306889798732	-0.589389570541455	-0.197136421573584	-0.981642719509326	-2.94499186090511	0.0943930419069964
195	Pald1	0.00325969246271453	0.392373104812464	0.695841842047585	0.0889043675773438	2.53415610761499	0.0958683911470145
196	Lfng	0.00330256124973219	0.611003404620055	0.959916014306273	0.262090794933838	3.43221951354419	0.096549816951498
197	Zfp644	0.00331653250905756	-0.575497554160005	-0.208831493165377	-0.942163615154633	-3.07624457056314	0.096549816951498
198	Gpr84	0.00342776047080878	0.441062552261143	0.80844044250741	0.0736846620148767	2.35307224607794	0.0990377566783807
199	Med29	0.00343653244620711	-0.783648832531877	-0.282753524406754	-1.284544140657	-3.06635630914249	0.0990377566783807
200	Il1a	0.00353602866205182	0.26498831684841	0.590695204770095	-0.0607185710732753	1.59458573523214	0.101395621884336
201	Cldn11	0.00359603224248879	-1.10702481934728	-0.335979037197887	-1.87807060149667	-2.81400771023508	0.102095271835016
202	Lsp1	0.0035901928669571	0.647491440252171	1.04733549594835	0.247647384555989	3.17388713202856	0.102095271835016
203	Letm2	0.00363663813908799	-0.85703664334908	-0.313008344426513	-1.40106494227165	-3.08763525302271	0.102739506047634
204	Fam126b	0.00380316461155671	-0.974811180760402	-0.351183694212527	-1.59843866730828	-3.06367959596129	0.106917397290577
205	Aldoc	0.00387711121200731	-0.337185984678817	-0.0758044761407826	-0.598567493216852	-2.52838232420711	0.108324613658909
206	Rpl26	0.00389099745662342	-0.294851780024407	0.00831829197103667	-0.598021852019851	-1.90618706464551	0.108324613658909
207	Igsf6	0.0040320178548957	0.681258285360009	1.08468903112931	0.277827539590704	3.30971726244847	0.111171261528014
208	Rpl21	0.00402050523762201	-0.412475879186817	-0.104966823471931	-0.719984934901703	-2.62898881406347	0.111171261528014
209	Sox4	0.00407644017263515	-0.395812567615377	-0.153438821052284	-0.638186314178471	-3.20075250787328	0.111858298517046
210	Dbi	0.00413243349807614	-0.0711127217663562	0.149396647161266	-0.291622090693978	-0.632074610627651	0.112854791006984
211	Hmgb1	0.00423297073705432	-0.214225554928932	0.0100475309683508	-0.438498640826215	-1.87215675277735	0.11505254586259
212	Alkbh5	0.0043510743659196	-0.471383552684037	-0.135247902628325	-0.807519202739749	-2.74857720688693	0.1177047711724
213	Bag4	0.00446918130406254	-1.09863894020335	-0.370264227225974	-1.82701365318072	-2.95629806533208	0.119769882143919
214	Prpf4b	0.00446582994647054	-0.504421730410607	-0.184055744014473	-0.824787716806741	-3.08599684924633	0.119769882143919
215	Entpd1	0.00453637902200378	-0.383048754269747	-0.130122359762969	-0.635975148776525	-2.96830136750128	0.121005272982287
216	Aes	0.00459349077594904	-0.472249958549463	-0.178558563515122	-0.765941353583804	-3.15158334941768	0.121961433333647
217	Fermt3	0.00475377111957394	0.339342937364745	0.598742240446497	0.0799436342829921	2.56400047240419	0.12563537958874
218	Dazap2	0.00481376979775149	-0.22881500693445	0.0202515185983909	-0.47788153246729	-1.80059994716019	0.126637476101398
219	Rpl30	0.00484874668164222	-0.359236068957465	-0.132512778355426	-0.585959359559503	-3.10550254997952	0.126821317699592
220	Tmem258	0.00486498516022845	-0.189968687072596	0.0541575666951714	-0.434094940840363	-1.52516076868504	0.126821317699592
221	Cd52	0.00497095981359851	0.00174586469687586	0.224022059346003	-0.220530329952251	0.0153945047203914	0.128416461851295
222	Eif4g2	0.00495728201984454	-0.280958879097386	-0.0519458002328409	-0.509971957961931	-2.40453203327014	0.128416461851295
223	Sh2b1	0.00504197539102303	-0.156678250832034	0.354208452321443	-0.66756495398551	-0.601079900682533	0.129666945594247
224	Elob	0.00509983092281599	-0.36051016967723	-0.12990479530311	-0.591115544051351	-3.06405239056341	0.130365454971193
225	Rexo2	0.00511459936678611	-0.419274610277187	-0.0487403722929428	-0.789808848261432	-2.21777922668052	0.130365454971193
226	Slc40a1	0.00519200933355295	-0.433311905178611	-0.166193315561111	-0.70043049479611	-3.17939582355025	0.131752980212063
227	Rbm39	0.00525701368229152	-0.382239455779565	-0.141682508266215	-0.622796403292915	-3.11433768403867	0.132814861092255
228	Il10rb	0.00535186395199284	0.273671366646836	0.506966604506296	0.0403761287873759	2.29917261556269	0.133447564194256
229	Nop10	0.00531602083295682	-0.419591008495831	-0.143588558575551	-0.695593458416112	-2.97962306177428	0.133447564194256
230	Wls	0.00533883918703459	-0.623917718531326	-0.22511279603907	-1.02272264102358	-3.06630181492191	0.133447564194256
231	Rpl8	0.00543401056470855	-0.398725246158782	-0.15356054240242	-0.643889949915144	-3.18760045889274	0.134327804261222
232	Thoc2	0.00543004966083932	-0.602475490697072	-0.217985183157912	-0.986965798236231	-3.07115742628725	0.134327804261222
233	Herc2	0.00549358701465263	-0.432005389982536	-0.136205452440174	-0.727805327524897	-2.86245836469013	0.135090705933044
234	Otud1	0.00551198346788705	0.556467592058522	0.94281303585665	0.170122148260394	2.82300841515376	0.135090705933044
235	Pbrm1	0.0056833153568477	-0.5052748160546	-0.177321845189888	-0.833227786919312	-3.01970260903856	0.138697079027751
236	Rsl1d1	0.00584699198411416	0.366003404350449	0.692050554236831	0.0399562544640673	2.20015261901816	0.142086860291927
237	Psma7	0.00588722941122722	-0.133351542719216	0.118148475799529	-0.384851561237962	-1.03922147820056	0.142461015499528
238	Cd164	0.00598657333537111	-0.357968807633939	-0.136683777327309	-0.579253837940569	-3.17059843397027	0.144256294446863
239	Rps9	0.00601819599800437	-0.363317391139211	0.00793945665236129	-0.734574238930784	-1.91804947390406	0.144411523215712
240	Akap13	0.00616314231554075	-0.261998608075751	-0.0174710328148004	-0.506526183336701	-2.0999997046554	0.147273421581776
241	Peak1	0.00621539667686038	-0.818515788475498	-0.269422360020773	-1.36760921693022	-2.92165482785715	0.147294627858654
242	Zfp207	0.00620087056858535	-0.417422923789033	-0.14465934061536	-0.690186506962706	-2.99942495045973	0.147294627858654
243	Acads	0.00624543878043233	-0.545532893207355	-0.189250617566064	-0.901815168848647	-3.00106094568919	0.147397495497035
244	Ctsa	0.00636291966440678	0.262947866221104	0.480392755261761	0.0455029771804469	2.37011019150079	0.148944262348461
245	Odc1	0.00636090306567206	-0.902976175643058	-0.298871421596231	-1.50708092968989	-2.92962565068793	0.148944262348461
246	Zufsp	0.00645835030885758	-0.6232184625753	-0.199191933262876	-1.04724499188772	-2.88068235524956	0.15056357325731
247	Atp6v1b2	0.00652548398619013	0.393902302895932	0.717135652897863	0.0706689528940004	2.38847361232621	0.151512755711742
248	Selenok	0.0067418822656256	-0.177874521748432	0.0424966129866352	-0.398245656483499	-1.58200236529769	0.155279898768525
249	Ubl3	0.00672411504477608	-0.380690555725277	-0.141469180126008	-0.619911931324545	-3.11903472926255	0.155279898768525
250	Arhgap9	0.00682213897713204	-0.661999966624199	-0.2184172695	-1.1055826637484	-2.92503765535034	0.156499868135409
251	Akap8	0.00714728711785994	0.577223721759984	0.959919881930315	0.194527561589652	2.95622957170043	0.160743888709517
252	Cdk2ap1	0.00708484541059105	-0.545361947021877	-0.177834001855726	-0.912889892188028	-2.9083224521017	0.160743888709517
253	Cox8a	0.00713848805025265	-0.341277982124911	-0.113544437774787	-0.569011526475034	-2.93717184084641	0.160743888709517
254	Golga4	0.00711751479493292	-0.89185454608325	-0.291619469757076	-1.49208962240942	-2.91219700199861	0.160743888709517
255	Npc2	0.00706988265268133	0.0802501623921788	0.327947224216562	-0.167446899432205	0.63499916746561	0.160743888709517
256	H2-DMa	0.00729590589999285	0.224559882023119	0.455468805645312	-0.00634904159907398	1.9060730708615	0.163445391939293
257	Tmem33	0.00733001342468282	0.427722584184267	0.701165068937889	0.154280099430644	3.06580325705754	0.163570533037183
258	Hpgd	0.0073719507338191	0.194675327475377	0.419381460823083	-0.0300308058723289	1.69802499311341	0.163868749838963
259	Zfhx3	0.00744851101133566	-0.333767133419956	-0.113250069114109	-0.554284197725804	-2.96653487014947	0.164931315251004
260	AC149090.1	0.00769129521926184	-0.304957310361191	-0.0874587214876224	-0.52245589923476	-2.74808838174845	0.169652223394102
261	Bola1	0.00803676209351693	-0.650078970387398	-0.22020420609455	-1.07995373468025	-2.9639594479619	0.175919200787479
262	Cd300c2	0.00800946681044697	0.197853029077895	0.416117780844985	-0.0204117226891957	1.77667171673525	0.175919200787479
263	Zeb2	0.00810875333829124	0.346706813260447	0.565990860948829	0.127422765572065	3.09887050311473	0.176820153593537
264	Mphosph10	0.00822820239440966	-1.0027921325862	-0.305006776997021	-1.70057748817537	-2.81667771916701	0.178745230045225
265	Mark3	0.00835257682395076	-0.549453053944829	-0.175996878099792	-0.922909229789867	-2.88362669191542	0.180762370133425
266	Srsf2	0.00847243207681528	-0.127896240949979	0.0912106929060039	-0.347003174805962	-1.14406249774268	0.182452654761803
267	Zbtb20	0.00849430842570206	-0.447516695733271	-0.153236049276571	-0.741797342189972	-2.98054464905709	0.182452654761803
268	Cct7	0.00855818851331537	0.534220385496829	0.873469425359729	0.194971345633929	3.0863837250771	0.183138847477103
269	Orai1	0.00866723495823185	0.371999845501784	0.618685372813633	0.125314318189934	2.95561035697183	0.184782871693159
270	Arl4c	0.00889486216268343	0.363436787554399	0.594086825721937	0.132786749386861	3.088328187252	0.188933461122183
271	Apopt1	0.00900694596320359	-0.689271436801131	-0.193591631253528	-1.18495124234873	-2.72544327322339	0.190608247597685
272	Tomm22	0.00932539903765436	-0.357655034239656	-0.0777731327522187	-0.637536935727093	-2.50459562506092	0.196621924562308
273	Hook3	0.00939183381049956	-0.508916486657958	-0.167971858618258	-0.849861114697658	-2.92557178778048	0.196640694048954
274	Slc9a9	0.00939486489440513	-0.570042428341593	-0.150629804521374	-0.989455052161812	-2.66387458496765	0.196640694048954
275	Bptf	0.00953003020932264	-0.493848339828177	-0.158832774740464	-0.828863904915889	-2.88919399800038	0.198343236150036
276	Dlg4	0.00954537631689799	-1.12859676453164	-0.312325992828385	-1.94486753623489	-2.70989613769314	0.198343236150036
277	Lamp1	0.00958584423365262	0.230939915346709	0.452766486164068	0.00911334452935011	2.04048556944495	0.198465042166057
278	Rbmx	0.00964892993931767	-0.779103242893633	-0.229971506835873	-1.32823497895139	-2.78077953984663	0.198900483213955
279	Ubb	0.00967623972392212	0.0985919084550308	0.474219592422225	-0.277035775512163	0.514436496527788	0.198900483213955
280	Ube2m	0.00987567060009201	-0.59495064637966	-0.184484136511733	-1.00541715624759	-2.84086962382914	0.20227489604117
281	Drap1	0.0101420442346895	-0.434007988931996	-0.120393722165722	-0.747622255698269	-2.71237669153401	0.206522876882567
282	Pfdn5	0.0101550917665011	-0.34964104193688	-0.120633931915248	-0.578648151958511	-2.99241298511916	0.206522876882567
283	Smarcd1	0.0102549752185902	-0.776506708656434	-0.243287555008983	-1.30972586230388	-2.85422076890846	0.207817253988038
284	Ndufb2	0.0104113185108829	-0.42613756272446	-0.123866573502499	-0.72840855194642	-2.76313078390171	0.20950495319268
285	Pdgfb	0.0103861343032702	0.34539829542906	0.651885940027802	0.0389106508303187	2.20879448582269	0.20950495319268
286	Hmgn1	0.0106217983243299	-0.358935966404092	-0.104984648549927	-0.612887284258258	-2.77022215459458	0.212993053811301
287	Irf5	0.0108185087452204	0.130028982415246	0.363996385276573	-0.103938420446081	1.08926337328848	0.216042607047458
288	Malat1	0.0108492189764024	1.28298380286172	3.32893843596675	-0.762970830243312	1.22906051076066	0.216042607047458
289	Oaz2	0.0109441271649459	-0.257080770570936	0.147556842161311	-0.661718383303182	-1.24523533053328	0.217178440453165
290	Mrpl17	0.0110837655409429	-0.44416107243823	-0.121054457022982	-0.767267687853477	-2.69428004188284	0.21919101854244
291	Rbm28	0.0112386478355645	-0.829803170154449	-0.247647405021367	-1.41195893528753	-2.79372708331436	0.221490190161383
292	D430042O09Rik	0.0113193358358843	-0.919309711215063	-0.253044124900163	-1.58557529752996	-2.70434787812655	0.221876055009135
293	Hpgds	0.0113356031591415	-0.301523489769642	-0.0807120636516639	-0.522334915887619	-2.67637952813898	0.221876055009135
294	Glul	0.0115986712770001	0.164010073181643	0.431052734365895	-0.103032588002609	1.20375461775377	0.226252992427196
295	D3Ertd751e	0.0116578158726421	-0.813390380778206	-0.217401421738398	-1.40937933981801	-2.67490836451908	0.226493744244971
296	Rab40c	0.0116899997029662	0.734149387415267	1.21162778765897	0.256670987171567	3.01355277615	0.226493744244971
297	Brd7	0.0117359047661175	-0.432410690784539	-0.110807763844678	-0.7540136177244	-2.63526637811435	0.226617554995568
298	Rpl29	0.0120416670528464	-0.35108665600988	-0.11974366642282	-0.582429645596941	-2.97444587562491	0.231741478349243
299	Ddx17	0.0122433375492132	-0.382493555607712	-0.0846501457416766	-0.680336965473747	-2.5170058106942	0.234834584765009
300	Med8	0.0122969106819183	-0.676330235142377	-0.193492004715954	-1.1591684655688	-2.74539756589668	0.235075942536005
301	Pnkd	0.0123866362151581	-0.186000364243864	0.124919140957452	-0.49691986944518	-1.17250287913993	0.235223042032886
302	Ubl5	0.0123503138359542	-0.321969911230732	-0.0850335998332632	-0.558906222628201	-2.66337154653845	0.235223042032886
303	BC017643	0.0125250316953944	0.439560898073695	0.729266332152901	0.14985546399449	2.97379140289437	0.236065125856856
304	Csnk2a1	0.0124949278961458	-0.413539717309977	-0.0868390474059503	-0.740240387214004	-2.48093446622725	0.236065125856856
305	Mrpl57	0.0125544661528058	-0.545349341046942	-0.133654835945953	-0.95704384614793	-2.59625779358523	0.236065125856856
306	Rabep1	0.01260966104231	-0.978063503300323	-0.272009532547964	-1.68411747405268	-2.71504632856751	0.236114222655216
307	Txndc11	0.0126394187192941	-0.625779343138233	-0.162610748777902	-1.08894793749856	-2.64807456670062	0.236114222655216
308	Psmb6	0.0128910810016656	-0.358232221778625	-0.104041815734339	-0.612422627822911	-2.76219021683117	0.236956248540231
309	Scoc	0.0128832994715969	-0.342156870403755	-0.113102082291348	-0.571211658516162	-2.92774994393568	0.236956248540231
310	Smox	0.0127332326981128	0.253446405901304	0.55072834965546	-0.0438355378528515	1.67095862367097	0.236956248540231
311	Tcf25	0.0128903347849227	-0.306124194583493	-0.0197015809381371	-0.592546808228848	-2.09478011719731	0.236956248540231
312	Tmem242	0.012836704488181	-0.719920718479021	-0.200897626752402	-1.23894381020564	-2.71860482208814	0.236956248540231
313	Atp5j2	0.01306145247989	-0.315386124379401	-0.0904592015554627	-0.54031304720334	-2.74820567163118	0.239320862530891
314	Rps17	0.0131332536892311	-0.359340391492815	-0.12072322514196	-0.597957557843669	-2.95156562407949	0.23987009524758
315	Lrpap1	0.0131939135793267	0.417460924143848	0.703870610289962	0.131051237997735	2.85677620503846	0.240212998023614
316	Smim10l1	0.0136561360400754	-0.51388131712625	-0.158621126054587	-0.869141508197912	-2.83507383942235	0.247841582879217
317	Ndufa3	0.0140934895843983	-0.283419089081173	-0.0535412360405983	-0.513296942121748	-2.41646248119518	0.254932111386963
318	Slc35a4	0.014135729977516	-0.530122803549705	-0.115626418873298	-0.944619188226112	-2.5067084798628	0.254932111386963
319	Rps7	0.0142427401944547	-0.283245881515232	-0.0221059615523496	-0.544385801478114	-2.12587844331905	0.256056786881497
320	1810037I17Rik	0.0143142118466313	-0.290363288852771	-0.0238600627669309	-0.55686651493861	-2.13543977287812	0.256537515438846
321	Bcl2a1a	0.0148124604378737	0.436755829481288	0.837776426694882	0.0357352322676947	2.13461777716445	0.257218799842573
322	Cd302	0.0148455837398242	0.291825403509817	0.565583683164571	0.0180671238550631	2.08931500217797	0.257218799842573
323	Dcun1d1	0.014764777219851	-0.702496690301602	-0.202673471608702	-1.2023199089945	-2.75471038710528	0.257218799842573
324	Fbxo11	0.014810570435921	0.685222862927886	1.14073009802407	0.229715627831704	2.94838814676237	0.257218799842573
325	Gmpr2	0.0144834478220846	-0.400185840202494	-0.100366579054391	-0.700005101350597	-2.61607553469469	0.257218799842573
326	Hist3h2a	0.0144086838297017	-0.189473328836038	0.0727524243470101	-0.451699082019085	-1.41618775441296	0.257218799842573
327	Milr1	0.0148425263487242	0.824593742604134	1.4013496833645	0.247837801843765	2.80218013056008	0.257218799842573
328	Nkap	0.0146926363530244	-0.61457907173648	-0.160655349640994	-1.06850279383197	-2.653645948916	0.257218799842573
329	Plpbp	0.0148130894706224	-0.550057436806293	-0.0679459923701338	-1.03216888124245	-2.2361899473878	0.257218799842573
330	Snrpg	0.0145478374801103	-0.164976830564849	0.0809802231224055	-0.410933884252103	-1.31465490150904	0.257218799842573
331	Trappc5	0.0145905658715811	0.639075104508469	1.08666792284949	0.191482286167448	2.79844567858647	0.257218799842573
332	Slc15a3	0.0150183564019934	0.230854544216841	0.569441424944583	-0.107732336510901	1.33633822834455	0.259428536040458
333	Taldo1	0.0151036946621981	0.328107685608457	0.603697657703566	0.0525177135133476	2.33346388460547	0.260119185848967
334	Slc3a2	0.0152398975217658	0.260351810481364	0.511918982450285	0.00878463851244382	2.02840524802781	0.261679078704571
335	Sfr1	0.0155945887899101	0.0135655581475944	0.323310401190887	-0.296179284895698	0.0858384118303231	0.2669346158807
336	Zc3h14	0.015639063807483	-0.723905401067113	-0.202086616860217	-1.24572418527401	-2.71900620914216	0.2669346158807
337	Uqcrq	0.0157649218383379	-0.345846955223778	-0.108287219568772	-0.583406690878784	-2.8533773811983	0.268284352352723
338	Fam3c	0.0160109376847414	0.469238843366099	0.829030013662597	0.109447673069601	2.55618066554241	0.271664874621279
339	Runx1	0.0160618212658167	0.382382402446418	0.69125581780226	0.0735089870905754	2.4264171011722	0.271724321414333
340	Ctbp2	0.016681561214706	0.503404854389549	0.869795152850541	0.137014555928556	2.69290805021462	0.28137868695982
341	Insig2	0.016867098292636	0.454908977998589	0.768102030186699	0.141715925810479	2.84682309167459	0.283186718511375
342	Napg	0.0169368865648477	-0.761448720645957	-0.205847330093927	-1.31705011119799	-2.68612011042189	0.283186718511375
343	Slc15a4	0.0169269537383994	0.52820661709698	0.887365055055408	0.169048179138552	2.88247702543369	0.283186718511375
344	Chmp3	0.0170807116499751	-0.178291763549532	0.138121203165254	-0.494704730264319	-1.1043966969034	0.284761282885486
345	Mfap3	0.0172056502505237	0.40075130503583	0.691488188740065	0.110014421331595	2.70161155550767	0.285186139268074
346	Slc38a9	0.0171880000630091	-0.372835841356591	-0.0402567403196272	-0.705414942393555	-2.19720607496437	0.285186139268074
347	Tjp1	0.0173545725966278	-0.465598065967933	-0.125372966509176	-0.80582316542669	-2.68221081284238	0.286825573030722
348	Kdm6b	0.0174638161004802	-0.39497413334911	0.0761630314951762	-0.866111298193396	-1.64312037757631	0.286977035347433
349	Tns1	0.0174420265970796	-0.604011126780047	-0.156039013894075	-1.05198323966602	-2.64266462285719	0.286977035347433
350	Ccni	0.0176719699683377	-0.328483410881385	-0.0812024438695078	-0.575764377893263	-2.60357949350571	0.289567850766905
351	Pepd	0.0178941675145672	0.564978015198218	0.960765130013137	0.169190900383299	2.79780851977269	0.292373363806391
352	Fnta	0.0180740071954161	-0.326089766974773	0.0459102552235724	-0.698089789173119	-1.71807570123434	0.293703392298758
353	Ivns1abp	0.0180779943298102	-0.0764758673946157	0.143608462055023	-0.296560196844255	-0.681056875583714	0.293703392298758
354	Nufip2	0.0182528287706691	-0.688986318194764	-0.149325749565835	-1.22864688682369	-2.50229208506638	0.294873163379683
355	Wwp2	0.0182489133041382	-0.85962713837329	-0.183360336580434	-1.53589394016615	-2.4913809562708	0.294873163379683
356	Tpd52	0.018394954321092	0.355512652766278	0.644971298624123	0.066054006908433	2.40722467765706	0.296334446717591
357	Creg1	0.0184868599801185	0.303839070003591	0.524149513269733	0.0835286267374489	2.70306584415421	0.296924163546234
358	Rpl10	0.0185351090757719	-0.297952101826524	0.0486984629223093	-0.644602666575357	-1.68462263755756	0.296924163546234
359	Secisbp2l	0.0185959207677658	-0.651303287353214	-0.167055172012533	-1.13555140269389	-2.63610935341848	0.296979179287536
360	Tox4	0.0186421106440301	-0.402721410221823	-0.0897990461985008	-0.715643774245145	-2.52241306658135	0.296979179287536
361	Lyz2	0.0187739012545792	0.226726448520783	0.455583702738265	-0.00213080569669941	1.94171548095705	0.297426308549755
362	Plin2	0.0187397453170429	0.779615340859328	1.33333504253993	0.225895639178722	2.75955142148904	0.297426308549755
363	Foxn3	0.0189046061824946	-0.12699008181388	0.0952333013402556	-0.349213464968015	-1.12002608913736	0.297773515877731
364	Sipa1l2	0.0188501690976128	-0.50958941046313	-0.133014940277073	-0.886163880649186	-2.65226926009419	0.297773515877731
365	Zfp706	0.0189515838352872	-0.301458042938232	-0.0788831496930489	-0.524032936183414	-2.65459818218581	0.297773515877731
366	Cdk5r1	0.0193804247225328	-0.268823789314107	0.0576206234820506	-0.595268202110265	-1.61401122086974	0.301918345809471
367	Pts	0.0192945351235813	-0.373174141672544	-0.079903031893967	-0.666445251451121	-2.49396498070354	0.301918345809471
368	Reep5	0.0194259580825972	0.185821359665169	0.410599457743115	-0.0389567384127765	1.62027873541176	0.301918345809471
369	Rnf7	0.0193256836248296	-0.120064774456099	0.114004753324899	-0.354134302237097	-1.00535356300651	0.301918345809471
370	AW549877	0.0196768201925077	-0.60496797965796	-0.112139737437091	-1.09779622187883	-2.40594054956405	0.302943535082095
371	Ankrd40	0.0197905372312701	-0.706179584909852	-0.161506379697171	-1.25085279012253	-2.54113207661887	0.302943535082095
372	Cyba	0.0198501246078476	0.410385179339861	0.705842829281762	0.114927529397959	2.72235351311196	0.302943535082095
373	Gdi1	0.0199145096296338	-0.413766309158914	-0.116360704950809	-0.711171913367019	-2.72680491723375	0.302943535082095
374	Gm26890	0.0197742635470826	-0.789922911066732	-0.188886421829856	-1.39095940030361	-2.57591757568592	0.302943535082095
375	Mon2	0.0195701822513102	-0.673378120388202	-0.177442226724214	-1.16931401405219	-2.66122472843709	0.302943535082095
376	Ndufs7	0.0196917123966636	-0.332646787861611	-0.0693483872918753	-0.595945188431347	-2.47618565996193	0.302943535082095
377	Smap2	0.0198902351446917	-0.3096330926416	-0.0833827682277678	-0.535883417055432	-2.68229321470174	0.302943535082095
378	Mcl1	0.0205139078332551	-0.0650144648119638	0.228891181006031	-0.358920110629958	-0.433560944877208	0.311236141332588
379	Hnrnpf	0.0205870933597031	0.214512307839253	0.437821013420682	-0.00879639774217492	1.88275865247088	0.311522375772816
380	Sema4b	0.0210219917464131	-0.578443063575481	-0.12810118144088	-1.02878494571008	-2.51748197689528	0.317266112278104
381	Map1lc3a	0.0213541510496126	-0.318495629157451	-0.0494076538788389	-0.587583604436062	-2.31983596344539	0.319754716108429
382	Sh3bp2	0.0213357724960073	0.650635001676707	1.16508126128335	0.136188742070067	2.47882290240106	0.319754716108429
383	Zbtb7b	0.0212775077024002	0.804600392920097	1.37139021604125	0.237810569798941	2.78231493887122	0.319754716108429
384	Akt1	0.0214139391050038	-0.403812126241802	-0.0699396956412314	-0.737684556842372	-2.37053782048071	0.319814949914576
385	H1f0	0.0219975648172035	0.274585808613291	0.623340244282074	-0.0741686270554915	1.54314394458046	0.326829104214151
386	Serf2	0.0219496685528517	-0.29769014864887	-0.0609357241115557	-0.534444573186185	-2.4644184413635	0.326829104214151
387	Fcgr1	0.0223382373776638	0.317874705353133	0.546054965730924	0.0896944449753417	2.73039820822757	0.329394026228287
388	Prpf8	0.0223425067485272	-0.724221468836885	-0.169523926853288	-1.27891901082048	-2.55895851038937	0.329394026228287
389	Pycard	0.0222769424683787	-0.312972012667575	-0.0897160727699659	-0.536227952565185	-2.74758142282256	0.329394026228287
390	Cops4	0.0224304410742378	-0.453177693742881	-0.111924488286559	-0.794430899199203	-2.6027944767442	0.329623335447886
391	Gmfg	0.0224730120593066	-0.386557188591636	-0.10698216618071	-0.666132211002562	-2.70996371947373	0.329623335447886
392	Rnaset2a	0.0230292948032939	0.231793453926285	0.458500293339287	0.00508661451328365	2.00393963730416	0.336920932900231
393	Naa38	0.0232083393773903	-0.314238966135743	-0.00495189105234634	-0.62352604121914	-1.99134430690027	0.338676402873622
394	Sf3b5	0.0233147708332273	-0.452591048982308	-0.120990825043108	-0.784191272921508	-2.67509516487291	0.33936601707756
395	Ubl4a	0.0234412418752126	0.595213553280637	1.01553421757513	0.174892888986141	2.77549315710729	0.34034309406163
396	Selplg	0.0235794634114731	-0.105841512301228	0.566820476546819	-0.778503501149276	-0.308394937753086	0.341485410769693
397	Ppp6r2	0.0236616453942316	-0.859780641566265	-0.187936972511234	-1.5316243106213	-2.50823096159382	0.341812434095513
398	Ccz1	0.0238529394770781	-0.256499897656037	0.106538850198999	-0.619538645511074	-1.38478485950703	0.343060779198858
399	Ctcf	0.023955970860055	-0.292814292073361	0.0976291297272363	-0.683257713873959	-1.46988125443557	0.343060779198858
400	Madd	0.0239723549656511	-0.423254813854105	-0.0695718719768494	-0.776937755731361	-2.34550240685667	0.343060779198858
401	Psmb5	0.0239873360869646	0.262933583372295	0.549201387396804	-0.0233342206522128	1.80020367813224	0.343060779198858
402	Ap3s1	0.0245028333849399	-0.217231272584643	0.11773273252223	-0.552195277691516	-1.27107827733866	0.34545913494535
403	Arl10	0.0243758563175855	-0.468857462666608	-0.117462482524926	-0.82025244280829	-2.61513053014835	0.34545913494535
404	Cpsf4	0.0245323348108494	0.691447186832353	1.18951308408914	0.193381289575565	2.72094835415773	0.34545913494535
405	Gm5086	0.024551119667094	0.430417841608278	0.74605815290104	0.114777530315517	2.67267341234255	0.34545913494535
406	Orc4	0.0243683605860475	0.617373301809996	1.10705713845921	0.127689465160784	2.4710422235786	0.34545913494535
407	Prr13	0.0242400130435421	-0.251655912524989	-0.00793207179019864	-0.49537975325978	-2.02375165087875	0.34545913494535
408	Pura	0.0246369287171139	-0.322528689749393	-0.0394813758576458	-0.60557600364114	-2.23335317052848	0.34545913494535
409	Rab24	0.0246208181689588	-0.0843549066511612	0.2022934283015	-0.371003241603822	-0.576778438231006	0.34545913494535
410	Cnot6	0.0248581282710961	-0.773946657712157	-0.167596749437534	-1.38029656598678	-2.50170331415957	0.347647057866742
411	Rplp2	0.0249142006596741	-0.288126282963746	0.0059180676601282	-0.582170633587621	-1.92051687580522	0.347647057866742
412	Crls1	0.0249861621685474	-0.736803383666147	-0.149089658192668	-1.32451710913963	-2.45716244674987	0.347804951545193
413	Bad	0.0250665816407313	0.503592827335956	0.868526550500107	0.138659104171804	2.70466592096011	0.348079529563182
414	Icam1	0.0251971365190899	0.25921601503946	0.569099976641722	-0.0506679465628016	1.63949773672193	0.349047289702851
415	Mcat	0.0253999058796906	0.671724642230564	1.15551165828352	0.187937626177608	2.72135477516794	0.349374219964602
416	Rplp1	0.0253936633290969	-0.207455681016575	0.184425748457368	-0.599337110490517	-1.03757318566113	0.349374219964602
417	Use1	0.0254034960288124	-0.356210020614575	-0.077915297173611	-0.634504744055539	-2.50870301349763	0.349374219964602
418	Ddit4	0.02562847414928	-0.670946639657638	-0.156974957837591	-1.18491832147769	-2.55856751605542	0.35137335340219
419	Eif1	0.0259261153235677	-0.307738438926259	-0.0113728521747997	-0.604104025677718	-2.03517643045335	0.35137335340219
420	Lhfpl2	0.0259187419139498	-0.0902308131716045	0.253736894846392	-0.434198521189601	-0.51414461296714	0.35137335340219
421	Mtmr3	0.0258876294130699	-0.822115205951365	-0.167326981823664	-1.47690343007907	-2.46082036211628	0.35137335340219
422	Naxe	0.0259950929453445	-0.182831027120311	0.103704115844807	-0.469366170085428	-1.25060481134734	0.35137335340219
423	Prdm2	0.026089254042784	-0.612302867749784	-0.080881015020409	-1.14372472047916	-2.25826537289823	0.35137335340219
424	Tars	0.0260614205147209	0.728836264224125	1.25637529850862	0.201297229939628	2.70784290008695	0.35137335340219
425	Tmem260	0.0258090085770487	-0.783548994105955	-0.177736974990785	-1.38936101322113	-2.53499065735489	0.35137335340219
426	Trim8	0.0261002700173205	-0.0857327529975531	0.1930802752288	-0.364545781223906	-0.602673086116533	0.35137335340219
427	Ccng2	0.0263689074914657	0.195713418482388	0.443987706679742	-0.0525608697149658	1.54503011287169	0.352942021430304
428	Srgap2	0.0264014171218135	-0.223785963994593	-0.000628915249059919	-0.446943012740126	-1.96548767847854	0.352942021430304
429	Tpt1	0.0262865677761372	-0.32506512665798	-0.0892632864772292	-0.560866966838731	-2.70191250581937	0.352942021430304
430	Irf8	0.0271107785751664	0.169573614228913	0.396762070090881	-0.057614841633055	1.46291841879012	0.360743190553549
431	Prpf40a	0.0271047488063546	-0.394089338501579	-0.0359917364853454	-0.752186940517813	-2.15695638788247	0.360743190553549
432	Rpl10-ps3	0.0275281363834502	-0.42071828702667	-0.0913328864037729	-0.750103687649568	-2.50342816849283	0.365448754997887
433	Notch1	0.0276908724534538	-0.827408358575398	-0.125247950199758	-1.52956876695104	-2.30957280412144	0.365915100277782
434	Rps28	0.0276819884413537	-0.274327807454152	0.092553254490038	-0.641208869398342	-1.4655229673582	0.365915100277782
435	Maml3	0.0281880725118114	-0.617325414647854	-0.142667983622474	-1.09198284567323	-2.54907118347917	0.370201981993775
436	Mettl6	0.0282018297562455	0.631380668030616	1.11996602415551	0.142795311905719	2.53278849716182	0.370201981993775
437	Vkorc1	0.0282089391684881	0.139438581015753	0.416473424884807	-0.137596262853301	0.986499001459269	0.370201981993775
438	Frmd4a	0.0284408533427622	-0.253697150374199	-0.0366497575685671	-0.47074454317983	-2.29091569028499	0.372052662649521
439	Il18	0.0285445809181847	-0.640969209219684	-0.124835470748941	-1.15710294769043	-2.43401365117485	0.372052662649521
440	Rps10	0.0285152636071536	-0.257431606376274	-0.026165010168434	-0.488698202584114	-2.18171013563213	0.372052662649521
441	Cog5	0.0287852146173281	-0.563035447529635	-0.0797818124256366	-1.04628908263363	-2.28354039993924	0.372648320158864
442	Csf2ra	0.0287435751374236	0.313345687585928	0.616538714991401	0.0101526601804555	2.02559494073732	0.372648320158864
443	Odf2	0.028760528310769	-0.583790987386365	-0.136984961431654	-1.03059701334108	-2.56086364845118	0.372648320158864
444	Bmp2k	0.0289960947708825	-0.236502981788785	-0.0172789345393068	-0.455727029038262	-2.11444562016886	0.373195497593514
445	Man2b1	0.0290592106469179	-0.219061415754938	0.00262268940219096	-0.440745520912067	-1.93677613908183	0.373195497593514
446	Ms4a6d	0.0290877746162687	0.453983132558457	0.784777409975076	0.123188855141837	2.68986088983214	0.373195497593514
447	Rpl36a	0.0289735529244817	-0.214363742768523	0.022822359219695	-0.451549844756741	-1.77137366774713	0.373195497593514
448	Cep170	0.0295205096689011	0.48631734919826	0.870023585765776	0.102611112630744	2.48409954972901	0.376676827120412
449	Ebp	0.0295574967851002	0.449953836983972	0.819384458120758	0.0805232158471871	2.38716896959027	0.376676827120412
450	Gabarap	0.0296875197660726	-0.187282755737989	0.037449214684256	-0.412014726160233	-1.63335664027772	0.376676827120412
451	Nrm	0.0295670712369889	0.560356312226477	0.971445369946759	0.149267254506195	2.67163080565594	0.376676827120412
452	Ppil4	0.0296288747302757	0.712666849038312	1.25381230569104	0.171521392385583	2.581193909916	0.376676827120412
453	Cxxc5	0.0297644116038701	-0.143112718279368	0.094891847241573	-0.381117283800308	-1.17853106281068	0.376818765007053
454	2810402E24Rik	0.0303349671712108	-0.813190534642177	-0.158389686981817	-1.46799138230254	-2.43405940319467	0.378630633835393
455	Eif4b	0.0303750651299961	-0.395507443699917	-0.0131113056695289	-0.777903581730305	-2.0271657273059	0.378630633835393
456	Kdm4a	0.0303149078893798	-0.886509428322181	-0.147117543935035	-1.62590131270933	-2.34993998197159	0.378630633835393
457	Pecam1	0.0300819382144604	-0.768629593195811	-0.0903629549484084	-1.44689623144321	-2.22108273526194	0.378630633835393
458	Rnf20	0.0300055473631289	-0.706011076167238	-0.146524100091111	-1.26549805224337	-2.47325914837	0.378630633835393
459	Sf3a1	0.0304752088200355	-0.820889126522257	-0.168000043852335	-1.47377820919218	-2.46429778961027	0.378630633835393
460	Tm6sf1	0.0305017180177771	0.244808016941339	0.473310941020989	0.0163050928616879	2.09981950237295	0.378630633835393
461	Tyrobp	0.0304235587885187	0.0698981092046476	0.859875842209959	-0.720079623800663	0.173419795147107	0.378630633835393
462	Zdhhc3	0.0303301128526616	-0.84255437823973	-0.1630419994782	-1.52206675700126	-2.43023716415025	0.378630633835393
463	Ppm1m	0.0306724318249091	-0.556407799374667	-0.0571987083276386	-1.0556168904217	-2.18453403002791	0.379419475186418
464	Ptma	0.0307040644794649	-0.00804878783001226	0.223785510539147	-0.239883086199172	-0.0680457308387934	0.379419475186418
465	Syf2	0.0307637412313312	-0.369707414505023	-0.0825552858553807	-0.656859543154666	-2.52344713812439	0.379419475186418
466	Ube2w	0.0311174054342551	0.477049406285276	0.832785158894891	0.121313653675661	2.62835446903035	0.382957768595393
467	Slc39a7	0.0313277535023513	0.423894825048169	0.736115139609624	0.111674510486714	2.66100106744908	0.38472091292502
468	Clk4	0.031676789618614	0.425982051053173	0.74831006741602	0.103654034690325	2.59024793297786	0.388176043723827
469	Ccr5	0.0318560006793102	0.182786423872624	0.400766268172831	-0.0351934204275822	1.64352263303675	0.389351035814045
470	Pcnp	0.0319084545479688	-0.400054690568207	-0.0918382883103283	-0.708271092826086	-2.54396839238934	0.389351035814045
471	Fbxo9	0.0325315520162891	-0.674145905730628	-0.11700286457248	-1.23128894688878	-2.37156636258175	0.395272141553851
472	Tnrc6c	0.0324662589010912	-0.418193800068834	-0.0779649298115968	-0.758422670326071	-2.40909828161599	0.395272141553851
473	Fam212a	0.0326045916965836	-0.264295899269485	-0.00699445694524325	-0.521597341593726	-2.0132434515351	0.395322057885639
474	3222401L13Rik	0.0329024787406306	-0.455218726088513	-0.0879306466292515	-0.822506805547774	-2.42918939687682	0.396950742077858
475	Gmfb	0.0329465655150934	-0.43844249947946	-0.0186914265565937	-0.858193572402326	-2.04724076650395	0.396950742077858
476	Ppfia4	0.0328637118127082	-0.100395923152001	0.124292926026125	-0.325084772330126	-0.875755046555859	0.396950742077858
477	Psmb1	0.0330867879690691	-0.0459804037385518	0.19864501135234	-0.290605818829444	-0.368399723670118	0.397804463317844
478	Ntsr2	0.0335876013022928	-0.563712966272938	-0.0460190337194553	-1.08140689882642	-2.13418980219371	0.402694802804675
479	Tma7	0.033830062892436	-0.28000944972835	-0.0412976852385208	-0.518721214218179	-2.29904226953937	0.402694802804675
480	Tmco3	0.0338397566613146	-0.682004671497653	-0.137912580910407	-1.2260967620849	-2.45676167058548	0.402694802804675
481	Tmem160	0.0338082836590954	-0.175845497790038	0.100866032658695	-0.452557028238771	-1.24552396480582	0.402694802804675
482	Trmt112	0.0338446198695472	-0.317788588467925	-0.0759396260346462	-0.559637550901204	-2.5753849916424	0.402694802804675
483	Map3k2	0.0341027315259466	-0.650279664968658	-0.132463457109842	-1.16809587282747	-2.46134575139611	0.403340009612252
484	Ppp3ca	0.0341098351633726	-0.146080952600248	0.116908946521282	-0.409070851721778	-1.08868594147595	0.403340009612252
485	Tecr	0.034018919465613	0.317523841154969	0.574841430941321	0.0602062513686175	2.4185493631169	0.403340009612252
486	Atr	0.0342194803605694	-0.777111700561015	-0.134845096723322	-1.41937830439871	-2.37146215600083	0.403454282518829
487	Ets1	0.0342601980098814	0.444136891281651	0.791773800278988	0.0964999822843133	2.5040273014402	0.403454282518829
488	Ripk2	0.03436673363659	0.66022469678093	1.16882420372242	0.151625189839438	2.54427424669792	0.403879543864434
489	Rpl17	0.0345580913025855	-0.21250326358012	0.0678181023338623	-0.492824629494101	-1.48579021743944	0.405297860164269
490	Hacd2	0.034723834927127	0.482351330483734	0.932531459734151	0.0321712012333171	2.10002879784419	0.405989982126863
491	Tlr2	0.0348294805939697	0.142935203522325	0.589704478088439	-0.303834071043789	0.627052635387087	0.405989982126863
492	Ube2j2	0.0347719624976213	0.434686716242011	0.768818837284104	0.100554595199917	2.54980067685559	0.405989982126863
493	Ccdc47	0.0351015782599174	-0.55229106822274	-0.117382437103535	-0.987199699341945	-2.48896095695794	0.406681921859851
494	Rexo1	0.0350040984822273	-0.529683744498236	-0.0519650417559566	-1.00740244724051	-2.17316394868661	0.406681921859851
495	Rps18	0.035087758899535	-0.404053814970446	-0.0967784273258635	-0.711329202615028	-2.57726767909603	0.406681921859851
496	Eif4ebp2	0.0352746449715389	-0.536308607344666	-0.0967240512002683	-0.975893163489064	-2.39122494250933	0.407863082483419
497	Fcgrt	0.0353860915362163	-0.405398748362569	-0.0642242182274361	-0.746573278497701	-2.32891636387258	0.408328440563784
498	Pcmtd1	0.035569898319812	-0.437938015981507	-0.0477880479561144	-0.8280879840069	-2.20003283129531	0.408544765005065
499	Sall1	0.0355120544004604	-0.274535938753778	-0.0385686673256771	-0.510503210181878	-2.28031857622786	0.408544765005065
500	Sap30l	0.0356185496952977	-0.740325270231706	-0.143348928356618	-1.33730161210679	-2.43060028466361	0.408544765005065
501	Emc7	0.0356911189791271	0.228035994723245	0.49138125270737	-0.0353092632608792	1.69717252650613	0.408560014661266
502	Eef1a1	0.036004463852837	-0.428194377355151	-0.0737662134138512	-0.782622541296451	-2.36788619918378	0.410244777129587
503	Psmb2	0.0360532246914132	0.29924680885577	0.555248882937711	0.0432447347738278	2.29104771884824	0.410244777129587
504	Rin2	0.0361128901712598	0.209082086709322	0.469405597345003	-0.0512414239263597	1.57416961211871	0.410244777129587
505	Rpl31	0.0361244311160317	-0.260799562220588	-0.0245273932540238	-0.497071731187152	-2.16342767483758	0.410244777129587
506	Dnase2a	0.0363661090086421	0.0618247301170212	0.322734240313238	-0.199084780079196	0.464430155467086	0.412173192024827
507	Ndufs6	0.0365990774435419	-0.386943354192462	-0.086675732455396	-0.687210975929529	-2.52573032645675	0.413995481535923
508	Mtf1	0.0366740940587157	-0.845158007717926	-0.132216331090432	-1.55809968434542	-2.32344287152434	0.414027420131367
509	Bag1	0.0368409356081077	-0.346785653307554	-0.069175045379327	-0.62439626123578	-2.44834805092796	0.415093842264239
510	Jam2	0.0371465061585761	-0.432658189776518	-0.0444882926222803	-0.820828086930756	-2.18459616728425	0.417716103567518
511	H2-K1	0.0373216165848478	0.339493063458487	0.596868851236808	0.0821172756801646	2.58530214952818	0.418863935644035
512	C87436	0.0376234864656789	-0.533979610185886	-0.0791426953503147	-0.988816525021458	-2.30100233799498	0.421427138438806
513	Mrps21	0.0377481155309031	-0.324426709425285	-0.0568205994795026	-0.592032819371066	-2.37612162975362	0.421583812898698
514	Rpl36al	0.0377844951752277	-0.295838220933471	-0.0683236105001776	-0.523352831366764	-2.54854955106284	0.421583812898698
515	Bin2	0.038017773222734	0.186289112958018	0.414317035955249	-0.041738810039213	1.60120720002376	0.421874725069783
516	Jade2	0.0380312524605192	-0.525993604419371	-0.0295165501991714	-1.02247065863957	-2.07648774902522	0.421874725069783
517	Top1	0.0379343346769278	-0.351604324499693	-0.0752508076133757	-0.62795784138601	-2.49366036876389	0.421874725069783
518	Pdlim2	0.0383725304023688	-0.607447143162815	-0.0378167695180618	-1.17707751680757	-2.09008258371657	0.42320473434151
519	Timm17a	0.0383502581199634	-0.432204133616143	-0.0668335806489024	-0.797574686583385	-2.31848059176496	0.42320473434151
520	Ywhaz	0.0383033481700658	-0.306696820578201	0.04042558557373	-0.653819226730132	-1.73170821546771	0.42320473434151
521	Lamtor1	0.038675407992591	-0.315754050311722	-0.0694544067881529	-0.56205369383529	-2.5126571753418	0.424910852179136
522	Utp11	0.038614867053798	-0.401744138017894	-0.0715901527099838	-0.731898123325805	-2.38495997793517	0.424910852179136
523	Mecp2	0.0388857173925461	-0.378986393935302	0.0343833916097739	-0.792356179480378	-1.79693753321722	0.426404568348473
524	Vamp5	0.0390027174666383	0.423547861597694	0.833032455215776	0.0140632679796125	2.02727664825087	0.426871344792311
525	Gpi1	0.0393014253442562	0.395118369834345	0.698203240328569	0.0920334993401221	2.55511854894867	0.429321284474874
526	AC160562.1	0.0396828615878741	0.465909319446363	0.966708477322128	-0.0348898384294022	1.82341657691639	0.431025021224352
527	B4galnt1	0.0396575792442654	0.455807330439053	0.933602318232341	-0.0219876573542349	1.86976836168988	0.431025021224352
528	Ptp4a3	0.0396508532611365	-0.208225333870902	0.044361518793906	-0.46081218653571	-1.61573791648364	0.431025021224352
529	Hint2	0.0398657155813755	-0.441931748631659	-0.0797112861508583	-0.80415221111246	-2.39127934686675	0.431377129922997
530	Sh3glb1	0.0398450609991208	-0.0574298040718003	0.167916304327003	-0.282775912470604	-0.499499851227597	0.431377129922997
531	Cox17	0.0401775502811254	-0.228163666154258	0.0193658538202197	-0.475693186128736	-1.80662317888014	0.431607495529383
532	Cox20	0.040188038816511	-0.258065265953079	0.0596061681897876	-0.575736700095946	-1.59220682934089	0.431607495529383
533	Rtf2	0.040109349318008	-0.379826293786275	-0.0388800295050553	-0.720772558067495	-2.18346975518815	0.431607495529383
534	Tmbim6	0.0400195766567312	0.0273193426230374	0.25107157943887	-0.196432894192796	0.239304546781069	0.431607495529383
535	Pitpna	0.0403116955057835	-0.301589186923551	-0.00864001968597122	-0.594538354161131	-2.01776966997656	0.432126306029287
536	Afg3l1	0.0405061715048864	-0.498750396437636	-0.0830009989364409	-0.914499793938831	-2.35125491502373	0.433400920859186
537	Aak1	0.0407237561850647	-0.703089151947278	-0.105937599619583	-1.30024070427497	-2.30767116047161	0.434109185355662
538	Bola2	0.0406585312913156	0.401458960759121	0.715418840705845	0.0874990808123958	2.50619634741953	0.434109185355662
539	Cfap97	0.0408904273191983	-0.459898078331612	0.121182290759138	-1.04097844742236	-1.55122030967865	0.435077181216331
540	Ifitm3	0.0410214199725892	-0.577969206302202	-0.105656655722624	-1.05028175688178	-2.39840933114195	0.435662673227405
541	Kdm3b	0.0412418950379875	-0.511378745167086	-0.09208246026096	-0.930675030073212	-2.39039542935891	0.437063482971937
542	Naaa	0.0413057380594228	0.650549227992143	1.16082273464702	0.140275721337268	2.49876397736895	0.437063482971937
543	Atxn1	0.0416929400512242	-0.362849780575349	0.163497970241588	-0.889197531392287	-1.35114570285927	0.438279594230585
544	Papss1	0.0417263571839406	-0.302086015323041	-0.0204377390948846	-0.583734291551198	-2.10218829738815	0.438279594230585
545	Prkca	0.041578363682515	-0.344100321253042	-0.0371503688093626	-0.651050273696722	-2.19717980522695	0.438279594230585
546	Rap1gds1	0.0417145759082435	-0.221828315723108	0.0655270845422266	-0.509183715988442	-1.513023625681	0.438279594230585
547	Abhd2	0.0424293066810509	-0.598089615977445	-0.0831311247857964	-1.11304810716909	-2.27636620600343	0.438436169037526
548	Hnrnpa3	0.042390514536832	0.0665454213578264	0.301762241836692	-0.168671399121039	0.554495332994696	0.438436169037526
549	Hvcn1	0.0422548302437835	0.0443688693610706	0.343351079085641	-0.2546133403635	0.290858061630396	0.438436169037526
550	Mafb	0.0421770488402739	0.0128667694162951	0.234173783065065	-0.208440244232475	0.113952125771049	0.438436169037526
551	Man2a2	0.0423832359240604	-0.463848335570347	0.0460044897879459	-0.973701160928641	-1.78311462992845	0.438436169037526
552	Mlx	0.0420974275511403	-0.781613845234582	-0.129236798815398	-1.43399089165377	-2.34823557157052	0.438436169037526
553	Rpp21	0.0421774371692228	-0.451982468356755	-0.0894576338392923	-0.814507302874219	-2.44361013446675	0.438436169037526
554	Rps21	0.0423681476019593	-0.278885899930036	-0.0456770090439662	-0.512094790816105	-2.3438485453196	0.438436169037526
555	Rtn3	0.0423921575410829	0.0741483188624702	0.320517901479187	-0.172221263754246	0.58987815354919	0.438436169037526
556	Bclaf1	0.0429916302945527	-0.329329958505946	-0.0375165693182355	-0.621143347693657	-2.21194393957886	0.441067978066654
557	Dlst	0.0429653100520941	0.480003890006782	0.858786298620246	0.101221481393317	2.48372235737184	0.441067978066654
558	Slc38a10	0.0429429706615918	0.379232207779815	0.702861906044443	0.0556025095151864	2.29670352570138	0.441067978066654
559	Stat1	0.0428543847749789	0.535283423126032	0.95299508020439	0.117571766047673	2.51162784918767	0.441067978066654
560	Amn1	0.0432195489686995	-0.499112279105665	-0.0398511943100938	-0.958373363901237	-2.13003479649108	0.442327416562538
561	Pofut1	0.0432686452818804	-0.706667951453745	-0.117155050508671	-1.29618085239882	-2.34947145627791	0.442327416562538
562	Ddx42	0.0436446348655713	0.0811423249546176	0.519357561273106	-0.35707291136387	0.36291762894641	0.445059767168736
563	Rap2c	0.0436911332024409	-0.627403391432713	-0.103013899652542	-1.15179288321288	-2.34498987920586	0.445059767168736
564	Fam213b	0.043972262436171	-0.568295152360437	-0.106350651865131	-1.03023965285574	-2.41119448336517	0.446337920480427
565	Orai2	0.0439175808312333	0.688310550912435	1.22628700688274	0.150334094942133	2.50766343953492	0.446337920480427
566	Tmem68	0.0441869360781001	0.439044543230378	0.780067606618027	0.0980214798427297	2.52332344854406	0.446934882553622
567	Tulp4	0.0441242435409243	-0.498979077103967	-0.0773089184066946	-0.920649235801238	-2.31930337016077	0.446934882553622
568	4930481A15Rik	0.0445922455689304	-0.747803785452821	-0.114040861621613	-1.38156670928403	-2.31264473177134	0.448451156770376
569	B4gat1	0.0449624089176925	0.579118171433293	1.0320502835477	0.126186059318886	2.50600637146973	0.448451156770376
570	Ccnl1	0.044909357824877	0.34361953423784	0.611782073746202	0.0754569947294778	2.51146902444065	0.448451156770376
571	Fcgr2b	0.0445348574477849	0.273048915707062	0.52117839658191	0.0249194348322143	2.15680151716226	0.448451156770376
572	Kansl2	0.0448696319811464	0.445292742429443	0.795405511232222	0.0951799736266629	2.49279036786689	0.448451156770376
573	Ndufaf4	0.0447324536599822	-0.434240643225397	0.0285905806713194	-0.897071867122114	-1.83889067418496	0.448451156770376
574	Ppp1r18	0.0449311119265016	-0.310393895470487	-0.0583736556872102	-0.562414135253763	-2.41393650234759	0.448451156770376
575	Rnpep	0.0445862527125829	-0.266671520870901	0.0203043789304259	-0.553647420672227	-1.82129083651738	0.448451156770376
576	Timm9	0.0455388708784412	-0.431900167256348	0.00869528650799023	-0.872495621020687	-1.92128349375126	0.453412195291424
577	Thap12	0.0456278852401155	0.729996004650579	1.30289980431593	0.157092204985233	2.49739289355217	0.453511129726278
578	Trim35	0.0457373489571544	-0.348608785992165	-0.0682819796397702	-0.62893559234456	-2.4373718451312	0.453812623303253
579	Rps15	0.0460317236086209	-0.319185386548951	-0.0495861059016104	-0.588784667196292	-2.32045078356781	0.455944619853956
580	Nudt5	0.0464709703198187	-0.44325680622661	-0.0473083699462867	-0.839205242506934	-2.19414271279338	0.459501749627862
581	Hnrnpa1	0.0468490048820307	0.364187511660573	0.658585117130874	0.0697899061902713	2.42459311220855	0.462442414799391
582	Rpl6	0.0472316424177298	-0.326248572025094	-0.0218311912127784	-0.63066595283741	-2.10052214978829	0.464620015893105
583	Trim12a	0.0472155104419574	-0.393574630785751	-0.0401485495969119	-0.747000711974589	-2.18261227064496	0.464620015893105
584	Pum2	0.047767506684015	-0.147172137951985	0.15217193731492	-0.44651621321889	-0.963613826852785	0.468576804764229
585	Rpl15	0.0477972852287836	-0.315576183940401	-0.0651716998019051	-0.565980668078896	-2.4700753943355	0.468576804764229
586	Snrnp70	0.0481944745672013	-0.26074732625948	-0.0415669284287347	-0.479927724090225	-2.3316654846495	0.471664354339419
587	Rrn3	0.048519520180152	-0.940010313481071	-0.118198060353817	-1.76182256660832	-2.2418579821708	0.47403653872772
588	Ccdc59	0.0489304458307621	0.183291347716601	0.524334574750336	-0.157751879317133	1.05336922632043	0.475211595863227
589	Helz	0.0489749052019019	-0.574502134183645	-0.0796685891299069	-1.06933567923738	-2.27551972435308	0.475211595863227
590	Hnrnph1	0.0490884349381506	-0.370638171560573	-0.0669722978083495	-0.674304045312796	-2.39222622739372	0.475211595863227
591	Serinc3	0.0491369618739134	-0.258444788285527	0.0728658756375747	-0.589755452208629	-1.52890483823751	0.475211595863227
592	Tbc1d9	0.048901379140433	-0.491379489337929	-0.0731184804937104	-0.909640498182147	-2.30259594243633	0.475211595863227
593	Zfp950	0.0491146786474992	-0.346064838228946	0.0111028230912061	-0.703232499549098	-1.89903704254018	0.475211595863227
594	Arhgef12	0.049896715086053	-0.568622556399098	-0.0214659220979474	-1.11577919070025	-2.03685683673156	0.476135875238792
595	Cd180	0.0497491678665468	0.226968669248669	0.510983009299278	-0.05704567080194	1.56629562178834	0.476135875238792
596	Cdc37l1	0.0497808786062813	-0.409327077126066	-0.0609346477855899	-0.757719506466543	-2.30276625293743	0.476135875238792
597	Cdc42	0.0493867356910683	0.246610298380559	0.47595722376885	0.0172633729922674	2.10749414767279	0.476135875238792
598	Klhl3	0.0496126106645839	-0.644479474803647	-0.0523055895450122	-1.23665336006228	-2.13308386410648	0.476135875238792
599	Lsm4	0.049894856001917	-0.0225111691799473	0.314080477182047	-0.359102815541941	-0.131081924698552	0.476135875238792
600	Rnf215	0.0495628546489234	0.422084883621969	0.85003698028769	-0.00586721304375182	1.93309292503369	0.476135875238792
601	Vti1b	0.0495533483209765	-0.433055403045368	-0.0707678304791265	-0.79534297561161	-2.34281564577876	0.476135875238792
602	Myl2	0.050296147429004	-0.642166575660184	-0.0884263878811575	-1.19590676343921	-2.27294927864553	0.478749122863378
603	Ndufb3	0.0504210061394037	-0.364013144322238	-0.0668813791145967	-0.66114490952988	-2.40113221241153	0.478749122863378
604	Ube2d3	0.0503536737083488	-0.223015571013956	-0.000393948190475113	-0.445637193837437	-1.96343231010211	0.478749122863378
605	Limd2	0.050943327304408	-0.279162748712095	-0.0521732506648943	-0.506152246759296	-2.41045924154225	0.482909061307074
606	Abracl	0.0514947458758624	-0.0630786737372077	0.254120799397596	-0.380278146872011	-0.389760826194495	0.486527788464697
607	Clns1a	0.05144045868774	-0.506127351230111	-0.0547495568299193	-0.957505145630302	-2.19769645806318	0.486527788464697
608	Acp2	0.0518842175961921	-0.346454337465911	-0.055942590875295	-0.636966084056527	-2.33738577420678	0.487405634904059
609	Mapkap1	0.0517752599531508	-0.489373875237071	-0.0264504481603896	-0.952297302313753	-2.07195210770911	0.487405634904059
610	Mtss1	0.0519276099261343	-0.442279295754755	-0.0760519719283379	-0.808506619581172	-2.36697655906725	0.487405634904059
611	Trim30a	0.0517294936315348	-0.361971821254647	0.000222667599855897	-0.72416631010915	-1.95875905047929	0.487405634904059
612	Setd2	0.0521064971535685	-0.492395204477025	-0.070452634369596	-0.914337774584454	-2.28722327469705	0.488285557476659
613	Cadm1	0.0522172848527049	-0.246357804765002	0.0750756710742847	-0.567791280604289	-1.50218462277145	0.488525495318536
614	Rheb	0.0523329574760521	0.0810371746962936	0.347205799371958	-0.18513144997937	0.596726770509319	0.48881027870547
615	Enc1	0.0525940185896802	0.497564152503109	1.0219141244139	-0.0267858194076813	1.85984146304141	0.489653728265935
616	Mrpl42	0.0525804674282642	-0.353240374955272	-0.0625329814916586	-0.643947768418886	-2.38156451595172	0.489653728265935
617	Add1	0.0531694764799647	-0.496667468275848	-0.0671102407937815	-0.926224695757914	-2.2661715083213	0.492603833374369
618	C1qbp	0.0534262570808819	-0.346300198202172	0.0461079847469138	-0.738708381151257	-1.72966810022768	0.492603833374369
619	Cox14	0.0532004598038793	-0.281366638070959	-0.00779011006495339	-0.554943166076964	-2.01577409103638	0.492603833374369
620	Fgd4	0.0529995086094326	0.491431762816257	0.892319937472354	0.0905435881601606	2.40263648785642	0.492603833374369
621	Shisa5	0.0533222281827794	-0.0104536920406129	0.241486640873921	-0.262394024955147	-0.0813242551045797	0.492603833374369
622	Wwc2	0.0533797769897608	-0.54603532005066	-0.0669648217136604	-1.02510581838766	-2.23392917180482	0.492603833374369
623	H2-T22	0.0536346190459143	-0.0249957545432512	0.459397055600846	-0.509388564687349	-0.101138533944387	0.492939968314613
624	Tm2d2	0.0535775025814707	0.302957842260819	0.56131770773661	0.0445979767850272	2.2982921847078	0.492939968314613
625	Rab10	0.0537859173744365	-0.33985420044903	-0.0594267353783365	-0.620281665519724	-2.37530939669849	0.493539577827829
626	Tmem5	0.0539099771914522	0.317616697105557	0.777260867711882	-0.142027473500768	1.35434609427176	0.493887730340221
627	Itsn2	0.0540651309064324	-0.462570238699861	-0.0725017920822572	-0.852638685317465	-2.32426133421813	0.494519179821993
628	Atg101	0.0542996927014751	0.43422037301536	0.827729792242434	0.0407109537882858	2.16273423425362	0.495873786055668
629	Adap2os	0.054715385779455	0.087535101207971	0.331303278038034	-0.156233075622092	0.703806575500192	0.498445796894357
630	Rpl35	0.0547551616466338	-0.349712513278069	-0.0665907548353262	-0.632834271720813	-2.42095109446213	0.498445796894357
631	Cdk12	0.0549479993573147	-0.460214999094194	-0.0497766193073196	-0.870653378881068	-2.19766198238608	0.499408520307765
632	Tbc1d16	0.0550381389568671	-0.499373575872636	-0.0486893934458741	-0.950057758299398	-2.17170750983789	0.499436276768406
633	Rpl23a	0.0552441122011079	-0.354349835697886	-0.0264253658010087	-0.682274305594763	-2.11790512648826	0.500513402011618
634	Trappc1	0.0553543584761848	0.0420952198764871	0.377125671377982	-0.292935231625007	0.246261539837495	0.500721207982524
635	Galnt11	0.0557622396473823	-0.684765594950751	-0.0791646975461971	-1.2903664923553	-2.21617225091239	0.501672550319598
636	Narf	0.0558094310556065	0.458623687241668	0.859899528579311	0.0573478459040249	2.24006983937587	0.501672550319598
637	Pgs1	0.0555743823787342	0.516403002607559	0.931934167464325	0.100871837750793	2.43575301257618	0.501672550319598
638	Upf1	0.0556483378900378	-0.760824906444429	-0.086398511932204	-1.43525130095665	-2.21104842174902	0.501672550319598
639	Mras	0.0562202456375285	-0.393710489304401	0.154074294129354	-0.941495272738155	-1.40868896455133	0.503401359286502
640	Myef2	0.0561491018928583	-0.804892971976846	-0.0976792885879841	-1.51210665536571	-2.23067125755343	0.503401359286502
641	Rala	0.0562650865392586	0.184645788686761	0.516734870818013	-0.147443293444491	1.08976511182024	0.503401359286502
642	Prkcd	0.0564022196456248	-0.0302331881710368	0.214312949981117	-0.274779326323191	-0.2423099395509	0.503842258049312
643	Inpp5d	0.0566678320981803	-0.231327332690739	-0.007715767566875	-0.454938897814603	-2.02759298456865	0.50452367155528
644	Pkig	0.0567424181609687	-0.180424736383936	0.0510842764393653	-0.411933749207237	-1.52748258445796	0.50452367155528
645	Zbtb8os	0.0566328040783988	-0.752669802216398	-0.0969059310509794	-1.40843367338182	-2.24959893257508	0.50452367155528
646	Cdc123	0.0572957938911919	-0.41908858435117	-0.0243563624364401	-0.813820806265899	-2.08090063607123	0.505679584260623
647	Clec5a	0.0572912081400217	0.342637057144176	0.620705097877509	0.0645690164108438	2.41507902166794	0.505679584260623
648	Gpm6a	0.0572836367337072	-0.544036500436595	-0.039967269898815	-1.04810573097438	-2.11536805369638	0.505679584260623
649	Il21r	0.0572372891630883	0.139834154679168	0.417386962053447	-0.13771865269511	0.987451395547194	0.505679584260623
650	Kbtbd2	0.0573226192989544	0.48000404304817	0.875688483470154	0.0843196026261867	2.37762858656941	0.505679584260623
651	Rpl24	0.0574014663214761	-0.293659845507961	-0.051186308197657	-0.536133382818265	-2.37371354946922	0.505679584260623
652	Arl6ip4	0.0577703837294807	-0.411793398489554	-0.037608584436177	-0.785978212542931	-2.15695613450455	0.50582160410469
653	Dnajc24	0.0576919984592726	0.222122011661518	0.692145293561649	-0.247901270238612	0.926233145877791	0.50582160410469
654	Rnf145	0.0577197340208422	-0.547095415701268	-0.0763844240263489	-1.01780640737619	-2.27801629842116	0.50582160410469
655	Rsl24d1	0.0576900260320083	0.188753791017468	0.51160630102646	-0.134098718991524	1.14588123328926	0.50582160410469
656	Arhgap12	0.0584126860595018	-0.346047087371345	0.000925724009036177	-0.693019898751727	-1.95473479753224	0.509888515298695
657	Prps2	0.0583798610070828	-0.641367037027743	-0.0771152131041273	-1.20561886095136	-2.2278284981064	0.509888515298695
658	Rdx	0.0588111587239342	-0.37426063302055	-0.0603627381817612	-0.688158527859339	-2.33686613899774	0.511808794054268
659	Tet2	0.058797868920762	-0.549516656730179	-0.0448538302543219	-1.05417948320604	-2.13416324641366	0.511808794054268
660	Heca	0.0593525374326796	-0.696342849223294	-0.0811641820284794	-1.31152151641811	-2.21855369529167	0.514619987549139
661	Ifngr1	0.059267503127891	0.159785010716243	0.379557235671905	-0.0599872142394182	1.42498837756393	0.514619987549139
662	Pcbp2	0.0594033882750706	-0.269518997147092	-0.0314841959782627	-0.507553798315921	-2.21920292731896	0.514619987549139
663	Ndufs8	0.0596397354330826	-0.300001743879844	-0.0255810478063971	-0.574422439953292	-2.14266861689736	0.515549007334058
664	Pik3r1	0.0597113403691456	-0.053355174244132	0.188944178807749	-0.295654527296013	-0.431590999275044	0.515549007334058
665	Ssr1	0.0597803120971488	-0.258912351194658	0.00406207008984716	-0.521886772479164	-1.92968913484216	0.515549007334058
666	Actn4	0.0599620762772311	0.31703115014909	0.753150527044603	-0.119088226746422	1.42476961398209	0.516006998470714
667	Rrad	0.0600133684359139	0.3015826066289	0.903959669487299	-0.300794456229499	0.981264201116007	0.516006998470714
668	Gnb1	0.0603485304159659	-0.240872362929896	-0.00375799132724056	-0.477986734532551	-1.99102716981146	0.518112008885576
669	Camk2n1	0.0612130697745307	-0.31647970805402	-0.0505638084676	-0.582395607640439	-2.3326504003272	0.519655821472149
670	Dram2	0.061559707648892	0.329181077674669	0.600029741131082	0.0583324142182565	2.38207952884457	0.519655821472149
671	Eef1b2	0.0616156858938206	0.0859878655453794	0.325998294566834	-0.154022563476075	0.702190818388776	0.519655821472149
672	Eif4e	0.0614315910561539	0.359582381216624	0.655284600050829	0.0638801623824191	2.38337243270699	0.519655821472149
673	Grcc10	0.061228830636791	-0.295232404449728	-0.0346591073546688	-0.555805701544788	-2.22066069793612	0.519655821472149
674	Kidins220	0.0614808581492818	-0.542160124337184	0.0974225721056841	-1.18174282078005	-1.66141817698403	0.519655821472149
675	Otulin	0.0614811550426478	-0.381001310077179	-0.00398722156590342	-0.758015398588455	-1.98069215069005	0.519655821472149
676	Ppp1r15b	0.0610517104984391	-0.579809975825267	-0.0573489746524188	-1.10227097699812	-2.1751033434907	0.519655821472149
677	Smim19	0.061452708844418	-0.115881031406645	0.214172889508623	-0.445934952321913	-0.688138009142713	0.519655821472149
678	Tmem256	0.0608267885141431	-0.295112873126932	-0.0389703603518954	-0.551255385901969	-2.2581593209048	0.519655821472149
679	Upf2	0.0616076923533365	-0.287861490351709	0.106690158736695	-0.682413139440113	-1.42997286902471	0.519655821472149
680	Wdr48	0.0608717270203514	-0.774860479449935	-0.0909442335461662	-1.4587767253537	-2.22059154444914	0.519655821472149
681	Mtch1	0.0618938018832483	-0.367752288441262	-0.0559829318083193	-0.679521645074205	-2.31190534041375	0.519708570718052
682	Rplp0	0.0617939723557507	-0.228656396764526	0.0918383896049559	-0.549151183134008	-1.39833258309704	0.519708570718052
683	Slc16a6	0.0618689609476652	-0.077659900461919	0.179900978290698	-0.335220779214536	-0.590969438703159	0.519708570718052
684	Card19	0.0620234098873314	-0.273352103750978	0.038140000482844	-0.584844207984801	-1.7199802857539	0.519712526766305
685	Rela	0.0620755154027758	0.379260907617548	0.718681364857792	0.0398404503773048	2.19002038273795	0.519712526766305
686	Sh3bgrl3	0.0622075300977178	0.0151368077748154	0.259024370341566	-0.228750754791935	0.121644571651431	0.520058578878151
687	Baz1a	0.0632591510545241	0.383629366373667	0.772310757043793	-0.0050520242964579	1.93448865716972	0.520458734115455
688	Bcl2l12	0.0631656961294869	-0.699664597988389	-0.0825302933545121	-1.31679890262227	-2.22207289891054	0.520458734115455
689	Ccdc88b	0.0633444108827528	0.216896988849499	0.604863443836756	-0.171069466137758	1.09573980181912	0.520458734115455
690	Dpy30	0.0630360511439934	-0.120698205924583	0.247287095741237	-0.488683507590403	-0.642863004418621	0.520458734115455
691	Ndufa10	0.0626425649592347	-0.323086092087119	0.0128975761281718	-0.65906976030241	-1.8847258492064	0.520458734115455
692	Ppp1r14b	0.0629290752617466	-0.330551045629599	-0.0495544227930422	-0.611547668466156	-2.30560829502533	0.520458734115455
693	Rps12	0.0628481126152094	-0.28000716762979	-0.0453791313403548	-0.514635203919225	-2.33903830354893	0.520458734115455
694	Sh3gl1	0.0630816983988425	0.144814402754354	0.555068735151829	-0.265439929643121	0.691841600264254	0.520458734115455
695	Traf2	0.0628617016795952	0.638519908113373	1.17661864413864	0.100421172088107	2.32573678310085	0.520458734115455
696	Tspan14	0.0632180582276858	0.210189940451422	0.47523392454411	-0.0548540436412653	1.55432583994564	0.520458734115455
697	Unc50	0.0627708325919669	-0.168684955499317	0.128368608015545	-0.46573851901418	-1.11298593290857	0.520458734115455
698	Zfp652	0.0627941097283966	-0.099478339550317	0.235028327238633	-0.433985006339267	-0.582870185016321	0.520458734115455
699	Insr	0.0634398948342939	-0.565039698007805	0.032291830927861	-1.16237122694347	-1.85400804123628	0.520497563483083
700	Arhgap25	0.0635654577585682	0.219683348208562	0.535952811414676	-0.0965861149975515	1.3614069664745	0.520782714636269
701	Zdhhc6	0.0636940502736719	-0.443156694618778	-0.0590922075565953	-0.827221181680962	-2.26152427579172	0.521091837830968
702	2610507B11Rik	0.064013590353103	0.605401887110702	1.11978050279121	0.0910232714301904	2.30679475922567	0.522087861380626
703	Ankrd49	0.0642709729964641	-0.603897476194953	-0.076451661549275	-1.13134329084063	-2.24405478407646	0.522087861380626
704	Arhgap17	0.0639524227782095	-0.349137005945483	-0.0108924105259935	-0.687381601364973	-2.0230802401281	0.522087861380626
705	Erlec1	0.0641123725248134	-0.461776653393143	0.00856046754698536	-0.932113774333271	-1.92429125675412	0.522087861380626
706	Strn4	0.0641871578220499	0.377323750898834	0.75956327666053	-0.00491577486286149	1.93475795262037	0.522087861380626
707	Fam173a	0.0646010995595619	-0.357023710952894	-0.050507061427158	-0.66354036047863	-2.28292204086538	0.522653647902066
708	Fyco1	0.0644714290754946	-0.438708004322492	-0.0160935804059033	-0.861322428239081	-2.03460137548745	0.522653647902066
709	Kif5a	0.0646140255209354	-0.868903682052159	-0.0828951278226976	-1.65491223628162	-2.16666843343197	0.522653647902066
710	4921524J17Rik	0.0649822059886499	0.600731598638916	1.11608140894284	0.0853817883349901	2.28468561386114	0.522682961213054
711	Efnb1	0.064939349681679	0.526580698734912	1.02579272730288	0.0273686701669428	2.06741653929087	0.522682961213054
712	Llph	0.0649366849375101	-0.43886043484102	-0.0611855370046308	-0.81653533267741	-2.27748958550221	0.522682961213054
713	Ppm1h	0.0647245416764854	-0.351852190068279	-0.0500529938258667	-0.653651386310691	-2.28502139502536	0.522682961213054
714	Fbxo3	0.0650932674199595	-0.639255372003987	-0.0773687199958965	-1.20114202401208	-2.22984030956038	0.522842981307378
715	Zfp292	0.0654811129715924	-0.423913115702832	-0.0581489039674865	-0.789677327438177	-2.27155750260468	0.5252226334155
716	Cbll1	0.066062040212437	-0.763523829449402	-0.0605367664470046	-1.4665108924518	-2.12874359403941	0.526408072535481
717	Ccdc22	0.0669139467965764	0.625333917417891	1.15326535439065	0.0974024804451338	2.32157411098376	0.526408072535481
718	Cct4	0.0668413351614068	0.306648463900763	0.613656723046443	-0.000359795244917804	1.95766702443934	0.526408072535481
719	Ctsh	0.066631336273973	0.17338967605244	0.396937184064551	-0.0501578319596698	1.5202026780609	0.526408072535481
720	Kdm5c	0.0659446888862543	0.623056601147036	1.14416915471035	0.101944047583725	2.34338722072211	0.526408072535481
721	Klhl9	0.0664286789202101	-0.37961994760371	-0.0230329819344868	-0.736206913272934	-2.08656371867064	0.526408072535481
722	Lamp2	0.0668070977437193	0.240049687787932	0.466212097378776	0.0138872781970872	2.08031362690025	0.526408072535481
723	Oser1	0.066642575560267	-0.330461172401943	0.0218642281970275	-0.682786573000913	-1.83833466192214	0.526408072535481
724	Rps15a	0.0664026606785875	-0.245613907117955	0.0271133885714212	-0.51834120280733	-1.76511269558308	0.526408072535481
725	Scd2	0.0667382482523063	-0.315031929971887	0.00200095411759144	-0.632064814061366	-1.94759366523876	0.526408072535481
726	Sec61g	0.0667531891525377	-0.0645040703567675	0.156806579204455	-0.28581471991799	-0.57125879394488	0.526408072535481
727	Srgn	0.0657898293226908	0.226025167647079	0.495571271799355	-0.0435209365051956	1.64350803578166	0.526408072535481
728	Tmem106c	0.0667295356222622	-0.409360815636225	-0.0163925295375527	-0.802329101734897	-2.04172317133877	0.526408072535481
729	Ttc4	0.0663256169846322	0.527505631383638	0.99092789995717	0.0640833628101061	2.23099343571994	0.526408072535481
730	Calu	0.0672390003244108	-0.532661213364069	-0.0574580708901588	-1.00786435583798	-2.19694842235244	0.528240639534926
731	Slc25a17	0.0674007687573147	0.462059834964297	0.846536788445251	0.077582881483342	2.3554614315196	0.528387666668333
732	Zfyve21	0.0674419829121568	-0.357827938462559	0.0580207507450479	-0.773676627670165	-1.68650254347369	0.528387666668333
733	Bcs1l	0.0677277529246689	-0.703743845640962	-0.0650760923520902	-1.34241159892983	-2.15967157367053	0.529180739813319
734	Pde3b	0.0676364335296914	-0.254868419724394	-0.0112969476013858	-0.498439891847402	-2.05086794074216	0.529180739813319
735	Akirin2	0.0684301671263929	0.258228438478838	0.496699547097437	0.0197573298602392	2.12234698842284	0.529749525028185
736	Dnmt3a	0.0684471487438335	-0.224449622444612	0.101001094604395	-0.549900339493619	-1.35170443108536	0.529749525028185
737	Dock8	0.0680146417139746	-0.215634129420018	0.108545949737305	-0.539814208577342	-1.30370480690697	0.529749525028185
738	Fam220a	0.0682501539810257	-0.346225930390978	0.0540069077445839	-0.74645876852654	-1.6954889489861	0.529749525028185
739	Maged1	0.0682893152082319	-0.455527565136934	0.0660870144595392	-0.977142144733406	-1.71164238224382	0.529749525028185
740	Magt1	0.0682064748016149	-0.0646919411898906	0.278787577235194	-0.408171459614976	-0.369145372636894	0.529749525028185
741	Osgep	0.0679828518798999	0.367877847953094	0.682658515672923	0.0530971802332642	2.29057056750358	0.529749525028185
742	Csnk1d	0.0686427510899798	0.378421504856714	0.704701081803405	0.052141927910024	2.27318095553309	0.529833347915254
743	Yif1b	0.068640332145807	0.328279447400046	0.630515520353233	0.0260433744468582	2.12885208400804	0.529833347915254
744	Atxn2	0.068805044486259	-0.549126450336376	-0.0590262283932754	-1.03922667227948	-2.19601627877363	0.529977597229636
745	Blvra	0.0688784329767163	0.558964434720288	1.02845233445151	0.0894765349890659	2.33350031239942	0.529977597229636
746	Rtcb	0.0689386726300451	0.397841334754442	0.745930895756744	0.0497517737521403	2.24009788008234	0.529977597229636
747	Nelfa	0.0690352159072718	0.608685499577552	1.11825934145397	0.0991116577011291	2.34117523122996	0.530009321590634
748	Cs	0.0694692056973825	-0.494407614741511	-0.0538130106439605	-0.935002218839061	-2.19934858385412	0.531505199378334
749	Ctsf	0.0696007680441376	0.321844375282274	0.621781622519603	0.0219071280449442	2.10311786878846	0.531505199378334
750	Fiz1	0.0694056486994508	-0.440087209176662	-0.0287839995281758	-0.851390418825148	-2.0971270338011	0.531505199378334
751	Mrpl28	0.0695471701743696	-0.439392004952003	-0.0549036522288487	-0.823880357675158	-2.23984029347402	0.531505199378334
752	Fau	0.0697464493371132	-0.306827266688129	0.146571389091561	-0.760225922467819	-1.32636121549467	0.531909424133436
753	Ctnna1	0.0701983951380708	-0.601596451127689	-0.0388579192738623	-1.16433498298152	-2.09530236636374	0.53464514756552
754	Aldoa	0.0703123578439676	-0.0131743908986526	0.210672709264956	-0.237021491062261	-0.115352540465071	0.53480288094848
755	Prelid1	0.0704760444721975	-0.223560690515927	0.105279486497246	-0.552400867529099	-1.33247374378031	0.535337900725898
756	F11r	0.0710690644048905	0.262494311349271	0.485907389720763	0.0390812329777797	2.30281682765115	0.536168101147487
757	Fam91a1	0.0712397721141038	-0.317969918135566	-0.0111220017312819	-0.62481783453985	-2.03100478900354	0.536168101147487
758	Hnrnpr	0.0711440490845348	-0.193043464206678	0.104841206471748	-0.490928134885104	-1.27015007665293	0.536168101147487
759	Ncf1	0.0711479527248705	-0.0855935988150743	0.155571952489697	-0.326759150119846	-0.695623276529698	0.536168101147487
760	Rnf103	0.0710389035625384	0.479114030949678	0.93582854279291	0.0223995191064459	2.05609022879375	0.536168101147487
761	Tmem189	0.0711753585537466	0.489211561118773	0.900912749803288	0.0775103724342575	2.32896349820394	0.536168101147487
762	Ubp1	0.0711794502766881	0.592670725502762	1.10089499702624	0.0844464539792797	2.28563124935871	0.536168101147487
763	Cherp	0.0714344032962208	-0.416438672999276	0.041900143949742	-0.874777489948295	-1.78078916876687	0.536225527361029
764	Dtx4	0.0714059518544914	0.263061941808866	0.567654261784438	-0.0415303781667055	1.6927279443221	0.536225527361029
765	Otud6b	0.0716001248822616	-0.586206551253877	-0.0513318215510508	-1.1210812809567	-2.14806133876876	0.536368262000481
766	Tomm40	0.0716404688216858	0.159448632575827	0.544920774654637	-0.226023509502982	0.810729344920829	0.536368262000481
767	4932438A13Rik	0.072521960914567	-0.319274621602661	0.247458113606445	-0.886007356811767	-1.10416554513651	0.537001423958801
768	C1qb	0.0719471650368797	15.7376518177131	2495.27595723917	-2463.80065360374	0.0124399089526088	0.537001423958801
769	Eef2	0.072547087373914	-0.18255572032986	0.043832652541655	-0.408944093201375	-1.58048150830326	0.537001423958801
770	Manf	0.0723434050682766	0.0500668779146469	0.275625528924728	-0.175491773095435	0.435049939745764	0.537001423958801
771	Med1	0.0718891188809463	-0.505037154613112	-0.0407720570304769	-0.969302252195747	-2.13208927194899	0.537001423958801
772	Timm21	0.072153712001145	0.15831935661421	0.586293195443877	-0.269654482215456	0.725044871592969	0.537001423958801
773	Tm9sf3	0.0725547649037614	-0.30897089386264	-0.0409252859661909	-0.577016501759089	-2.25921188932842	0.537001423958801
774	Trappc6b	0.0725677599944326	0.0421652322330304	0.354114713366722	-0.269784248900661	0.264922179950955	0.537001423958801
775	Wdr26	0.0721698408737025	-0.314058541679804	-0.00236014995754363	-0.625756933402065	-1.97480464152689	0.537001423958801
776	Fuca1	0.0734711634448244	-0.227022360069933	0.0388953811237411	-0.492940101263607	-1.6732830514617	0.537787893589283
777	Ggps1	0.0730880495113116	-0.386806821780328	0.0811364546613204	-0.854750098221976	-1.62012679277887	0.537787893589283
778	Hcst	0.0729452596479853	-0.460545151879784	-0.0550686056947626	-0.866021698064806	-2.22615073407235	0.537787893589283
779	Mapre1	0.0731465489926111	0.119103540920727	0.380120209839115	-0.141913127997661	0.894343842495388	0.537787893589283
780	Mgat4a	0.073073500841223	-0.247762090425258	0.0306344768495221	-0.526158657700039	-1.74429152888428	0.537787893589283
781	Rbm4b	0.0733388380717611	-0.292487387662292	-0.0291203480534935	-0.555854427271091	-2.17667611938767	0.537787893589283
782	Rps11	0.0735179962639927	-0.304490095576587	0.017847388807226	-0.626827579960399	-1.85144344015746	0.537787893589283
783	Sp3	0.0732962414525278	-0.106983069181539	0.276629150901675	-0.490595289264752	-0.546601363496419	0.537787893589283
784	Ufd1	0.0731610723662977	0.493087413626921	0.981643790403703	0.00453103685013956	1.97814135251852	0.537787893589283
785	Eif3m	0.0737648959658282	0.274617153394854	0.618339542535711	-0.0691052357460024	1.56591408414264	0.53890659664207
786	Ddx39	0.0740054741099253	0.616146339807879	1.15424715165863	0.0780455279571242	2.24423492519198	0.539158077757516
787	Dgkd	0.0741753658850357	-0.270919927386681	0.170140795932065	-0.711980650705427	-1.20390067013145	0.539158077757516
788	Mag	0.0740823608395303	0.0329927237514721	0.440962977239412	-0.374977529736468	0.158503101027379	0.539158077757516
789	U2af1	0.073957063985272	0.327437673496763	0.621201674143449	0.0336736728500776	2.18463135653951	0.539158077757516
790	Ftl1-ps1	0.0744093041024164	-0.292216648570545	0.0241714570203562	-0.608604754161447	-1.81022641736674	0.540071368930713
791	Hdgfl2	0.0748250074665028	-0.752819379624746	-0.0055592529224685	-1.50007950632702	-1.97454516600503	0.540071368930713
792	Lnpep	0.0752249695798308	-0.351391840088833	-0.00446286981911337	-0.698320810358552	-1.98517682308263	0.540071368930713
793	Ppp1r2	0.0752427242852031	-0.218014735165563	0.110152274462112	-0.546181744793238	-1.30208405015586	0.540071368930713
794	Rbm7	0.0746666438118816	-0.214371166007984	0.0577879617531964	-0.486530293769163	-1.54380184914539	0.540071368930713
795	Sfi1	0.0751067517928024	-0.47527724634334	0.00335374217685142	-0.95390823486353	-1.94623061992782	0.540071368930713
796	Tmem131	0.0749417696157763	-0.579496037081274	-0.0591256242892754	-1.09986644987327	-2.18265937867029	0.540071368930713
797	Ubxn4	0.0752097878802568	0.270129597388107	0.604837362473932	-0.064578167697719	1.58181057407866	0.540071368930713
798	Wasf2	0.0748688158224133	-0.234488559634615	-0.00524206910485472	-0.463735050164374	-2.0047815371501	0.540071368930713
799	Zmat5	0.0746773352541476	-0.379034527708667	0.0362362047608804	-0.794305260178214	-1.78893903451434	0.540071368930713
800	Cd86	0.0756760597809961	0.267785109275443	0.534356891861783	0.00121332668910323	1.96888494605012	0.541750608877668
801	Prorsd1	0.0760434594850083	-0.405727767475903	-0.0383736280799912	-0.773081906871815	-2.16470083361054	0.541750608877668
802	Psmb3	0.0759991109388126	-0.109444083433779	0.158634674923775	-0.377522841791333	-0.800162098502048	0.541750608877668
803	Tmem106b	0.0759174695150146	-0.12950528705724	0.302232666381818	-0.561243240496297	-0.587916110728356	0.541750608877668
804	Tmem59	0.0756129375984965	0.167539313546151	0.384400833796299	-0.0493222067039959	1.51419680248597	0.541750608877668
805	Vamp8	0.0759000290974296	-0.254882151687932	-0.0311459737313104	-0.478618329644555	-2.23280759586086	0.541750608877668
806	Mfhas1	0.0762043151159851	0.273361592414612	0.6935868364279	-0.146863651598675	1.27498022434896	0.542223011402202
807	Cryzl1	0.0765227598439538	-0.567994551670018	-0.0525796077383767	-1.08340949560166	-2.1599080077039	0.543055056883889
808	Rcbtb2	0.0765099049140074	-0.235823705411952	0.0290003148903216	-0.500647725714225	-1.7453324995997	0.543055056883889
809	Scamp1	0.0766053253738563	0.427913676112553	0.824484640404833	0.0313427118202724	2.11486838218092	0.543055056883889
810	Nup88	0.077286186562852	-0.434131875710848	-0.00431727326512055	-0.863946478156575	-1.97965084502107	0.54720528387402
811	Acvr2b	0.0775034667912895	-0.531955422138217	-0.00763665769440969	-1.05627418658202	-1.98851069134957	0.547516329567867
812	Cldn5	0.0778911001287213	-0.32203839256399	0.153586593948372	-0.797663379076351	-1.32706159046206	0.547516329567867
813	Ctbs	0.0789209577216533	0.64783103935943	1.20364220346188	0.0920198752569759	2.28445484225211	0.547516329567867
814	Elof1	0.0792958099070396	-0.0969753913627107	0.224721857918369	-0.418672640643791	-0.590829653913264	0.547516329567867
815	Emc4	0.0793737860311228	0.309663776111854	0.627868923010511	-0.00854137078680289	1.90735396460826	0.547516329567867
816	Faim	0.0786879311497309	-0.465928973435547	-0.048400487970545	-0.883457458900548	-2.18716576012857	0.547516329567867
817	Gt(ROSA)26Sor	0.0783452338054922	-0.439154818417833	-0.0459923968432495	-0.832317239992416	-2.18924185146952	0.547516329567867
818	Herc4	0.0793200820970999	0.441204468556651	0.856020810959751	0.0263881261535505	2.08464513037157	0.547516329567867
819	Hsd17b4	0.0777725955368428	-0.486060671156263	0.0140773212112302	-0.986198663523757	-1.90479712460565	0.547516329567867
820	Naa50	0.0779190225600614	0.236808549737295	0.613063918510924	-0.139446819036333	1.23356705906702	0.547516329567867
821	Pdcd10	0.0794240057771543	0.337397241268789	0.638326013782809	0.0364684687547689	2.19748492590282	0.547516329567867
822	Ppcdc	0.0791939430105949	-0.0794080026180591	0.156433202756216	-0.315249207992334	-0.659922107202029	0.547516329567867
823	Prex1	0.0792048686463838	0.24195386553616	0.489112715859946	-0.0052049847876256	1.91868857518101	0.547516329567867
824	Sec11c	0.0789971395311563	-0.253621483109479	-0.0137378457879364	-0.493505120431021	-2.07220875150358	0.547516329567867
825	Smim12	0.0780804994214502	0.42738753377634	0.804826342687839	0.0499487248648413	2.21933768829648	0.547516329567867
826	Smim14	0.0779607969652659	-0.285072398585106	-0.0245542255536904	-0.545590571616522	-2.14469350721985	0.547516329567867
827	Snhg12	0.0783791464801686	0.613600329213366	1.1430827926892	0.0841178657375339	2.27133971211307	0.547516329567867
828	Stk4	0.0787825658280073	-0.546449494997774	-0.0527174407792426	-1.0401815492163	-2.16923596597537	0.547516329567867
829	Sumo1	0.0785515345881132	-0.0917187820106444	0.159348327199345	-0.342785891220634	-0.716005812200551	0.547516329567867
830	Ttc9c	0.0790810515009383	-0.474107898165634	0.0176908371812579	-0.965906633512526	-1.88946074563447	0.547516329567867
831	Zc3h7a	0.0786226535588558	-0.353326391791206	-0.0119059185745474	-0.694746865007864	-2.02831129654841	0.547516329567867
832	Zfp715	0.0794304422319905	0.208440589763909	0.597204361471445	-0.180323181943626	1.05085936135245	0.547516329567867
833	Timm22	0.0795618340904666	-0.482941816339298	-0.0238440565047301	-0.942039576173865	-2.06175819066175	0.547763647669659
834	Cyb561d2	0.0799103753805353	0.327148683966352	0.762927780448452	-0.108630412515747	1.47138686398664	0.547789369854522
835	Ifitm10	0.0801259528976744	0.508968715167707	0.973130426604871	0.0448070037305422	2.14916553090436	0.547789369854522
836	Pcif1	0.080079016430819	-0.300843571052095	0.0786193771607143	-0.680306519264904	-1.55388705806355	0.547789369854522
837	Rpl35a	0.0797143967843114	-0.289985274258371	0.0521101424928451	-0.632080691009587	-1.66140984579957	0.547789369854522
838	Spop	0.0801386715445412	0.274579252254177	0.602143050006958	-0.0529845454986051	1.64293322098521	0.547789369854522
839	Yipf3	0.0797723810662304	-0.469583862202261	-0.0461054516203809	-0.893062272784142	-2.17335154435151	0.547789369854522
840	Nras	0.0802453713058055	-0.174881804227951	0.125690283018846	-0.475453891474747	-1.14036549760101	0.547865719569994
841	Cdk4	0.0805365563378679	0.383469830185895	0.728510074108906	0.0384295862628835	2.17825911486935	0.549199941257636
842	Agps	0.0809409404479628	-0.412099929387697	-0.0215483147157592	-0.802651544059634	-2.06810313743	0.549692552694544
843	Atp5g2	0.081570334226632	-0.200180390955492	0.0317171584017354	-0.432077940312719	-1.69189522602294	0.549692552694544
844	Bri3	0.0814988067410022	-0.25653204467042	-0.0310795462390719	-0.481984543101769	-2.23015301197714	0.549692552694544
845	Cox6b1	0.0812434302996858	-0.255525689904871	-0.0311879161017194	-0.479863463708022	-2.23244236067774	0.549692552694544
846	Glod4	0.0816631307577596	-0.470762869307426	-0.0149364140947844	-0.926589324520068	-2.02418762349119	0.549692552694544
847	Msrb1	0.0808445730221396	-0.561362851805082	-0.0488769239264537	-1.07384877968371	-2.14689011335591	0.549692552694544
848	Ptp4a2	0.0814894474663103	-0.147668404935015	0.0901753694599586	-0.385512179329989	-1.21686916575111	0.549692552694544
849	Ptpn18	0.0813362610637932	-0.25313862824064	-0.0310848636682	-0.47519239281308	-2.23433543404608	0.549692552694544
850	Rps6	0.0813549379352122	-0.272280963758996	0.0396770644062447	-0.584238991924237	-1.71068167657738	0.549692552694544
851	Srsf1	0.0812654797876037	-0.358308920657133	-0.0354132914539135	-0.681204549860353	-2.17492129441434	0.549692552694544
852	Tmed9	0.0810841045043249	0.212717445864345	0.430778960194551	-0.005344068465861	1.91193083317826	0.549692552694544
853	Coro1a	0.0818837506716637	0.160617127474743	0.388500924067363	-0.067266669117877	1.38142241729252	0.550531430365758
854	Clgn	0.0820480913478958	-0.583939688872254	-0.0498702560168028	-1.11800912172771	-2.14298120979133	0.550990402670003
855	Frmd4b	0.0821630750814908	-0.266364716006189	-0.0291687520036036	-0.503560680008774	-2.20098707125843	0.551117234610936
856	Ssbp4	0.0823720300776943	-0.300351267365094	-0.03317062494231	-0.567531909787878	-2.20329460026908	0.551665167117212
857	Xiap	0.0824371487740977	-0.174086536615981	0.137932250698124	-0.486105323930086	-1.09353460699516	0.551665167117212
858	Eif2a	0.0826298308179155	-0.176825494781533	0.204114663590528	-0.557765653153593	-0.909779643084481	0.552310116247955
859	Ikzf2	0.0827503921108285	-0.582434147049954	-0.0390904014843584	-1.12577789261555	-2.10097191860728	0.552472059086847
860	Chmp1b	0.0834780270814681	-0.371141909263062	-0.03065658892642	-0.711627229599705	-2.13643505860934	0.554104728370625
861	Cnp	0.0831487110320412	0.122525487523461	0.430644864111401	-0.18559388906448	0.77939123917984	0.554104728370625
862	Eif2s1	0.0834328922657982	0.423745620562154	0.825598369384971	0.0218928717393361	2.06674250043412	0.554104728370625
863	Lpcat3	0.0834710432086906	0.372747482202325	0.701287034127445	0.0442079302772042	2.22369463939322	0.554104728370625
864	Rbm47	0.0832085863017933	0.08398021649403	0.386338025248908	-0.218377592260848	0.544382168993742	0.554104728370625
865	Cables1	0.0837775365449986	-0.363966166292828	-0.0242781483995884	-0.703654184186068	-2.1000463364865	0.555449909925511
866	Armc1	0.0845183850493232	-0.452222499894202	-0.0070557428764742	-0.89738925691193	-1.99102875230193	0.555897524383821
867	Eif4g1	0.0844989937794489	-0.017933455857419	0.299533558954685	-0.335400470669523	-0.110716786182285	0.555897524383821
868	Hck	0.0842534532165333	0.301255800178026	0.575961492660441	0.0265501076956112	2.14939309464992	0.555897524383821
869	Ikbkb	0.0843618576946388	-0.107101917519028	0.192489920705908	-0.406693755743963	-0.700672963109453	0.555897524383821
870	Pmpcb	0.0839425732165637	-0.661513111682062	-0.0470055727238563	-1.27602065064027	-2.10988766125788	0.555897524383821
871	Tapbp	0.0845235643003823	0.210622737361065	0.465759614698857	-0.0445141399767257	1.6180059263106	0.555897524383821
872	Ube2l3	0.0844618256952973	0.261607813155504	0.54547142030994	-0.0222557939989315	1.80629668240676	0.555897524383821
873	Ssr4	0.0848024055816288	0.251713585497971	0.473405589010367	0.0300215819855749	2.22538275706404	0.557087697691429
874	Timm13	0.0848988051930792	-0.267394487282852	-0.0142598994396474	-0.520529075126056	-2.07037516763046	0.557087697691429
875	Arf5	0.0850796549198646	-0.253739834480745	-0.0189207802809289	-0.488558888680561	-2.11789004397499	0.557636366817627
876	Emc3	0.0852854047019708	-0.35845656257145	-0.0350834830450628	-0.681829642097837	-2.17260494810218	0.55834679904772
877	Ppp2ca	0.0855918672583835	-0.249606364435257	0.0540156582071975	-0.553228387077712	-1.61127799738423	0.559563630148505
878	Trabd	0.0856664110323257	0.582086756774208	1.08979719364517	0.0743763199032468	2.2470861268608	0.559563630148505
879	Bscl2	0.0863474459897739	-0.361369562252475	-0.0257228318148253	-0.697016292690126	-2.11016900477577	0.56256778769156
880	Capns1	0.0862884554035867	-0.0673877240967272	0.217189164816567	-0.351964613010021	-0.464118898530615	0.56256778769156
881	Trip4	0.0864206139418072	0.562726742048484	1.11946651866988	0.0059869654270891	1.98104068339745	0.56256778769156
882	Hfe	0.086576070142743	-0.311882857206331	-0.0230207040416848	-0.600745010370977	-2.11616219301474	0.562940773547201
883	Npepl1	0.0872192054176132	-0.499078432145834	-0.0360507756022982	-0.962106088689369	-2.11256441951773	0.566480343227646
884	Lmo4	0.0874359149240945	-0.216574517576082	0.107870947416244	-0.541019982568408	-1.30831927155554	0.567245443540364
885	Anapc16	0.0878364434600706	0.343400764390751	0.653532732387634	0.0332687963938672	2.17021526293013	0.56855756573759
886	Golt1b	0.0877886713092183	-0.0979749718043222	0.280823557597674	-0.476773501206318	-0.506938124669992	0.56855756573759
887	Atat1	0.0883688191997271	-0.406410511546348	-0.0131882390939361	-0.799632783998761	-2.02569900377589	0.568656845762324
888	Crip2	0.087965699191381	-0.120415306124161	0.428602679272967	-0.669433291521288	-0.429876014025304	0.568656845762324
889	Grk3	0.0884467142842185	-0.388690718709522	0.137858702020974	-0.915240139440018	-1.44681539814204	0.568656845762324
890	Mt1	0.0881712290453323	-0.0312161170351192	0.195966219745749	-0.258398453815988	-0.269309956015794	0.568656845762324
891	Ndufv3	0.0883808147146026	-0.29617468661896	-0.029615128979018	-0.562734244258901	-2.17771864586339	0.568656845762324
892	Rpl38	0.0882011750469445	-0.214967119581552	0.0478909754006419	-0.477825214563747	-1.60287174061996	0.568656845762324
893	Zc3hav1	0.0888727818160788	-0.431492579135056	-0.0356926932505987	-0.827292465019514	-2.13671086036616	0.570756331148053
894	Ccl9	0.0890724550360781	0.208047287710189	0.44830793059645	-0.0322133551760708	1.6971784729064	0.57133228594346
895	Psmg3	0.0891617080940535	-0.562705127912635	-0.0402196784565705	-1.0851905773687	-2.11083731761895	0.57133228594346
896	Cope	0.0896181176781187	-0.244579254384557	0.0133786827879629	-0.502537191557078	-1.85831277460866	0.572338424147006
897	Morf4l1	0.0895607857635807	-0.248937194908121	-0.026592005234943	-0.471282384581299	-2.19437145075868	0.572338424147006
898	Phactr2	0.0894191004089451	-0.15437321601516	0.324590696640771	-0.633337128671092	-0.631709269889583	0.572338424147006
899	1500011K16Rik	0.0897593812705796	-0.292017380287939	0.0304271370469142	-0.614461897622793	-1.77501404878821	0.572602949484732
900	Cd53	0.0899442190200857	0.212858067676749	0.45245890061942	-0.0267427652659217	1.74120490877024	0.573089066963064
901	Rps19	0.0900354401628109	-0.353076880569206	-0.018775922198168	-0.687377838940245	-2.07004482745553	0.573089066963064
902	1110008F13Rik	0.0904088661521668	-0.218122808464485	0.0501478839588142	-0.486393500887785	-1.59358759965682	0.574605511302488
903	2010315B03Rik	0.0910313815310354	0.541352784486501	1.01935343115072	0.0633521378222814	2.21972913201801	0.574605511302488
904	Daglb	0.090863831101171	0.0531722030217076	0.295047634660939	-0.188703228617524	0.430864772808514	0.574605511302488
905	Etv1	0.0908034674762178	-0.470030642124733	-0.00304603146094268	-0.937015252788523	-1.97274837148321	0.574605511302488
906	Jagn1	0.0908199589916204	0.332962974747597	0.675193281987919	-0.00926733249272427	1.90688967307721	0.574605511302488
907	Mfsd14b	0.0910752240233587	-0.406081585419851	0.0660306282475608	-0.878193799087262	-1.68583921187966	0.574605511302488
908	Naglu	0.090976854944115	0.343782791266086	0.782822900711492	-0.0952573181793196	1.5347160199949	0.574605511302488
909	Tmem131l	0.0910580362227899	-0.649092330559734	-0.0368190240746616	-1.26136563704481	-2.07782631884061	0.574605511302488
910	Tmbim4	0.0911880982400696	0.296301184510914	0.574771125271085	0.0178312437507427	2.08546620375843	0.574662053921616
911	Ttc14	0.0912845913029803	-0.255079796801788	-0.00802308646583852	-0.502136507137737	-2.02361317867249	0.574662053921616
912	Slc25a45	0.0917268185010217	-0.286492871078546	0.00782788046812538	-0.580813622625218	-1.90783594493637	0.576812833446666
913	Gprasp1	0.0919298001656527	0.322200243972536	0.917476519679805	-0.273076031734733	1.0608534217929	0.577456083187314
914	Jmjd6	0.0921527939094044	-0.41273195618807	0.0294524744126754	-0.854916386788816	-1.82941712420396	0.57822349351251
915	Reep3	0.0925221235200045	-0.236324759730381	0.0635117092000188	-0.536161228660781	-1.54480213624096	0.579906424466913
916	Cfl1	0.0931628294398597	-0.187705171706168	0.0491460089423706	-0.424556352354706	-1.553276514175	0.582648666126058
917	Rnase6	0.0930791582800493	0.605236158708708	1.1422964204126	0.0681758970048135	2.20876716785362	0.582648666126058
918	Atf6b	0.0934782263529473	-0.380326931083841	-0.0190895476626102	-0.741564314505071	-2.06353805416022	0.583984344372716
919	Il17ra	0.0937249818363257	0.352847230453196	0.667151066574544	0.038543394331847	2.20031633169747	0.584028249399863
920	Ly6c1	0.0937393620165383	-0.351177672680807	0.0606107415512431	-0.762966086912856	-1.67147876637712	0.584028249399863
921	Tnfsf13b	0.0937907615862727	0.542471907209071	1.02721403137808	0.0577297830400594	2.19338354919579	0.584028249399863
922	Abcg1	0.0939137659741874	-0.23683548344236	0.130011792544342	-0.603682759429062	-1.26534677560202	0.584159921759181
923	Atf7ip	0.0941417843397302	-0.346280314675109	-0.0220088363843982	-0.67055179296582	-2.09298995056838	0.584310750203845
924	Rpl13	0.0940848676965257	-0.225343195366197	0.265311229931326	-0.71599762066372	-0.900154007193766	0.584310750203845
925	Mrpl23	0.0942968949935236	-0.284472323212267	-0.00839666208306478	-0.56054798434147	-2.01957501727596	0.584640748959846
926	Anxa5	0.0950177868185581	0.246688535524245	0.696547511761378	-0.203170440712888	1.07478269983788	0.58847409006958
927	Amz1	0.0961330278238505	0.387757307557926	0.778279639509612	-0.0027650243937592	1.94608680573428	0.588519033844832
928	Casp1	0.0964838018349613	0.456116609843222	0.936084023590258	-0.0238508039038147	1.86256837951583	0.588519033844832
929	Dcaf12	0.0953551816126711	-0.381138060374954	-0.0204617069908893	-0.741814413759018	-2.07115566203173	0.588519033844832
930	Ilf2	0.0958780834487337	-0.249594081271495	0.166484889425715	-0.665673051968704	-1.17572731259829	0.588519033844832
931	Ldha	0.0965237791225534	0.293386377668613	0.572576688525044	0.0141960668121811	2.05962281434918	0.588519033844832
932	Mapk14	0.0954772292119627	0.353226704561866	0.679329264778675	0.0271241443450576	2.12298737813878	0.588519033844832
933	Med13l	0.0956231824325488	-0.458115387766355	-0.0279269249926633	-0.888303850540048	-2.08720070035446	0.588519033844832
934	Mrpl21	0.0951874546007253	-0.0790137856403147	0.349501591341296	-0.507529162621926	-0.361397005699122	0.588519033844832
935	Ndufa8	0.0967720251050559	-0.0681341432830309	0.205658626333251	-0.341926912899312	-0.48774285434706	0.588519033844832
936	Nemf	0.0963101843280657	-0.240541158469597	0.137140918385813	-0.618223235325006	-1.24827741714744	0.588519033844832
937	Phf14	0.0965780514854503	-0.239382061452645	0.0330637306023406	-0.51182785350763	-1.72210484681462	0.588519033844832
938	Pla2g15	0.0968721827287744	0.256171658515454	0.499689465437939	0.0126538515929687	2.06180907628658	0.588519033844832
939	Prdx5	0.0956175170325207	-0.0790024047921587	0.157902043254035	-0.315906852838352	-0.653604731197337	0.588519033844832
940	Rpl27	0.0967815511486643	-0.0737321193855369	0.159930463683935	-0.307394702455008	-0.618465723527904	0.588519033844832
941	Tcf7l2	0.0963231212710439	-0.204382071378523	0.133120137544516	-0.541884280301563	-1.18690037693633	0.588519033844832
942	Tmed3	0.0962918496961846	0.279158596574222	0.537897801089619	0.0204193920588238	2.1146420245242	0.588519033844832
943	Uba1	0.0957331903970581	-0.49735740914055	-0.0230581017754449	-0.971656716505654	-2.0552478028589	0.588519033844832
944	Usp21	0.0958847394204249	-0.400435280534751	-0.0152682144473128	-0.78560234662219	-2.03765793363323	0.588519033844832
945	Urgcp	0.0970413063394425	0.522461463033007	1.03670460963662	0.00821831642939064	1.99128691868423	0.5889226368854
946	Copb2	0.0973427833278064	0.52816089066314	1.04731347261515	0.00900830871112601	1.99397317807818	0.589504606531119
947	Sec61a2	0.0972962736214405	-0.561663014710159	-0.00154715632814451	-1.12177887309217	-1.96537781211918	0.589504606531119
948	Copa	0.0976537270849319	-0.411075237170364	-0.0190915437097318	-0.803058930630997	-2.05542392000317	0.589739378325764
949	Mapk3	0.0976900452326897	-0.242981128529889	0.046646618505095	-0.532608875564873	-1.6442977778091	0.589739378325764
950	Ufm1	0.0975057168481272	-0.419484904422318	-0.00326450295836145	-0.835705305886274	-1.97533638868773	0.589739378325764
951	Cox7a2l	0.0979463814328603	-0.151668256657226	0.0737827258075314	-0.377119239121984	-1.31853193717002	0.590665086769142
952	2210016F16Rik	0.098463412858692	-0.4537843605625	-0.0254138835738225	-0.882154837551178	-2.07624253123668	0.592968991686353
953	Cyth3	0.0985352134397724	-0.526754656505646	-0.013146603568028	-1.04036270944326	-2.01013233638926	0.592968991686353
954	Birc6	0.0988502264635184	-0.30131788613841	0.0738575700638824	-0.676493342340703	-1.57412270703175	0.594241141266539
955	Cndp2	0.0990175109821504	0.242034359179081	0.578430320279205	-0.0943616019210433	1.41017931803003	0.594344277959228
956	Gng2	0.0991663018015241	-0.149157133578546	0.166317516521507	-0.464631783678599	-0.926675438925006	0.594344277959228
957	Pabpn1	0.0991782866620716	-0.325054908818346	0.0370437198125949	-0.687153537449286	-1.75945409318645	0.594344277959228
958	Cryl1	0.0995334073433924	-0.33681169258676	0.0892161808594709	-0.76283956603299	-1.54952017975261	0.595228457887753
959	Dtx3	0.099481211389373	-0.259541206471351	0.132001762120762	-0.651084175063464	-1.29919691577413	0.595228457887753
960	Fscn1	0.100127038821871	-0.159324582115823	0.0627722734645182	-0.381421437696164	-1.40601019308869	0.598154757961904
961	Camk1	0.100403926619179	-0.207717800992447	0.0152442281890745	-0.430679830173968	-1.82595848444492	0.599184723372522
962	Csnk1a1	0.100976936794901	-0.202327430115153	0.0529323845920416	-0.457587244822348	-1.55353272729249	0.601352785585417
963	Ubxn6	0.100959005760755	-0.370775426893962	0.0359922398859341	-0.777543093673858	-1.7865394484706	0.601352785585417
964	Ergic3	0.101484580830417	-0.250142553505869	0.0111140825833102	-0.511399189595049	-1.87658542654218	0.602504885401941
965	Gpr108	0.101323307416069	0.424554432250051	0.823991968612423	0.0251168958876786	2.08320781332892	0.602504885401941
966	Lin7c	0.101674606975325	-0.175635274664738	0.210664111444584	-0.561934660774059	-0.891119233257771	0.602504885401941
967	Ophn1	0.101598653943803	-0.259218435575161	-0.00596973834072023	-0.512467132809601	-2.00616549425249	0.602504885401941
968	Tmem245	0.10169568074439	-0.473952221763614	-0.0251944839997737	-0.922709959527454	-2.07000171111985	0.602504885401941
969	Crebbp	0.102178197361854	0.214354786980239	0.595789274896367	-0.167079700935888	1.10144120603852	0.602872388755382
970	Gm10138	0.102093085574562	0.448426223744355	0.854970462536408	0.0418819849523019	2.16187849783254	0.602872388755382
971	Myh9	0.102089718926807	-0.419920757261774	-0.0130541167880371	-0.82678739773551	-2.02284846856839	0.602872388755382
972	Zfp871	0.102103665931073	-0.475898625794422	-0.00213946027035777	-0.949657791318486	-1.96881503245934	0.602872388755382
973	Prdx1	0.10260146956643	0.196518539384835	0.417129380171503	-0.0240923014018335	1.74592172404235	0.604419699325887
974	Trip11	0.102651227052034	-0.424014480324115	0.0271299244397118	-0.875158885087943	-1.8421000051941	0.604419699325887
975	Pbx2	0.102763881650086	-0.492202420381223	-0.017160512115603	-0.967244328646844	-2.03076612876696	0.604462421808455
976	2610528A11Rik	0.102993442311535	-0.549278610862344	0.0043820087777946	-1.10293923050248	-1.94445163079888	0.604572560549288
977	Bank1	0.102895800198511	-0.424721480242468	0.000732387232045884	-0.850175347716982	-1.95659005211803	0.604572560549288
978	Acsl4	0.103243642479346	-0.456457881056306	0.131179069789937	-1.04409483190255	-1.52243831168458	0.60542156402766
979	2810474O19Rik	0.103490898441327	-0.295733706572967	0.014614076985902	-0.606081490131835	-1.86767054447999	0.606032682441343
980	Nipa2	0.103559202928076	0.314757081390749	0.6135318478462	0.0159823149352983	2.06480805164246	0.606032682441343
981	Rab11b	0.103667768094819	-0.3024495933452	-0.0112687205323491	-0.593630466158051	-2.03581473044206	0.606049592277049
982	Zkscan3	0.103853373755497	-0.289858284922301	0.0350599581022553	-0.614776527946857	-1.74847615135394	0.60651639357207
983	Esrra	0.104021490222821	0.50849442590565	0.978779340336321	0.0382095114749789	2.11920631628376	0.606880209997839
984	Arih1	0.104150901634114	0.26340626154877	0.662307306453493	-0.135494783355953	1.29422269641143	0.606964141101629
985	Igf2bp3	0.104247546466452	-0.499728182340793	0.00353948147386246	-1.00299584615545	-1.94617955785916	0.606964141101629
986	Saysd1	0.104673736222483	0.310287743530761	0.651392967903252	-0.030817480841729	1.78288914596155	0.608827461699737
987	Fchsd2	0.105372786846367	-0.296239148275332	-0.0141054416100814	-0.578372854940583	-2.05795354370533	0.611034309973627
988	Pbx1	0.105316404683946	-0.576903160593748	-0.0104673665772862	-1.14333895461021	-1.99618284945145	0.611034309973627
989	Rnh1	0.105217195142782	0.351995501311393	0.677895724001658	0.0260952786211288	2.11690099379322	0.611034309973627
990	Lair1	0.105549069635222	0.22587702655871	0.44746549306273	0.00428856005469011	1.99789656914313	0.611036062965853
991	Plekha2	0.105586179319819	-0.354805154082929	0.0392063441767342	-0.748816652342592	-1.76493662393943	0.611036062965853
992	Trim47	0.105699363177897	0.378593481433672	0.766599217573569	-0.00941225470622636	1.91241911981447	0.611074443372216
993	Irgm1	0.105913541353572	-0.582578246488693	-0.00183260450211653	-1.16332388847527	-1.96614885888499	0.611696031885936
994	Ttc19	0.106088913649202	-0.241228778903481	0.312903105616446	-0.795360663423407	-0.853225977232854	0.61209247462593
995	Batf3	0.106800506572963	0.362510804625884	0.709540017076239	0.0154815921755296	2.04740147394656	0.614960748188695
996	Zcchc7	0.106795993288267	-0.307192706292818	0.0644040982142728	-0.67878951079991	-1.62026861734174	0.614960748188695
997	9530068E07Rik	0.108171444169549	0.308457455748848	0.60047331967032	0.0164415918273769	2.0703173310926	0.615439714595597
998	Atp6v1e1	0.108005719109531	-0.0898851747121135	0.191888303285292	-0.371658652709519	-0.625224582639587	0.615439714595597
999	Bnip3	0.107195629464773	-0.377950287490696	0.051319696032921	-0.807220271014312	-1.7256481465296	0.615439714595597
1000	Cept1	0.107227436509578	0.228774563980485	0.585452999644605	-0.127903871683636	1.2571264790531	0.615439714595597
1001	Dnajb9	0.108048584485098	0.24313568490189	0.510716161920182	-0.0244447921164013	1.78091163852589	0.615439714595597
1002	Galt	0.107815164377626	0.538790843164082	1.07485422102972	0.00272746529844292	1.96993618927322	0.615439714595597
1003	Gcn1l1	0.107368249637203	-0.361419627210551	0.0022057644002374	-0.72504501882134	-1.94807477415325	0.615439714595597
1004	H2-M3	0.108095932666692	0.460445545222707	0.883472842695092	0.0374182477503209	2.13332967132534	0.615439714595597
1005	Kdm5a	0.107482149657334	0.41600813439801	0.800599041622147	0.0314172271738732	2.12007342186229	0.615439714595597
1006	Rps27l	0.107745401724881	-0.175146310682648	0.0740668840255695	-0.424359505390866	-1.37745700569735	0.615439714595597
1007	Rsbn1	0.108101196991906	0.342855044664156	0.673126206835714	0.0125838824925979	2.03464188347924	0.615439714595597
1008	Tex264	0.107831329541502	0.37995059594734	0.750252589439487	0.00964860245519272	2.01103287870123	0.615439714595597
1009	Khk	0.108455870081933	-0.128683726956157	0.186601417621891	-0.443968871534205	-0.799959892078006	0.616446397343789
1010	Pex2	0.10906297670273	-0.229110305976051	0.0857977424733136	-0.544018354425415	-1.42596529498425	0.61867079267078
1011	Rbbp4	0.109049884148798	0.37402381975986	0.718292095678132	0.0297555438415866	2.1293661582209	0.61867079267078
1012	Igfbp4	0.109296726267532	0.500224183496027	0.970110195881398	0.0303381711106553	2.0865089787863	0.619384115755232
1013	Irf2	0.109691838270042	-0.0726150591108513	0.21154290800869	-0.356773026230393	-0.500858385338329	0.620397132621982
1014	Nlk	0.109584188732745	-0.567574152606882	0.010067871278828	-1.14521617649259	-1.92580326857491	0.620397132621982
1015	Cdc42se2	0.109850375533955	-0.277581622994872	0.0906611471986338	-0.645824393188378	-1.47742203751681	0.620681678509589
1016	Sar1a	0.109990616366816	-0.117714928162299	0.226894792392716	-0.462324648717315	-0.669502355503037	0.62086238667686
1017	Sav1	0.110128193851792	-0.646424973459042	0.0410330793851982	-1.33388302630328	-1.84297741723311	0.621027720491671
1018	Ash2l	0.11046120918192	0.412500196157368	0.872424670607752	-0.0474242782930162	1.75786585188862	0.622194178543244
1019	Sirpa	0.110552025795216	0.106584615347082	0.335169914524831	-0.122000683830668	0.913890823853425	0.622194178543244
1020	Sf3b2	0.110743038287404	-0.139164973708324	0.156569801187247	-0.434899748603894	-0.922307281834184	0.622658161351238
1021	Chd8	0.111150932388749	-0.466725688338873	-0.000872955250612262	-0.932578421427133	-1.9636367350249	0.623118863391471
1022	Fli1	0.111074089105116	-0.261555131500335	-0.00896476505773425	-0.514145497942935	-2.0295256898833	0.623118863391471
1023	Ssbp3	0.110967619020238	-0.580965959659609	0.0225445017955086	-1.18447642111473	-1.88674833312938	0.623118863391471
1024	St7l	0.111259939926988	0.436900583618961	0.852567133996847	0.021234033241075	2.06008736555591	0.623120854962181
1025	Dnajb1	0.111383043193928	0.257798341236729	0.622426941537473	-0.106830259064014	1.38572636288379	0.623201709967975
1026	Snx14	0.111564466793957	-0.601801834719036	-0.00380354728710874	-1.19980012215096	-1.97243026722498	0.623608398697216
1027	Nipbl	0.111822660675245	-0.310843646052175	0.0113307211101542	-0.633018013214505	-1.89103297214955	0.624442998025834
1028	Tbc1d22a	0.111982668281361	0.357410795898413	0.78671120921716	-0.0718896174203337	1.63175311719667	0.624468456762611
1029	Zmiz1	0.11204499424738	-0.301127422227877	-0.0133708361581217	-0.588884008297632	-2.0510352530418	0.624468456762611
1030	Snx29	0.112538093694425	-0.285764147976861	-0.00891044183935324	-0.562617854114368	-2.0230447550131	0.626607735279153
1031	Timm8b	0.112710079655785	-0.332230019551734	-0.0146453540863853	-0.649814685017082	-2.05034733635615	0.626956650655601
1032	Klhl24	0.112887905950115	-0.277563591969392	0.0355776082633648	-0.590704792202148	-1.73728223330311	0.627337345565803
1033	Pias3	0.113005656482002	0.554612634836026	1.10383299161943	0.00539227805262499	1.97920702724092	0.627383775338125
1034	Cd33	0.113218415765686	-0.0873044171793504	0.135358297206495	-0.309967131565196	-0.768487502879666	0.627957073903492
1035	Arhgap31	0.113508731782159	-0.287060104596122	-0.0106353213846375	-0.563484887807606	-2.0353727327562	0.628804932139265
1036	Nktr	0.113590568386448	-0.247448878140258	0.0438358543773288	-0.538733610657846	-1.66500621223072	0.628804932139265
1037	Alg5	0.115363853995532	0.325837526196938	0.649411068484969	0.00226398390890736	1.9736774880968	0.630061523677441
1038	Ano6	0.116564128443202	-0.500905281095021	-0.00265508931684777	-0.999155472873194	-1.97040829449242	0.630061523677441
1039	Chst1	0.116243293865249	0.568560090812035	1.12098268057657	0.0161375010475021	2.01721892204553	0.630061523677441
1040	Col27a1	0.1159143301123	-0.279867252859968	-0.00717624982350606	-0.55255825589643	-2.01154321172949	0.630061523677441
1041	Cox4i1	0.114445933213521	-0.163107893428939	0.0731588996781191	-0.399374686535997	-1.35307036808199	0.630061523677441
1042	Csf3r	0.116463100286648	-0.013438189177988	0.248147528955091	-0.275023907311067	-0.100687327252679	0.630061523677441
1043	Dcun1d5	0.115852859230144	0.189041100979094	0.470661999823051	-0.0925797978648631	1.31564720884625	0.630061523677441
1044	Exoc5	0.115339145249505	0.396054832967276	0.788038560928994	0.00407110500555863	1.98031998051383	0.630061523677441
1045	Fubp1	0.114159991161502	-0.253679692475224	0.0153594103548714	-0.52271879530532	-1.84806987397156	0.630061523677441
1046	Kat6a	0.114975272737725	-0.548299618631393	-0.0095721498804695	-1.08702708738232	-1.99478877092757	0.630061523677441
1047	Lin37	0.116032763673572	0.492541324247216	0.952372275944358	0.0327103725500743	2.09938729191511	0.630061523677441
1048	Ndufb8	0.115892834287869	-0.26064565228629	-0.0124712333530359	-0.508820071219544	-2.05845587713644	0.630061523677441
1049	Nrros	0.115914195982229	0.104540376266948	0.366270538132007	-0.157189785598112	0.782849675992336	0.630061523677441
1050	Renbp	0.116053927042951	0.443038665674692	0.857474392537576	0.0286029388118076	2.09523400661924	0.630061523677441
1051	Rfc2	0.115467503100719	0.311651762707378	0.658773901135149	-0.0354703757203932	1.75968675864788	0.630061523677441
1052	Rgs3	0.11397881217333	0.525157760747247	1.06498261556031	-0.0146670940658116	1.90671157152027	0.630061523677441
1053	Rps16	0.116546735576207	-0.306262409117856	-0.0163540644319404	-0.596170753803772	-2.07052781574739	0.630061523677441
1054	Rps25	0.115834504981911	-0.271806917959158	-0.00328873455423911	-0.540325101364076	-1.98396906754518	0.630061523677441
1055	Slirp	0.114458020474175	-0.300876876105188	0.00593817451052209	-0.607691926720898	-1.92203035595443	0.630061523677441
1056	Srp9	0.114339133993248	-0.106075333885779	0.159748110034219	-0.371898777805776	-0.782112484129722	0.630061523677441
1057	Taf15	0.116302376718755	-0.492495991924358	-0.00792887857633867	-0.977063105272376	-1.99203449865324	0.630061523677441
1058	Tmem176a	0.116265312533876	0.273572314318021	0.548418238423129	-0.00127360978708685	1.95088169845131	0.630061523677441
1059	Tmem86a	0.114757164384505	0.265188789273881	0.517964571931049	0.0124130066167136	2.05621151922423	0.630061523677441
1060	Tsen34	0.115805867936569	0.302578119550765	0.589036502429157	0.0161197366723739	2.07025610795658	0.630061523677441
1061	Zfp770	0.114884903834283	-0.631445973051264	0.0024814546165054	-1.26537340071903	-1.95229187340343	0.630061523677441
1062	Hdhd2	0.11690010465746	-0.518416181739594	-0.00503122605309569	-1.03180113742609	-1.97917183578875	0.631282580235907
1063	Themis2	0.117408660076812	0.434394506755956	0.841193066474805	0.0275959470371063	2.09292183559386	0.633432422897944
1064	Ppm1g	0.11761544447135	-0.126852264016156	0.268063015350502	-0.521767543382814	-0.629567610622115	0.633951667333828
1065	Lrp5	0.117963510869874	-0.510260388195611	0.0403243695642228	-1.06084514595545	-1.81641785302939	0.63466879754118
1066	Prelid3b	0.117969823570863	-0.459761783779681	-0.0108842463975402	-0.908639321161822	-2.00748859684846	0.63466879754118
1067	Arl6ip5	0.120009185149065	0.247278912072727	0.499142325371454	-0.00458450122600035	1.92428807126486	0.635787072731602
1068	Elmo1	0.120167410179237	-0.234729416055945	0.00352514603486573	-0.472983978146755	-1.93096492064827	0.635787072731602
1069	Fkbp8	0.119578563451133	-0.168544167646395	0.119023230880254	-0.456111566173043	-1.14874113019666	0.635787072731602
1070	Gngt2	0.119426125267831	-0.236328894920385	-0.00734489233432192	-0.465312897506448	-2.02283180186797	0.635787072731602
1071	Gripap1	0.119368240214988	-0.3063669516886	0.0818826034030096	-0.69461650678021	-1.54660368180279	0.635787072731602
1072	Hbb-bs	0.119273491544882	-0.156409986922985	0.0705186774800204	-0.38333865132599	-1.35090003723378	0.635787072731602
1073	Mkln1	0.119995488461722	-0.28649817507714	0.00493263570895913	-0.57792898586324	-1.9267904559336	0.635787072731602
1074	Nrd1	0.119818958788668	-0.198146974477328	0.206401828897885	-0.60269577785254	-0.959985372298682	0.635787072731602
1075	Pkn2	0.119745113542531	-0.346462088177943	0.00419675983938866	-0.697120936195275	-1.93650671778784	0.635787072731602
1076	Ppard	0.120173179919975	-0.54416281178878	0.033023178227812	-1.12134880180537	-1.84782640479787	0.635787072731602
1077	Rabggtb	0.118970594779889	0.335635528804409	0.749518611763821	-0.0782475541550034	1.58941878871915	0.635787072731602
1078	Rdm1	0.118537563719345	-0.537859646579829	-0.00545563633231183	-1.07026365682735	-1.98004807579081	0.635787072731602
1079	Sipa1l1	0.119019796242263	-0.493717264008656	-0.00846344711314395	-0.978971080904169	-1.99414826284815	0.635787072731602
1080	Slco2b1	0.119990384300133	-0.146002191862045	0.0737534646137939	-0.365757848337884	-1.30216915597336	0.635787072731602
1081	Taok1	0.11905148916124	-0.262007200036793	0.111954616127435	-0.635969016201021	-1.37320082844174	0.635787072731602
1082	Tsc22d2	0.119337159926479	-0.194405643692384	0.166759237818241	-0.555570525203008	-1.0549975358476	0.635787072731602
1083	Vgll4	0.119790200094609	0.104608440483597	0.344239936595032	-0.135023055627838	0.855600282741668	0.635787072731602
1084	Wbp11	0.118773605689817	-0.364165038381172	0.005999548144837	-0.734329624907182	-1.92819730907887	0.635787072731602
1085	Lifr	0.120351806412888	-0.352820364159266	0.0395244867329752	-0.745165215051507	-1.76251887897057	0.636145262468121
1086	Brd9	0.120817744905662	-0.325707473002513	-0.00433196093155913	-0.647082985073467	-1.98638319536784	0.637433088347721
1087	Ndufaf8	0.120798641022843	-0.358571112896395	-0.00540795739360528	-0.711734268399185	-1.98997674650641	0.637433088347721
1088	Cdc34	0.12119212180847	-0.534876497367074	0.0187884239853893	-1.08854141871954	-1.89345329744852	0.638163212183491
1089	Phax	0.121289956631213	0.41889578259811	0.814969279645747	0.0228222855504723	2.07289973524603	0.638163212183491
1090	Prmt1	0.121147761873972	0.389407660590805	0.759002647811871	0.0198126733697385	2.06503068615881	0.638163212183491
1091	Phb2	0.121513993191904	0.291589915360629	0.568497348662916	0.0146824820583424	2.06388729094907	0.638755958712715
1092	Mier1	0.121712435598324	-0.335960930321022	-0.00760419939516283	-0.664317661246881	-2.00535351227642	0.639213203439916
1093	Camk2d	0.121933929208981	0.182610646471126	0.448798852096167	-0.0835775591539146	1.34457606578236	0.639242751898229
1094	Hectd1	0.121940988766637	-0.322680939282103	0.0244466311103178	-0.669808509674525	-1.82193254997151	0.639242751898229
1095	Aip	0.122439424405378	-0.416894134707784	0.00313462828214378	-0.836922897697712	-1.9453369897262	0.640508027618629
1096	Dgkz	0.122517403016153	0.425709115844457	0.831489620980582	0.0199286107083323	2.05622134228854	0.640508027618629
1097	Vamp3	0.122468972435165	-0.274695798817291	0.0426835918702703	-0.592075189504852	-1.69637313632744	0.640508027618629
1098	Ago3	0.122684124176294	-0.602470555353761	0.0285569912805537	-1.23349810198808	-1.87126631244121	0.640795493762339
1099	Dcaf11	0.123098576100199	-0.560270684234818	-0.000577262461539663	-1.1199641060081	-1.96198547271596	0.642375190113412
1100	Phf5a	0.123219182102813	0.301258136283563	0.648353601720897	-0.0458373291537704	1.70113169419105	0.642420008508756
1101	Zmynd8	0.123426732598685	-0.293281782288759	0.0328169104134256	-0.619380474990943	-1.7627231984418	0.64291763074792
1102	Dok3	0.12395136100161	-0.412905518063638	-0.00649507920441478	-0.819315956922861	-1.99128729737897	0.643381640907332
1103	Itga6	0.123964553304726	0.258077381150295	0.519857381030666	-0.00370261873007616	1.93224223588565	0.643381640907332
1104	Lsm7	0.123721415029272	-0.246060886803134	0.0724634853330397	-0.564585258939308	-1.51407715806423	0.643381640907332
1105	Srm	0.123888304957557	0.0225297953900296	0.428026417168777	-0.382966826388718	0.108897547283657	0.643381640907332
1106	Pip5k1c	0.124123011853092	0.564507236432871	1.1226876380625	0.00632683480324658	1.98217968454366	0.643621584970601
1107	Dpp3	0.124491899815162	0.563170251905469	1.09757882218083	0.0287616816301077	2.06544855807669	0.644951260560031
1108	Slc30a7	0.124659155634572	0.550757431582667	1.07286373104468	0.028651132120651	2.06751906887946	0.645234889498439
1109	Atp6v1f	0.12501929373629	-0.0162461645125739	0.206766930094594	-0.239259259119742	-0.142780393176671	0.646515464001465
1110	Gapdh	0.125142936096877	0.0731155331425364	0.303000434547069	-0.156769368261996	0.623372003964895	0.646571836500532
1111	Aars	0.125675321829962	-0.159541608743533	0.211799506399347	-0.530882723886413	-0.842071600535238	0.646990997033063
1112	Akap8l	0.125406827409938	0.23425558593116	0.536680915406199	-0.0681697435438789	1.5181681785695	0.646990997033063
1113	Fam204a	0.12565944052414	-0.368344940162299	0.133651575688902	-0.870341456013499	-1.43814308229116	0.646990997033063
1114	Ndufa6	0.125487118042966	-0.0622114649820358	0.170154925685	-0.294577855649071	-0.524741252124474	0.646990997033063
1115	Atrx	0.125960990005583	-0.319355096744257	0.021004060021301	-0.659714253509816	-1.8390117481963	0.647880069669974
1116	Gtf3c2	0.126127471909429	0.370480647929542	0.729312241699181	0.0116490541599039	2.02359195655755	0.648155063979009
1117	0610010K14Rik	0.1264579773118	-0.312521876820443	0.00415310252711676	-0.629196856168002	-1.93425961284002	0.648427254768701
1118	Cbl	0.126331900432809	-0.264135767051012	0.0219680805673313	-0.550239614669355	-1.80947091330083	0.648427254768701
1119	Celf1	0.126874806801975	-0.314350776101509	-0.00630002925811624	-0.622401522944902	-2.00004773883698	0.648427254768701
1120	Dock2	0.127156686793004	-0.24135810673218	0.0906847624099495	-0.57340097587431	-1.42467506618659	0.648427254768701
1121	Itgb1bp1	0.126773550415157	-0.530670861370576	0.0213004726375268	-1.08264219537868	-1.88432933351555	0.648427254768701
1122	Lin54	0.126784694973063	-0.659022939961049	0.0332791582050431	-1.35132503812714	-1.86574795993103	0.648427254768701
1123	Pik3cd	0.12710361075917	-0.327277359070972	0.0726043819371159	-0.72715910007906	-1.60410384109415	0.648427254768701
1124	Rnf130	0.127198022949396	-0.174063952288842	0.0666722910740404	-0.414800195651724	-1.41714879623909	0.648427254768701
1125	Uqcr10	0.127031540473677	-0.191102590120412	0.0459077168805901	-0.428112897121414	-1.58032871535306	0.648427254768701
1126	Stx16	0.127323409697322	-0.188619343257447	0.0673905240628515	-0.444629210577745	-1.4440346516397	0.648490012978814
1127	Golga3	0.127456888746986	-0.724266002781852	0.0206937454844162	-1.46922575104812	-1.90551943777214	0.648593839364653
1128	Vps4a	0.127760127610105	-0.551679314539286	0.0124773871281311	-1.1158360162067	-1.91661569262041	0.649560577875845
1129	Med28	0.127934575087801	-0.243064840744483	-0.00104271578256365	-0.485086965706402	-1.96840819343318	0.649871380096135
1130	Tagln2	0.128299997892027	-0.0397063402141137	0.416623744023771	-0.496036424451998	-0.170541017271586	0.651150874257323
1131	Gm10076	0.128543753958992	-0.613507129717123	0.0159651325975173	-1.24297939203176	-1.91025395476927	0.651811166184633
1132	Polr2l	0.129058719479986	-0.44604341418735	-0.00221405493393589	-0.889872773440765	-1.96974131864343	0.653267216432232
1133	Slc25a37	0.129052393080448	-0.30706092768944	0.254737457469354	-0.868859312848234	-1.07125327382465	0.653267216432232
1134	Dennd5a	0.129312402219679	-0.402838883405225	0.0112300984018939	-0.816907865212343	-1.90680716918409	0.653397909013091
1135	Dmac1	0.129224324731394	-0.390661718144749	0.0331750227461478	-0.814498459035645	-1.8065514945514	0.653397909013091
1136	Ndufs4	0.129822171245887	-0.364132399262801	0.00154633849619729	-0.7298111370218	-1.95167592333357	0.654819834736292
1137	Supt4a	0.129809211360652	-0.198167289761898	0.0570872478163977	-0.453421827340194	-1.52162133739972	0.654819834736292
1138	Foxj2	0.130147786924615	-0.621260853999626	0.0177408844144139	-1.26026259241367	-1.90554864821806	0.65530953293474
1139	Kansl3	0.130052321146088	-0.241647566080715	0.176061761507293	-0.659356893668723	-1.13385192809748	0.65530953293474
1140	Zfp738	0.130335234786973	-0.542395410604283	0.00568581802252366	-1.09047663923109	-1.93963123463961	0.655677694301133
1141	Zfyve27	0.13084270781807	-0.506671809746542	0.00766948713645099	-1.02101310662954	-1.93073841261255	0.657653750514137
1142	Fbxo22	0.131279572853927	0.495826945431828	0.973382254743863	0.0182716361197924	2.03495372506876	0.658694969656406
1143	Rp2	0.1312487611279	0.216187754771949	0.4914902086719	-0.0591146991280021	1.53910801465498	0.658694969656406
1144	Tmem234	0.131598690041544	-0.117640623289454	0.120733731608987	-0.356014978187895	-0.967265899322134	0.659718957507218
1145	Bet1l	0.132422430711855	0.36389390589071	0.714832807906311	0.0129550038751091	2.03231658172708	0.660616874758288
1146	Ccdc127	0.132355516788045	-0.476970040221872	0.00716313024675697	-0.961103210690501	-1.93096477903917	0.660616874758288
1147	Cct5	0.13228045569528	0.302514787629004	0.61222347517291	-0.00719389991490305	1.91443802641014	0.660616874758288
1148	Fam96b	0.132474664434994	-0.0543431119139183	0.262948009736213	-0.371634233564049	-0.335687117890919	0.660616874758288
1149	Nhp2	0.132051849646528	-0.349521680685416	0.0193357021657548	-0.718379063536587	-1.85722161954322	0.660616874758288
1150	Samsn1	0.132265942117935	0.0692592827646684	0.321108721316308	-0.182590155786972	0.538995443446232	0.660616874758288
1151	Taf12	0.132584136503363	-0.356010450398565	0.0352160328348666	-0.747236933631997	-1.78353892388399	0.660616874758288
1152	Apbb1ip	0.132840079436217	-0.142589732725041	0.0897937122537869	-0.37497317770387	-1.20262758275115	0.66131758295721
1153	Rbm26	0.133136426288077	-0.104165321194572	0.208836190795401	-0.417166833184545	-0.652266107858126	0.662218044026126
1154	Cisd2	0.13357242006224	-0.247079171241876	0.0260911837899112	-0.520249526273664	-1.77276292263753	0.663810943723525
1155	Ptrh2	0.133807823252347	0.487943711723167	0.984915434178982	-0.00902801073264697	1.92435919036667	0.664405079092824
1156	Zfp637	0.134014263407616	-0.443073633380991	0.00428207470375191	-0.890429341465734	-1.94120327120436	0.664854498825847
1157	Mbnl2	0.134261886785456	-0.0484443383904532	0.227075303538022	-0.323963980318928	-0.344618473788552	0.665507278059282
1158	Ywhah	0.134665865968184	-0.0664575691006956	0.185587911338887	-0.318503049540279	-0.516789437010628	0.666933282666267
1159	D5Ertd579e	0.13499176311698	-0.422768565189642	0.0631362829583328	-0.908673413337616	-1.70529511019621	0.667970458564175
1160	Parl	0.135279830363047	0.425412050885218	0.882148567128558	-0.0313244653581226	1.82554332458962	0.668818816493167
1161	Akr1b10	0.135450538772823	-0.223296832368259	0.0647871189897284	-0.511380783726246	-1.51918823398744	0.669085994713298
1162	Ktn1	0.135773193025676	-0.308537710124725	0.000186922008519774	-0.617262342257971	-1.95877729463428	0.669660593555205
1163	Ric8a	0.1358003958683	0.413694963896456	0.884938502056067	-0.0575485742631549	1.72061187934639	0.669660593555205
1164	Pik3r6	0.13614343760152	0.456976227990885	0.902685059642604	0.011267396339167	2.00951133351779	0.670254345631644
1165	Prkacb	0.136154544491868	-0.411990484375701	0.0737641039023351	-0.897745072653738	-1.66233429562048	0.670254345631644
1166	Dynll1	0.13685850729367	0.187881458503544	0.411060844470064	-0.0352979274629771	1.64997717165976	0.672465843789215
1167	Rpl9	0.136955554585144	-0.190307602031004	0.0859249103603844	-0.466540114422393	-1.35029740972872	0.672465843789215
1168	Slc12a6	0.136922491020238	0.147435214662753	0.495737894773265	-0.20086746544776	0.829645384009794	0.672465843789215
1169	Suclg2	0.137441793481522	-0.445904350702916	0.00705849323647117	-0.898867194642303	-1.92942198156187	0.674276035600109
1170	2610037D02Rik	0.137976632384903	-0.366460019193537	0.0648478014117844	-0.797767839798859	-1.66528035217437	0.676321356177281
1171	Gdi2	0.138337069925603	-0.0656892604507541	0.156886404156807	-0.288264925058315	-0.578448613785136	0.676967540078428
1172	Ube2h	0.138421392088737	-0.327788209784727	0.0680452079349053	-0.72362162750436	-1.62303902847832	0.676967540078428
1173	mt-Co1	0.138462584919267	-1.28132427572716	0.267624261202752	-2.83027281265706	-1.62132528813366	0.676967540078428
1174	Dda1	0.138885542116808	0.243630875781674	0.59055353154813	-0.103291779984781	1.37640979658442	0.677879645991398
1175	Pym1	0.138839381793526	0.514810581480898	1.08977628962668	-0.0601551266648833	1.75490500436393	0.677879645991398
1176	Leng1	0.139414547584528	0.472403639105321	0.934419547032659	0.0103877311779841	2.00403081999009	0.679883019045294
1177	Cebpz	0.140884333845508	-0.267022665932472	0.0383206134997257	-0.572365945364669	-1.7139882995189	0.680806182030091
1178	Exog	0.139754915348725	0.578898819319286	1.14196412456006	0.0158335140785171	2.01507858146826	0.680806182030091
1179	Fam103a1	0.140777472683511	-0.221241543507267	0.0802528753408569	-0.522735962355391	-1.43825367917252	0.680806182030091
1180	Ifi35	0.14051402780782	-0.343225640615595	0.0634112219949142	-0.749862503226104	-1.65432590114586	0.680806182030091
1181	Itgb2	0.141102757530145	0.03413818082479	0.315421690225558	-0.247145328575978	0.237872476267255	0.680806182030091
1182	P2rx4	0.140031823795804	0.308405500207409	0.62451895036039	-0.00770794994557272	1.91217321739412	0.680806182030091
1183	Ptprj	0.141147088131435	-0.327627278433576	0.0270253507768712	-0.682279907644023	-1.81061019486098	0.680806182030091
1184	Rhoc	0.140573185411815	0.424211019678238	0.896058979292182	-0.0476369399357063	1.76208946859625	0.680806182030091
1185	Rnf141	0.140911780070963	-0.561487083825601	0.0364526624752826	-1.15942683012648	-1.84047718669103	0.680806182030091
1186	Rraga	0.140451909710332	-0.351020754973669	0.0671220776078659	-0.769163587555204	-1.6453421748902	0.680806182030091
1187	Socs6	0.140706649948605	-0.403284379741157	0.0332219643901155	-0.83979072387243	-1.81079352098153	0.680806182030091
1188	Tbxas1	0.140145033700955	0.187891830022728	0.482202856140675	-0.106419196095218	1.25126545441178	0.680806182030091
1189	Trappc13	0.140541244825168	-0.13073058071109	0.402571794983081	-0.66403295640526	-0.480453944234217	0.680806182030091
1190	Vps9d1	0.141822526600243	0.353174720389722	0.699624166993138	0.00672527378630611	1.99801078916497	0.683489235338148
1191	1110004F10Rik	0.143287510646602	-0.199593884985146	0.0628797507738293	-0.462067520744122	-1.49042331422781	0.684858644950473
1192	Agpat3	0.143104242725725	-0.372694711701384	0.0286231499176625	-0.774012573320429	-1.82017368780025	0.684858644950473
1193	Bcas2	0.143760623284485	0.293603572318268	0.594881259715324	-0.00767411507878901	1.91003997822684	0.684858644950473
1194	Cggbp1	0.142337158851147	-0.200623965948693	0.100336895703425	-0.501584827600811	-1.30653449600217	0.684858644950473
1195	Dnlz	0.143365087169198	-0.384826756283819	0.0178532860858415	-0.78750679865348	-1.8730667111415	0.684858644950473
1196	Mvb12a	0.143418597157952	-0.444452853565582	0.0111124832878161	-0.900018190418979	-1.91215510783017	0.684858644950473
1197	Pdia4	0.142673613990258	0.0897246111617925	0.393702320313749	-0.214253097990164	0.578519414777431	0.684858644950473
1198	Sgf29	0.143885879929969	-0.341009315362209	0.249452948281976	-0.931471579006395	-1.13193681909087	0.684858644950473
1199	Snrpb2	0.143313693985002	0.187951980095235	0.457574964479348	-0.0816710042888775	1.36627488435795	0.684858644950473
1200	Srrm2	0.143897936733273	-0.17945738606788	0.0423468887094575	-0.401261660845218	-1.58576751420069	0.684858644950473
1201	St3gal6	0.142576423434485	0.220535836215018	0.439753204090494	0.00131846833954097	1.97175205810968	0.684858644950473
1202	Tns3	0.142986844103083	0.0770105341651895	0.38509381354468	-0.2310727452143	0.489925560705425	0.684858644950473
1203	Ubxn1	0.143845289816457	-0.304517418266961	0.0409396823391085	-0.649974518873031	-1.72769114145074	0.684858644950473
1204	Vrk3	0.142861252581124	-0.394657672040768	0.0944555448546336	-0.883770888936171	-1.58146375256865	0.684858644950473
1205	mt-Nd3	0.143688671744112	-0.17380325134941	0.0626034425038146	-0.410209945202634	-1.44094106426741	0.684858644950473
1206	2410015M20Rik	0.144220460377802	0.18436497871265	0.437183035063322	-0.0684530776380229	1.42928366550717	0.685256288539099
1207	P2rx7	0.144185838758734	0.240823681058172	0.573930540174124	-0.0922831780577808	1.41697995277268	0.685256288539099
1208	Psma5	0.144593480477017	-0.0528664110184858	0.27962601058577	-0.385358832622742	-0.311634957236563	0.686459942496436
1209	Nisch	0.14479311111052	-0.22872795507476	0.0208446740509135	-0.478300584200433	-1.7962649020229	0.686839116806312
1210	Ggh	0.145308058684723	-0.355845086408256	0.0604706173216745	-0.772160790138186	-1.67527563141881	0.688712162443709
1211	0610037L13Rik	0.145594357830709	0.311000692596675	0.667863123610142	-0.045861738416791	1.70808161264108	0.689499291626024
1212	Tbpl1	0.145826649005563	0.0275135647382551	0.362522351644725	-0.307495222168215	0.160967706164515	0.690029564395134
1213	Cox6c	0.146262686866717	-0.215768345348126	0.00824933664588717	-0.439786027342139	-1.88778931253038	0.691422066125233
1214	Tia1	0.146362055497129	-0.25946436519139	0.020487503619515	-0.539416234002294	-1.81652943845918	0.691422066125233
1215	Atp6ap1	0.146630911506315	0.202197136763447	0.474536121312985	-0.0701418477860907	1.45516847868466	0.691552859776907
1216	Slc35b3	0.146529223763546	0.566449112581153	1.12557403579395	0.00732418936835189	1.98563829591833	0.691552859776907
1217	Rnf10	0.147054439094404	-0.265765570772993	0.0813758949165649	-0.612907036462552	-1.50051491547144	0.692411500990484
1218	Tmem41b	0.146959069462248	0.426021681512159	0.851206686684675	0.000836676339644182	1.96382078916032	0.692411500990484
1219	Cdk6	0.147478261363371	-0.248898697430062	0.0841369898202855	-0.581934384680409	-1.46480542908047	0.693040403588325
1220	Dopey2	0.147329512670079	-0.520741848709183	0.029600021054723	-1.07108371847309	-1.85454773621104	0.693040403588325
1221	Klk8	0.147671381549247	0.149211834783138	0.446394726439627	-0.147971056873351	0.984073546804744	0.693040403588325
1222	Tsnax	0.147580688939577	0.352813533027976	0.742598034827552	-0.0369709687716003	1.77406185931099	0.693040403588325
1223	Ogfrl1	0.148061897908076	-0.233807801051818	0.00835496564073024	-0.475970567744367	-1.89234239278358	0.694304975063625
1224	Ids	0.148433057675021	0.566998500783098	1.13689816732569	-0.00290116575949062	1.94998647317164	0.695326036872502
1225	St6galnac4	0.148522126446175	-0.0803965518041359	0.203961020052459	-0.364754123660731	-0.554141551387214	0.695326036872502
1226	Ang	0.149153426015095	0.226394057916247	0.462869996747895	-0.0100818809154014	1.87640316398369	0.696008867531789
1227	Sel1l	0.148807154993897	-0.143440892279473	0.217286101091666	-0.504167885650612	-0.779367743319399	0.696008867531789
1228	Zfp157	0.149115182159135	-0.35150048347395	0.033721026882383	-0.736721993830283	-1.78839516910697	0.696008867531789
1229	Zfp385a	0.149017795142211	-0.0789413668571775	0.261994391555805	-0.41987712527016	-0.453816392421394	0.696008867531789
1230	Cebpzos	0.149688058662907	-0.250382957439914	0.00372860200253383	-0.504494516882362	-1.93120525489515	0.696237645119035
1231	Nek6	0.149410354789796	-0.269954339840422	0.100545902191533	-0.640454581872377	-1.42807135740516	0.696237645119035
1232	Stx4a	0.149651366590511	-0.0375874884391436	0.284558232846888	-0.359733209725175	-0.228685711906835	0.696237645119035
1233	Tctex1d2	0.149682176357131	-0.482579578150607	0.0486213766202133	-1.01378053292143	-1.78056643979074	0.696237645119035
1234	Asap1	0.151015831554263	-0.308107558241685	0.00962811976002464	-0.625843236243395	-1.90057258069404	0.696738515923874
1235	Cab39	0.151775920861717	-0.266945229984871	0.105400544895398	-0.639291004865141	-1.40515368217445	0.696738515923874
1236	Ctnnb1	0.15186162191892	-0.246423584071519	0.11038955031484	-0.603236718457879	-1.3535974524931	0.696738515923874
1237	Gabarapl1	0.151138672149376	-0.273681922533232	0.240123470169359	-0.787487315235822	-1.04398809160671	0.696738515923874
1238	Gm17018	0.150164609160507	-0.426570883891537	0.0232980383661838	-0.876439806149259	-1.85846038238193	0.696738515923874
1239	Ifi27	0.150341144299524	0.0421077464191073	0.306822499211939	-0.222607006373725	0.311768292401081	0.696738515923874
1240	Irf2bp1	0.151058081064922	-0.464965380887988	0.0302787851121091	-0.960209546888084	-1.84013354050944	0.696738515923874
1241	Itpa	0.151773482887701	0.529993512992602	1.06012513086119	-0.000138104875985201	1.95945339325688	0.696738515923874
1242	Jkamp	0.151032154727297	0.191794837255914	0.565796464353207	-0.182206789841379	1.00510518192083	0.696738515923874
1243	Jmjd1c	0.150361823709329	0.244168918068171	0.491411641433664	-0.00307380529732262	1.9355970482912	0.696738515923874
1244	Mrfap1	0.151882606752697	-0.197395525818171	0.0314952762104202	-0.426286327846763	-1.69027378070279	0.696738515923874
1245	Nek7	0.151245185612022	-0.143711875539736	0.160180217184034	-0.447603968263505	-0.926875384232574	0.696738515923874
1246	Pstk	0.152066925157406	-0.432392895423856	0.0560418811115143	-0.920827671959226	-1.73508223188604	0.696738515923874
1247	Rel	0.150774936728718	-0.318634901695938	0.0876200105169108	-0.724889813908786	-1.53724401297651	0.696738515923874
1248	Rrp7a	0.151700533212593	-0.164163027716641	0.262334474948353	-0.590660530381634	-0.754409158100976	0.696738515923874
1249	Slc25a11	0.152090046456254	-0.170602970718302	0.100703314595574	-0.441909256032179	-1.23246565363044	0.696738515923874
1250	Tpp2	0.150407170577042	0.398809411112092	0.809801139434818	-0.0121823172106337	1.90186816086368	0.696738515923874
1251	Txndc12	0.152104031723922	0.328070355356602	0.704491012123247	-0.0483503014100432	1.70821146325351	0.696738515923874
1252	mt-Cytb	0.15160630253147	-1.17852498132467	0.63735083834137	-2.99440080099071	-1.27203991223469	0.696738515923874
1253	Rgmb	0.152284232051366	0.262761348014707	0.545938153254251	-0.0204154572248376	1.81866158918761	0.697007239277401
1254	Cst3	0.152985428756246	NA	NA	NA	NA	0.699658240763216
1255	Mzt1	0.153119014002812	-0.282954580944149	0.140787321092595	-0.706696482980893	-1.30877023311956	0.699711191478984
1256	Prpsap1	0.15356179780841	0.335839020612935	0.675969284128247	-0.00429124290237648	1.93523615982183	0.700720089019968
1257	Tmem104	0.153584159005772	-0.441733363183033	0.0388549184021255	-0.922321644768191	-1.80150352345843	0.700720089019968
1258	Rnpc3	0.1539141966	-0.501528844960824	0.0297749234919319	-1.03283261341358	-1.85012516699022	0.701463743650077
1259	Slfn2	0.154219103089312	0.424471626061777	0.864231853567302	-0.0152886014437488	1.89182433404527	0.701463743650077
1260	Sub1	0.154236404663077	-0.220651605765854	0.00592547967602436	-0.447228691207732	-1.90870669727518	0.701463743650077
1261	Trit1	0.154234094725759	0.302271411511834	0.759591235119662	-0.155048412095994	1.29546337056958	0.701463743650077
1262	Ggt5	0.154457262404796	0.386898207465339	0.813278752985333	-0.0394823380546557	1.7784736200625	0.701911568852225
1263	Cttnbp2nl	0.155121271852757	0.18698927244918	0.415586392801511	-0.0416078479031501	1.60322334301883	0.703589696164052
1264	Desi2	0.155317272073878	-0.312454220332566	0.135006132907967	-0.759914573573098	-1.36861068077729	0.703589696164052
1265	Eif1a	0.155214208904759	0.0548399121608544	0.444787534829827	-0.335107710508118	0.275637666451061	0.703589696164052
1266	Nr1h2	0.155005059968501	-0.269366249641951	0.12833225259045	-0.667064751874351	-1.32750851457905	0.703589696164052
1267	Il6st	0.15611106790679	-0.312834029864496	0.0153520901426838	-0.641020149871675	-1.86827959591809	0.706627446286851
1268	Cd151	0.156570482078556	0.356742112775811	0.726379631081894	-0.0128954055302711	1.89158745576886	0.707032846236628
1269	Cd79b	0.156544612501242	0.468311679541411	0.968276668738365	-0.0316533096555428	1.83587660190951	0.707032846236628
1270	Sumo2	0.156376577644027	-0.157964678797014	0.0710582327439762	-0.386987590338004	-1.35185200113122	0.707032846236628
1271	Srpr	0.156739529177543	0.231370980494222	0.605164615266053	-0.142422654277608	1.21317953718823	0.707239338971838
1272	Creb1	0.156954402429368	0.203557574767588	0.560851178679971	-0.153736029144795	1.11663212259078	0.707652121016056
1273	Accs	0.157472489296898	-0.341740460060051	0.017826371802606	-0.701307291922707	-1.86279415792636	0.708990816246853
1274	S100a1	0.157498570165386	-0.107020621849475	0.257754720225043	-0.471795963923993	-0.575029450277921	0.708990816246853
1275	Top2b	0.158075361948226	-0.427877422652236	0.0397962716937551	-0.895551116998227	-1.7931826150046	0.711029177076922
1276	Tmem100	0.158240246432259	-0.263190484968195	0.0152587306761061	-0.541639700612497	-1.8525599737018	0.711213019818968
1277	Etf1	0.158741095187425	0.418475086569649	0.847646373952843	-0.0106962008135457	1.9111159628241	0.712905388331935
1278	Psmb10	0.159043924441444	-0.135042800463145	0.168058333527582	-0.438143934453872	-0.873236671187415	0.713148480587711
1279	Trir	0.159040358393478	-0.177146930477203	0.102882056372245	-0.457175917326651	-1.23987736988744	0.713148480587711
1280	Asb13	0.159408232477326	-0.540845252829079	0.0376561897758576	-1.11934669543402	-1.83238474217317	0.714148503005168
1281	Srd5a3	0.159515995178661	-0.276395030444294	0.187140159700331	-0.73993022058892	-1.16867999818449	0.714148503005168
1282	Atp5o.1	0.159777459653177	-0.249893219682494	0.0290178501886123	-0.528804289553601	-1.75604973579854	0.714761100710584
1283	Fez2	0.160257181734357	-0.199893182162162	0.0600773585477078	-0.459863722872031	-1.50703013011838	0.716348353270878
1284	Rpl22	0.16069327480197	-0.138675152178263	0.0882341044584781	-0.365584408815005	-1.19782818845125	0.717555250593473
1285	Usp25	0.160777418833934	-0.510888059866099	0.0765733157673418	-1.09834943549954	-1.70449026778893	0.717555250593473
1286	Pmm1	0.161249684443644	0.277944182647062	0.770539009111808	-0.214650643817683	1.10589993729797	0.718544631145532
1287	Sec13	0.161193347348765	-0.0733386870063087	0.267810223781488	-0.414487597794105	-0.421344406094943	0.718544631145532
1288	Nap1l1	0.161610921565289	0.348077450549762	0.735975608387927	-0.0398207072884023	1.758758718294	0.719595213646687
1289	2410004B18Rik	0.164683839143058	-0.37964670647761	0.0289218824429486	-0.788215295398168	-1.82122143435272	0.719895487262241
1290	Adrb1	0.163703572462186	0.452746523064738	0.91499330100275	-0.00950025487327411	1.91968213016212	0.719895487262241
1291	Commd4	0.16187930212326	0.303209128489888	0.624132243940425	-0.0177139869606488	1.85177989061231	0.719895487262241
1292	Dennd1c	0.162399160285968	-0.419377924223188	0.0361840690901343	-0.87493991753651	-1.80428929421971	0.719895487262241
1293	Derl2	0.162579214958333	0.198960072007854	0.471743807449308	-0.0738236634336001	1.4295374864114	0.719895487262241
1294	Dnm2	0.163007860158747	-0.25471351479581	0.0307298712391287	-0.540156900830749	-1.74896087910859	0.719895487262241
1295	Inip	0.163923905153549	-0.425238668846533	0.0380510138347006	-0.888528351527767	-1.79898777574638	0.719895487262241
1296	Knop1	0.164725470862705	-0.283463677713044	0.0395031971410995	-0.606430552567187	-1.72023400075857	0.719895487262241
1297	Leprot	0.162077852989337	0.107648437297573	0.370156129606588	-0.154859255011442	0.803736676207165	0.719895487262241
1298	Mbd3	0.163491924087147	-0.238358918284676	0.0469864372293416	-0.523704273798693	-1.63722621099028	0.719895487262241
1299	Mindy2	0.164917051577363	-0.159549016770445	0.136316614278098	-0.455414647818988	-1.05693360033272	0.719895487262241
1300	Nfam1	0.163755019524623	-0.178826655293345	0.0957726047551233	-0.453425915341814	-1.27638291446543	0.719895487262241
1301	Nfe2l2	0.161945158797936	-0.246961851146637	0.0105266362154095	-0.504450338508683	-1.87983679876981	0.719895487262241
1302	Nfia	0.164211986832906	-0.266848046641429	0.0326123027982525	-0.566308396081111	-1.7465168986167	0.719895487262241
1303	Ppp1r37	0.165067579032231	-0.507774024366745	0.0368499524323732	-1.05239800116586	-1.82735032323203	0.719895487262241
1304	Ppp2r2a	0.164757889896423	0.341928633757688	0.691182843916334	-0.0073255764009571	1.91885391200764	0.719895487262241
1305	Ptpn1	0.164094553077631	-0.10534120507471	0.139932196092512	-0.350614606241933	-0.841774799272737	0.719895487262241
1306	Pttg1	0.165006525204933	-0.273553416884226	0.067963356861666	-0.615070190630117	-1.56992243473196	0.719895487262241
1307	Rac2	0.163663561932618	0.152120517862191	0.406668116576459	-0.102427080852078	1.17129659767151	0.719895487262241
1308	Sdc4	0.162226487390103	0.26599707152382	0.680426534714411	-0.14843239166677	1.25798169890265	0.719895487262241
1309	Tigd2	0.164566677730007	-0.313003774998446	0.0427961066618593	-0.668803656658752	-1.72421677927296	0.719895487262241
1310	Trappc4	0.164400358364848	-0.25283169735225	0.0572552446843211	-0.56291863938882	-1.59807123030062	0.719895487262241
1311	Ubald1	0.162602491015742	0.161982468716632	0.539894112084583	-0.215929174651319	0.840090032638589	0.719895487262241
1312	Uqcc2	0.163485714801726	-0.275414197543384	0.0120763177029316	-0.562904712789699	-1.87763379794823	0.719895487262241
1313	Usp22	0.164965583556408	-0.405528092457982	0.0913001403402736	-0.902356325256237	-1.5997892298919	0.719895487262241
1314	Vma21	0.164221504665008	-0.080208435331857	0.2499019600698	-0.410318830733514	-0.476221429850677	0.719895487262241
1315	Wbp4	0.164087644652662	-0.271191690929806	0.0672588193392251	-0.609642201198838	-1.57046874211072	0.719895487262241
1316	Rbbp7	0.165807784219141	0.0801397740363438	0.505965239195032	-0.345685691122345	0.368862559175219	0.722574196426122
1317	Ap2b1	0.166039688933694	0.319533551427329	0.678544679505415	-0.0394775766507561	1.74444245225047	0.722795493839548
1318	Ubxn2b	0.166137688463508	-0.533514212283318	0.106516963366359	-1.173545387933	-1.63377766755523	0.722795493839548
1319	Zc3h3	0.166236661965887	-0.518078389657906	0.0893653772975581	-1.12552215661337	-1.6716197286661	0.722795493839548
1320	Ankrd11	0.166376173534367	-0.252797591444982	0.0142320065587163	-0.51982718944868	-1.8555028293297	0.722854056984542
1321	Tpcn1	0.166848335147292	-0.226240835627424	0.0850581360456379	-0.537539807300487	-1.42443094906108	0.724356701036882
1322	Ap2s1	0.167542892922724	-0.036348982875759	0.269077652962059	-0.341775618713577	-0.233256333769726	0.726639717876002
1323	Irak2	0.167627610592842	0.161820236249987	0.536810128399489	-0.213169655899515	0.845787690974055	0.726639717876002
1324	Arhgap4	0.167995074507752	0.328894676262539	0.666379099687515	-0.00858974716243693	1.91007843751591	0.727135033421485
1325	Cox7b	0.167995452359803	-0.106764438706264	0.152982853942516	-0.366511731355044	-0.8056078373716	0.727135033421485
1326	Nop56	0.168404909880968	0.231772759016692	0.582329289503575	-0.118783771470192	1.29584309737226	0.728357585344912
1327	Psme1	0.168828407858005	0.261007702567476	0.539608906257852	-0.0175935011229001	1.83619341892121	0.7290895474892
1328	Ube2k	0.168712584637199	-0.0552957898477537	0.285476018973344	-0.396067598668851	-0.318036157313677	0.7290895474892
1329	Enpp2	0.169286447083204	-0.335085430339155	0.0209807817675199	-0.69115164244583	-1.84447541743188	0.730517512432034
1330	Fmc1	0.169662422763018	0.08890322167002	0.508387771619663	-0.330581328279623	0.415383862418145	0.731589469583388
1331	Rbbp6	0.169824522508961	0.323828778517722	0.65946193568836	-0.0118043786529154	1.89103111385879	0.731738269413141
1332	Coq2	0.170592490855771	-0.264668803600396	0.197718130556685	-0.727055737757476	-1.1218771218822	0.733658048635242
1333	Nol11	0.170556175081646	-0.561061808203712	0.0565865927860782	-1.1787102091935	-1.78039955323769	0.733658048635242
1334	Pin4	0.170693585680706	-0.376375834262141	0.0373626203909624	-0.790114288915245	-1.78296958261595	0.733658048635242
1335	Rbbp9	0.17090970409358	-0.410298672491936	0.19537212306065	-1.01596946804452	-1.32773550729832	0.733658048635242
1336	Smim15	0.170859341799653	-0.304511168759185	0.0283392583118715	-0.637361595830242	-1.79309045480296	0.733658048635242
1337	Eif2ak1	0.171387261462208	-0.0788223348677275	0.465602123172099	-0.623246792907554	-0.283765608316591	0.735157774484491
1338	Htra2	0.171648958240415	-0.310031153192797	0.0450374644473865	-0.66509977083298	-1.71135905612215	0.735164680072539
1339	Rasa1	0.1717734387615	-0.388709423756653	0.077637278557378	-0.855056126070684	-1.63366968659582	0.735164680072539
1340	Zfyve26	0.171659223940777	0.485602270340565	0.992556299833956	-0.0213517591528268	1.87741472659662	0.735164680072539
1341	4931406C07Rik	0.172199068315214	0.178702629298914	0.617446815360423	-0.260041556762595	0.798302811742288	0.735273861879676
1342	Cnot2	0.172311782103973	0.17561018098187	0.534581063446869	-0.183360701483129	0.958823255188631	0.735273861879676
1343	Cyb5a	0.172150646951352	-0.232315082822133	0.0171380296382653	-0.481768195282532	-1.82530973819421	0.735273861879676
1344	Psmd10	0.172031430771334	-0.364521870392343	0.0920953285597483	-0.821139069344434	-1.56465796554705	0.735273861879676
1345	Numb	0.172753136915246	-0.0731881664847485	0.22069459717293	-0.367070930142427	-0.488106783192355	0.736061842651512
1346	Sowahc	0.172702159452454	-0.0154065380815668	0.29585490967084	-0.326667985833974	-0.0970125275210291	0.736061842651512
1347	Ganc	0.173075315401324	-0.589657256253809	0.0684180776380129	-1.24773259014563	-1.75619252988162	0.736115728050053
1348	Hnrnpul1	0.173279203638635	-0.18718075349411	0.107269274804511	-0.481630781792732	-1.24594158665002	0.736115728050053
1349	Ppp2r1a	0.173154166888006	-0.295898603720871	0.164706863607703	-0.756504071049445	-1.25910491191562	0.736115728050053
1350	Rnf114	0.173231427485763	0.340082235279547	0.695205503016503	-0.0150410324574091	1.87695088856726	0.736115728050053
1351	Cklf	0.173682054435214	0.226490910005606	0.48589462525619	-0.0329128052449773	1.71128630909496	0.737280963868211
1352	Bcl7c	0.173908596165677	-0.415438895239462	0.0642543457824254	-0.89513213626135	-1.69742911263847	0.737696596901002
1353	Fbxo8	0.174428215284795	-0.567228861812235	0.0610800301323978	-1.19553775375687	-1.76942926384941	0.739353891099998
1354	Saraf	0.17455724765375	0.0146902807790566	0.2328193792439	-0.203438817685787	0.131997158803517	0.739354368754988
1355	Rpl19	0.17483501171416	-0.231469596275827	0.0362653635603697	-0.499204556112023	-1.69448200748311	0.739532305884174
1356	Set	0.174857158984994	-0.212663099673398	0.0564894162629617	-0.481815615609758	-1.54860902841817	0.739532305884174
1357	Arrdc1	0.175088158994592	-0.390336641286216	0.0295270916084588	-0.81020037418089	-1.82212870231216	0.739963590150322
1358	Mtfr1l	0.175456480816198	-0.28147815190594	0.0246295937978498	-0.587585897609729	-1.80226422857129	0.740504055288754
1359	Snrpf	0.175474282674353	-0.188850566216025	0.0999660302332157	-0.477667162665266	-1.28157561855507	0.740504055288754
1360	Abcd3	0.181033047673479	-0.403181767224802	0.0900737388641093	-0.896437273313712	-1.6020535670237	0.743245546907121
1361	Adprhl2	0.177645442415926	-0.277215029259343	0.182581623366287	-0.737011681884973	-1.1816777486719	0.743245546907121
1362	Ank2	0.179727747194043	-0.20495881901216	0.198022651813987	-0.607940289838308	-0.996849564209869	0.743245546907121
1363	Atp6ap2	0.181748818015203	0.182882682883697	0.455747547830524	-0.0899821820631309	1.31362999746396	0.743245546907121
1364	Atxn7l1	0.17662068557123	-0.37774793850995	0.275190112914349	-1.03068598993425	-1.13390903332824	0.743245546907121
1365	BC005537	0.178303930469264	-0.0379942803029597	0.304632433204776	-0.380620993810695	-0.217342717530515	0.743245546907121
1366	Bccip	0.181186770480646	0.328423364428215	0.69539472677175	-0.0385479979153208	1.75408228546778	0.743245546907121
1367	Bsdc1	0.177343225257375	0.0179070464199035	0.493713830096397	-0.45789973725659	0.0737634839531013	0.743245546907121
1368	C1qa	0.178651209077434	15.7299256360028	2515.6167427798	-2484.15689150779	0.0123325934256828	0.743245546907121
1369	Cbx1	0.180411306069312	0.121137019275226	0.398665233182501	-0.156391194632048	0.855495704855811	0.743245546907121
1370	Eif3i	0.179917492651222	-0.230847082224506	0.136677434967927	-0.598371599416939	-1.23107968565615	0.743245546907121
1371	Fbxw11	0.178763648431054	-0.563055543262544	0.0567956379512582	-1.18290672447635	-1.78037667675198	0.743245546907121
1372	Gpbp1l1	0.180337409471484	-0.361433570521691	0.0324728819989704	-0.755340023042353	-1.79838836478332	0.743245546907121
1373	Grn	0.180944621075469	-0.00117565806618172	0.246759215187397	-0.249110531319761	-0.00929376104947318	0.743245546907121
1374	Grpel1	0.181227459882502	0.180041927907693	0.513847964846472	-0.153764109031085	1.05712795862633	0.743245546907121
1375	H13	0.18115330741848	-0.0433079406624144	0.335333714476095	-0.421949595800923	-0.224175028793067	0.743245546907121
1376	Hnrnpll	0.177784574187113	-0.520551949337458	0.0638842473504466	-1.10498814602536	-1.74572190867974	0.743245546907121
1377	Il4ra	0.180059163054419	0.319565450877183	0.663634872601406	-0.0245039708470396	1.82037907142066	0.743245546907121
1378	Lrp10	0.179972838894205	0.220082251519313	0.542458948203636	-0.102294445165009	1.33804115201518	0.743245546907121
1379	Nacc2	0.178784770392721	-0.408218447657197	0.0469860916555012	-0.863422986969894	-1.75765702257934	0.743245546907121
1380	Nom1	0.181826242774314	-0.544876233372062	0.0570310875982832	-1.14678355434241	-1.77425619565391	0.743245546907121
1381	Pdcd2	0.180102596265311	0.504281072432116	1.03070764590883	-0.0221455010446016	1.87751300912604	0.743245546907121
1382	Pip4k2a	0.178389011744131	-0.227173174592535	0.0765572921128794	-0.530903641297949	-1.46594197574142	0.743245546907121
1383	Plp1	0.179911652365767	0.0229858298700683	0.280948959795088	-0.234977300054952	0.174642782141749	0.743245546907121
1384	Rac3	0.180704471836512	-0.427476114053274	0.0940908995737311	-0.94904312768028	-1.6063856913979	0.743245546907121
1385	Rpl7l1	0.179326587669778	-0.279455228049257	0.019991122592083	-0.578901578690596	-1.82911623766623	0.743245546907121
1386	Rptor	0.180904976713884	-0.105618152367961	0.222867138260529	-0.43410344299645	-0.630188871954662	0.743245546907121
1387	S100b	0.180612761661253	-0.28583880269396	0.0719285079016749	-0.643606113289595	-1.56591656664075	0.743245546907121
1388	Safb2	0.177410039766566	-0.268917114745755	0.0327685211611999	-0.57060275065271	-1.74707641662682	0.743245546907121
1389	Slc7a5	0.178254624528926	-0.375309640709877	0.22766091141773	-0.978280192837485	-1.21994909410825	0.743245546907121
1390	Srp14	0.176829684828869	-0.18276012178578	0.0627645719667196	-0.428284815538279	-1.45892965402237	0.743245546907121
1391	St3gal2	0.180085940864124	0.408087901132836	0.84950208092671	-0.0333262786610385	1.81198888789752	0.743245546907121
1392	Sult1a1	0.177816889479471	0.12692525260201	0.485987817304547	-0.232137312100527	0.692828905833386	0.743245546907121
1393	Tef	0.181409784559441	-0.377874193506388	0.0689327732106468	-0.824681160223424	-1.65758339759433	0.743245546907121
1394	Tm2d3	0.177558763466606	0.271948650204491	0.562747698933547	-0.0188503985245647	1.83291369890863	0.743245546907121
1395	Tmem11	0.176374396131166	0.300562630650763	0.640096561252977	-0.0389712999514504	1.73500165397099	0.743245546907121
1396	Tmem167	0.181802244934231	0.0519175994750039	0.338219134886261	-0.234383935936253	0.355417671751621	0.743245546907121
1397	Tmsb10	0.178241040396285	-0.162702671106275	0.0753303179516391	-0.400735660164189	-1.33969403492714	0.743245546907121
1398	Uap1l1	0.181539271760342	0.319576851757101	0.768621016633084	-0.129467313118883	1.39487197191305	0.743245546907121
1399	Vcp	0.179947911849545	-0.0428461141172342	0.227932577613085	-0.313624805847553	-0.310130904358267	0.743245546907121
1400	Vmp1	0.181337660616883	0.00189225169183051	0.397071606146699	-0.393287102763038	0.00938496691151498	0.743245546907121
1401	Vps4b	0.180776879908647	-0.0795336169295479	0.233833767345873	-0.392901001204969	-0.497444956189544	0.743245546907121
1402	Zfp598	0.177999123638666	-0.550511215413871	0.0808447953960972	-1.18186722622384	-1.7089916573572	0.743245546907121
1403	Zfp691	0.177656532421543	-0.301342000554326	0.0211553536889857	-0.623839354797638	-1.83139322026849	0.743245546907121
1404	Smim3	0.182127764866921	0.460864677418422	0.945095732346549	-0.0233663775097046	1.86538669978704	0.743947814467088
1405	Atp5j	0.18245674112826	-0.212186589265138	0.0140736832731136	-0.43844686180339	-1.8380516751643	0.744631495100756
1406	Lrp1	0.182554818153734	-0.198335324519004	0.044766293911449	-0.441436942949457	-1.59904362393425	0.744631495100756
1407	Nono	0.182938680528256	-0.256319667543713	0.0670637468792855	-0.579703081966712	-1.55350365698665	0.745352101746061
1408	Prkcsh	0.183164512948212	0.153681913880563	0.564662291536879	-0.257298463775752	0.732908510130816	0.745352101746061
1409	Soga1	0.183251344980287	-0.289605932884238	0.0298800238130701	-0.609091889581547	-1.77665774117268	0.745352101746061
1410	Ubash3b	0.183205486723228	-0.20617189601791	0.0993552893091415	-0.511699081344962	-1.32259749778693	0.745352101746061
1411	Nnat	0.184008215370129	-0.399485768115575	0.0421960068392653	-0.841167543070415	-1.77271909832119	0.746841553536934
1412	Stk10	0.183982636292553	0.145440118230972	0.549407481372816	-0.258527244910872	0.705644613027466	0.746841553536934
1413	Usp2	0.183988705016264	0.0866028911709012	0.34024810053373	-0.167042318191927	0.669196741694437	0.746841553536934
1414	AC146911.1	0.184354268196676	-0.312820926016119	0.0285172614493763	-0.654159113481614	-1.79621785993119	0.74771692228284
1415	Slmap	0.184811064727298	-0.333789317296423	0.0335276741761317	-0.701106308768978	-1.78106391893957	0.748334915046483
1416	Stab1	0.184898094964406	-0.217228329215118	0.0227488542757879	-0.457205512706025	-1.77416742496095	0.748334915046483
1417	Stradb	0.184712617498395	-0.496545906720702	0.0780950868048016	-1.07118690024621	-1.69360018656617	0.748334915046483
1418	Bcl2l1	0.185094352127073	0.251448067895436	0.540628814070775	-0.0377326782799027	1.7042253454814	0.74846223949879
1419	Imp3	0.185190569807983	-0.147461361802607	0.235934668844673	-0.530857392449887	-0.753839203176922	0.74846223949879
1420	Riok3	0.186124897478672	0.395410826917855	0.82783959638562	-0.0370179425499108	1.79218182178317	0.751416472588823
1421	Tm7sf3	0.186183575858538	0.267128933339629	0.74479578477817	-0.210537918098912	1.09608419968334	0.751416472588823
1422	Akr1a1	0.186633820673992	-0.171143385596221	0.0672000942190553	-0.409486865411497	-1.40735912818264	0.752328553977117
1423	Arhgef1	0.186880576496214	-0.181873633121354	0.0656975019621957	-0.429444768204904	-1.43985190573613	0.752328553977117
1424	Cdc5l	0.187065478286202	0.365768507407456	0.765190693555967	-0.0336536787410551	1.79482544049527	0.752328553977117
1425	Chsy1	0.186992126329137	0.409770386263052	0.863294479472661	-0.0437537069465572	1.77087658854644	0.752328553977117
1426	Pex14	0.186779399624839	0.213310343829241	0.609312766372828	-0.182692078714345	1.05575261067791	0.752328553977117
1427	Bax	0.187220459054308	-0.00418496271250544	0.249915686144638	-0.258285611569649	-0.0322800285243078	0.752424199492961
1428	1700017B05Rik	0.187636157697037	-0.0563112484262433	0.195285249968778	-0.307907746821265	-0.438670726913854	0.753566781787469
1429	Ik	0.188246650315047	-0.32409578696114	0.0803213337701507	-0.72851290769243	-1.57069529805357	0.755258215233099
1430	Selenot	0.188320705803545	-0.252970009942316	0.0239116682236202	-0.529851688108253	-1.79070031625038	0.755258215233099
1431	AY036118	0.189879500188952	-0.467453113936088	0.0622743267678066	-0.997180554639983	-1.72955221379207	0.75536901088083
1432	Acap2	0.191176273275927	-0.328587880410325	0.0455695843035011	-0.702745345124151	-1.72125501185221	0.75536901088083
1433	Anapc2	0.190048083553052	0.408873375151957	0.874703972259973	-0.056957221956058	1.72031870493331	0.75536901088083
1434	Ankrd16	0.190713195637396	0.512147701793437	1.05546557211401	-0.0311701685271363	1.84752077027732	0.75536901088083
1435	Ap4s1	0.192167983762011	-0.435915470992377	0.0716940707640281	-0.943525012748783	-1.68314137770656	0.75536901088083
1436	Apip	0.19020499450119	-0.538051224491321	0.0677696596744072	-1.14387210865705	-1.74071421009676	0.75536901088083
1437	Cotl1	0.191556555193701	0.130746249302064	0.356969054089811	-0.0954765554856825	1.1327679363987	0.75536901088083
1438	Dnajc4	0.192061394585734	0.47228490161364	1.01103199511717	-0.0664621918898957	1.71817427651459	0.75536901088083
1439	Fabp5	0.189624382420878	-0.507796566981069	0.088237030806476	-1.10383016476861	-1.66981020273078	0.75536901088083
1440	Fam105a	0.189642483330477	0.126645570639458	0.343142846346069	-0.0898517050671528	1.14653062697768	0.75536901088083
1441	Fance	0.191785655386059	0.0789231239428304	0.522859791892587	-0.365013544006927	0.348442675820698	0.75536901088083
1442	G3bp1	0.192044699804997	0.0972689032590819	0.389088626679262	-0.194550820161098	0.653292193444413	0.75536901088083
1443	Gnai3	0.188779899908432	-0.366199155771689	0.118321670807185	-0.850719982350562	-1.48133396359722	0.75536901088083
1444	Mpc1	0.188530464735445	-0.165783068874021	0.0590513541030556	-0.390617491851097	-1.44519171013565	0.75536901088083
1445	Nedd8	0.191390335789483	-0.219838813152027	0.0183294652803771	-0.45800709158443	-1.80912487178385	0.75536901088083
1446	Os9	0.191136996034373	-0.238726897461789	0.123495489938446	-0.600949284862024	-1.29173716877166	0.75536901088083
1447	Park7	0.189424940188279	-0.0908938136447448	0.152742873397372	-0.334530500686862	-0.731205974453259	0.75536901088083
1448	Pdap1	0.192130687927447	-0.220698141119862	0.127917860543289	-0.569314142783013	-1.24079332556808	0.75536901088083
1449	Pdcd7	0.188995464460188	0.3080676352063	0.71616149835975	-0.100026227947149	1.47956517929732	0.75536901088083
1450	Pfdn2	0.18970972046313	-0.232890449151307	0.0397980906285862	-0.505578988931201	-1.67391300363542	0.75536901088083
1451	Rapgef6	0.190685689942761	-0.00801672768928294	0.328783485023179	-0.344816940401745	-0.0466522791607435	0.75536901088083
1452	Rnf6	0.191078818538339	0.285580613632467	0.655220344192525	-0.084059116927592	1.51425204361667	0.75536901088083
1453	Sbf2	0.191818750110905	-0.281104409486015	0.0667001455434581	-0.628908964515488	-1.58409230276268	0.75536901088083
1454	Sdcbp	0.190461175205449	-0.156107835134356	0.068196074680369	-0.380411744949082	-1.36406777224963	0.75536901088083
1455	Tmem219	0.191185210240922	0.02648966710632	0.316176653413471	-0.263197319200831	0.1792237689124	0.75536901088083
1456	Tmem80	0.189292673830015	-0.537432955783965	0.065533747010168	-1.1403996585781	-1.74694428823397	0.75536901088083
1457	Usp34	0.191189662134398	-0.33899185984723	0.0840375682819346	-0.762021287976394	-1.57060429410588	0.75536901088083
1458	Usp47	0.191018811935762	0.488599852449042	1.0127120207655	-0.0355123158674125	1.82716252654049	0.75536901088083
1459	Yipf4	0.190390808759025	0.232113256530868	0.499134883743835	-0.0349083706820997	1.7037332439442	0.75536901088083
1460	Adipor1	0.192504931497214	-0.186272770549364	0.0553403159340396	-0.427885857032768	-1.51104365616522	0.755657619532184
1461	Eva1a	0.192442313945074	0.354868931144765	0.825858104795529	-0.116120242505999	1.47674376224982	0.755657619532184
1462	Atp6v0a2	0.192807028058687	-0.302192511925941	0.0576105098348079	-0.661995533686689	-1.64614081581109	0.75632579064061
1463	Ap1b1	0.193254801856396	-0.350586519310727	0.0644984741912948	-0.765671512812748	-1.65541265541062	0.756686126801756
1464	Gclm	0.193184527091788	-0.472401393303956	0.0710912828681328	-1.01589406947605	-1.70359189316679	0.756686126801756
1465	Znhit1	0.193294712426255	-0.357429390686161	0.0389680841381249	-0.753826865510447	-1.76728858596163	0.756686126801756
1466	Luc7l2	0.193543885988377	-0.216937611446398	0.0191222749354961	-0.452997497828291	-1.80119507741869	0.757144738160533
1467	Cgrrf1	0.193755242111397	-0.44475531424623	0.0521341743905333	-0.941644802882993	-1.75432247570171	0.757454883100793
1468	Gba	0.193936782700165	-0.285119816584577	0.20348877154519	-0.773728404714345	-1.14370599567935	0.757648125875643
1469	2310039H08Rik	0.194136550555237	-0.545939974958467	0.0770142346972403	-1.16889418461417	-1.71765865300223	0.757816276977491
1470	Frrs1	0.194559177993215	0.0287500353844909	0.386245183857106	-0.328745113088124	0.157621814306022	0.757816276977491
1471	Mitd1	0.194640518916799	-0.487073724317531	0.0858101225789011	-1.05995757121396	-1.66638833098524	0.757816276977491
1472	Ndufb9	0.194623377925133	-0.230590862264799	0.0253987812648868	-0.486580505794485	-1.76550027169608	0.757816276977491
1473	Sin3a	0.194568025638117	-0.35257550690766	0.282713271451332	-0.987864285266652	-1.0877498846351	0.757816276977491
1474	Eri3	0.196241888637661	0.330094637601856	0.784528402395638	-0.124339127191926	1.42369174852804	0.761408677815526
1475	Etnk1	0.19649256201691	-0.295355096654492	0.0879807632260244	-0.678690956535009	-1.51012574788486	0.761408677815526
1476	Kcnk13	0.196278125807057	0.179440724746362	0.550088047192388	-0.191206597699664	0.948873326648272	0.761408677815526
1477	Lman2l	0.195831080085167	-0.24147650721794	0.0371448669924528	-0.520097881428332	-1.69866816069287	0.761408677815526
1478	Ly96	0.196335480495071	0.0547415475132162	0.378151005959417	-0.268667910932985	0.331751155638325	0.761408677815526
1479	Rnf11	0.196403162396716	-0.326387698779409	0.0354181917531896	-0.688193589312008	-1.76809762180174	0.761408677815526
1480	Usf2	0.196466991529293	-0.230131139870746	0.0308615007270246	-0.491123780468517	-1.72820484453026	0.761408677815526
1481	Lsm5	0.197152936891601	-0.225836859069482	0.113611773885143	-0.565285492024108	-1.30397375975587	0.763383430093828
1482	Psma3	0.197268394664177	-0.210808871343958	0.0453516804309413	-0.466969423118857	-1.61296418434785	0.763383430093828
1483	4833439L19Rik	0.197962781501382	-0.29716270875885	0.0312997669187339	-0.625625184436433	-1.77319556979598	0.763556762253771
1484	Golga7	0.198104503603696	-0.274764732742098	0.0325316641650114	-0.582061129649207	-1.75247411234397	0.763556762253771
1485	Lmbrd1	0.197861778718002	-0.190430248234762	0.214995004704575	-0.595855501174098	-0.920604785718669	0.763556762253771
1486	Nek9	0.198334213445179	0.532323164303781	1.11058322689237	-0.045936898284804	1.80426472044657	0.763556762253771
1487	Pafah1b2	0.198378304404205	0.01298923307359	0.406014738382045	-0.380036272234865	0.064775513719021	0.763556762253771
1488	Psmg4	0.198273325643357	-0.0114493834922809	0.429524339845901	-0.452423106830463	-0.0508882459484972	0.763556762253771
1489	Rabif	0.197529086748637	0.452721935970596	0.937507015561291	-0.0320631436200995	1.83033415604041	0.763556762253771
1490	Tspan4	0.197965899685717	0.151026646499701	0.437285606429856	-0.135232313430454	1.03405248142276	0.763556762253771
1491	Ube2d2a	0.198871964706304	-0.0663424001302921	0.164470874389041	-0.297155674649625	-0.56335024566547	0.764943472562478
1492	Ngrn	0.19927148987289	-0.293374044212353	0.188507128396265	-0.775255216820972	-1.19324554130711	0.765247915344034
1493	Sbno1	0.199351418574366	-0.298661765387925	0.0334604994231323	-0.630784030198983	-1.76250244485264	0.765247915344034
1494	Tm2d1	0.199109397474295	-0.0404715479055624	0.253655239493794	-0.334598335304919	-0.269689058228442	0.765247915344034
1495	Atp5g3	0.199958894663161	-0.30499454544995	0.0337782083040695	-0.64376729920397	-1.76454073693633	0.765668751072767
1496	Csnk2b	0.199940391189048	-0.0855646117130113	0.265903056472066	-0.437032279898089	-0.477152160751088	0.765668751072767
1497	Dtnbp1	0.199918961084546	0.3521864054847	0.744032523049501	-0.0396597120801016	1.76159119524893	0.765668751072767
1498	Rnf34	0.199995080925371	-0.443591018335386	0.0550038485075164	-0.942185885178289	-1.74374522808062	0.765668751072767
1499	Dctn6	0.200468894870694	-0.378220552788328	0.126283822469927	-0.882724928046583	-1.46936022368187	0.76645940805562
1500	Prrc2a	0.200433338745906	-0.305559057061708	0.0406433191748528	-0.651761433298268	-1.72986896710884	0.76645940805562
1501	Ascc3	0.201142597550206	0.430960464257409	0.932376106523162	-0.0704551780083433	1.68456449601049	0.766637470199461
1502	Atp6v0b	0.201407332039178	0.179367680373078	0.416630463511238	-0.0578951027650817	1.48170812494015	0.766637470199461
1503	Dhx30	0.200796400488829	-0.322058080333414	0.0379578703929498	-0.682074031059777	-1.75331742138106	0.766637470199461
1504	Dpf2	0.201451206205857	-0.285577366544108	0.096378178830035	-0.66753291191825	-1.46540967922844	0.766637470199461
1505	Gng5	0.200870979984184	-0.193812783322802	0.0292582300192699	-0.416883796664873	-1.70289303556283	0.766637470199461
1506	Jak1	0.201194798426568	-0.0858692233399978	0.204638143738891	-0.376376590418886	-0.579333277565794	0.766637470199461
1507	Sec24a	0.20113329688496	-0.463429832543939	0.0640451479866349	-0.990904813074513	-1.72198836849836	0.766637470199461
1508	Atp13a3	0.202023231418544	-0.462029197495771	0.0756779817640606	-0.999736376755602	-1.68411474093424	0.76830453062689
1509	Mrps17	0.203137610518645	-0.265908522276923	0.0808045642826372	-0.612621608836483	-1.50317696980124	0.771519335314192
1510	Mrps24	0.203054717307675	-0.159309858556198	0.148167154638762	-0.466786871751158	-1.0154957013139	0.771519335314192
1511	Hnrnpul2	0.203556318884504	0.411733744668191	0.858508233470719	-0.0350407441343371	1.8062430398217	0.771636050402212
1512	Mrps33	0.203841083933627	-0.18835340748975	0.0635628426471891	-0.440269657626689	-1.46543105037738	0.771636050402212
1513	Pigc	0.203457359170031	-0.486231230854288	0.0826607611534254	-1.055123222862	-1.67517861742034	0.771636050402212
1514	Rps27a	0.203810386008252	-0.256049480073243	0.0506649749260448	-0.562763935072532	-1.63620511203141	0.771636050402212
1515	Tmem135	0.203799159149491	-0.221457025383929	0.133719058129778	-0.576633108897636	-1.2220636862198	0.771636050402212
1516	Gnl3	0.204176332954859	0.102020626317801	0.5078308482979	-0.303789595662298	0.492734639081897	0.772395296501398
1517	Aggf1	0.204600421499396	-0.398932238707745	0.125359479358578	-0.923223956774068	-1.49133162549824	0.772918559425551
1518	Dnajb4	0.204467236372416	-0.392334330609729	0.111161601363733	-0.895830262583192	-1.52724403329286	0.772918559425551
1519	Lyn	0.204718969793794	0.0867135127387526	0.308293870140883	-0.134866844663378	0.767014567236528	0.772918559425551
1520	Mafg	0.204924306396729	-0.204420322426059	0.0502342439759089	-0.459074888828026	-1.57333314428264	0.773184800779765
1521	Camk2g	0.205813268725919	0.42929379356073	0.947573348402502	-0.0889857612810411	1.62344890186239	0.773485646227486
1522	Cand1	0.205490262877122	0.426080901868427	0.961659357605907	-0.109497553869053	1.55925469595774	0.773485646227486
1523	Ilvbl	0.205321674724535	-0.19439923531668	0.242854704942515	-0.631653175575875	-0.871382656076151	0.773485646227486
1524	Mtmr6	0.205191034016633	0.339813715715432	0.714211352831466	-0.0345839214006017	1.77891786226355	0.773485646227486
1525	Rtf1	0.205749171841546	-0.237346597421479	0.0676823177524461	-0.542375512595404	-1.52507109869888	0.773485646227486
1526	Smdt1	0.205702643072858	-0.226406344536424	0.0250671440599816	-0.477879833132829	-1.76459269579283	0.773485646227486
1527	Zfp263	0.206148465038598	-0.327371690658436	0.045778369173068	-0.700521750489941	-1.71951392299991	0.774238013750072
1528	Zranb2	0.20634312912944	0.251972349561066	0.538554940290122	-0.0346102411679896	1.72326144788932	0.774461940809775
1529	Clcf1	0.206608945152073	0.384580807651977	0.836478057479416	-0.0673164421754611	1.66799982170955	0.774952452875826
1530	Ckb	0.207092093202945	-0.196510065508604	0.0281206628223748	-0.421140793839583	-1.71460358009868	0.775057724972669
1531	Plod1	0.207133977034227	0.273507127832556	0.614496238738676	-0.0674819830735635	1.5720857438594	0.775057724972669
1532	Pmpca	0.207089595344655	0.417364878099209	0.908012554230577	-0.07328279803216	1.66722511749424	0.775057724972669
1533	Zfp580	0.207177592394612	-0.54552070313826	0.088141215637938	-1.17918262191446	-1.68733657379462	0.775057724972669
1534	Atxn7	0.208906933490466	-0.459660752640439	0.147252069128353	-1.06657357440923	-1.48442822093656	0.776390138203096
1535	Fbxl5	0.208598763862374	0.36884865795064	0.826560472240287	-0.0888631563390069	1.57944379576732	0.776390138203096
1536	Hagh	0.208195640373441	-0.364271871992946	0.0502323660887068	-0.778776110074599	-1.72244258102499	0.776390138203096
1537	Hpcal1	0.208485478590358	0.436630534999943	0.943134614926707	-0.0698735449268205	1.68958189492587	0.776390138203096
1538	Ppp1r10	0.208156911827254	0.340574879553252	0.762480830832455	-0.0813310717259502	1.58214051245204	0.776390138203096
1539	Ptbp3	0.209128902946932	-0.228531151460033	0.0618902438313889	-0.518952546751454	-1.54228591098695	0.776390138203096
1540	Rab3gap1	0.209049552092327	-0.443895910810248	0.0711588703702704	-0.958950691990766	-1.68917953946293	0.776390138203096
1541	Rack1	0.207842265323897	-0.172093288669854	0.0681783926767935	-0.412364970016502	-1.40381357421535	0.776390138203096
1542	Rhot1	0.209158284834138	-0.35649345977875	0.0821377000142854	-0.795124619571786	-1.59294278641789	0.776390138203096
1543	Ttc28	0.208603828747826	-0.31087904444048	0.0779256478693031	-0.699683736750263	-1.56714088770846	0.776390138203096
1544	Uqcrc1	0.208638597307753	0.250880051468292	0.529040867331934	-0.0272807643953498	1.76773951352822	0.776390138203096
1545	Wsb2	0.209017089632141	-0.396418867316557	0.0881085165275315	-0.880946251160646	-1.60355581261146	0.776390138203096
1546	Anapc10	0.210720271419386	0.415930353143838	0.918405524562618	-0.0865448182749425	1.62238565924987	0.779432928442071
1547	Chchd1	0.210889080289625	-0.250938664005478	0.0642418509912671	-0.566119179002223	-1.5604731903697	0.779432928442071
1548	Creb3	0.210348028374981	0.134053989542661	0.504892266262296	-0.236784287176974	0.708505588505269	0.779432928442071
1549	Hdac3	0.211071617054722	-0.233342577235571	0.338607443593802	-0.805292598064943	-0.799620650032132	0.779432928442071
1550	Heatr6	0.21133708870574	-0.244800033663932	0.328086637682569	-0.817686705010432	-0.837511629076287	0.779432928442071
1551	Ppia	0.210619335553988	-0.27118406916759	0.0284657701988352	-0.570833908534015	-1.77377371492444	0.779432928442071
1552	Ptgs1	0.210825215623318	-0.148750925334115	0.0750303720042389	-0.372532222672469	-1.3028186885567	0.779432928442071
1553	Rogdi	0.211282535703744	-0.167951211654683	0.0784624644981055	-0.414364887807471	-1.33587685205806	0.779432928442071
1554	Smim11	0.211301808693346	-0.291084060419771	0.0373252961130957	-0.619493416952639	-1.7372046914849	0.779432928442071
1555	Terf1	0.21100218583509	0.409496307471884	0.883131635908502	-0.064139020964734	1.69454845586848	0.779432928442071
1556	Ccl6	0.211951897924003	0.203743321025958	0.439936938432747	-0.0324502963808301	1.69068739318941	0.781198029944831
1557	Anapc5	0.212739632205679	-0.186454010825786	0.158561601894528	-0.5314696235461	-1.05920756197149	0.782873816924299
1558	Lman1	0.212816090773319	0.30913500148062	0.65788207108387	-0.0396120681226291	1.73734354227562	0.782873816924299
1559	Rad1	0.212798648725631	-0.462540568319655	0.0817863707536827	-1.00686750739299	-1.66547490160701	0.782873816924299
1560	Tacc1	0.213458346106141	-0.108486615255424	0.122575745859634	-0.339548976370482	-0.920227152874132	0.784733086486356
1561	Safb	0.213650111820851	-0.284905284836917	0.0716921382394791	-0.641502707913313	-1.56592297405877	0.784934907938874
1562	Sec61b	0.214304920853157	-0.172248595434858	0.0759474276723059	-0.420444618542023	-1.36021939116311	0.786333154889862
1563	Washc2	0.214178574628311	0.352900911026606	0.742608165749096	-0.0368063436958852	1.77485296294024	0.786333154889862
1564	Pih1d1	0.214744756588873	0.38666956624048	0.829081343198446	-0.0557422107174853	1.71301593497379	0.787443209103059
1565	Acox3	0.215499411542554	0.273188642802235	0.599106159862976	-0.0527288742585063	1.64286935451207	0.788675102930213
1566	Arl8a	0.215626105510352	-0.293876663523208	0.0674981133171539	-0.655251440363569	-1.59387902342926	0.788675102930213
1567	Cysltr1	0.215650052236736	0.146682854727034	0.486469987890699	-0.193104278436632	0.846097701633776	0.788675102930213
1568	Gclc	0.215708387822109	-0.337158386227082	0.133284422050111	-0.807601194504274	-1.4046729644156	0.788675102930213
1569	Pdcl	0.21576830627681	-0.473289207633207	0.103038430308186	-1.0496168455746	-1.6095528657033	0.788675102930213
1570	1110038F14Rik	0.219843685820113	-0.263377533991833	0.0873600488625961	-0.614115116846262	-1.47178547779186	0.78911271865053
1571	Aplp1	0.216973753193055	-0.303916932071377	0.126623563394753	-0.734457427537507	-1.38353127620875	0.78911271865053
1572	Ccnh	0.218784766281435	0.41530309526308	0.878205247093873	-0.047599056567713	1.75842584910079	0.78911271865053
1573	Cln8	0.217851510274336	0.161523181716486	0.480557248963276	-0.157510885530303	0.992306625949576	0.78911271865053
1574	Cnep1r1	0.218502809877387	-0.359394649898228	0.0682400590642349	-0.787029358860691	-1.64720158414162	0.78911271865053
1575	Eif3c	0.21892880534962	-0.170571424038392	0.193286836942904	-0.534429685019688	-0.918802412250696	0.78911271865053
1576	Galnt12	0.218123831221587	-0.341852838157359	0.0638338082707588	-0.747539484585477	-1.65156841296215	0.78911271865053
1577	Hbb-bt	0.21943358860242	-0.275701704669314	0.204497367211411	-0.755900776550039	-1.1252945773339	0.78911271865053
1578	Laptm5	0.218731957513007	-0.00932551243907063	0.336919501848427	-0.355570526726568	-0.0527882504115488	0.78911271865053
1579	Mgll	0.219845450724935	-0.322776806778561	0.0491059298848244	-0.694659543441947	-1.70115698837469	0.78911271865053
1580	P4hb	0.219257199251377	0.0572503659876438	0.359072330112288	-0.244571598137	0.371771006669282	0.78911271865053
1581	Pbdc1	0.218705787151784	0.439695890913293	0.929256534512841	-0.0498647526862561	1.76032963761938	0.78911271865053
1582	Ppt2	0.219122307142331	0.30398966753569	0.642688708905499	-0.0347093738341182	1.75910979149104	0.78911271865053
1583	Prr14	0.217151506259611	-0.406203883199899	0.131753194807588	-0.944160961207386	-1.47994145629781	0.78911271865053
1584	Rab18	0.218870027807052	-0.264348231807762	0.0405601078097683	-0.569256571425292	-1.69924185861878	0.78911271865053
1585	Rhog	0.217498448135881	-0.197851980349097	0.0676880653592919	-0.463392026057485	-1.46035508399367	0.78911271865053
1586	Rnf126	0.217206030940202	0.37321674767026	0.792010589227827	-0.045577093887307	1.74666222679001	0.78911271865053
1587	Sdf4	0.218432643969129	0.0546586769075364	0.314691689533369	-0.205374335718296	0.411982452149385	0.78911271865053
1588	Slc1a3	0.219878312886407	-0.206782333121052	0.0273380309191885	-0.440902697161293	-1.73110069778794	0.78911271865053
1589	Sppl3	0.216540962774392	-0.326408617953566	0.0492077390518948	-0.702024974959026	-1.70319828596597	0.78911271865053
1590	Tbcb	0.216026009598262	0.258130600954483	0.546380729554385	-0.0301195276454181	1.75516550031	0.78911271865053
1591	Tmem250-ps	0.219157366721112	-0.343642741210704	0.0542469750191071	-0.741532457440515	-1.69274894235413	0.78911271865053
1592	Trf	0.216975719736029	0.19152158195451	0.411618710552271	-0.0285755466432499	1.70549886445359	0.78911271865053
1593	Trim5	0.218954027124552	0.45062927492318	0.959172522728857	-0.0579139728824978	1.73675917051272	0.78911271865053
1594	Ubac2	0.216531429534171	-0.254767180451699	0.126146412408342	-0.635680773311741	-1.31088653040433	0.78911271865053
1595	Vamp2	0.21970873734402	-0.344200433024821	0.0643022127675649	-0.752703078817208	-1.65144695913329	0.78911271865053
1596	Xlr	0.219458519719405	0.0604614337447612	0.367368489377098	-0.246445621887575	0.386117654901189	0.78911271865053
1597	Zdhhc14	0.217619237190241	-0.598042261001311	0.114372477162793	-1.31045699916541	-1.64530747330703	0.78911271865053
1598	Zdhhc9	0.217596925505209	-0.490297446645349	0.135096258064181	-1.11569115135488	-1.53657660750385	0.78911271865053
1599	Aco2	0.222881820523587	0.0438535599658827	0.401511280141606	-0.31380416020984	0.240317469128776	0.789328839799926
1600	Bckdha	0.222841731361944	-0.214122887750695	0.19163835354067	-0.619884129042061	-1.03428594343174	0.789328839799926
1601	Bloc1s4	0.222477806417561	-0.266816917393819	0.156809919347626	-0.690443754135265	-1.23446274693183	0.789328839799926
1602	Crtc3	0.222406226564698	-0.468726550229216	0.0971985114645403	-1.03465161192297	-1.6233371151605	0.789328839799926
1603	D10Jhu81e	0.222796762670127	-0.369806962507396	0.10076728891623	-0.840381213931021	-1.54026346650691	0.789328839799926
1604	Elovl1	0.221701687517737	0.27556184015846	0.615320127625011	-0.0641964473080914	1.58963387251396	0.789328839799926
1605	Fnbp1	0.221203674573572	-0.255722515816898	0.169207255807674	-0.68065228744147	-1.1795053077145	0.789328839799926
1606	H2-Ke6	0.222792142585248	-0.209028486170593	0.137060596349905	-0.555117568691092	-1.18376546770448	0.789328839799926
1607	Hibadh	0.22270463447026	0.0963320342831267	0.462798475528337	-0.270134406962083	0.515210389008229	0.789328839799926
1608	Klf7	0.222923080637629	0.100077339147036	0.419912627675475	-0.219757949381403	0.613278107301001	0.789328839799926
1609	Mlxipl	0.222185183800048	0.111375715321058	0.39723469152262	-0.174483260880505	0.763636649379653	0.789328839799926
1610	Nmt1	0.221052517423616	-0.0438815545675354	0.18530739565241	-0.273070504787481	-0.375263582539476	0.789328839799926
1611	Pck2	0.22087068345458	0.142192299995008	0.583749574054429	-0.299364974064413	0.63115659789046	0.789328839799926
1612	Pdhb	0.220884780692325	-0.0125750400631809	0.331518455890252	-0.356668536016614	-0.0716276997904031	0.789328839799926
1613	Pex11b	0.221167935631443	-0.244541048466937	0.152020422996975	-0.641102519930849	-1.20861879488077	0.789328839799926
1614	Pid1	0.221545623327371	-0.0246154607755588	0.208112986714886	-0.257343908266003	-0.207303477951205	0.789328839799926
1615	Polr2k	0.222966472620032	-0.26939573821133	0.0496181177170785	-0.588409594139739	-1.65511915758694	0.789328839799926
1616	Rpl22l1	0.220299997890002	-0.0320574281285477	0.199210088851361	-0.263324945108456	-0.271682791381348	0.789328839799926
1617	Slc25a46	0.221604983893066	0.284581083767792	0.696747180188442	-0.127585012652858	1.35326190026314	0.789328839799926
1618	Slco4a1	0.220860492176134	-0.559921494689432	0.123810921430339	-1.2436539108092	-1.60505182713011	0.789328839799926
1619	Tlr4	0.222014111616168	0.344967701957248	0.737654191420199	-0.0477187875057033	1.72179153041511	0.789328839799926
1620	Tmem192	0.222750238077122	0.43605156003073	0.931201942499327	-0.0590988224378672	1.72603189520295	0.789328839799926
1621	Brd8	0.223189811135846	-0.264295249906595	0.095537437381237	-0.624127937194426	-1.43958342141269	0.789610671077109
1622	Mapk1ip1	0.223321448733578	-0.539312908113831	0.0969675557320451	-1.17559337195971	-1.66127036167609	0.789610671077109
1623	Crk	0.223492820301786	-0.0385186453165315	0.305929140082207	-0.38296643071527	-0.219177363751315	0.789729713142785
1624	Mxi1	0.223716367413123	-0.341299277123995	0.0718063840809433	-0.754404938328933	-1.61928134599136	0.789736968353553
1625	Sphk2	0.223770283099307	0.40582377664291	0.872309949019868	-0.0606623957340477	1.70508802487587	0.789736968353553
1626	Sft2d1	0.224363106838904	0.177548019050972	0.399132468665586	-0.0440364305636427	1.57045191335207	0.791342200320489
1627	C330007P06Rik	0.225058430918236	0.258246079445077	0.792531276572368	-0.276039117682215	0.947346131958118	0.791361190261241
1628	Mast3	0.224943995146076	-0.339909897990784	0.1781656652789	-0.857985461260467	-1.28593434101779	0.791361190261241
1629	Tsta3	0.225016528496481	-0.212836882897934	0.356721392877937	-0.782395158673805	-0.732414298595628	0.791361190261241
1630	Tvp23b	0.224942120222725	-0.212758751754515	0.117233070779601	-0.542750574288631	-1.26366613460986	0.791361190261241
1631	Vps50	0.225005056534068	-0.206908617558765	0.249538284689206	-0.663355519806736	-0.888456984829836	0.791361190261241
1632	Mogs	0.225266933838883	-0.48148869636433	0.0979944891763542	-1.06097188190501	-1.62852094311712	0.791608986253674
1633	Eif2s2	0.22553135110957	0.204200528261507	0.435364331543827	-0.0269632750208126	1.73135099584693	0.79205284667078
1634	Tmf1	0.225776865446557	-0.239066662212536	0.0514748149527982	-0.52960813937787	-1.61271998894029	0.792272611273102
1635	Trmt1l	0.225870221348129	-0.0837414552300387	0.218750661002472	-0.38623357146255	-0.542593434526704	0.792272611273102
1636	Ndufa12	0.226155275629163	-0.223776912682601	0.0519200733394552	-0.499473898704658	-1.59085775930236	0.792303302219456
1637	Pirb	0.226050005518359	0.520834769279196	1.10313642605806	-0.061466887499667	1.75307313279914	0.792303302219456
1638	Chchd5	0.226448920702486	-0.391232032624737	0.0770128659981108	-0.859476931247584	-1.63760608134358	0.79236397817496
1639	Itgav	0.226440976264132	-0.23087047576795	0.0990505483381667	-0.560791499874066	-1.37153374455235	0.79236397817496
1640	Dhx9	0.226753364829217	-0.404766978276054	0.116818964202687	-0.926352920754795	-1.52099325334963	0.792552558306674
1641	Gps1	0.22677920630885	0.327680947605358	0.711755579404552	-0.0563936841938353	1.67218244203706	0.792552558306674
1642	Acin1	0.227836476115947	-0.258290528050703	0.0486677984669601	-0.565248854568365	-1.6492145310744	0.793683323790406
1643	Apod	0.228682753697245	-0.203680872945095	0.289837378510812	-0.697199124401003	-0.808900530293218	0.793683323790406
1644	Arid4a	0.228048055110413	-0.334628146477083	0.0542661166281763	-0.723522409582342	-1.68647156188817	0.793683323790406
1645	Btbd19	0.228791923127163	0.369749134445785	0.821452084068209	-0.0819538151766396	1.60436186532402	0.793683323790406
1646	Gpx1	0.227328429905489	-0.0742585625241851	0.151515455260495	-0.300032580308865	-0.644645072622677	0.793683323790406
1647	Larp4b	0.228114497315468	-0.276048568411069	0.0771678778459546	-0.629265014668092	-1.53176687496549	0.793683323790406
1648	Mtpn	0.228569302027843	-0.290165215044258	0.0539222962046357	-0.634252726293151	-1.65281607864486	0.793683323790406
1649	Nav2	0.228901868796745	-0.225198308346654	0.0536426773592865	-0.504039294052595	-1.58291139525757	0.793683323790406
1650	Nsd1	0.228875638622392	-0.252916547481495	0.101289763457932	-0.607122858420922	-1.39948755527034	0.793683323790406
1651	Pon3	0.227922194509859	0.163938837425164	0.545679493170077	-0.217801818319749	0.841708139243614	0.793683323790406
1652	Ranbp1	0.228481942733966	0.211483789203953	0.484909612737122	-0.0619420343292161	1.51595268068572	0.793683323790406
1653	Scp2	0.227826158860866	0.0274556159239248	0.281323682763812	-0.226412450915962	0.211968441143864	0.793683323790406
1654	Zfp422	0.227641611834382	-0.321753534992599	0.0527695887603091	-0.696276658745507	-1.68380882377772	0.793683323790406
1655	Zfp217	0.229113209028417	-0.385509439088537	0.174707054814853	-0.945725932991926	-1.3487368268098	0.793936105001796
1656	Fkbp7	0.229396387251995	-0.52484625315982	0.0977652347239002	-1.14745774104354	-1.6522016917975	0.794267917618216
1657	Lemd2	0.229650783182241	-0.437683567220744	0.07805226274473	-0.953419397186217	-1.66333998635523	0.794267917618216
1658	Rfc1	0.229762942515888	-0.494789743543175	0.110219530497854	-1.0997990175842	-1.6029011766829	0.794267917618216
1659	Rffl	0.229512081879537	0.30269177118003	0.708195900104234	-0.102812357744175	1.46303065150882	0.794267917618216
1660	Nxt2	0.230658219902408	-0.351611710165441	0.0661026543856813	-0.769326074716564	-1.64980270479173	0.796715299411198
1661	Ralbp1	0.23076148446645	-0.101619959667465	0.159493984486288	-0.362733903821218	-0.762776042865657	0.796715299411198
1662	Rnf187	0.230887677004605	-0.245071359614714	0.038673704268568	-0.528816423497997	-1.69282605982068	0.796715299411198
1663	Arpc3	0.231316387553058	-0.116823863787548	0.121532013071225	-0.35517974064632	-0.960624795897411	0.79771466182609
1664	Agk	0.232094318818875	-0.433526793410113	0.108347219335922	-0.975400806156148	-1.56807095640365	0.799005522625014
1665	Naip2	0.231975964783485	0.470485294908245	1.00207593975346	-0.0611053499369716	1.73466979191171	0.799005522625014
1666	Psmb9	0.232108666206325	-0.334305171211306	0.0566013209605457	-0.725211663383157	-1.67617092205162	0.799005522625014
1667	BC035044	0.232664397019491	-0.210536037125834	0.0881275367934725	-0.50919961104514	-1.38163166267444	0.800022552044837
1668	Srsf4	0.232683106680172	0.00220798747381942	0.409702468059161	-0.405286493111522	0.0106199620686527	0.800022552044837
1669	Clec4a3	0.233701322810035	0.250290714900717	0.535672879337995	-0.0350914495365615	1.7189609162769	0.801108963849402
1670	Cx3cr1	0.234062974522793	-0.0692424453306451	0.399767768544882	-0.538252659206172	-0.289359794380865	0.801108963849402
1671	Erg28	0.233782372434513	0.312737983353426	0.66834329214822	-0.042867325441368	1.72369525654105	0.801108963849402
1672	Pabpc1	0.233780832057793	-0.0351822678445232	0.189878930527674	-0.26024346621672	-0.306387677522585	0.801108963849402
1673	Pdik1l	0.233956802232653	-0.505315720909573	0.0999797956188153	-1.11061123743796	-1.63622658149692	0.801108963849402
1674	Pdk1	0.233237614124857	-0.271198769813215	0.0730968642122273	-0.615494403838657	-1.54384711554661	0.801108963849402
1675	Smg6	0.233700705022007	-0.517437431979821	0.10150767310695	-1.13638253706659	-1.63852775084337	0.801108963849402
1676	Srprb	0.234116586471072	0.384663515474423	0.830290680574215	-0.0609636496253693	1.69183275962901	0.801108963849402
1677	Arl2	0.23479211061045	-0.427094488664922	0.0786449556065701	-0.932833932936414	-1.65518000476433	0.801588490145337
1678	Cox7c	0.235205299188366	-0.0725711507284075	0.149964228863816	-0.295106530320631	-0.639165071212239	0.801588490145337
1679	Gm42418	0.234906617063881	-0.109865534445836	0.157499418216368	-0.377230487108041	-0.805387873436576	0.801588490145337
1680	Map4	0.235374894054882	-0.240858299917884	0.136488021268004	-0.618204621103773	-1.25103536648512	0.801588490145337
1681	Rasgef1b	0.235148002388138	0.462311637902348	0.990648586533514	-0.0660253107288182	1.7150308383124	0.801588490145337
1682	Ski	0.23534223576008	-0.165321748073591	0.108566931028916	-0.439210427176097	-1.1830524472469	0.801588490145337
1683	Slc31a2	0.234652636326972	0.22832712610015	0.599562705868863	-0.142908453668563	1.20546889424941	0.801588490145337
1684	Ssu72	0.23449541912656	0.0602647747654022	0.343233149076949	-0.222703599546144	0.417420456840738	0.801588490145337
1685	Atp2b1	0.235973817837922	-0.000625275008449418	0.280884395263448	-0.282134945280347	-0.00435337264190664	0.802352446269924
1686	Bnip2	0.236069395091296	-0.178087720799753	0.148207479129793	-0.504382920729299	-1.06972311861072	0.802352446269924
1687	Ipo11	0.236149929961342	-0.017679956201075	0.419688992688797	-0.455048905090947	-0.0792284808747999	0.802352446269924
1688	Med9	0.236158836844574	-0.448353241841982	0.0983641493856208	-0.995070633069584	-1.60733172286489	0.802352446269924
1689	Nrf1	0.23664675149219	0.359345867454754	0.882449173785997	-0.163757438876488	1.3463974509055	0.803534114747015
1690	Impact	0.236800039115093	-0.0866821991353939	0.307703594106391	-0.481067992377178	-0.430781207937541	0.803578830961573
1691	H2-Oa	0.237034334084033	-0.45786638220123	0.0891354235490502	-1.00486818795151	-1.6405825527672	0.803640448338938
1692	Thyn1	0.237098454854313	-0.507616190347652	0.144615742685438	-1.15984812338074	-1.52539211998434	0.803640448338938
1693	Calm1	0.237426200885826	0.167317760130369	0.389086617818272	-0.0544510975575352	1.47873234884467	0.804275996503374
1694	D17H6S53E	0.237834343426964	-0.399226198555693	0.117464068610865	-0.915916465722252	-1.51438689787002	0.805182974943118
1695	Mob1a	0.238132857052786	-0.189179342135432	0.122294087176789	-0.500652771447654	-1.19042159719105	0.805717955868866
1696	Dlgap4	0.238447560953977	-0.294926866454384	0.0543977802335762	-0.644251513142344	-1.65475308371297	0.805740859982586
1697	Med13	0.238576394712661	0.44352586245222	0.980783287138727	-0.0937315622342862	1.61802271439182	0.805740859982586
1698	Slc7a8	0.238728752900912	-0.16359220726506	0.128774227788045	-0.455958642318165	-1.09668825127854	0.805740859982586
1699	Thap2	0.238390897987563	-0.337180909495673	0.108387043512122	-0.782748862503468	-1.48319113712026	0.805740859982586
1700	Tifab	0.238842103220645	-0.189358550173091	0.0765565016846915	-0.455273602030873	-1.39569360933533	0.805740859982586
1701	2610001J05Rik	0.240709786629594	0.0442231641980035	0.3016820129757	-0.213235684579693	0.336658885573316	0.805969553988765
1702	Abce1	0.240731242700063	0.317167137963313	0.766904139368957	-0.13256986344233	1.38222153290663	0.805969553988765
1703	Amz2	0.241139251511107	-0.137915232369464	0.271031848314282	-0.54686231305321	-0.660987450776452	0.805969553988765
1704	Cdc40	0.242810247482321	-0.0988289022872501	0.308255735744099	-0.505913540318599	-0.475825101264867	0.805969553988765
1705	Cib1	0.240634630811284	-0.286234161723645	0.0509890756073285	-0.623457399054618	-1.66361207063778	0.805969553988765
1706	Commd9	0.240707624234434	0.295403602504111	0.652251348567834	-0.0614441435596124	1.6224858590197	0.805969553988765
1707	Cspg5	0.242546032134292	-0.0521946848865989	0.591773780080737	-0.696163149853934	-0.158858248699088	0.805969553988765
1708	Ddx47	0.241691639771509	0.425733617103209	0.917672233307911	-0.0662049991014936	1.69619242938847	0.805969553988765
1709	Dennd6a	0.241299976546924	-0.00431838523478954	0.358929571720923	-0.367566342190502	-0.0233005564642143	0.805969553988765
1710	Dynlt1f	0.241157901544982	-0.327898670918669	0.316547189143179	-0.972344530980517	-0.997243718064175	0.805969553988765
1711	Fam110a	0.241830779683482	-0.279737756892424	0.0506821067735748	-0.610157620558423	-1.6593310176394	0.805969553988765
1712	Fam208a	0.243092075462505	-0.317353920982594	0.0924228287808033	-0.727130670745992	-1.51790519066198	0.805969553988765
1713	Fbxo33	0.241568620889141	-0.4402982757866	0.16053208001341	-1.04112863158661	-1.43629354719898	0.805969553988765
1714	Fkbp5	0.240626641931683	-0.281444499102634	0.0851561259787194	-0.648045124183988	-1.5046921476625	0.805969553988765
1715	Gabarapl2	0.242571375408589	-0.0956969749983809	0.135599488045166	-0.326993438041927	-0.810918688328338	0.805969553988765
1716	Gm48855	0.241261607462443	-0.427661414443977	0.156957931519742	-1.0122807604077	-1.43375510180204	0.805969553988765
1717	Il10ra	0.242552569039192	0.187565299580034	0.43712139313487	-0.0619907939748008	1.47310060311373	0.805969553988765
1718	Ing1	0.239794499570921	-0.213152109873037	0.204092323281847	-0.63039654302792	-1.00126071286564	0.805969553988765
1719	Mib1	0.240261234853233	0.452882033314594	0.972761259328872	-0.0669971926996832	1.70738208054018	0.805969553988765
1720	Msl3	0.240247036303853	-0.478704959149793	0.128386566895571	-1.08579648519516	-1.54547451068227	0.805969553988765
1721	Nr3c1	0.242550297673315	-0.195301426594574	0.0833946623461244	-0.473997515535273	-1.37348092579838	0.805969553988765
1722	Phf21a	0.242893324632373	-0.312831790949908	0.176076694566533	-0.801740276466349	-1.25409777421497	0.805969553988765
1723	Ppp2r3c	0.241745103370374	0.23433266341765	0.765069275690899	-0.296403948855598	0.86537007261048	0.805969553988765
1724	Ppp4r3a	0.241914068640939	-0.321746992035105	0.0967920178486517	-0.740286001918861	-1.50669949904561	0.805969553988765
1725	Rbfa	0.243125950898093	-0.173181296470176	0.190445264154234	-0.536807857094585	-0.933455200012449	0.805969553988765
1726	Skap2	0.240417827448777	0.239038168358768	0.538030490674951	-0.0599541539574154	1.5669506069061	0.805969553988765
1727	Snrpn	0.242036569635411	-0.516714527646384	0.124603964756378	-1.15803302004915	-1.57915587414485	0.805969553988765
1728	Tceal1	0.241771468233334	-0.424963548772472	0.104217643692406	-0.95414474123735	-1.57396608608998	0.805969553988765
1729	Tnfrsf13b	0.2416148997977	-0.105642801138265	0.16633242180803	-0.377618024084561	-0.761304957171826	0.805969553988765
1730	Tubb4b	0.241164680502805	-0.306175068248517	0.154727539128164	-0.767077675625198	-1.30199329994406	0.805969553988765
1731	Caprin1	0.243572667533787	0.122810763304087	0.459283879561889	-0.213662352953715	0.715375646253586	0.806405772837437
1732	Mocs2	0.243534288684345	-0.394703605242364	0.0819335907667268	-0.871340801251454	-1.62304758697094	0.806405772837437
1733	Sgms1	0.24367937303004	-0.433491540728494	0.087395707792121	-0.954378789249109	-1.63111654171546	0.806405772837437
1734	Arfgef1	0.244903818870489	-0.360437555802446	0.0952255158378207	-0.816100627442713	-1.55036620699901	0.806869509594228
1735	Cd82	0.245024582930731	0.0953866695698112	0.375537378813964	-0.184764039674342	0.667335226337481	0.806869509594228
1736	Csnk1e	0.245109688632816	-0.201746241046125	0.0371527983818362	-0.440645280474086	-1.65515678678975	0.806869509594228
1737	Ddx1	0.244829775068305	-0.329361963076637	0.198438612327568	-0.857162538480842	-1.22307101505762	0.806869509594228
1738	Dhrs1	0.245074326728296	-0.401371162181992	0.101538334489061	-0.904280658853045	-1.56424372082248	0.806869509594228
1739	Eloc	0.244135022494342	-0.240121314080506	0.0428940703620633	-0.523136698523076	-1.66291005149836	0.806869509594228
1740	Gns	0.245274189957884	-0.168770957574952	0.0636915761543183	-0.401233491304222	-1.42296047959488	0.806869509594228
1741	Lrmp	0.245367118523511	-0.361441122645384	0.0721328586040115	-0.795015103894779	-1.63388859468759	0.806869509594228
1742	Rdh14	0.244249032690116	0.264895681413733	0.600893833388272	-0.071102470560806	1.54520491312242	0.806869509594228
1743	Rpain	0.244286057117705	0.262714633447252	0.675186902840129	-0.149757635945623	1.24835354513932	0.806869509594228
1744	Tmem30a	0.245213013982128	0.104221403874636	0.389265300296183	-0.180822492546912	0.716627160156402	0.806869509594228
1745	Mrpl54	0.24591927342623	-0.335491273426375	0.0653286349274564	-0.736311181780206	-1.64051435404927	0.807593575952127
1746	Psmd3	0.245911982505593	0.241603445627282	0.677124378771098	-0.193917487516535	1.08728195577659	0.807593575952127
1747	Riok1	0.246150579034755	0.135094451163266	0.589915096661766	-0.319726194335234	0.582164115485562	0.807593575952127
1748	Rsbn1l	0.246115746542542	-0.248846349060124	0.059384323664439	-0.557077021784686	-1.58235349367052	0.807593575952127
1749	Scamp2	0.246820475954688	0.18150554337785	0.408788793831177	-0.0457777070754781	1.56520257126475	0.809328433161885
1750	Bicd2	0.247351978563507	0.277172599005244	0.619538770842446	-0.0651935728319586	1.58674646106672	0.810440445152674
1751	Bud31	0.247920602364922	-0.250492685153861	0.0920413626184326	-0.593026732926155	-1.43330756310296	0.810440445152674
1752	Krcc1	0.247649566716191	-0.201559657791784	0.0467620495411829	-0.449881365124751	-1.59087851904306	0.810440445152674
1753	Psmc3	0.248007494549772	0.242366070709556	0.526188849450492	-0.0414567080313803	1.67368092079321	0.810440445152674
1754	Smpd1	0.247815195349175	-0.28272812078965	0.177848492893765	-0.743304734473065	-1.20313736672983	0.810440445152674
1755	Zfp780b	0.247991371049884	-0.190508661044441	0.228240451113138	-0.60925777320202	-0.891679775668498	0.810440445152674
1756	Eif6	0.248206285286221	0.26499880701964	0.581920216690091	-0.0519226026508104	1.63885462406802	0.810628158380681
1757	Gon7	0.248435913555964	-0.512159216335623	0.127445182130425	-1.15176361480167	-1.5694288856917	0.810916314310445
1758	Gcnt1	0.249555207409944	-0.106918175175208	0.188895310323737	-0.402731660674152	-0.708405069101893	0.812255513750261
1759	Gm2000	0.249245446719773	0.0221065927498502	0.326559036987717	-0.282345851488016	0.14231492119915	0.812255513750261
1760	Gpm6b	0.249356393065274	-0.230520367708958	0.0947336731499078	-0.555774408567824	-1.38910378244474	0.812255513750261
1761	Mrpl52	0.249629067983241	-0.0859447957723958	0.148656617796799	-0.320546209341591	-0.718020841433944	0.812255513750261
1762	Sik2	0.249695984436218	-0.368848469275304	0.17205051832439	-0.909747456874997	-1.33653368208437	0.812255513750261
1763	Slc22a17	0.249443868894861	-0.412009234436399	0.0974255773429913	-0.921444046215789	-1.5851356093485	0.812255513750261
1764	Cox5b	0.250043310090188	-0.194266416934586	0.0411433737412235	-0.429676207610396	-1.61741437985381	0.81292425360954
1765	Atp5k	0.250868684092143	-0.200500014248174	0.0434574912536556	-0.444457519750004	-1.61082482794628	0.81514555425974
1766	Tbk1	0.251157596802338	-0.412215845112426	0.0932165164841529	-0.917648206709004	-1.59848927703201	0.815160621200569
1767	Tmem57	0.251103314586638	-0.449181648498636	0.179167820771801	-1.07753111776907	-1.40109906449964	0.815160621200569
1768	Ap1g1	0.253302389453231	-0.428869819453775	0.128729663736201	-0.986469302643751	-1.5074788006918	0.815344082411868
1769	Apoe	0.254957473037542	0.0893869258333531	0.315614903439055	-0.136841051772349	0.774418607178093	0.815344082411868
1770	Arhgap27	0.255012101570103	-0.346482068053034	0.0824444970181695	-0.775408633124238	-1.58323692205954	0.815344082411868
1771	Arhgap45	0.254592085786142	-0.156224162427751	0.0680096334962609	-0.380457958351764	-1.36551107566805	0.815344082411868
1772	Arl6ip1	0.256308421601617	0.0976602415163218	0.318147323227813	-0.122826840195169	0.868125944648024	0.815344082411868
1773	Atp5g1	0.252162001395655	-0.151575726488599	0.0824795822803	-0.385631035257497	-1.2692853087194	0.815344082411868
1774	Bin1	0.256027491727241	-0.0530115458168987	0.171343831045153	-0.27736692267895	-0.4631077802508	0.815344082411868
1775	Cenpx	0.254381350576425	-0.150923186143515	0.143371451026306	-0.445217823313336	-1.00512877882526	0.815344082411868
1776	Cmtm8	0.256486747974256	0.385013026619204	0.836473263640114	-0.0664472104017059	1.67149087310972	0.815344082411868
1777	Cnot10	0.255070894442702	-0.499947859877637	0.125151904173105	-1.12504762392838	-1.56755746180142	0.815344082411868
1778	Ddx21	0.252521956017213	-0.32604046727797	0.0924518822218007	-0.74453281677774	-1.52697552089368	0.815344082411868
1779	Ehbp1l1	0.254186076241357	0.278298023768439	0.664743280517158	-0.10814723298028	1.41146538618143	0.815344082411868
1780	Eng	0.254424062831113	-0.136388409970178	0.247403683465431	-0.520180503405788	-0.696513492649847	0.815344082411868
1781	Gpaa1	0.25188418331888	0.101593279100645	0.553434220771163	-0.350247662569873	0.440684209298118	0.815344082411868
1782	Gpr137b	0.253071413658218	0.160632787438354	0.539767405407785	-0.218501830531078	0.830402878538608	0.815344082411868
1783	Gsg1	0.253919011654045	-0.365786926084485	0.154176708555975	-0.885750560724945	-1.37880642679356	0.815344082411868
1784	Hnrnpdl	0.255305156430441	0.230696194159286	0.520904881190135	-0.0595124928715636	1.55803823982221	0.815344082411868
1785	Mgat2	0.256422425307357	-0.145349905187037	0.135788667904653	-0.426488478278728	-1.01331018433388	0.815344082411868
1786	Mtg2	0.256827202876323	-0.410064331159825	0.126884357346026	-0.947013019665677	-1.49681214913519	0.815344082411868
1787	Nf1	0.2522100614472	-0.346695420257141	0.128959991469014	-0.822350831983297	-1.42857732837103	0.815344082411868
1788	Nrp1	0.252000144153027	-0.351419553981069	0.0748193895353605	-0.777658497497499	-1.6159238374226	0.815344082411868
1789	Osbpl11	0.25488620294434	-0.16497746390071	0.214577758710346	-0.544532686511766	-0.851917898222405	0.815344082411868
1790	Pcyox1	0.253895983396156	-0.375364172970634	0.194548342287571	-0.945276688228839	-1.29090034068788	0.815344082411868
1791	Pex7	0.252372315534644	-0.443325162381813	0.0980245012751063	-0.984674826038733	-1.60506491467849	0.815344082411868
1792	Pfdn6	0.255173906930748	-0.0809741814946718	0.315328211757246	-0.477276574746589	-0.400468132692505	0.815344082411868
1793	Pja2	0.256225353596487	-0.0164778367285445	0.416792280771698	-0.449747954228787	-0.0745400276331323	0.815344082411868
1794	Plscr3	0.255724073375475	0.0779474293648497	0.485269410834661	-0.329374552104961	0.375069751186282	0.815344082411868
1795	Rbm22	0.253060698177992	-0.297308783396563	0.0636547381336345	-0.658272304926761	-1.61433073700755	0.815344082411868
1796	Rest	0.251379789995189	-0.382796045258018	0.0807809245656551	-0.846373015081692	-1.61842910879601	0.815344082411868
1797	Sgpl1	0.254547803955466	0.290172249501313	0.631195454782269	-0.0508509557796422	1.66770809003157	0.815344082411868
1798	Spty2d1	0.25607726722403	-0.0286605959947797	0.39933530478623	-0.45665649677579	-0.131248303599906	0.815344082411868
1799	Srpk2	0.256900916637881	-0.338896565472815	0.0768396671853623	-0.754632798130992	-1.59770789898212	0.815344082411868
1800	Srsf7	0.253312341204148	0.20108875567894	0.439142105406791	-0.0369645940489106	1.65562349480599	0.815344082411868
1801	Tcf4	0.254798142160606	0.11001834274955	0.346867521711762	-0.126830836212662	0.910418986347019	0.815344082411868
1802	Tln2	0.256885122711968	-0.353342865405072	0.0769390053604596	-0.783624736170603	-1.60950143950058	0.815344082411868
1803	Tmem251	0.25316089040716	-0.128363868531043	0.268429835216761	-0.525157572278846	-0.634053808971184	0.815344082411868
1804	Trmt1	0.252789835828334	-0.173835108695068	0.244167614137519	-0.591837831527654	-0.815091705580577	0.815344082411868
1805	Ubap1	0.256533251895151	0.364373896280678	0.794694302223659	-0.0659465096623035	1.65959992543623	0.815344082411868
1806	Zbtb1	0.254407322647636	0.28502022732647	0.674719021232615	-0.104678566579675	1.43349014459573	0.815344082411868
1807	Zfr	0.256151808447729	-0.256426547492258	0.115144090033584	-0.627997185018099	-1.35260095122511	0.815344082411868
1808	mt-Nd4	0.257103452031458	1.05155380613357	2.53634452958346	-0.43323691731632	1.38807951536705	0.815535562721466
1809	5031425E22Rik	0.259389545369685	-0.301372182927147	0.145992637525231	-0.748737003379524	-1.32035108143311	0.817501720267106
1810	Abl1	0.258960452073709	-0.226058777762805	0.145442017586466	-0.597559573112076	-1.19264095353467	0.817501720267106
1811	Actb	0.258537269751282	-0.257779485599612	0.288038738393173	-0.803597709592396	-0.925653423648198	0.817501720267106
1812	Bbc3	0.259433850198105	-0.00477477054396189	0.568951164002328	-0.578500705090252	-0.0163115831743056	0.817501720267106
1813	Epsti1	0.258709052117189	-0.24347054121966	0.192206576883439	-0.679147659322759	-1.09529160990751	0.817501720267106
1814	Ints6l	0.258534055447145	-0.231842493193143	0.105271448525789	-0.568956434912074	-1.34792092675713	0.817501720267106
1815	Lrch1	0.258209093974787	-0.308574017934666	0.105230634512259	-0.722378670381591	-1.46154461565493	0.817501720267106
1816	Mtus1	0.25811550965045	-0.190834596205279	0.0711338373906662	-0.452803029801225	-1.42776337756589	0.817501720267106
1817	Naa15	0.258838556648438	0.160880565050492	0.591823345470136	-0.270062215369152	0.731698331282786	0.817501720267106
1818	Ncbp2	0.258279409610207	-0.395310915379139	0.101582406578228	-0.892204237336506	-1.55927866727327	0.817501720267106
1819	Slc38a1	0.259199158552655	-0.197569291646847	0.179312470472363	-0.574451053766056	-1.02745405853953	0.817501720267106
1820	Znhit2	0.259039662622874	-0.374780952562571	0.143672475175914	-0.893234380301055	-1.41682382604436	0.817501720267106
1821	Sqstm1	0.259798819156121	-0.129687705281075	0.207962045129396	-0.467337455691545	-0.75280147928304	0.817753143721381
1822	Tm9sf4	0.259770003142367	-0.296511334965119	0.246390753427243	-0.839413423357481	-1.07045367841635	0.817753143721381
1823	Colgalt1	0.260544212059702	0.312916236928278	0.700101484371719	-0.0742690105151627	1.584008064891	0.818286974849107
1824	Gatc	0.260409843650374	-0.339577465607304	0.236448602707193	-0.915603533921801	-1.15543312909291	0.818286974849107
1825	Rasa4	0.260681831394824	0.336686345323859	0.743108707985426	-0.069736017337708	1.62366338948401	0.818286974849107
1826	Sod2	0.260290094547756	0.298780513643781	0.670686903071798	-0.0731258757842367	1.57458721514525	0.818286974849107
1827	Tmem120a	0.26035990227512	0.25937483100355	0.788933799907705	-0.270184137900604	0.959978693808378	0.818286974849107
1828	Atmin	0.261072056513941	-0.342540393108045	0.139293917683707	-0.824374703899796	-1.39335621956595	0.81861577042507
1829	Tmem50a	0.261020122034862	-0.0373211389588377	0.179626979311434	-0.254269257229109	-0.337168576545151	0.81861577042507
1830	Dynll2	0.261372782062825	-0.152608953626338	0.148417593823309	-0.453635501075985	-0.993626825806774	0.819110877120385
1831	Clpx	0.262171741380718	0.444634045402634	0.97757825450659	-0.0883101637013223	1.63519314105076	0.819239771660467
1832	Hint3	0.261753142736774	-0.380157239264449	0.0935483363406927	-0.853862814869591	-1.57290632787817	0.819239771660467
1833	Samm50	0.261883580334998	0.0115311074419479	0.425637446417618	-0.402575231533722	0.054576694826706	0.819239771660467
1834	Sp1	0.262133504131958	-0.414828910425571	0.135254382368905	-0.964912203220048	-1.4780483879991	0.819239771660467
1835	Taz	0.262271006236899	0.199039756240324	0.447572329762989	-0.0494928172823397	1.56965643655194	0.819239771660467
1836	Timp2	0.261580613362552	-0.0532854825506373	0.165977224384733	-0.272548189486007	-0.476312767263566	0.819239771660467
1837	0610040J01Rik	0.262530531498114	0.124101954237361	0.366976840931803	-0.11877293245708	1.00148419635612	0.819604027295419
1838	Brwd1	0.264330765274325	-0.397889488307497	0.10524664525539	-0.901025621870385	-1.54997626862411	0.821646037316125
1839	Dctn2	0.263647775696503	0.247718567956631	0.571839748330958	-0.0764026124176964	1.49795663133186	0.821646037316125
1840	Med7	0.264296464483944	0.225517888562874	0.568516728720771	-0.117480951595023	1.28865432678803	0.821646037316125
1841	Rps5	0.264067972188693	-0.205182750875895	0.0797419152636726	-0.490107417015462	-1.41142852745721	0.821646037316125
1842	Sccpdh	0.264062382582331	-0.297362874969641	0.23886816771599	-0.833593917655271	-1.08688322548582	0.821646037316125
1843	Tnfaip8	0.263421307399498	0.153015477794502	0.46686935929182	-0.160838403702815	0.955555572942553	0.821646037316125
1844	Uso1	0.264184740946339	-0.301803452576234	0.129628567254203	-0.733235472406671	-1.37107092257951	0.821646037316125
1845	Zbed3	0.263948079996885	-0.43507635574273	0.13286136903569	-1.00301408052115	-1.50145685094854	0.821646037316125
1846	Wsb1	0.264682119776554	0.223702790138426	0.491335930757697	-0.0439303504808448	1.63824783021235	0.822292501039293
1847	Tmx1	0.264869458860869	0.259414089276931	0.600859836651667	-0.0820316580978049	1.48908655613458	0.822428991102914
1848	Kansl1	0.265183243105358	-0.299951804315585	0.0667469646646683	-0.666650573295838	-1.60320890956689	0.822957737667331
1849	Abraxas2	0.265747897220086	-0.266091215577365	0.0933251390038771	-0.625507570158607	-1.45104470758365	0.823217473583677
1850	Ak2	0.265841109167737	0.114050731767599	0.464702339060484	-0.236600875525286	0.637485532722007	0.823217473583677
1851	Fis1	0.265731645979113	-0.215722701185166	0.0458104261758837	-0.477255828546215	-1.61665456776697	0.823217473583677
1852	Stat3	0.265742344861996	0.178497739271183	0.566632685712899	-0.209637207170532	0.901359549045078	0.823217473583677
1853	Cfap20	0.26628333788818	0.33070179301436	0.725596947928837	-0.0641933619001164	1.64135618243111	0.823372893037315
1854	Klhl18	0.266322008122793	-0.454365317317398	0.130580527159649	-1.03931116179445	-1.52243095010338	0.823372893037315
1855	Tmed2	0.266072235280406	0.0820633757670256	0.300679680318733	-0.136552928784682	0.735723994982747	0.823372893037315
1856	Tbc1d9b	0.267124708395017	0.406872635839655	0.891581383841614	-0.0778361121623031	1.64522657333468	0.825409591942576
1857	1700021F05Rik	0.267342998163248	-0.326382445053275	0.236187130289994	-0.888952020396545	-1.13709995265956	0.82563925388596
1858	Smim27	0.267840609062418	-0.284865084804369	0.0760419810622938	-0.645772150671033	-1.54700575154654	0.826730835830445
1859	Rwdd4a	0.268151554408187	0.428735119133402	0.941788320941431	-0.0843180826746267	1.63785235029754	0.827245381673455
1860	Map1lc3b	0.268648339918186	-0.112660612822028	0.128944456817133	-0.354265682461189	-0.913932575740932	0.827442658126098
1861	Psmd11	0.26843927385313	0.051705237645297	0.355724402269922	-0.252313926979328	0.333335576794945	0.827442658126098
1862	Txnl4a	0.268512166370778	0.287211976728301	0.70876968737774	-0.134345733921139	1.33534535389899	0.827442658126098
1863	Ccdc86	0.269468920311806	0.361949295181727	0.824575522591205	-0.10067693222775	1.53343572144243	0.82952456145368
1864	Ddx23	0.269931222716482	-0.479654246202199	0.136876430964032	-1.09618492336843	-1.52483093284025	0.830501911093897
1865	Med19	0.270410935576427	-0.350022359207764	0.14616916502018	-0.846213883435708	-1.38259358399642	0.831531750954856
1866	Endod1	0.271077167057005	-0.466157946361801	0.121676469837895	-1.0539923625615	-1.55426895873668	0.832241730766556
1867	Ppp1r9a	0.270947666975948	-0.227414393900855	0.128579964494239	-0.583408752295949	-1.25205361012211	0.832241730766556
1868	Tnrc6b	0.271003752592855	-0.236994932676	0.0563713578622621	-0.530361223214263	-1.58335005603813	0.832241730766556
1869	Smpd5	0.271297366716372	-0.413132779474347	0.106774211275718	-0.933039770224412	-1.55744274073804	0.832472123123805
1870	Chd4	0.271782609251185	-0.197910262319616	0.169224612543693	-0.565045137182926	-1.0565517276498	0.833069622691366
1871	Pfkfb4	0.271659981613843	-0.293493398651979	0.202535304602709	-0.789522101906667	-1.15968387975076	0.833069622691366
1872	Ndfip1	0.271959373283263	-0.283467285699715	0.33175678744379	-0.898691358843219	-0.903062306921746	0.833166135565979
1873	Dusp22	0.272139772354345	-0.228378019440658	0.203782766380801	-0.660538805262118	-1.0357549959408	0.833273675628493
1874	Fryl	0.272520983898386	-0.462920427348921	0.121490597965208	-1.04733145266305	-1.5525158253544	0.833484844460697
1875	Sdhaf4	0.272613907193522	-0.291122407422547	0.0677526458733454	-0.649997460718439	-1.58993897291138	0.833484844460697
1876	Snapc5	0.272644737263865	-0.233344219703738	0.104027194934867	-0.570715634342343	-1.35561653055236	0.833484844460697
1877	Etfb	0.272857616505679	-0.239200356999418	0.0566113758629142	-0.53501208986175	-1.58487319036182	0.833585620859821
1878	Pigq	0.27296840383169	-0.372414500163504	0.249662794424296	-0.994491794751304	-1.17335741714317	0.833585620859821
1879	Mcee	0.273238814150242	-0.211122070544713	0.231408474223861	-0.653652615313287	-0.935057838381662	0.833967322592676
1880	Numa1	0.273563178951578	-0.246792104695917	0.0810840667160655	-0.574668276107899	-1.47526316044801	0.834513208131542
1881	Gadd45gip1	0.273972516621399	-0.233697329593755	0.100877795392683	-0.568272454580193	-1.3690149538329	0.835317587891399
1882	Cdca4	0.274770461381427	0.343517862565101	0.819971372185821	-0.132935647055619	1.41311297971075	0.835819892379676
1883	Golph3	0.274592409821268	-0.338983570821877	0.100104731543512	-0.778071873187265	-1.51312523376854	0.835819892379676
1884	Lrba	0.274344623101807	-0.157489375374954	0.104838029241907	-0.419816779991815	-1.17667273128954	0.835819892379676
1885	Mrpl12	0.274812431122933	-0.253162098506774	0.102098875066064	-0.608423072079612	-1.39668759653986	0.835819892379676
1886	Tmem123	0.274865966351886	-0.201805031031947	0.176940870935349	-0.580550932999243	-1.04431649469242	0.835819892379676
1887	Naca	0.275193788417722	0.0317573849792724	0.256638891044615	-0.19312412108607	0.276782790597559	0.83637327852445
1888	Nxt1	0.275687049999811	-0.422118196345051	0.152865697568336	-0.997102090258438	-1.43888632501406	0.837428618511078
1889	B4galt6	0.276246960119557	-0.310646239084852	0.0997008938706335	-0.720993372040337	-1.48375702336192	0.838208581601033
1890	Ing4	0.276459587546649	0.123531924123766	0.473363417616552	-0.226299569369021	0.69209927272745	0.838208581601033
1891	Pik3c2a	0.27652844575225	-0.121741051502732	0.439951378186231	-0.683433481191694	-0.424802015789173	0.838208581601033
1892	Tmem50b	0.2761963477804	-0.308630015236062	0.0988913076002602	-0.716151338072385	-1.48434862303803	0.838208581601033
1893	Gstm1	0.276941015808918	0.129297026251388	0.483954821593987	-0.225360769091211	0.714540940841437	0.838691147474627
1894	Lcorl	0.276980127866947	-0.413339760997721	0.196146487046494	-1.02282600904194	-1.32920315681209	0.838691147474627
1895	Caml	0.277528971782562	0.329089119310563	0.728356563058909	-0.070178324437784	1.61546560244778	0.839242937303171
1896	Poldip3	0.277601369148058	-0.36968173310897	0.102275914767641	-0.84163938098558	-1.53522860768507	0.839242937303171
1897	Stk16	0.277453192184615	-0.243881799975967	0.19520895098661	-0.682972550938544	-1.08861219096468	0.839242937303171
1898	Ndufb4	0.277767948303522	-0.203845495927674	0.0492396028301633	-0.456930594685511	-1.5786383014641	0.839304100906585
1899	Selenoh	0.278291248883391	-0.257192696716941	0.175760673313962	-0.690146066747844	-1.16430187993676	0.840183063295671
1900	Slf2	0.27835184311452	-0.213187679890232	0.193249040504345	-0.619624400284808	-1.02805714534568	0.840183063295671
1901	Snx6	0.278656247944273	-0.0830181528241262	0.210723802023182	-0.376760107671434	-0.553930369541219	0.840345292900501
1902	Ssna1	0.278698648142415	0.108956453960527	0.418449326095607	-0.200536418174553	0.690002080411801	0.840345292900501
1903	B3galt4	0.281270729303226	0.316820299686136	0.801964120735012	-0.168323521362739	1.27994287469953	0.84096994128609
1904	Comt	0.281567511810823	0.106039489739674	0.324688317982991	-0.112609338503643	0.950535991885053	0.84096994128609
1905	Crip1	0.281893114434081	-0.390791032350448	0.127742629467194	-0.909324694168089	-1.47711981938305	0.84096994128609
1906	Ctsl	0.280579163703277	0.118778055335877	0.334782473789904	-0.0972263631181491	1.07775902121916	0.84096994128609
1907	Dip2b	0.279585108741954	-0.162178746075611	0.134853548311153	-0.459211040462374	-1.07013448494653	0.84096994128609
1908	Gtf2h2	0.281313670621239	-0.239339065024528	0.0655247955293375	-0.544202925578393	-1.53870631530195	0.84096994128609
1909	H2afz	0.280198244547939	-0.152908402676468	0.0688965653130625	-0.374713370665998	-1.3511643354786	0.84096994128609
1910	Kcnq1ot1	0.281286892200503	-0.307825622943709	0.091935023466743	-0.70758626935416	-1.50922092983813	0.84096994128609
1911	Map2k2	0.280527553254927	-0.227146447418918	0.0549131159616038	-0.50920601079944	-1.57838596508316	0.84096994128609
1912	Mlph	0.282041184838694	-0.285725194919022	0.0734513983811279	-0.644901788219172	-1.55915252263944	0.84096994128609
1913	Nxf1	0.28098680869699	-0.193264748172502	0.0855627147187212	-0.472092211063726	-1.35851734965964	0.84096994128609
1914	Pkp4	0.281724175093826	-0.477782505595985	0.143269819711517	-1.09883483090349	-1.50782223212477	0.84096994128609
1915	Pxn	0.281228751751791	-0.018150099206644	0.348564200340941	-0.384864398754229	-0.0970061456690895	0.84096994128609
1916	Rbm38	0.281871860419698	0.44478030054279	0.990885144023124	-0.101324542937543	1.59631136860291	0.84096994128609
1917	Rrnad1	0.281099714728993	-0.281507697155381	0.0922211916282756	-0.655236585939037	-1.47632405295473	0.84096994128609
1918	Siah1a	0.279371592933483	0.248520544199596	0.64988049794663	-0.152839409547439	1.21360218303319	0.84096994128609
1919	Thap11	0.281257128607177	0.0465472137018006	0.430656777472208	-0.337562350068607	0.237512603280947	0.84096994128609
1920	Tmco1	0.280569109451427	-0.123588986180126	0.105529009709721	-0.352706982069974	-1.05722800541308	0.84096994128609
1921	Txndc17	0.281569672099855	-0.205421586337967	0.101093864745519	-0.511937037421452	-1.31353544966919	0.84096994128609
1922	Ube2i	0.282131851270172	-0.226459575918424	0.0571680024813324	-0.51008715431818	-1.56491345185319	0.84096994128609
1923	Uqcr11	0.280793581540662	-0.174598536887509	0.0519551121403866	-0.401152185915405	-1.51048921754851	0.84096994128609
1924	Yipf5	0.281612170488463	0.265279953353555	0.594637193437965	-0.0640772867308549	1.57864801836504	0.84096994128609
1925	1600010M07Rik	0.282994964009617	0.0731031665733514	0.573261783493829	-0.427055450347126	0.286468269849646	0.841298333749286
1926	Bcor	0.283988763805911	0.0261923968882346	0.53596763725994	-0.483582843483471	0.100703507161876	0.841298333749286
1927	Idh3b	0.283810066088605	0.224961433710816	0.566573919889459	-0.116651052467828	1.29069142909817	0.841298333749286
1928	Idnk	0.28285215130671	-0.271880700001278	0.0691442269091556	-0.612905626911712	-1.56257310842852	0.841298333749286
1929	Lypla2	0.282730553548619	0.333499615993421	0.742689023605893	-0.0756897916190519	1.59741973776625	0.841298333749286
1930	Mbnl1	0.283714024060752	-0.174114840946017	0.0435283631311313	-0.391758045023166	-1.56797368829006	0.841298333749286
1931	Pnpla2	0.2829450801555	-0.334005571534007	0.153620609593894	-0.821631752661907	-1.34250152304817	0.841298333749286
1932	Rbm8a	0.284002366894266	-0.172440475585914	0.120593323309448	-0.465474274481275	-1.15337248774513	0.841298333749286
1933	Sh3kbp1	0.283171491673734	0.0366164489552871	0.42182578908512	-0.348592891174546	0.186306285226426	0.841298333749286
1934	Snrnp27	0.283762065735385	-0.0234795889285154	0.255996939087436	-0.302956116944467	-0.164661944952561	0.841298333749286
1935	Tmc6	0.283560028562252	0.426580089774483	0.997236412340295	-0.144076232791329	1.46512284087315	0.841298333749286
1936	Ube2q2	0.282598424274801	-0.121415195573747	0.374158719498804	-0.616989110646298	-0.480189540374807	0.841298333749286
1937	Sept4	0.284328622372999	-0.354057491303219	0.14256594061518	-0.850680923221618	-1.39731612890335	0.841829968667605
1938	Cln3	0.284501781635142	-0.302439186049792	0.0875879404100108	-0.692466312509595	-1.5198171408016	0.841908007057553
1939	Abi3	0.28576156770633	-0.00334354066685992	0.219710377571858	-0.226397458905578	-0.029379530024113	0.84218398487886
1940	Abtb1	0.286650939578646	-0.373756856844836	0.106191179059801	-0.853704892749472	-1.526311024505	0.84218398487886
1941	Arhgap39	0.285238837490918	0.268992738994441	0.599006089033138	-0.0610206110442564	1.59755985771505	0.84218398487886
1942	Clcn3	0.285807527134887	-0.319296992417177	0.0888027561184557	-0.72739674095281	-1.53347461681904	0.84218398487886
1943	Crcp	0.286323628322783	0.461349750672892	1.02553880825947	-0.102839306913687	1.60270548220734	0.84218398487886
1944	Fam50a	0.285916155119172	0.156195468845622	0.559397368956859	-0.247006431265614	0.759265998997796	0.84218398487886
1945	Fkbp2	0.286031233764423	-0.0476045270846689	0.182251315310135	-0.277460369479473	-0.405920326474686	0.84218398487886
1946	Ifngr2	0.285710113146453	0.0673192851702238	0.295421960331776	-0.160783389991329	0.578438522499448	0.84218398487886
1947	Kmt5c	0.286577668898774	0.38591905310699	0.903037597571172	-0.131199491357192	1.46269642257993	0.84218398487886
1948	Mpnd	0.286540980861466	0.304914797858941	0.750978689813479	-0.141149094095596	1.33976776182939	0.84218398487886
1949	Ndrg3	0.286622370021751	0.0987691382534796	0.499318326186096	-0.301780049679137	0.483296333117129	0.84218398487886
1950	Nudt9	0.284891493988821	-0.0379701108822587	0.298599319956152	-0.37453954172067	-0.22111351477416	0.84218398487886
1951	Pfn2	0.286167567128698	-0.436291238776893	0.131090766697391	-1.00367324425118	-1.50712413598361	0.84218398487886
1952	Polb	0.286158493880269	-0.0678688707222393	0.370878840371127	-0.506616581815605	-0.303182304827311	0.84218398487886
1953	Ankzf1	0.28776663053045	0.399066096682458	0.945560925504707	-0.147428732139791	1.43122155178343	0.842886600852659
1954	Fam58b	0.287239288916113	0.299541618813932	0.667825254514524	-0.0687420168866599	1.59412672145831	0.842886600852659
1955	Invs	0.287486267667287	0.402276820374479	0.895604811020975	-0.0910511702720156	1.59822287544647	0.842886600852659
1956	Pacsin2	0.287619146998099	0.25746693314172	0.585124827770257	-0.0701909614868161	1.54009997756912	0.842886600852659
1957	Scn1b	0.287379511873776	0.250923160253095	0.575443595009134	-0.0735972745029446	1.51546807014712	0.842886600852659
1958	mt-Nd4l	0.287771920570097	-0.226208941321346	0.101523283569391	-0.553941166212083	-1.35281594026521	0.842886600852659
1959	Ankrd13c	0.288657987226001	-0.386035937983191	0.107999134062503	-0.880071010028884	-1.53150368870008	0.843758183863973
1960	Ccdc6	0.288589219585991	-0.433485004304062	0.120146395936024	-0.987116404544147	-1.5346221256701	0.843758183863973
1961	Hspb3	0.288591405416237	-0.238408703384403	0.285520583414209	-0.762337990183015	-0.891861714945386	0.843758183863973
1962	Ndufa13	0.288615076077337	-0.118528526879392	0.10322525352546	-0.340282307284243	-1.04761074828158	0.843758183863973
1963	0610012G03Rik	0.289098624908677	-0.223217662552855	0.0632454374585792	-0.509680762564289	-1.52724235442313	0.844185648600438
1964	Psmb8	0.288979339154945	-0.14814037856074	0.0935856421137821	-0.389866399235263	-1.20115246933274	0.844185648600438
1965	Eif3g	0.289635762142675	-0.0115094280264966	0.280013737228464	-0.303032593281457	-0.0773800064734494	0.845323712920226
1966	Actr8	0.291697386213989	0.399286859509416	0.89303168557923	-0.0944579665603988	1.58500468828792	0.845713089893885
1967	Arid1a	0.29467675018354	-0.102580772143306	0.163961428794699	-0.36912297308131	-0.754306890990041	0.845713089893885
1968	Bex3	0.293796682139343	-0.430093941683044	0.221747190960463	-1.08193507432655	-1.29321178651157	0.845713089893885
1969	Brk1	0.291913671856957	-0.173239700456544	0.0531219966749698	-0.399601397588058	-1.5000045409187	0.845713089893885
1970	Bsg	0.295497698166339	-0.13115862431342	0.0943421440750473	-0.356659392701888	-1.13997917503003	0.845713089893885
1971	Chmp2b	0.295214326562096	-0.317490225854043	0.0882467537164165	-0.723227205424503	-1.53367683856716	0.845713089893885
1972	Clip1	0.293470200838378	-0.235443743816022	0.138453471291238	-0.609340958923282	-1.2341928198965	0.845713089893885
1973	Cops2	0.293802847407049	-0.259154849114077	0.215988862308953	-0.734298560537107	-1.06901166630464	0.845713089893885
1974	Cr1l	0.294881922115046	0.182154273164836	0.507843323058655	-0.143534776728984	1.09618611724755	0.845713089893885
1975	Dcaf7	0.291938347278423	0.290998044642872	0.8125722970881	-0.230576207802356	1.0935081331138	0.845713089893885
1976	Dnaja1	0.291611047614686	0.13622321824333	0.390083879106432	-0.117637442619773	1.05172893156158	0.845713089893885
1977	Dnajc3	0.290222168986737	-0.277293353975323	0.0793389145845774	-0.633925622535224	-1.52393665648532	0.845713089893885
1978	Gm46224	0.293639397689093	0.0285385572738508	0.57576131817444	-0.518684203626739	0.102215310517105	0.845713089893885
1979	Gtpbp2	0.293949692910598	-0.205171758231757	0.0614592970688795	-0.471802813532393	-1.50818612005112	0.845713089893885
1980	Hif1a	0.295201370153802	-0.31057815151824	0.0993745624319282	-0.720530865468407	-1.48485903531491	0.845713089893885
1981	Kat2b	0.295833651359342	-0.427468697205648	0.181047320521408	-1.0359847149327	-1.37683023393663	0.845713089893885
1982	Lap3	0.291793615723995	-0.0997201717441048	0.241217452407889	-0.440657795896099	-0.573265991504244	0.845713089893885
1983	Laptm4a	0.295760201700752	0.170991399305074	0.387501285826984	-0.045518487216837	1.54790614732568	0.845713089893885
1984	Naa60	0.293865704132031	-0.0694194441381248	0.381275981999957	-0.520114870276206	-0.30188815427612	0.845713089893885
1985	Nav3	0.295962715155541	-0.139607085336351	0.142263917097321	-0.421478087770023	-0.970744975124729	0.845713089893885
1986	Ostm1	0.294296611566904	0.301546716702898	0.702320280618046	-0.0992268472122512	1.47469982456006	0.845713089893885
1987	Pdcd4	0.293422243032908	-0.221622636610658	0.109248860233071	-0.552494133454387	-1.31281295022174	0.845713089893885
1988	Pin1	0.291884772026921	-0.13609953573754	0.207274278164201	-0.479473349639281	-0.77685070194238	0.845713089893885
1989	Pitpnb	0.294101731991183	-0.473405996270746	0.150736848354484	-1.09754884089598	-1.4866127373664	0.845713089893885
1990	Polr2f	0.294353050478426	0.131742441349507	0.470155591870416	-0.206670709171402	0.763003564970686	0.845713089893885
1991	Rab5c	0.292697197080119	-0.173101748646907	0.0982635127437745	-0.444467010037588	-1.25024548562387	0.845713089893885
1992	Rab9	0.294440806513396	0.291942121047146	0.700630121322222	-0.11674587922793	1.40008036066024	0.845713089893885
1993	Rb1	0.293793609744678	-0.284553705700736	0.31640124243761	-0.885508653839082	-0.928047961945494	0.845713089893885
1994	Rmnd5a	0.29351894534113	-0.522991154163569	0.155177971839072	-1.20116028016621	-1.51148701273912	0.845713089893885
1995	Rtl8b	0.292318407948943	-0.363056071074428	0.268867353720847	-0.994979495869703	-1.12604913151467	0.845713089893885
1996	Smad1	0.294911733439614	-0.33325378178855	0.0927370568341803	-0.75924462041128	-1.5332851103772	0.845713089893885
1997	Smarcd2	0.295544395531609	0.320908262941426	0.752997427629664	-0.111180901746813	1.45564547576729	0.845713089893885
1998	Stx5a	0.295569174890781	0.0503549252795134	0.332744379123749	-0.232034528564722	0.349495488052081	0.845713089893885
1999	Tardbp	0.293207716562551	0.0099583321090767	0.351803525243917	-0.331886861025763	0.0570959389567321	0.845713089893885
[truncated: 3,736 more rows]
